# Supplementary material for: Single-cell gene expression analysis of cryopreserved equine bronchoalveolar cells
Source: Front Immunol. 2022 Aug 23;13:929922. doi: 10.3389/fimmu.2022.929922 (PMC9467276; doi:10.3389/fimmu.2022.929922)
Supplement: Supplementary file 1 [file DataSheet_1.zip]

Archive with 8 entries (8 files):
- Supplementary Material/Experimental Protocol.DOCX
- Supplementary Material/Supplementary Figures.docx
- Supplementary Material/Supplementary Table 1.XLSX
- Supplementary Material/Supplementary Table 2.XLSX
- Supplementary Material/Supplementary Table 3.XLSX
- Supplementary Material/Supplementary Table 4.XLSX
- Supplementary Material/Supplementary Table 5.XLSX
- Supplementary Material/Supplementary Table 6.XLSX
