# Supplementary material for: Single-cell gene expression analysis of cryopreserved equine bronchoalveolar cells
Source: Front Immunol. 2022 Aug 23;13:929922. doi: 10.3389/fimmu.2022.929922 (PMC9467276; doi:10.3389/fimmu.2022.929922)
Supplement: Supplementary file 1 [file DataSheet_1.zip › Supplementary Material/Supplementary Table 1.XLSX]

## Sheet: Sheet1
Sample preparation for scRNA-seq	Horse 1	Horse 2	Horse 3
Cell viability prior to loading into the ChromiumTM Controller	93.1%	0.99	0.8
Viable cell concentration prior to loading into the ChromiumTM Controller (cells/µL)	500	900	450
Total volume of cell suspension loaded into the ChromiumTM Controller	16	8.9	20
Total number of viable cells loaded into the ChromiumTM Controller (µL)	8000	8010	9000
Targeted cell number	5000	5000	5000
Cell count and viability were determined with a Moxi GO II™ cell counter (Witec AG, Sursee, LU, Switzerland) using propidium iodide 5:1000.
