# Supplementary material for: Single-cell gene expression analysis of cryopreserved equine bronchoalveolar cells
Source: Front Immunol. 2022 Aug 23;13:929922. doi: 10.3389/fimmu.2022.929922 (PMC9467276; doi:10.3389/fimmu.2022.929922)
Supplement: Supplementary file 1 [file DataSheet_1.zip › Supplementary Material/Supplementary Table 2.XLSX]

## Sheet: Cluster 0
ID	gene	p_val	p_val_adj	avg_log2FC	pct.1	pct.2
KLRB1	KLRB1	3.46796156772469e-44	1.1387051807624e-39	1.5487	0.309	0.118
CAMK4	CAMK4	4.66618905836709e-46	1.53214317731483e-41	0.813286	0.318	0.119
RPS12	RPS12	2.59301953011484e-91	8.51417962713208e-87	0.784106	0.984	0.874
RPS5	RPS5	2.15682984283574e-100	7.08195078895116e-96	0.739847	0.98	0.855
RPS19	RPS19	4.34412519327222e-90	1.42639350721093e-85	0.728918	0.992	0.889
RORA	RORA	1.93934769565833e-29	6.36784815869413e-25	0.718367	0.459	0.269
LTB	LTB	4.9929019605555e-34	1.6394193587484e-29	0.711144	0.716	0.508
RPLP1	RPLP1	1.1795669527796e-121	3.87310808945181e-117	0.703561	1	0.951
RPLP0	RPLP0	2.31188864163291e-84	7.59108635480167e-80	0.68994	0.986	0.871
TNFRSF25	TNFRSF25	2.93074614651569e-33	9.62310497208427e-29	0.665722	0.289	0.123
SATB1	SATB1	1.72109219500642e-31	5.65120622230358e-27	0.659451	0.4	0.21
RPS18	RPS18	3.29687537565882e-76	1.08252902959757e-71	0.658334	0.985	0.868
RPS21	RPS21	2.09775854523728e-93	6.88799018328662e-89	0.649399	0.996	0.883
RPL35	RPL35	2.02178585488419e-85	6.63853385451223e-81	0.647188	0.995	0.872
RPL35A	RPL35A	3.15527773939265e-60	1.03603544572958e-55	0.641704	0.963	0.848
RPS15A	RPS15A	9.03348725158642e-70	2.9661455390584e-65	0.633612	0.982	0.863
HSP90AB1	HSP90AB1	9.40375208957017e-29	3.08772199861036e-24	0.631199	0.669	0.513
RPL10A	RPL10A	8.57310845152594e-62	2.81498016005854e-57	0.610987	0.966	0.843
RPS15	RPS15	5.50399212408205e-77	1.80723581394234e-72	0.608387	0.988	0.881
CD40LG	CD40LG	6.42038752971886e-32	2.10813424538319e-27	0.603941	0.38	0.186
RPS3A	RPS3A	4.95363849859576e-60	1.62652720101392e-55	0.597163	0.972	0.868
RPS7	RPS7	1.48134854469778e-62	4.86400794651516e-58	0.595996	0.974	0.853
RPL18	RPL18	1.32074038141512e-52	4.33665104237656e-48	0.595681	0.955	0.836
RPS14	RPS14	2.07975303195679e-66	6.82886908043012e-62	0.589998	0.977	0.857
LOC100034005	LOC100034005	2.45951282829493e-57	8.07581037170641e-53	0.586435	0.974	0.861
RPS13	RPS13	8.16384711868229e-65	2.68059920141933e-60	0.585791	0.973	0.846
RPL18A	RPL18A	1.65425208744289e-57	5.43173672911873e-53	0.584567	0.969	0.835
RPL5	RPL5	3.38910323258912e-48	1.11281204642064e-43	0.581846	0.951	0.806
RPL34	RPL34	1.11268608774249e-65	3.65350476910246e-61	0.581291	0.974	0.872
RPS10	RPS10	4.66008084065248e-72	1.53013754402824e-67	0.580402	0.985	0.872
RPSA	RPSA	1.396223196706e-47	4.58449886638415e-43	0.574401	0.938	0.796
RPS8	RPS8	1.28807304761285e-59	4.22938785183679e-55	0.574274	0.989	0.881
RPS27A	RPS27A	4.48128701940235e-60	1.47143059282076e-55	0.573032	0.97	0.846
RPL37	RPL37	4.45066677442948e-79	1.46137643538392e-74	0.57133	0.997	0.894
RPL19	RPL19	2.14284426968857e-58	7.03602915952241e-54	0.564894	0.963	0.83
RPL3	RPL3	7.76186712557388e-57	2.54860907068218e-52	0.563559	0.978	0.844
RPL37A	RPL37A	2.20354059108364e-73	7.23532553082314e-69	0.561496	0.996	0.891
EEF1B2	EEF1B2	1.72957286604311e-53	5.67905250565256e-49	0.557257	0.988	0.88
RPL8	RPL8	1.23568544620249e-67	4.05737316260589e-63	0.555205	0.995	0.886
RPL14	RPL14	5.83693674723595e-67	1.91655818095492e-62	0.553967	0.984	0.87
RPL6	RPL6	3.02487539292795e-50	9.93217835267893e-46	0.552213	0.946	0.828
RPL28	RPL28	3.87442058242994e-45	1.27216599824087e-40	0.551728	0.955	0.843
ADAM19	ADAM19	2.14065152464061e-25	7.02882928115745e-21	0.548711	0.327	0.165
RPS6	RPS6	7.00288076282615e-53	2.29939589847397e-48	0.548496	0.97	0.843
RPL23	RPL23	2.3184021120883e-41	7.61247333504195e-37	0.547951	0.923	0.782
RPS24	RPS24	2.21587281811654e-62	7.27581839828565e-58	0.547727	0.985	0.86
LOC100065786	LOC100065786	2.23340416023317e-30	7.3333825601256e-26	0.543614	0.76	0.648
RPL38	RPL38	1.71963831900447e-73	5.64643242045118e-69	0.543586	0.988	0.886
RPL30	RPL30	7.71040358336867e-66	2.5317110165991e-61	0.542557	0.978	0.862
FYN	FYN	2.01280425961401e-19	6.60904278644261e-15	0.535566	0.464	0.313
RPL24	RPL24	9.62467888920552e-56	3.16026331327063e-51	0.534749	0.974	0.875
RPL9	RPL9	9.09910194102436e-49	2.98769012233535e-44	0.533891	0.965	0.851
RPS3	RPS3	2.54998855898594e-54	8.37288743343035e-50	0.533273	0.963	0.847
RPL12	RPL12	6.71684918836644e-36	2.20547743100012e-31	0.528568	0.913	0.782
RPLP2	RPLP2	4.22724943755624e-63	1.38801735282159e-58	0.527252	0.986	0.881
RPS11	RPS11	5.05712465838327e-56	1.66050688158015e-51	0.524963	0.981	0.873
RPL26	RPL26	2.7997834361452e-47	9.19308891258277e-43	0.523099	0.957	0.835
RPS26	RPS26	3.16443754953369e-40	1.03904306938939e-35	0.52162	0.923	0.835
RPL31	RPL31	3.8898359448564e-37	1.2772276324936e-32	0.521471	0.878	0.743
RPL22	RPL22	8.09025416550734e-39	2.65643495524434e-34	0.521414	0.893	0.781
RPS27	RPS27	7.81487314382002e-65	2.56601359677331e-60	0.519865	0.993	0.913
RPL7	RPL7	5.83258328964719e-46	1.91512872315566e-41	0.514753	0.944	0.82
RPL27A	RPL27A	1.60277684783951e-60	5.26271777988103e-56	0.512257	0.989	0.882
RPL13	RPL13	1.94686810461088e-54	6.39254142148982e-50	0.511578	0.996	0.885
RPS23	RPS23	1.16286200326425e-53	3.81825738771817e-49	0.511277	0.981	0.879
WARS	WARS	3.78025146168923e-17	1.24124556744566e-12	0.509568	0.598	0.48
RPS29	RPS29	2.96661047251237e-42	9.74086548649436e-38	0.508393	0.982	0.892
RPS20	RPS20	1.69843037096359e-54	5.57679612305893e-50	0.504428	0.991	0.896
FXYD5	FXYD5	3.39969589769156e-16	1.11629014800702e-11	0.504165	0.594	0.503
ZC3H10	ZC3H10	2.29767159918516e-54	7.54440469592448e-50	0.501742	0.996	0.897
RPL21	RPL21	5.26538151441144e-52	1.728888020257e-47	0.498721	0.972	0.865
RPS4X	RPS4X	1.84517110752193e-40	6.05861933154825e-36	0.497443	0.928	0.824
TIFA	TIFA	6.39712276406293e-17	2.10049525958006e-12	0.497357	0.465	0.333
RPL36A	RPL36A	2.20615077413877e-33	7.24389606688464e-29	0.495823	0.881	0.755
RPL36	RPL36	9.57349032174379e-64	3.14345554714457e-59	0.487117	0.996	0.895
CPD	CPD	1.38748376936131e-07	0.00455580295669787	0.485237	0.366	0.302
RPS16	RPS16	1.73912963589913e-34	5.71043215947479e-30	0.483745	0.882	0.758
RPL29	RPL29	1.39785750808434e-35	4.58986512779494e-31	0.482696	0.942	0.795
ETS1	ETS1	2.24729999581294e-24	7.37900953625178e-20	0.482324	0.761	0.572
RRP1B	RRP1B	1.53665102699857e-15	5.04559364714979e-11	0.47998	0.593	0.458
RPS28	RPS28	5.85665190758314e-55	1.92303165385492e-50	0.478023	0.989	0.892
EEF1A1	EEF1A1	2.07547290518973e-56	6.81481528419047e-52	0.47775	0.997	0.914
RPS2	RPS2	1.57042356140473e-43	5.15648576387243e-39	0.473261	0.988	0.866
LOC102149605	LOC102149605	1.77153035332913e-20	5.81681991515618e-16	0.472333	0.7	0.534
GPR183	GPR183	6.95527603090541e-19	2.28376488474779e-14	0.462718	0.308	0.171
RPL23A	RPL23A	1.04844551096712e-40	3.44257083526054e-36	0.461821	0.953	0.836
EEF1G	EEF1G	3.46887212360876e-26	1.13900416178694e-21	0.458067	0.795	0.685
RPL32	RPL32	2.40058888385145e-44	7.88233360012625e-40	0.455541	0.974	0.858
UBA52	UBA52	7.02200070989519e-41	2.30567393309409e-36	0.454933	0.976	0.857
ATM	ATM	8.48548403313536e-18	2.78620868227999e-13	0.453576	0.567	0.435
INPP4B	INPP4B	6.42365307443565e-18	2.10920648699095e-13	0.452228	0.411	0.261
TRAT1	TRAT1	1.29922725671056e-14	4.26601269740914e-10	0.443534	0.315	0.187
RPL10	RPL10	5.03025313097484e-33	1.65168361555559e-28	0.441386	0.951	0.854
TC2N	TC2N	9.52320202154724e-13	3.12694338377504e-08	0.436398	0.311	0.199
RPL7A	RPL7A	1.24515402850977e-45	4.08846325261184e-41	0.434922	0.976	0.883
RPL13A	RPL13A	1.97719512097474e-46	6.49212017972056e-42	0.429485	0.995	0.897
RACK1	RACK1	3.29834768881314e-30	1.0830124636218e-25	0.42916	0.871	0.773
LOC100071401	LOC100071401	1.80274238609624e-11	5.919304624747e-07	0.426928	0.659	0.579
RPS25	RPS25	1.50442775959753e-36	4.93978854863848e-32	0.426557	0.965	0.86
RPL27	RPL27	2.27361611312192e-27	7.46541850743583e-23	0.425573	0.912	0.798
EIF3K	EIF3K	4.15822651357002e-19	1.36535367573072e-14	0.422915	0.75	0.652
NACA	NACA	8.29102528335697e-22	2.72235815179026e-17	0.412515	0.807	0.701
LOC100630497	LOC100630497	1.40989951011466e-43	4.62940504146147e-39	0.412011	0.72	0.479
C3H4orf48	C3H4orf48	9.72326936545971e-12	3.1926354961487e-07	0.401292	0.459	0.348
RPS9	RPS9	6.01924894038849e-40	1.97642038957656e-35	0.400812	0.991	0.908
NOP53	NOP53	1.62923107674623e-10	5.34958024049624e-06	0.400606	0.498	0.43
RPL15	RPL15	4.32766081324229e-31	1.42098742802811e-26	0.395888	0.953	0.837
TNFSF14	TNFSF14	9.51567266724658e-09	0.000312447112029042	0.391634	0.277	0.19
FAU	FAU	8.08756561650494e-50	2.6555521701794e-45	0.38895	0.995	0.934
SLC38A1	SLC38A1	2.17507084373965e-10	7.14184511541913e-06	0.382627	0.286	0.19
EEF1D	EEF1D	2.1039866354872e-11	6.90844011762223e-07	0.381663	0.6	0.524
SH2D2A	SH2D2A	8.6670158531807e-12	2.84581465539188e-07	0.380367	0.315	0.204
EMB	EMB	1.31114960961753e-18	4.30515974317916e-14	0.380143	0.526	0.363
FAM107B	FAM107B	8.47335912906127e-08	0.00278222747002727	0.378086	0.346	0.266
FLT3LG	FLT3LG	1.88263042815226e-07	0.00618161701083795	0.376277	0.45	0.378
AES	AES	5.93360532631802e-12	1.94829930889652e-07	0.375141	0.475	0.348
ARL4C	ARL4C	1.57213509711897e-14	5.16210559139012e-10	0.365862	0.59	0.444
BCL11B	BCL11B	4.48394028885434e-10	1.47230179384532e-05	0.351703	0.387	0.28
LOC100050506	LOC100050506	2.00254592786429e-12	6.57535955414239e-08	0.351263	0.627	0.529
SHMT2	SHMT2	4.18644998193255e-08	0.00137462085156755	0.347697	0.366	0.281
TNIK	TNIK	2.36237517410157e-10	7.75685888416249e-06	0.342172	0.36	0.253
SQLE	SQLE	5.67502738791619e-10	1.86339524282228e-05	0.341678	0.533	0.439
SKAP1	SKAP1	6.86598677398633e-10	2.25444675723841e-05	0.341525	0.471	0.357
RPL4	RPL4	3.30069568834157e-13	1.08378342926695e-08	0.330577	0.73	0.608
RPL39	RPL39	2.08527738999681e-21	6.84700831005453e-17	0.330431	0.948	0.831
ND2	ND2	1.06154049564548e-18	3.48556821745192e-14	0.328004	0.977	0.919
MYCBP2	MYCBP2	2.8842339338442e-09	9.47038212177743e-05	0.327306	0.75	0.685
LOC100630393	LOC100630393	3.72380625907123e-15	1.22271178516604e-10	0.324472	0.742	0.641
LOC111771758	LOC111771758	3.05884504416606e-09	0.000100437177025192	0.323041	0.592	0.518
EIF3G	EIF3G	3.27596315673379e-12	1.07566250251354e-07	0.321066	0.7	0.635
EPB41	EPB41	6.24836870379844e-10	2.05165186389222e-05	0.315463	0.417	0.316
SRP14	SRP14	1.24075937994789e-12	4.0740334240589e-08	0.313879	0.771	0.663
TPT1	TPT1	3.78721513202616e-30	1.24353208860079e-25	0.313688	0.997	0.969
LOC100147160	LOC100147160	7.90763569995245e-15	2.59647218207939e-10	0.313254	0.821	0.702
BTF3	BTF3	5.69481659627832e-11	1.86989302938799e-06	0.312951	0.725	0.646
PFDN5	PFDN5	1.95389391917597e-10	6.4156106836143e-06	0.309716	0.638	0.567
EIF3F	EIF3F	2.4098960066444e-08	0.000791289353781689	0.304413	0.593	0.535
DEK	DEK	5.71661493794977e-11	1.87705051487581e-06	0.303847	0.691	0.602
IDI1	IDI1	1.89037388590366e-07	0.00620704265436468	0.301805	0.521	0.455
DYNLL1	DYNLL1	5.65317620216412e-08	0.00185622040598059	0.301038	0.598	0.525
2009-09-01	2009-09-01	5.47695972939111e-07	0.0179835972714557	0.300138	0.558	0.518
RASGRP1	RASGRP1	1.64576105816337e-07	0.00540385643447944	0.299172	0.318	0.23
CD5	CD5	4.08993319470208e-07	0.0134292956448043	0.297758	0.406	0.313
2007-09-01	2007-09-01	5.53383381901674e-13	1.81703433447415e-08	0.296438	0.773	0.691
F2R	F2R	1.59688996338021e-07	0.00524338819475891	0.294365	0.369	0.274
SET	SET	6.88342599452113e-08	0.00226017292530101	0.28981	0.659	0.626
LOC102149732	LOC102149732	2.64422997703378e-09	8.68232912959042e-05	0.286642	0.689	0.594
SLC25A6	SLC25A6	5.02083259023899e-12	1.64859038100497e-07	0.283244	0.817	0.732
LOC100146699	LOC100146699	3.58505745324336e-13	1.17715361477246e-08	0.277294	0.779	0.669
PSIP1	PSIP1	9.33291335263942e-08	0.00306446209933915	0.27714	0.59	0.511
ND3	ND3	9.38466320942328e-13	3.08145416481414e-08	0.270377	0.958	0.884
MIF	MIF	4.21610218958218e-08	0.00138435715394931	0.268736	0.688	0.634
LOC111771973	LOC111771973	3.24585632678436e-11	1.06577692489964e-06	0.267968	0.664	0.508
NAP1L1	NAP1L1	4.04528295433107e-07	0.0132826865805461	0.266069	0.627	0.567
LOC100063824	LOC100063824	6.48847466768675e-09	0.000213049065713494	0.262309	0.715	0.66
AAK1	AAK1	1.0095363609567e-07	0.00331481264120131	0.25879	0.556	0.487
ARPC3	ARPC3	4.20928439410316e-07	0.0138211853080377	-0.252271	0.626	0.68
UBC	UBC	1.80524495132012e-08	0.000592752179765962	-0.255257	0.925	0.92
AP1S2	AP1S2	2.19480283724544e-12	7.2066351160954e-08	-0.258812	0.145	0.285
EQMCE1	EQMCE1	2.68533552697247e-07	0.00881729920281409	-0.267637	0.711	0.767
LY5	LY5	8.53051708242753e-07	0.0280099528401508	-0.27318	0.18	0.279
TNFRSF1B	TNFRSF1B	3.0722483335272e-07	0.0100877274031366	-0.273387	0.237	0.355
LOC100053249	LOC100053249	3.15823165885075e-09	0.000103700536518365	-0.279117	0.301	0.432
LOC100060996	LOC100060996	3.0956069570401e-09	0.000101644254434412	-0.279772	0.179	0.298
ATP6AP2	ATP6AP2	4.65882556447795e-09	0.000152972537409633	-0.281048	0.159	0.271
RAB5C	RAB5C	1.81194288613078e-11	5.94951446661041e-07	-0.285382	0.164	0.304
MYO9B	MYO9B	5.04892808885309e-08	0.00165781553797491	-0.286795	0.151	0.256
ANXA7	ANXA7	9.89617220227209e-09	0.000324940814261604	-0.292631	0.265	0.393
RDX	RDX	3.66603887009734e-13	1.20374386299646e-08	-0.292926	0.141	0.282
RHOA	RHOA	3.37292928867261e-08	0.00110750133193565	-0.293339	0.456	0.565
ATP8A1	ATP8A1	1.2806601668387e-06	0.0420504765781487	-0.29927	0.164	0.252
RNF13	RNF13	6.75266638149517e-08	0.00221723800636394	-0.301665	0.16	0.265
MORC3	MORC3	3.96431779737661e-10	1.30168374876861e-05	-0.303788	0.185	0.314
LOC100630350	LOC100630350	2.03818446198307e-07	0.00669237868092143	-0.304965	0.372	0.468
ZCCHC2	ZCCHC2	1.04928551173595e-06	0.0344532897778499	-0.305352	0.209	0.31
RAB1A	RAB1A	6.16038015776956e-09	0.000202276082480364	-0.311163	0.159	0.27
UHMK1	UHMK1	9.54671906926758e-12	3.13466520639401e-07	-0.320084	0.216	0.365
ARHGEF2	ARHGEF2	1.9072691308321e-08	0.00062625181910872	-0.322576	0.221	0.343
RAB7A	RAB7A	4.09901006960293e-09	0.000134590995635412	-0.328772	0.205	0.327
YPEL5	YPEL5	4.87748552657329e-07	0.0160152237265034	-0.329707	0.205	0.31
MEF2A	MEF2A	3.99532602243029e-09	0.000131186529946499	-0.329808	0.221	0.346
PLEC	PLEC	1.07637256191208e-09	3.53426930703831e-05	-0.331444	0.239	0.377
ATP6V0E1	ATP6V0E1	2.78269942493193e-07	0.00913699356176401	-0.332954	0.529	0.603
WBP2	WBP2	9.73095755672496e-10	3.19515991375064e-05	-0.34057	0.176	0.302
EQMHCB2	EQMHCB2	5.1505016486091e-33	1.6911672163208e-28	-0.345715	0.997	0.996
PDIA3	PDIA3	3.81199870537108e-10	1.25166977490859e-05	-0.348573	0.415	0.545
RGS19	RGS19	1.54088444158474e-12	5.05949406394351e-08	-0.349269	0.128	0.259
QKI	QKI	8.32796279770296e-10	2.73448658462577e-05	-0.360673	0.144	0.252
CTSA	CTSA	1.42944915655521e-08	0.000469359630554903	-0.372627	0.193	0.293
PTPN6	PTPN6	5.00051674495226e-11	1.64191967320507e-06	-0.3818	0.164	0.29
ITGB2	ITGB2	1.40926302185714e-09	4.62731513226792e-05	-0.387627	0.322	0.444
CYTH4	CYTH4	1.42956245827895e-11	4.69396833175894e-07	-0.397502	0.132	0.253
TKT	TKT	3.48976964329029e-09	0.000114586586237437	-0.402913	0.157	0.257
LOC100056049	LOC100056049	1.51198748328633e-12	4.96461090137066e-08	-0.40524	0.155	0.288
LOC100051657	LOC100051657	1.00677426211681e-14	3.30574328966056e-10	-0.40564	0.237	0.411
ATP6AP1	ATP6AP1	2.16775226499499e-09	7.11781456211105e-05	-0.406516	0.178	0.285
DBI	DBI	1.00985310871808e-09	3.3158526824758e-05	-0.408481	0.247	0.364
RAB8B	RAB8B	7.60628738991138e-07	0.024975244644774	-0.409706	0.297	0.41
PLAC8	PLAC8	6.70462634864508e-07	0.0220146406157761	-0.410913	0.449	0.55
PPP1R10	PPP1R10	6.69660541989342e-07	0.0219883038962201	-0.411736	0.194	0.295
IER5	IER5	2.95292798597609e-07	0.00969593904195248	-0.414543	0.198	0.301
ALDOA	ALDOA	1.69261834890548e-09	5.55771234863116e-05	-0.415859	0.353	0.456
CGA	CGA	8.40402544795184e-20	2.75946175583499e-15	-0.416834	0.136	0.31
MHCB3	MHCB3	7.6604397957198e-11	2.51530540692459e-06	-0.41738	0.229	0.355
NMI	NMI	1.50525466626456e-09	4.94250369667967e-05	-0.420287	0.182	0.306
AKIRIN2	AKIRIN2	4.02967714885696e-13	1.32314449182718e-08	-0.432652	0.231	0.376
RHOG	RHOG	2.01950407097846e-09	6.63104161705776e-05	-0.433481	0.286	0.418
PARP14	PARP14	2.06729662738409e-13	6.78796847601566e-09	-0.435737	0.17	0.318
VAV1	VAV1	9.91914748395663e-14	3.25695207635716e-09	-0.437191	0.117	0.252
ACTG1	ACTG1	3.56940120344135e-13	1.17201288514997e-08	-0.437412	0.729	0.782
SMPDL3A	SMPDL3A	2.13781083382757e-15	7.01950187287284e-11	-0.442332	0.14	0.287
JAML	JAML	7.20270886394195e-08	0.00236500945547534	-0.453236	0.32	0.414
RASAL2	RASAL2	2.68188150380603e-11	8.80595791774709e-07	-0.456659	0.163	0.28
PICALM	PICALM	9.46956000007395e-11	3.10933002602428e-06	-0.46721	0.204	0.341
ADGRE5	ADGRE5	1.97658885503252e-09	6.49012950549927e-05	-0.485941	0.55	0.671
SLC2A3	SLC2A3	9.85183818755522e-07	0.0323485106888376	-0.487079	0.233	0.324
ITGAE	ITGAE	8.97489193151047e-12	2.94690576571146e-07	-0.490608	0.214	0.343
PTPRE	PTPRE	1.67701493589529e-11	5.50647854201218e-07	-0.495506	0.309	0.441
AZIN1	AZIN1	7.28871351183868e-08	0.00239324908161223	-0.496026	0.19	0.296
EQMHCC1	EQMHCC1	1.15045475784391e-10	3.77751819738047e-06	-0.499464	0.204	0.325
NFAT5	NFAT5	7.87920081292129e-11	2.58713558692271e-06	-0.521144	0.198	0.326
NKG7	NKG7	9.79337533926537e-08	0.00321565479264779	-0.525363	0.266	0.351
SH3BGRL	SH3BGRL	1.57612321690967e-12	5.1752005827229e-08	-0.525476	0.429	0.565
PRR13	PRR13	1.69134354210643e-12	5.55352652050647e-08	-0.528967	0.45	0.567
ATP6V1F	ATP6V1F	3.38204389078611e-11	1.11049411153962e-06	-0.528968	0.205	0.32
MX1	MX1	1.32283739810101e-08	0.000434353659666467	-0.534653	0.224	0.335
HSBP1	HSBP1	2.47836764181854e-10	8.13772015191117e-06	-0.537802	0.182	0.301
EFHD2	EFHD2	2.1037075818474e-14	6.90752384499594e-10	-0.545082	0.315	0.479
CD47	CD47	2.03781893352909e-09	6.69117846824275e-05	-0.547537	0.293	0.418
LOC100050835	LOC100050835	3.35639595074066e-10	1.1020726104257e-05	-0.551481	0.266	0.368
CAPG	CAPG	5.26142434204371e-15	1.72758868271005e-10	-0.553994	0.418	0.543
CD8B	CD8B	1.10504784269577e-18	3.62842459149157e-14	-0.558828	0.098	0.252
SEMA4A	SEMA4A	1.706531615992e-17	5.60339656110975e-13	-0.562671	0.126	0.281
VIM	VIM	1.97861881719376e-09	6.4967948862557e-05	-0.562988	0.874	0.82
ITM2B	ITM2B	2.70693286050818e-26	8.8882140474786e-22	-0.579348	0.752	0.82
LCP1	LCP1	9.73338780154059e-25	3.19595788463585e-20	-0.580136	0.619	0.729
AOAH	AOAH	3.5245597444541e-08	0.0011572891920915	-0.580934	0.267	0.376
VASP	VASP	6.95127140837349e-11	2.28244996693943e-06	-0.594855	0.33	0.457
EVI2B	EVI2B	1.12010230120211e-07	0.00367785590599712	-0.599502	0.339	0.453
RNF130	RNF130	9.9214322324517e-12	3.25770227352552e-07	-0.60074	0.156	0.264
IFI30	IFI30	1.76126562224496e-12	5.78311567064133e-08	-0.603445	0.129	0.255
CD8A	CD8A	3.17200024305248e-11	1.04152627980628e-06	-0.605137	0.216	0.33
TANK	TANK	1.84028606230935e-12	6.04257928559275e-08	-0.609795	0.176	0.308
LAPTM4A	LAPTM4A	6.59686720352603e-13	2.16608134627777e-08	-0.615076	0.278	0.4
BIRC3	BIRC3	1.03449212020293e-10	3.39675487668633e-06	-0.619352	0.415	0.542
IFI27	IFI27	5.46966694836801e-11	1.79596514249664e-06	-0.61941	0.678	0.704
NPC2	NPC2	9.51669480576827e-10	3.12480673947401e-05	-0.622256	0.438	0.524
ZFP36	ZFP36	1.08974590384565e-06	0.0357818067527718	-0.627276	0.596	0.672
KLRK1	KLRK1	3.12666752939879e-12	1.02664128327809e-07	-0.628653	0.28	0.393
ANXA5	ANXA5	1.90155899661709e-16	6.24376896539221e-12	-0.631135	0.221	0.376
ATP6V0B	ATP6V0B	1.51283012485726e-14	4.96737771496883e-10	-0.637072	0.223	0.359
ATP6V1G1	ATP6V1G1	3.2017282062027e-10	1.05128745650666e-05	-0.645563	0.442	0.528
CD53	CD53	3.53534215299424e-11	1.16082959593566e-06	-0.647524	0.488	0.608
UCP2	UCP2	2.42275356191196e-11	7.95511132053791e-07	-0.657852	0.267	0.377
MNDA	MNDA	2.03631006256418e-23	6.68622409042948e-19	-0.659103	0.632	0.725
N4BP1	N4BP1	1.95344353039561e-12	6.414131832054e-08	-0.673079	0.172	0.306
IRF2	IRF2	1.98472736801619e-13	6.51685231288117e-09	-0.674484	0.327	0.487
GRINA	GRINA	3.72235075709952e-16	1.22223387109363e-11	-0.690741	0.141	0.294
PRDX1	PRDX1	2.82404392047388e-11	9.27274821287599e-07	-0.697118	0.426	0.528
ISCA1	ISCA1	1.70159481010272e-12	5.58718655897228e-08	-0.702597	0.22	0.37
CYBA	CYBA	3.52398039989064e-12	1.15709896430409e-07	-0.712742	0.601	0.653
CD7	CD7	7.13726086845461e-13	2.34351960615707e-08	-0.715565	0.144	0.261
BRI3	BRI3	4.97033366739285e-19	1.63200905968844e-14	-0.721839	0.107	0.263
CTSB	CTSB	6.46394247069859e-09	0.000212243551025388	-0.765966	0.252	0.35
LGALS3	LGALS3	1.20944510520902e-06	0.0397121300295382	-0.769685	0.395	0.458
SERPINB1	SERPINB1	2.39172247383078e-20	7.85322074282336e-16	-0.779981	0.102	0.254
LOC100147522	LOC100147522	1.31443013250742e-09	4.3159313400881e-05	-0.784334	0.201	0.306
SQSTM1	SQSTM1	1.42155265317969e-12	4.66766813671552e-08	-0.812519	0.224	0.363
EGR1	EGR1	3.5247156012014e-12	1.15734036765448e-07	-0.818063	0.275	0.408
LOC100050760	LOC100050760	5.68279488098034e-14	1.86594569916989e-09	-0.832443	0.175	0.298
GADD45B	GADD45B	1.19028812688279e-08	0.000390831106461964	-0.838706	0.293	0.405
PNRC1	PNRC1	7.66657285076282e-10	2.51731919554797e-05	-0.841144	0.636	0.735
LAMP1	LAMP1	7.27897283809254e-17	2.39005073138769e-12	-0.864394	0.218	0.358
FABP5	FABP5	7.35880530336481e-17	2.41626372135984e-12	-0.871903	0.551	0.652
CXCL16	CXCL16	6.84023166550881e-19	2.24599006736982e-14	-0.884816	0.132	0.279
LOC100065733	LOC100065733	5.66811708735263e-22	1.86112624563224e-17	-0.888617	0.092	0.262
SAMD9L	SAMD9L	1.58055895078523e-20	5.1897653149033e-16	-0.895592	0.323	0.509
KCTD12	KCTD12	9.56430530305544e-16	3.14043964625825e-11	-0.941426	0.164	0.299
CTSD	CTSD	2.743370377117e-10	9.00785663326366e-06	-0.986308	0.392	0.483
SDCBP	SDCBP	2.71057226292307e-17	8.9001640253079e-13	-0.99572	0.187	0.329
ISG20	ISG20	1.39698707114522e-11	4.58700704810533e-07	-1.00537	0.144	0.25
LOC100058771	LOC100058771	9.14293905709061e-26	3.0020840393957e-21	-1.01079	0.14	0.343
IFI6	IFI6	1.37993388341163e-18	4.53101290618209e-14	-1.05033	0.235	0.389
LOC111767398	LOC111767398	1.47685653777999e-19	4.84925844180061e-15	-1.11513	0.106	0.25
CST3	CST3	5.7210886293349e-11	1.87851945144211e-06	-1.11831	0.318	0.455
CD63	CD63	7.33604667366583e-15	2.40879092529818e-10	-1.18618	0.148	0.264
IFIT3	IFIT3	9.29988037123884e-15	3.05361571989627e-10	-1.22313	0.21	0.359
FGR	FGR	2.76798631135963e-40	9.08868305334933e-36	-1.23633	0.03	0.25
NFKBIA	NFKBIA	6.80175936643234e-10	2.23335768796806e-05	-1.27963	0.48	0.6
LITAF	LITAF	3.03013169391433e-42	9.94943741696771e-38	-1.29027	0.037	0.27
ATP6V0C	ATP6V0C	4.19895444103813e-32	1.37872669071487e-27	-1.372	0.294	0.486
PSAP	PSAP	7.33520573678998e-12	2.40851480367499e-07	-1.39331	0.392	0.487
CCL4	CCL4	6.30449939251112e-27	2.07008237553103e-22	-1.41312	0.251	0.467
GRN	GRN	3.22098541943121e-21	1.05761056247024e-16	-1.52821	0.106	0.251
SRGN	SRGN	7.92032904442784e-12	2.60064004173788e-07	-1.56845	0.832	0.844
CTSS	CTSS	3.79984986921602e-28	1.24768070455708e-23	-1.63164	0.242	0.426
GZMA	GZMA	1.02706793265443e-36	3.37237755687081e-32	-1.7184	0.233	0.454
CEBPB	CEBPB	9.48782447075348e-15	3.11532716497191e-10	-1.79387	0.305	0.409
ISG15	ISG15	1.29837681790185e-17	4.26322028158071e-13	-1.9322	0.266	0.443
LOC100630879	LOC100630879	2.71520303017181e-32	8.91536914956913e-28	-1.99732	0.19	0.417
FTH1	FTH1	3.53219039392888e-18	1.15979471584655e-13	-2.08101	0.651	0.711
FTL	FTL	1.52496285227196e-20	5.00721552543498e-16	-2.11321	0.63	0.717
LOC100630595	LOC100630595	4.13707184275386e-21	1.35840753956823e-16	-2.11817	0.617	0.697
FRMD8	FRMD8	2.81522755871376e-27	9.24379968903663e-23	-2.23349	0.208	0.398
C1H15orf48	C1H15orf48	2.05031588573878e-29	6.73221221082329e-25	-2.2499	0.136	0.334
SOD2	SOD2	6.1656947493832e-23	2.02450587095997e-18	-2.45703	0.095	0.255
LOC111775969	LOC111775969	2.14335924256927e-31	7.03772007297619e-27	-2.5237	0.069	0.265
TYROBP	TYROBP	8.04262830890142e-47	2.64079700522778e-42	-2.57094	0.092	0.338
FCER1G	FCER1G	8.67763618149548e-45	2.84930184019404e-40	-2.82246	0.072	0.31
MARCKS	MARCKS	5.64131825548234e-45	1.85232684918763e-40	-2.88819	0.023	0.257
SAT1	SAT1	2.59150365361789e-41	8.50920224665435e-37	-2.89257	0.246	0.479
S100P	S100P	5.33435773939029e-38	1.7515363637288e-33	-3.04052	0.084	0.298
SNX10	SNX10	3.23830738117157e-41	1.06329822860769e-36	-3.45897	0.052	0.284

## Sheet: Cluster 1
ID	gene	p_val	p_val_adj	avg_log2FC	pct.1	pct.2
KLRD1	KLRD1	5.6959334007548e-113	1.87025973213784e-108	1.58771	0.504	0.141
CCL5.1	CCL5	1.47115738901308e-142	4.83054528682446e-138	1.29526	0.962	0.563
LOC100147522.1	LOC100147522	9.9109016993007e-70	3.25424457296538e-65	1.29392	0.565	0.242
GZMA.1	GZMA	6.64312989077617e-113	2.18127169963635e-108	1.29008	0.801	0.353
GZMK.1	GZMK	5.58831820869913e-41	1.83492428382636e-36	1.16763	0.435	0.21
SH2D1A	SH2D1A	1.94092274436144e-70	6.37301983111078e-66	1.06143	0.592	0.284
KLRK1.1	KLRK1	2.39735236610884e-77	7.87170649411837e-73	1.00357	0.669	0.324
CD7.1	CD7	2.61058037879597e-45	8.57184067377656e-41	0.984589	0.447	0.207
NKG7.1	NKG7	8.62585857209653e-58	2.83230066214789e-53	0.9465	0.589	0.294
CTSW	CTSW	2.78629764036295e-92	9.14880830213173e-88	0.937268	0.922	0.522
HOPX	HOPX	3.51159805127415e-57	1.15303322013587e-52	0.881882	0.732	0.433
CD160	CD160	2.80825690441414e-41	9.22091154564382e-37	0.864242	0.375	0.167
TRAT1.1	TRAT1	6.3384241511079e-35	2.08122157001628e-30	0.847915	0.375	0.178
EOMES	EOMES	1.57478566890099e-36	5.17080874383639e-32	0.74146	0.362	0.164
CD8A.1	CD8A	2.20458560923745e-34	7.23875684793116e-30	0.739105	0.496	0.28
CD81	CD81	8.22857071922751e-62	2.70185119565835e-57	0.721752	0.919	0.688
PRF1	PRF1	5.0562093346791e-32	1.66020633504188e-27	0.707117	0.528	0.316
HCST.1	HCST	7.13572483709418e-42	2.34301525025988e-37	0.673236	0.787	0.59
LOC111771973.1	LOC111771973	7.76974520970644e-41	2.55119583960711e-36	0.662188	0.751	0.496
LOC100053687	LOC100053687	8.51794829211733e-15	2.79686832171673e-10	0.652097	0.419	0.305
CD96	CD96	6.92728514703314e-29	2.27457407802833e-24	0.633629	0.484	0.3
LOC111775205	LOC111775205	7.81900580657478e-28	2.56737055658883e-23	0.624811	0.575	0.382
PPIB	PPIB	2.66783882644814e-45	8.75984878664247e-41	0.604144	0.9	0.755
RUNX3	RUNX3	1.59477777040674e-19	5.23645280913053e-15	0.596681	0.456	0.312
TMEM123	TMEM123	2.16967585511063e-21	7.12413067025575e-17	0.582757	0.632	0.516
PTPRCAP	PTPRCAP	2.00350992794192e-40	6.57852484839729e-36	0.566194	0.886	0.639
CD3E	CD3E	2.09110901899846e-38	6.86615646388146e-34	0.565313	0.915	0.657
EEF1B2.1	EEF1B2	1.02906687039179e-51	3.37894106893146e-47	0.560108	0.977	0.884
STK17B	STK17B	1.18503638162347e-29	3.89106695906066e-25	0.546439	0.817	0.662
RBL2	RBL2	9.61074718574518e-12	3.15568883843943e-07	0.545797	0.402	0.309
ATP8A1.1	ATP8A1	6.05167447555437e-11	1.98706731404828e-06	0.537613	0.312	0.225
LAG3	LAG3	5.2991533599204e-14	1.73997700572986e-09	0.533333	0.462	0.344
BCL2	BCL2	1.66753637300068e-17	5.47535568074775e-13	0.526413	0.271	0.147
CD3G	CD3G	1.49008829967965e-32	4.89270493199814e-28	0.504532	0.884	0.638
LOC100630393.1	LOC100630393	3.94825359535883e-23	1.29640906803607e-18	0.501717	0.754	0.64
LCK	LCK	7.78009639540783e-19	2.55459465143216e-14	0.495152	0.604	0.454
LIME1	LIME1	1.74139669981956e-11	5.71787606385751e-07	0.492587	0.342	0.241
APBB1IP	APBB1IP	4.29355088461943e-13	1.40978743296479e-08	0.488445	0.537	0.466
LOC100630090	LOC100630090	8.25163647376961e-13	2.70942483616225e-08	0.48075	0.57	0.475
PVRIG	PVRIG	4.9621203215657e-15	1.6293122075861e-10	0.473885	0.277	0.163
SLFN5	SLFN5	1.41687541787536e-06	0.0465231043459376	0.466339	0.371	0.318
PRRC2B	PRRC2B	2.16279950614975e-10	7.10155217844272e-06	0.463472	0.488	0.427
ZAP70	ZAP70	1.6919954948986e-13	5.55566720749955e-09	0.458717	0.326	0.211
LOC100147160.1	LOC100147160	4.38816863181115e-24	1.44085517025519e-19	0.455249	0.834	0.701
SLC4A7	SLC4A7	3.20916808837563e-13	1.05373034181814e-08	0.453128	0.431	0.323
SYTL3	SYTL3	6.22527879738318e-15	2.04407029312077e-10	0.452656	0.368	0.243
RPL13A.1	RPL13A	7.63640082783433e-44	2.5074122118194e-39	0.444661	0.988	0.899
CTSC	CTSC	1.75715472458095e-17	5.76961753816156e-13	0.443977	0.692	0.562
SYNE1	SYNE1	1.02857524981458e-14	3.37732683276619e-10	0.44194	0.463	0.347
SATB1.1	SATB1	1.72802378863129e-12	5.67396610997085e-08	0.441351	0.337	0.223
LOC102149732.1	LOC102149732	8.45733302705966e-17	2.77696529943504e-12	0.438995	0.696	0.594
CGA.1	CGA	4.67092254176631e-21	1.53369741658897e-16	0.438315	0.425	0.258
CORO1A	CORO1A	6.02403780734905e-20	1.97799281404306e-15	0.434957	0.757	0.668
CD2	CD2	3.22721283341272e-18	1.05965533385107e-13	0.428381	0.743	0.564
LOC111771758.1	LOC111771758	7.34166419133026e-11	2.41063543722329e-06	0.425621	0.585	0.52
ITK	ITK	7.30162489317645e-10	2.39748853367449e-05	0.424694	0.258	0.171
SRI	SRI	3.72358399595782e-09	0.000122263880507275	0.423633	0.516	0.475
CD3D	CD3D	1.04459164695298e-13	3.4299166727701e-09	0.416017	0.611	0.476
LOC100052391	LOC100052391	8.91903362967238e-07	0.0292856469230293	0.412828	0.389	0.325
CCND3	CCND3	7.2154689209165e-09	0.000236919922018293	0.411867	0.375	0.297
STAMBPL1	STAMBPL1	5.41157126147235e-09	0.000177688942370445	0.408054	0.35	0.265
LOC111768760	LOC111768760	2.08308430796089e-11	6.83980732518959e-07	0.404133	0.273	0.173
DOCK10	DOCK10	2.01359445581189e-08	0.000661163739565834	0.404039	0.541	0.495
CBLB	CBLB	6.68665503065874e-07	0.021955631793168	0.402363	0.28	0.212
DRB	DRB	4.11333497813459e-35	1.35061354007049e-30	0.401148	0.99	0.822
IKZF3	IKZF3	1.6550903693192e-13	5.43448922765959e-09	0.401142	0.446	0.322
ZBTB38	ZBTB38	8.11754623358295e-11	2.66539630579696e-06	0.399273	0.529	0.444
DEK.1	DEK	1.78682317271761e-10	5.86703388761828e-06	0.397362	0.652	0.61
LOC100146699.1	LOC100146699	1.0247890226381e-16	3.3648947558322e-12	0.396789	0.768	0.672
SMCHD1	SMCHD1	9.0741481833364e-08	0.00297949655599851	0.39289	0.412	0.345
CCL4.1	CCL4	2.05579692401723e-36	6.75020920001056e-32	0.389976	0.623	0.4
CST7	CST7	4.13294113941308e-08	0.00135705122312629	0.386922	0.348	0.265
CXCR3	CXCR3	8.24789554474758e-08	0.00270819650211787	0.385446	0.35	0.273
LCORL	LCORL	6.83456866046204e-23	2.24413061966271e-18	0.385318	0.938	0.855
LCP2	LCP2	1.08582997084822e-13	3.56532270928013e-09	0.380621	0.611	0.543
PTPRC	PTPRC	3.0557313878366e-26	1.00334940119615e-21	0.378724	0.981	0.911
RPS27.1	RPS27	5.99556847175677e-34	1.96864490770134e-29	0.374113	0.985	0.916
SRSF2	SRSF2	6.34293840277599e-09	0.00020827038245515	0.369115	0.581	0.541
ITGB1	ITGB1	2.2904611052095e-12	7.5207290389554e-08	0.366293	0.746	0.672
LOC100146890	LOC100146890	3.83844063568838e-19	1.26035198272828e-14	0.364969	0.887	0.783
AAK1.1	AAK1	8.11042254196428e-09	0.000266305724165397	0.363757	0.544	0.49
MYH9	MYH9	8.26634506613029e-10	2.71425440246388e-05	0.361686	0.696	0.665
STK17A	STK17A	1.43206936866683e-10	4.70219977201755e-06	0.351683	0.632	0.57
LOC100056062	LOC100056062	1.37444310973935e-32	4.51298395082916e-28	0.349959	0.981	0.95
GIMAP6	GIMAP6	3.4650683405288e-09	0.000113775518961263	0.34836	0.553	0.5
TMEM50A	TMEM50A	2.78758651298768e-07	0.00915304031539505	0.345927	0.528	0.501
LOC100063824.1	LOC100063824	1.58511283769426e-13	5.20471800256911e-09	0.343835	0.723	0.66
RPL37.1	RPL37	4.57740883857582e-29	1.50299219214637e-24	0.343102	0.987	0.898
ND2.1	ND2	2.21975535306388e-20	7.28856670178524e-16	0.340577	0.975	0.92
RPL34.1	RPL34	5.34386600340489e-24	1.754658402218e-19	0.336386	0.972	0.874
PSIP1.1	PSIP1	1.26039544068303e-07	0.00413850842948272	0.336156	0.573	0.515
LOC100071401.1	LOC100071401	5.94265444013354e-09	0.000195127058541785	0.33505	0.63	0.585
LOC102149605.1	LOC102149605	1.73660662097692e-09	5.70214783997773e-05	0.335031	0.641	0.547
EZR	EZR	1.6044842387979e-17	5.26832399809292e-13	0.334852	0.808	0.735
RPL24.1	RPL24	2.68756570711039e-24	8.82462199929696e-20	0.334105	0.971	0.877
KIAA1551	KIAA1551	9.09965658372857e-16	2.98787223926727e-11	0.330787	0.717	0.6
RPS21.1	RPS21	1.12741404944534e-27	3.70186403135377e-23	0.32933	0.99	0.886
RPL23A.1	RPL23A	2.92805151882597e-20	9.61425716206507e-16	0.327888	0.931	0.841
LOC100057107	LOC100057107	2.72135414534727e-07	0.00893556633624776	0.327178	0.531	0.481
ARHGDIB	ARHGDIB	2.77540495909423e-20	9.1130421831859e-16	0.326745	0.941	0.819
RPL38.1	RPL38	9.20457294714232e-22	3.02232152719418e-17	0.320082	0.974	0.89
ND3.1	ND3	5.66770098077292e-14	1.86098961703679e-09	0.319563	0.962	0.885
FYB1	FYB1	2.87842578029446e-13	9.45131104959688e-09	0.319308	0.707	0.558
IL2RB	IL2RB	1.19609571154327e-06	0.0392738026885232	0.309134	0.413	0.334
ETS1.1	ETS1	5.9949468190807e-16	1.96844078804515e-11	0.309082	0.761	0.574
RPS13.1	RPS13	1.4952106287094e-18	4.90952409936732e-14	0.308164	0.95	0.852
ND1	ND1	1.786877214668e-15	5.86721133436238e-11	0.307554	0.972	0.916
RPS15A.1	RPS15A	6.48290507565376e-20	2.12866188159091e-15	0.306326	0.971	0.867
LOC100054448.1	LOC100054448	1.89392797978428e-07	0.00621871252162168	0.304101	0.557	0.519
RPL27A.1	RPL27A	6.90500778075001e-22	2.26725930480927e-17	0.302582	0.982	0.885
DQB	DQB	5.43225516759455e-21	1.78368098427967e-16	0.302221	0.969	0.771
ST3GAL6	ST3GAL6	1.1971559593302e-06	0.0393086159246073	0.302101	0.449	0.389
PSMB8	PSMB8	4.1900247131682e-09	0.000137579461456878	0.299841	0.701	0.656
RPS25.1	RPS25	6.724211779541e-17	2.20789493781229e-12	0.296385	0.952	0.864
RPL13.1	RPL13	2.80983218559654e-20	9.22608398140625e-16	0.296152	0.981	0.89
SEPT7.1	2007-09-01	3.01564309932056e-08	0.000990186411661906	0.295265	0.721	0.701
RPL14.1	RPL14	1.57275582647541e-18	5.164143756232e-14	0.291984	0.969	0.874
FAU.1	FAU	3.19252070065754e-23	1.0482641720609e-18	0.290701	0.985	0.937
RPS10.1	RPS10	1.04732237305658e-21	3.43888301193128e-17	0.286551	0.977	0.875
WIPF1	WIPF1	1.22734499599976e-06	0.0402998729436522	0.282274	0.603	0.579
RPL18A.1	RPL18A	5.76574350632585e-14	1.89318188030209e-09	0.279852	0.946	0.841
LOC100065786.1	LOC100065786	9.32334472913314e-10	3.06132024181087e-05	0.27773	0.711	0.658
LOC100056464	LOC100056464	3.70704518741705e-09	0.000121720828728839	0.274283	0.774	0.716
RPS26.1	RPS26	1.2373963188512e-13	4.06299081294791e-09	0.269203	0.928	0.835
RPL22.1	RPL22	1.82794194328776e-14	6.00204737078536e-10	0.267936	0.883	0.784
DQA	DQA	1.3297778505167e-14	4.3663255721716e-10	0.267766	0.798	0.647
ATP6	ATP6	3.63795025224083e-18	1.19452096532328e-13	0.267123	0.994	0.991
RAC2	RAC2	2.02156842693071e-11	6.63781992982699e-07	0.259223	0.891	0.798
RPS27A.1	RPS27A	1.61051858706269e-13	5.28813778062034e-09	0.258865	0.944	0.852
EIF3K.1	EIF3K	4.54879231399456e-08	0.00149359595630011	0.257987	0.692	0.663
SH3BGRL3	SH3BGRL3	6.02742234832619e-12	1.9791041280729e-07	0.255685	0.887	0.792
YWHAB	YWHAB	2.46816972081494e-08	0.000810423527829586	0.255581	0.789	0.759
RPL36.1	RPL36	7.86720840737638e-17	2.58319788056203e-12	0.254488	0.978	0.899
EIF3G.1	EIF3G	1.18277532453099e-07	0.00388364277809751	0.252468	0.661	0.642
RPL21.1	RPL21	4.69315506889203e-14	1.5409974668707e-09	0.251852	0.962	0.869
RAC1	RAC1	1.27369390140388e-06	0.0418217392525964	-0.25206	0.356	0.489
HSPA5	HSPA5	5.29504062560511e-07	0.0173862658941744	-0.259533	0.293	0.426
ORAI1	ORAI1	3.19631087735634e-08	0.00104950867657995	-0.260661	0.189	0.317
SEC61B	SEC61B	1.24560791446765e-08	0.000408995358715451	-0.263824	0.302	0.446
UGCG	UGCG	1.22843523960533e-08	0.00040335671092441	-0.27116	0.182	0.308
LAP3	LAP3	5.44705112726615e-11	1.78853923763784e-06	-0.271478	0.182	0.329
PLEC.1	PLEC	2.56878319924054e-12	8.43459963470631e-08	-0.273003	0.211	0.38
WBP2.1	WBP2	6.58462283154245e-08	0.00216206090673696	-0.273787	0.179	0.3
QKI.1	QKI	1.57040867124612e-09	5.15643687203665e-05	-0.277261	0.135	0.252
PCMT1	PCMT1	5.06613340640455e-10	1.66346490399293e-05	-0.278977	0.172	0.312
NDUFS2	NDUFS2	8.65930372098763e-09	0.000284328237678629	-0.28105	0.208	0.35
CANX	CANX	3.10535636559791e-08	0.00101964376264407	-0.283741	0.312	0.439
CNDP2	CNDP2	5.94638588931795e-12	1.95249580675755e-07	-0.290264	0.138	0.278
CPD.1	CPD	4.95907665857993e-08	0.00162831282084472	-0.295649	0.207	0.33
STAT3	STAT3	6.05732061364888e-12	1.98892122349161e-07	-0.296703	0.16	0.31
SPEN	SPEN	6.21839241286973e-08	0.00204180914876578	-0.297179	0.218	0.349
ATP6AP2.1	ATP6AP2	2.21530502543993e-10	7.27395405103202e-06	-0.29719	0.142	0.272
PPP1R15A	PPP1R15A	5.76041211621087e-08	0.00189143131835784	-0.299217	0.141	0.25
REL.1	REL	1.01027428886416e-06	0.0331723562748546	-0.299448	0.198	0.307
YPEL5.1	YPEL5	5.7140542303954e-07	0.0187620970655033	-0.303602	0.195	0.31
IRF9	IRF9	1.19561587811516e-06	0.0392580473579113	-0.305387	0.274	0.402
RNF13.1	RNF13	4.16432131782285e-09	0.000136735490470713	-0.307814	0.147	0.266
RHOG.1	RHOG	1.03912383106136e-06	0.0341196309928996	-0.308063	0.284	0.417
RHEB	RHEB	2.19509929192336e-13	7.20760852503034e-09	-0.308731	0.122	0.271
LMO4	LMO4	5.16014573657601e-09	0.000169433385260473	-0.314507	0.142	0.262
BZW1	BZW1	3.95872512224755e-09	0.000129984739388998	-0.317698	0.287	0.436
RASSF2	RASSF2	8.69181322939377e-08	0.00285395687387144	-0.319448	0.167	0.278
TNFSF13B.1	TNFSF13B	7.30050539831238e-12	2.39712094753587e-07	-0.320333	0.183	0.334
SLC1A5	SLC1A5	4.44641230112341e-11	1.45997947907387e-06	-0.321396	0.129	0.257
NMI.1	NMI	2.84704122413452e-08	0.000934825985944569	-0.326902	0.179	0.305
TOP1	TOP1	7.11010290948808e-09	0.000233460229033041	-0.327584	0.254	0.4
PABPC1	PABPC1	3.13472846386745e-07	0.0102928809111088	-0.329631	0.543	0.65
TUBB4B	TUBB4B	1.64397693386443e-10	5.39799826234386e-06	-0.331109	0.129	0.253
CCDC71L	CCDC71L	7.98571355154104e-12	2.6221090446485e-07	-0.333638	0.122	0.254
EIF4A1	EIF4A1	8.31830065767095e-08	0.00273131402094626	-0.348305	0.299	0.434
CTSA.1	CTSA	2.77103654579552e-08	0.00090986984981196	-0.352271	0.183	0.293
LY96	LY96	2.71173947843364e-13	8.90399657743684e-09	-0.352297	0.142	0.297
PPP1R2	PPP1R2	6.68690976297065e-10	2.19564682067141e-05	-0.353727	0.158	0.289
TMBIM4	TMBIM4	2.32594177820013e-09	7.63722982872014e-05	-0.35475	0.315	0.48
BSG.1	BSG	1.47182493798325e-06	0.0483273718386799	-0.35499	0.276	0.383
TMEM70.1	TMEM70	1.04693937781452e-08	0.000343762544705397	-0.361778	0.142	0.259
HIF1A	HIF1A	1.2884976717682e-11	4.2307821052509e-07	-0.362082	0.141	0.275
DERA	DERA	2.98548898819683e-13	9.8028530927443e-09	-0.372611	0.122	0.262
RAB1A.1	RAB1A	2.82889952217225e-15	9.28869158105258e-11	-0.384393	0.119	0.275
OAZ1	OAZ1	8.48229668140266e-10	2.78516211533856e-05	-0.386459	0.903	0.916
PICALM.1	PICALM	3.92505553571391e-10	1.28879198515166e-05	-0.387001	0.195	0.34
TKT.1	TKT	1.90776059755173e-11	6.2641319220611e-07	-0.388845	0.132	0.26
GABARAP.1	GABARAP	1.80184797863131e-09	5.91636783783592e-05	-0.409801	0.611	0.721
KDM6B	KDM6B	8.72146801838786e-07	0.0286369402383765	-0.410638	0.155	0.25
TNFAIP8	TNFAIP8	5.31947499274555e-14	1.746649613868e-09	-0.414612	0.229	0.414
CMTM6	CMTM6	3.63982508652929e-16	1.19513656716189e-11	-0.41541	0.221	0.415
CHMP3	CHMP3	2.27929181859717e-13	7.4840546863638e-09	-0.416004	0.13	0.28
LYST	LYST	2.85874139354728e-14	9.38667736571249e-10	-0.420609	0.126	0.279
SERP1	SERP1	3.15889660386994e-14	1.0372236998807e-09	-0.428563	0.185	0.352
PRR13.1	PRR13	3.83115127038946e-07	0.0125795851963238	-0.429707	0.453	0.564
CD82.1	CD82	2.08674496246758e-10	6.85182708426231e-06	-0.434502	0.223	0.369
PIM1	PIM1	6.32551150240491e-13	2.07698170181465e-08	-0.43841	0.12	0.259
ELOC	ELOC	3.86383469858058e-17	1.26869012327893e-12	-0.445133	0.114	0.28
2011-09-01	2011-09-01	2.44380050896469e-15	8.02421897118556e-11	-0.447573	0.195	0.373
AZIN1.1	AZIN1	1.82424877415969e-08	0.000598992084995335	-0.454644	0.179	0.297
CD47.1	CD47	2.61236248699893e-11	8.57769222606099e-07	-0.454714	0.258	0.422
DBI.1	DBI	5.96812640741357e-09	0.000195963430587424	-0.455981	0.243	0.363
MX1.1	MX1	1.25406211453571e-06	0.0411771295307801	-0.487213	0.23	0.332
CD164	CD164	3.23623213686494e-17	1.0626168221396e-12	-0.494705	0.117	0.278
HSBP1.1	HSBP1	5.50097716976174e-15	1.80624585369127e-10	-0.495762	0.145	0.306
BLOC1S1.1	BLOC1S1	1.81965562057704e-07	0.00597483923016472	-0.497179	0.349	0.458
TPM4	TPM4	4.16368156662463e-20	1.3671448424012e-15	-0.49805	0.1	0.276
CD4	CD4	1.25421019147254e-19	4.1181991637001e-15	-0.49965	0.097	0.269
LAPTM4A.1	LAPTM4A	2.88146034176006e-09	9.46127503216915e-05	-0.516843	0.283	0.397
ATP6AP1.1	ATP6AP1	3.0627078268777e-14	1.00564011495529e-09	-0.526558	0.144	0.29
TNFRSF1B.1	TNFRSF1B	5.24428830657685e-18	1.72196206546451e-13	-0.537912	0.174	0.364
FOS	FOS	4.2491141346657e-08	0.00139519662611748	-0.550703	0.742	0.824
ATP6V1G1.1	ATP6V1G1	4.55185214748598e-09	0.000149460065262702	-0.553782	0.411	0.532
VASP.1	VASP	1.32157830362318e-11	4.33940235994672e-07	-0.554658	0.299	0.46
AOAH.1	AOAH	7.92321477797026e-11	2.60158757234653e-06	-0.57214	0.236	0.38
N4BP1.1	N4BP1	1.61163237587456e-10	5.29179490618413e-06	-0.579519	0.172	0.304
IER5.1	IER5	1.6787294803227e-13	5.51210824863959e-09	-0.580815	0.157	0.307
PKM	PKM	8.91868962709795e-21	2.92845173905761e-16	-0.594778	0.22	0.426
ANXA1	ANXA1	7.9702906429976e-17	2.61704493262826e-12	-0.595833	0.465	0.625
JUN	JUN	2.59868664694306e-10	8.53278760523753e-06	-0.604229	0.743	0.828
IFI30.1	IFI30	7.81062235825588e-15	2.56461785133332e-10	-0.612945	0.11	0.257
ISCA1.1	ISCA1	1.0819372503086e-09	3.5525409613883e-05	-0.637236	0.226	0.366
ATP6V1F.1	ATP6V1F	7.3244223887322e-18	2.40497409134022e-13	-0.643158	0.158	0.327
LOC100065733.1	LOC100065733	6.02666553232697e-12	1.97885562753956e-07	-0.660083	0.123	0.254
ATP6V0B.1	ATP6V0B	4.06592168208366e-19	1.33504538431217e-14	-0.678358	0.183	0.364
CAPG.1	CAPG	1.58505601237137e-22	5.20453141662141e-18	-0.678567	0.356	0.552
RNF130.1	RNF130	4.51740271968569e-18	1.4832891830088e-13	-0.678933	0.114	0.27
CXCL16.1	CXCL16	2.86755117947035e-12	9.4156042977909e-08	-0.706943	0.151	0.273
LOC100050760.1	LOC100050760	3.96233354903966e-12	1.30103222082717e-07	-0.707667	0.17	0.297
BTG1	BTG1	8.33749227164595e-08	0.00273761558739495	-0.729039	0.573	0.698
VIM.1	VIM	3.44331365048982e-14	1.13061203713833e-09	-0.730221	0.859	0.823
BRI3.1	BRI3	4.18974605448078e-20	1.37570311698876e-15	-0.760932	0.095	0.263
RGCC	RGCC	2.1501881926873e-18	7.06014293068874e-14	-0.763275	0.179	0.352
GRINA.1	GRINA	3.40691122823145e-19	1.1186593017898e-14	-0.768585	0.12	0.295
CYBA.1	CYBA	9.57196670394948e-16	3.14295526724181e-11	-0.771163	0.562	0.659
SQSTM1.1	SQSTM1	3.53980745933669e-12	1.1622957792732e-07	-0.789329	0.213	0.363
RGS1	RGS1	7.61212285224055e-18	2.49944053853318e-13	-0.793065	0.318	0.5
LAMP1.1	LAMP1	2.24501645871815e-16	7.37151154220103e-12	-0.812312	0.202	0.359
IFI27.1	IFI27	2.65927550119778e-12	8.73173110818292e-08	-0.815605	0.677	0.703
UCP2.1	UCP2	2.03526000536732e-22	6.68277622762359e-18	-0.84192	0.194	0.388
ANXA5.1	ANXA5	2.47555630195738e-30	8.12848911747706e-26	-0.861322	0.151	0.386
KCTD12.1	KCTD12	1.30512094332746e-16	4.28536461741573e-12	-0.87225	0.148	0.3
LOC100058771.1	LOC100058771	2.02562560126945e-19	6.65114166176825e-15	-0.908153	0.152	0.338
TSPO	TSPO	2.77802407139742e-20	9.12164203843344e-16	-0.953958	0.23	0.425
CTSB.1	CTSB	2.7119913880696e-20	8.90482372272652e-16	-1.02804	0.182	0.361
SAMSN1	SAMSN1	3.76985065637573e-25	1.23783046302097e-20	-1.07857	0.192	0.403
SDCBP.1	SDCBP	2.02954631288273e-25	6.66401531835043e-21	-1.13999	0.141	0.335
ATP6V0C.1	ATP6V0C	3.7820931107265e-19	1.24185027290705e-14	-1.1487	0.323	0.478
DUSP1	DUSP1	9.72522194481074e-43	3.19327662557861e-38	-1.16166	0.381	0.648
NFKBIA.1	NFKBIA	9.12191662562829e-09	0.000299518132402505	-1.24154	0.462	0.601
IFI6.1	IFI6	1.93396462445495e-22	6.35017284439783e-18	-1.28571	0.214	0.391
C5H1orf54	C5H1orf54	1.03259953615007e-54	3.39054057694876e-50	-1.29723	0.012	0.299
PSAP.1	PSAP	6.33355120331243e-09	0.000207962153760764	-1.30932	0.384	0.487
CTSS.1	CTSS	1.61713203704873e-23	5.30985304364949e-19	-1.50588	0.239	0.424
CD63.1	CD63	7.06095555441043e-35	2.31846475629066e-30	-1.53082	0.06	0.278
LOC100630879.1	LOC100630879	1.4561044373594e-16	4.78111892006961e-12	-1.72078	0.243	0.405
GRN.1	GRN	1.26845565457386e-35	4.16497414179326e-31	-1.80493	0.047	0.259
C1H15orf48.1	C1H15orf48	1.68968169253771e-14	5.54806983744759e-10	-1.86336	0.18	0.324
KLF2.1	KLF2	4.96139430557279e-19	1.62907382023483e-14	-1.92794	0.128	0.29
FTH1.1	FTH1	6.34487090906284e-16	2.08333836299078e-11	-2.03101	0.613	0.717
ISG15.1	ISG15	9.92695068231391e-11	3.25951425653777e-06	-2.03254	0.299	0.435
LOC100630595.1	LOC100630595	7.38065282922919e-16	2.42343735647741e-11	-2.04521	0.609	0.698
SRGN.1	SRGN	3.40106889003872e-45	1.11674097004421e-40	-2.05021	0.774	0.854
TYROBP.1	TYROBP	1.35275531986371e-36	4.44177209277249e-32	-2.20628	0.109	0.332
FRMD8.1	FRMD8	2.48905330327628e-26	8.17280652130767e-22	-2.2103	0.195	0.398
FTL.1	FTL	8.32438687276861e-25	2.73331242967357e-20	-2.21855	0.61	0.719
CEBPB.1	CEBPB	5.23202497508717e-39	1.71793540056987e-34	-2.24974	0.185	0.428
SOD2.1	SOD2	2.03812967190829e-25	6.69219877771086e-21	-2.46943	0.076	0.256
LOC111775969.1	LOC111775969	4.46887725096834e-30	1.46735584535545e-25	-2.53112	0.065	0.263
SAT1.1	SAT1	1.19700203231161e-26	3.93035617309516e-22	-2.59696	0.276	0.471
FCER1G.1	FCER1G	2.06411134946947e-42	6.777509615983e-38	-2.72765	0.066	0.308
S100P.1	S100P	1.73415067112563e-25	5.69408372864101e-21	-2.86123	0.119	0.289
MARCKS.1	MARCKS	9.30923931604585e-46	3.05668872942365e-41	-2.92907	0.01	0.256
SNX10.1	SNX10	2.9356581969118e-37	9.63923368955989e-33	-3.42372	0.053	0.281

## Sheet: Cluster 2
ID	gene	p_val	p_val_adj	avg_log2FC	pct.1	pct.2
CCL20	CCL20	3.6399349777241e-140	1.19517264993571e-135	1.79474	0.259	0.017
C5H1orf54.1	C5H1orf54	8.4671235411744e-153	2.78018001474461e-148	1.7183	0.691	0.204
RGS1.1	RGS1	1.58441395156091e-96	5.20242320995026e-92	1.65667	0.827	0.431
KLRF1	KLRF1	1.53973370509008e-135	5.05571562066329e-131	1.62513	0.438	0.073
CTLA4	CTLA4	1.03657533874136e-225	3.40359512475725e-221	1.44331	0.363	0.017
FURIN	FURIN	2.67532183935266e-67	8.78441925951447e-63	1.12355	0.494	0.185
CD4.1	CD4	5.05975639030755e-80	1.66137101075749e-75	1.10286	0.56	0.205
ICOS	ICOS	5.50543310023949e-82	1.80770895846364e-77	1.02577	0.44	0.115
TNFSF13B.2	TNFSF13B	3.51920352125788e-60	1.15553047620503e-55	0.976883	0.606	0.276
RRP1B.1	RRP1B	5.05215775183927e-58	1.65887599781642e-53	0.957355	0.773	0.444
SEPT11.1	SEPT11.1	1.80948995097376e-61	5.94146025402233e-57	0.956857	0.655	0.31
LTB.1	LTB	1.38882195110658e-44	4.56019687645845e-40	0.951789	0.815	0.509
CWH43	CWH43	2.87127695597478e-84	9.4278378849432e-80	0.9247	0.347	0.069
C3H4orf48.1	C3H4orf48	2.64815558671651e-64	8.69521886898367e-60	0.91114	0.703	0.325
TNFRSF25.1	TNFRSF25	6.22915187478472e-73	2.04534201808556e-68	0.852424	0.428	0.116
CCR6	CCR6	6.2742621907225e-115	2.06015399032373e-110	0.848184	0.257	0.024
CD69	CD69	5.84979321755989e-43	1.92077960298579e-38	0.842505	0.548	0.254
MX2	MX2	7.84213497317647e-22	2.57496501844249e-17	0.841303	0.295	0.14
IFI27.2	IFI27	4.32641231140399e-54	1.4205774824495e-49	0.825818	0.93	0.672
FOXO1	FOXO1	1.92505221569168e-40	6.32090895022364e-36	0.825341	0.442	0.189
GPR25	GPR25	5.51968082997257e-46	1.81238720052149e-41	0.807162	0.544	0.233
AHR.1	AHR	6.82298939007799e-38	2.24032856623211e-33	0.803409	0.482	0.231
PDE4D	PDE4D	1.13229594643022e-57	3.71789374010364e-53	0.797747	0.323	0.085
LOC102147555	LOC102147555	9.06002012537875e-41	2.97485760816811e-36	0.797125	0.739	0.42
CRIP1	CRIP1	9.96098533588858e-47	3.27068953503902e-42	0.793555	0.984	0.845
NCR3.1	NCR3	6.07749627886256e-45	1.99554590316452e-40	0.764267	0.594	0.277
LY6E	LY6E	2.82217090218631e-40	9.26659815732874e-36	0.761669	0.878	0.615
PHTF2	PHTF2	3.87458967938701e-42	1.27222152122672e-37	0.757343	0.424	0.171
LOC100630497.1	LOC100630497	3.31630885055483e-24	1.08891001107968e-19	0.751038	0.719	0.493
CD5.1	CD5	5.21477364765503e-53	1.71227092720753e-48	0.749297	0.653	0.289
CCDC71L.1	CCDC71L	1.47811151500896e-27	4.85337915953191e-23	0.723498	0.414	0.213
SRP14.1	SRP14	1.27171809014123e-47	4.17568634897872e-43	0.720998	0.886	0.655
TOX	TOX	2.16683610613232e-38	7.11480635448548e-34	0.705326	0.388	0.149
ARL4C.1	ARL4C	6.25313116647213e-36	2.05321561851112e-31	0.703205	0.721	0.437
DYNLRB1	DYNLRB1	1.6508208840401e-38	5.42047037274567e-34	0.70318	0.765	0.543
RAPGEF6	RAPGEF6	1.21855703092105e-34	4.00113201102927e-30	0.698617	0.673	0.401
CXCR6	CXCR6	2.1126720747649e-42	6.93695875749055e-38	0.695963	0.544	0.241
MAF	MAF	2.15661398274452e-64	7.08124201234164e-60	0.686431	0.255	0.048
CD28	CD28	1.01088492116274e-40	3.31924063863786e-36	0.679055	0.341	0.118
MX1.2	MX1	5.8597930934505e-22	1.92406306223447e-17	0.670861	0.492	0.296
CD99	CD99	5.46073548435474e-37	1.79303249628788e-32	0.662768	0.865	0.661
ZNF618	ZNF618	6.98567313439483e-26	2.29374577367854e-21	0.660431	0.359	0.176
CD3E.1	CD3E	3.08352051991683e-49	1.01247396271469e-44	0.655299	0.964	0.662
SKAP1.1	SKAP1	4.95719041812324e-36	1.62769347379077e-31	0.653512	0.655	0.342
RUNX1	RUNX1	2.95329629596895e-25	9.69714838781406e-21	0.651258	0.357	0.179
ANKRD12	ANKRD12	1.15741130886651e-41	3.80036003266318e-37	0.64854	0.886	0.674
CHD3.1	CHD3	1.4066245922126e-30	4.61865184853006e-26	0.648488	0.492	0.263
S1PR2	S1PR2	1.01528266832684e-35	3.33368064145118e-31	0.63833	0.315	0.115
NDUFV2	NDUFV2	1.51237951409021e-24	4.96589813451519e-20	0.633558	0.53	0.336
RORA.1	RORA	1.86853098028266e-33	6.13532147375811e-29	0.631226	0.546	0.269
ARL6IP5	ARL6IP5	3.27297846431663e-34	1.07468247875836e-29	0.628674	0.751	0.491
IKZF3.1	IKZF3	7.32152026608474e-27	2.40402117936892e-22	0.627387	0.566	0.313
ARID5B	ARID5B	4.74489341270468e-35	1.55798575206158e-30	0.622049	0.367	0.149
PBXIP1	PBXIP1	7.32445688985561e-34	2.40498541978409e-29	0.619946	0.267	0.089
LOC100054725	LOC100054725	2.61989137137033e-31	8.60241331789447e-27	0.619303	0.396	0.178
ERI1	ERI1	7.54342510434292e-38	2.476883633011e-33	0.611963	0.321	0.115
CD2.1	CD2	3.99037671974824e-40	1.31024019592934e-35	0.610477	0.886	0.555
HPRT1	HPRT1	5.91463898652761e-18	1.94207171122634e-13	0.607086	0.337	0.192
MYCBP2.1	MYCBP2	1.96231815503314e-38	6.44327166205131e-34	0.596403	0.89	0.672
CBX5	CBX5	7.02006226869421e-24	2.30503744592575e-19	0.593787	0.412	0.22
POU2F2	POU2F2	7.76516035177996e-21	2.54969040150695e-16	0.591706	0.309	0.15
BCL11B.1	BCL11B	4.90239638844565e-30	1.60970185414613e-25	0.58895	0.532	0.268
CD3D.1	CD3D	2.04090837348249e-38	6.70132264432975e-34	0.588744	0.795	0.46
SEPT9.1	2009-09-01	3.97026277699174e-32	1.30363578282524e-27	0.587636	0.747	0.497
UBD.1	UBD	1.03926045770191e-19	3.41241171286422e-15	0.587161	0.56	0.355
RPLP1.1	RPLP1	2.78474145789016e-67	9.14369857698233e-63	0.583626	1	0.954
PAK2	PAK2	2.62916018329003e-28	8.63284746183283e-24	0.581071	0.673	0.439
CD40LG.1	CD40LG	2.3721027105295e-22	7.78879925002362e-18	0.579613	0.39	0.196
TAGLN2	TAGLN2	7.6073446312438e-31	2.4978716096689e-26	0.572751	0.91	0.71
IL32	IL32	4.65303344511677e-16	1.52782353170409e-11	0.556942	0.707	0.513
IGFLR1	IGFLR1	8.30163049351211e-31	2.7258403725447e-26	0.55365	0.416	0.186
SPCS3	SPCS3	1.28910815885978e-20	4.23278663961608e-16	0.553523	0.536	0.345
BST2	BST2	1.50877002878044e-23	4.95404638950057e-19	0.55175	0.713	0.503
LEPROTL1	LEPROTL1	8.42291119838329e-31	2.76566289198915e-26	0.551018	0.759	0.518
MFSD10.1	MFSD10	1.46973725781885e-24	4.82588228604819e-20	0.549865	0.382	0.189
NDFIP1	NDFIP1	3.8323826237207e-31	1.25836283449869e-26	0.549095	0.773	0.535
ARHGAP15	ARHGAP15	6.06365164293151e-30	1.99100001695656e-25	0.54575	0.486	0.235
KRT10A	KRT10A	3.45590305018653e-20	1.13474576652875e-15	0.54506	0.582	0.388
ABLIM1	ABLIM1	9.64826146201102e-35	3.16800665105132e-30	0.540192	0.263	0.083
S100A10	S100A10	2.07751600948013e-34	6.821523817128e-30	0.539803	0.98	0.812
TMEM132A	TMEM132A	1.17985426864381e-25	3.87405149109195e-21	0.51785	0.275	0.109
MAP3K5	MAP3K5	4.02002651558246e-24	1.3199757063915e-19	0.517403	0.269	0.112
CD3G.1	CD3G	2.77983862121291e-34	9.12760011275258e-30	0.513232	0.94	0.642
ANXA1.1	ANXA1	8.00189901368193e-30	2.62742354114246e-25	0.507758	0.835	0.574
NDFIP2	NDFIP2	5.09060540341777e-23	1.67150028421222e-18	0.50725	0.392	0.199
MISP3	MISP3	2.14235282343707e-21	7.03441549575563e-17	0.50605	0.452	0.253
NPDC1	NPDC1	8.20948287050269e-23	2.69558370052956e-18	0.499601	0.52	0.289
SARAF	SARAF	1.56021704107287e-21	5.12297265436278e-17	0.498435	0.767	0.566
LOC100057107.1	LOC100057107	5.18661348516319e-20	1.70302453785333e-15	0.495583	0.673	0.466
SAMHD1	SAMHD1	2.55058227573281e-13	8.37483690236868e-09	0.493077	0.305	0.178
TRAF3IP3.1	TRAF3IP3	2.54676872205798e-22	8.36231509887739e-18	0.488221	0.56	0.327
FIS1	FIS1	2.90001884617262e-24	9.52221188140779e-20	0.486674	0.717	0.499
FXYD5.1	FXYD5	7.01949540420315e-19	2.30485131597011e-14	0.483256	0.683	0.498
RPL12.1	RPL12	1.06246384358058e-26	3.48860003039685e-22	0.482855	0.942	0.787
TIAM1	TIAM1	1.51730904445602e-19	4.98208424747135e-15	0.482343	0.305	0.152
ABRACL	ABRACL	8.22597825471937e-17	2.7009999599371e-12	0.480058	0.663	0.478
SLF1	SLF1	1.54330694827959e-15	5.06744836467602e-11	0.479533	0.357	0.2
S100A11	S100A11	6.26471816430255e-27	2.05702020924874e-22	0.477672	0.956	0.768
PTPRCAP.1	PTPRCAP	2.26865892197682e-27	7.44914157031089e-23	0.477525	0.92	0.646
ITGAV	ITGAV	2.20934076510914e-13	7.25437040223585e-09	0.473128	0.295	0.173
FOXP1	FOXP1	1.07936942944872e-14	3.54410952159488e-10	0.47075	0.562	0.402
FAM102A	FAM102A	5.20086867664189e-21	1.70770522997536e-16	0.468701	0.448	0.239
C10H19orf33	C10H19orf33	2.42606991675062e-18	7.96600057165067e-14	0.466848	0.649	0.433
DQB.2	DQB	7.13065017797653e-30	2.34134898593859e-25	0.464575	0.97	0.779
LOC100064785	LOC100064785	2.09770191761535e-16	6.88780424649002e-12	0.463907	0.58	0.412
AMFR	AMFR	7.34565566625399e-16	2.4119460380145e-11	0.463563	0.357	0.206
TCOF1	TCOF1	7.54366473932575e-19	2.47696231715761e-14	0.462874	0.542	0.34
ARPC3.1	ARPC3	2.59391589913239e-20	8.51712285480122e-16	0.462819	0.851	0.649
RSAD2	RSAD2	8.01033356430872e-13	2.63019302584077e-08	0.462022	0.253	0.135
TBC1D4	TBC1D4	3.88571240111206e-27	1.27587366690515e-22	0.460912	0.281	0.107
ZNF292.1	ZNF292	4.77541844826562e-16	1.56800864748802e-11	0.460716	0.629	0.44
KIAA0040	KIAA0040	1.290386767228e-20	4.23698495019315e-16	0.460579	0.331	0.158
CMTM7.1	CMTM7	9.8604522260503e-18	3.23767948842362e-13	0.459988	0.562	0.376
RAC2.1	RAC2	4.57654871145446e-25	1.50270976940607e-20	0.459186	0.938	0.797
PSMB8.1	PSMB8	1.16414682422881e-22	3.8224760973553e-18	0.459179	0.829	0.643
CLIC5	CLIC5	1.62663633248304e-23	5.34106039770806e-19	0.459095	0.303	0.128
TNFAIP8.1	TNFAIP8	1.40648929810392e-21	4.61820761032423e-17	0.458984	0.56	0.365
GATA3	GATA3	1.52176088768532e-20	4.99670187471474e-16	0.458439	0.333	0.157
PDCD4	PDCD4	1.58300484781244e-13	5.19779641779213e-09	0.456247	0.572	0.414
BATF	BATF	5.33651743111989e-20	1.75224549850822e-15	0.451767	0.426	0.225
ETS1.2	ETS1	1.26432067493801e-24	4.15139693615897e-20	0.451318	0.849	0.572
IFI44	IFI44	2.6035905917045e-11	8.54888970786173e-07	0.450924	0.275	0.165
PTPN18	PTPN18	1.33046317982442e-20	4.36857585095348e-16	0.4497	0.807	0.627
LCK.1	LCK	6.47587833409138e-23	2.1263546509989e-18	0.446406	0.719	0.447
FBXL14	FBXL14	3.63638445559867e-15	1.19400683599582e-10	0.445344	0.271	0.141
FYB1.1	FYB1	2.13384516245633e-22	7.00648059092535e-18	0.445327	0.811	0.552
TMSB4X	TMSB4X	1.10657716758959e-50	3.63344612978042e-46	0.444677	1	0.978
HIF1A.1	HIF1A	2.98407245499476e-12	9.79820190597528e-08	0.443696	0.376	0.241
RPS19.1	RPS19	1.70471435565537e-34	5.59742958679442e-30	0.442597	0.992	0.895
AES.1	AES	1.41911273694865e-23	4.65965667177089e-19	0.440825	0.596	0.341
MAP3K1	MAP3K1	1.06802851833935e-16	3.50687163996725e-12	0.4402	0.56	0.37
RNF213	RNF213	1.04525874452599e-14	3.43210708765108e-10	0.433451	0.61	0.45
KLRG1	KLRG1	2.5850550663969e-26	8.48802831051422e-22	0.431128	0.331	0.137
JPT1	JPT1	2.94392755414421e-19	9.66638612403253e-15	0.430167	0.647	0.454
ZBP1	ZBP1	4.0747549183224e-12	1.33794577743116e-07	0.429256	0.488	0.346
ARHGDIB.1	ARHGDIB	2.18613343444965e-26	7.17816913201544e-22	0.428302	0.96	0.823
PARP15	PARP15	9.90765262522966e-17	3.25317773949416e-12	0.427614	0.468	0.287
RPLP0.1	RPLP0	1.0971703526309e-30	3.60255885286354e-26	0.427464	0.992	0.877
CD6	CD6	1.68677542326228e-23	5.5385271022817e-19	0.427299	0.43	0.212
EPB41.1	EPB41	3.19358747896033e-14	1.04861444871662e-09	0.426807	0.484	0.313
RPS24.1	RPS24	1.97806449178953e-29	6.49497475879093e-25	0.42673	1	0.865
DQB.1.1	DQB.1	3.42789159380908e-07	0.0112554820482721	0.425702	0.406	0.307
TPM3	TPM3	2.59301231276764e-21	8.51415592897254e-17	0.422225	0.871	0.723
ZC3H10.1	ZC3H10	1.63996823747616e-31	5.38483570775298e-27	0.420498	0.994	0.902
YWHAZ	YWHAZ	1.42991635078909e-19	4.69513033781597e-15	0.420405	0.755	0.569
CPD.2	CPD	2.88095001976581e-15	9.45959938990105e-11	0.416413	0.462	0.294
GMFG	GMFG	1.81316260698609e-19	5.95351942003884e-15	0.415783	0.867	0.663
DRA	DRA	4.98653428584437e-27	1.637328532757e-22	0.415225	0.958	0.78
FAM107B.1	FAM107B	1.55993926639812e-19	5.12206058121823e-15	0.413242	0.454	0.257
LOC100060638	LOC100060638	5.35197578929657e-18	1.75732125041553e-13	0.409936	0.305	0.146
CCND2	CCND2	9.12312032696463e-12	2.99557655935884e-07	0.408207	0.462	0.316
RABGAP1L	RABGAP1L	1.19498065630098e-15	3.92371898496426e-11	0.407458	0.309	0.162
EVL.1	EVL	1.328439307003e-15	4.36193046454436e-11	0.406012	0.592	0.413
TTF2	TTF2	3.66448105192056e-08	0.00120323235339812	0.403357	0.255	0.165
PTPMT1.1	PTPMT1	1.8627081396138e-10	6.11620217642192e-06	0.402704	0.333	0.211
SUMO2	SUMO2	1.3654015325254e-19	4.48329593204714e-15	0.402546	0.783	0.587
DQA.1	DQA.1	4.58043333880825e-13	1.50398528679769e-08	0.402447	0.522	0.348
PARP8	PARP8	8.06265685958098e-14	2.64737337984342e-09	0.399401	0.376	0.218
PFN1	PFN1	1.14871317642687e-17	3.77179971479761e-13	0.398664	0.946	0.846
TNFSF14.1	TNFSF14	1.93459519878491e-13	6.35224333521024e-09	0.398213	0.333	0.188
LAT.1	LAT	2.64329295972214e-19	8.67925243324766e-15	0.394832	0.596	0.357
TPM4.1	TPM4	4.56238316279542e-10	1.49805851150387e-05	0.394786	0.369	0.235
RPS7.1	RPS7	6.08596185261404e-28	1.99832557430582e-23	0.394437	0.988	0.858
PTP4A2	PTP4A2	1.71428033758708e-13	5.62883948846716e-09	0.394254	0.612	0.463
TC2N.1	TC2N	3.94037067040109e-20	1.2938207096262e-15	0.39349	0.39	0.196
RPS29.1	RPS29	1.46292432553966e-25	4.80351202290948e-21	0.391558	0.994	0.895
ST8SIA4	ST8SIA4	1.49443809229295e-13	4.9069874760439e-09	0.388909	0.452	0.28
ENSA	ENSA	1.00407672630734e-12	3.29688593083015e-08	0.383932	0.536	0.391
PTMA	PTMA	1.86085448504092e-19	6.11011570163187e-15	0.380915	0.958	0.827
SAMD1	SAMD1	1.75486706546263e-15	5.76210600944653e-11	0.378807	0.273	0.14
STOM	STOM	5.7288532067721e-09	0.000188106895044362	0.377148	0.277	0.178
PTGER4	PTGER4	5.72018037514966e-11	1.87822122618039e-06	0.37469	0.339	0.215
RPL5.1	RPL5	2.40743187829449e-22	7.90480257237997e-18	0.374005	0.966	0.812
AP3S1	AP3S1	6.72591270852829e-12	2.20845343784526e-07	0.373999	0.494	0.346
CBX3	CBX3	1.12417897570796e-13	3.69124166673707e-09	0.372901	0.588	0.43
SLC25A6.1	SLC25A6	2.4855463984396e-17	8.16129159927643e-13	0.372849	0.904	0.727
SERPINB6	SERPINB6	6.58285981986555e-18	2.16148202185285e-13	0.372129	0.367	0.191
TMEM200B	TMEM200B	3.5036417750789e-18	1.15042077684716e-13	0.370917	0.291	0.136
EPSTI1	EPSTI1	1.35270809184216e-12	4.44161701956372e-08	0.370809	0.614	0.45
PKM.1	PKM	4.06613234676148e-11	1.33511455605913e-06	0.370177	0.54	0.378
ITGB1.1	ITGB1	5.21671238644007e-19	1.7129075120876e-14	0.368803	0.851	0.662
OAS2	OAS2	8.6523330013752e-07	0.0284099354100155	0.368417	0.271	0.188
TMEM134	TMEM134	1.56795294875443e-10	5.14837350723517e-06	0.367753	0.319	0.199
ITGAE.1	ITGAE	1.49681581910628e-15	4.91479474203548e-11	0.364808	0.498	0.301
IFI6.2	IFI6	2.63570730813079e-15	8.65434494624744e-11	0.364752	0.542	0.343
CLINT1	CLINT1	6.6240938421991e-11	2.17502121308608e-06	0.363233	0.492	0.358
DRB.3	DRB	8.39459135942787e-18	2.75636407286814e-13	0.363085	0.97	0.832
DNAAF2	DNAAF2	1.77465664308772e-11	5.82708508757853e-07	0.362546	0.283	0.164
STAMBPL1.1	STAMBPL1	8.98424189804365e-18	2.94997582722263e-13	0.361269	0.462	0.255
C25H9orf16	C25H9orf16	5.56148151341352e-14	1.82611245492933e-09	0.36125	0.508	0.337
RPL23.1	RPL23	1.93006697169849e-18	6.33737490157198e-14	0.358857	0.92	0.79
MBD2	MBD2	4.62061132674587e-14	1.51717772913701e-09	0.357138	0.614	0.448
GPR65	GPR65	6.93945567681665e-14	2.27857027148275e-09	0.357023	0.365	0.216
NDUFA4	NDUFA4	2.42253844370541e-13	7.95440497990671e-09	0.356858	0.705	0.552
CALM3	CALM3	1.0395406720422e-10	3.41333179665058e-06	0.35681	0.45	0.321
FAM78A	FAM78A	2.32828320446939e-10	7.64491790187525e-06	0.356726	0.373	0.248
LOC100072611	LOC100072611	7.18358692960482e-15	2.35873076833574e-10	0.355668	0.337	0.181
PSIP1.2	PSIP1	2.2944840007246e-13	7.53393821637922e-09	0.355245	0.681	0.505
SURF4	SURF4	2.57037655477424e-11	8.43983141760121e-07	0.353574	0.382	0.255
LOC100070235	LOC100070235	2.55976062813876e-07	0.00840497402249361	0.352794	0.275	0.181
ZNF706	ZNF706	2.64807044045043e-07	0.00869493929121898	0.349984	0.432	0.325
RBPJ.2	RBPJ	1.22199882440133e-13	4.01243313992177e-09	0.349495	0.711	0.544
IQGAP2	IQGAP2	2.05986393376717e-11	6.76356322652449e-07	0.348736	0.416	0.278
ROMO1	ROMO1	5.24332778240667e-12	1.72164667735323e-07	0.345975	0.53	0.382
SH3BP1	SH3BP1	2.44069755387286e-13	8.01403041814153e-09	0.345549	0.382	0.225
ID2.1	ID2	5.36469033415273e-12	1.76149607121905e-07	0.345372	0.606	0.436
SAMD9.1	SAMD9	4.87475094293471e-14	1.60062447211261e-09	0.345081	0.661	0.486
GPR183.1	GPR183	1.14259356483103e-11	3.75170597012269e-07	0.344655	0.311	0.179
SH3BGRL3.1	SH3BGRL3	8.10138317253459e-18	2.66008916470173e-13	0.344249	0.936	0.79
STK39	STK39	3.97925282055704e-14	1.3065876636299e-09	0.343699	0.313	0.17
EHMT2	EHMT2	1.30132543665234e-12	4.27290207124797e-08	0.343646	0.307	0.176
RPL30.1	RPL30	4.09420399262673e-22	1.34433188097899e-17	0.343442	0.982	0.868
TBCA	TBCA	1.61170670491235e-10	5.29203896557972e-06	0.341213	0.54	0.405
RPL18.1	RPL18	1.70391473488254e-18	5.59480403198682e-14	0.339063	0.972	0.841
PHF12	PHF12	1.85153269099335e-11	6.07950759087666e-07	0.337612	0.325	0.197
CITED2	CITED2	1.33256454516056e-12	4.37547568403469e-08	0.335539	0.343	0.199
DUSP1.1	DUSP1	5.70509910128518e-21	1.87326928990699e-16	0.333243	0.821	0.583
PPP2R5A	PPP2R5A	3.48643873767584e-08	0.00114477215951586	0.333076	0.371	0.264
CPNE3	CPNE3	3.25103100241085e-08	0.0010674760296416	0.331557	0.337	0.239
IFI44L	IFI44L	1.10114970323245e-06	0.0361562505056374	0.331498	0.259	0.179
RPL9.1	RPL9	1.14875531694999e-20	3.77193808320528e-16	0.330584	0.976	0.856
UBE2V1	UBE2V1	3.76704863859966e-09	0.00012369104204842	0.32945	0.422	0.308
NME2	NME2	1.54814014430114e-11	5.08331816381281e-07	0.329026	0.787	0.603
GPR171	GPR171	1.32981740183447e-15	4.3664554389235e-11	0.327939	0.265	0.127
PET100	PET100	1.64129816358792e-10	5.38920252014094e-06	0.32717	0.57	0.44
NCOR1	NCOR1	2.9708062499654e-11	9.75464232176138e-07	0.326357	0.635	0.486
SEPT7.2	2007-09-01	2.70143321451324e-16	8.87015595985424e-12	0.32634	0.855	0.686
RPSA.1	RPSA	1.99259352378527e-13	6.54268083534894e-09	0.32572	0.946	0.803
CMTM6.1	CMTM6	4.3405579547151e-11	1.4252222044307e-06	0.325424	0.512	0.371
PHKB	PHKB	1.1969435326105e-07	0.00393016408932656	0.324794	0.281	0.191
SH2D2A.1	SH2D2A	1.0968500264569e-17	3.60150706187124e-13	0.324716	0.39	0.202
SNRPB	SNRPB	2.63615355935983e-10	8.65581021215801e-06	0.324692	0.508	0.373
NTAN1	NTAN1	9.31703669712073e-08	0.00305924899949959	0.324217	0.325	0.226
GLUD1	GLUD1	2.67338035296694e-09	8.77804438896694e-05	0.32398	0.6	0.47
ATP5MG	ATP5MG	7.28368274379382e-14	2.3915972289247e-09	0.323267	0.799	0.641
SET.1	SET	9.10893499638429e-14	2.99091880606278e-09	0.322919	0.779	0.614
SELENOW	SELENOW	1.97354104647807e-11	6.48012202611073e-07	0.322898	0.681	0.507
MAN2A1	MAN2A1	5.10271460302712e-07	0.0167547633990396	0.322031	0.261	0.174
LOC100034005.1	LOC100034005	8.20180918559156e-21	2.69306404608899e-16	0.321846	0.984	0.866
EML4	EML4	4.04685766711687e-10	1.32878571499782e-05	0.321708	0.436	0.309
PPP1CC	PPP1CC	6.52637876406095e-09	0.000214293646717941	0.320919	0.42	0.299
LOC100071401.2	LOC100071401	2.45224359747958e-10	8.05194185232421e-06	0.320893	0.713	0.577
RASAL3	RASAL3	1.540254294672e-14	5.05742497655553e-10	0.320331	0.464	0.284
TOR1AIP1	TOR1AIP1	7.04717759374966e-09	0.00023139407629077	0.320105	0.299	0.197
UMAD1	UMAD1	1.16503290258985e-06	0.0382538553565377	0.319996	0.291	0.208
TMEM14A	TMEM14A	1.45800370930078e-06	0.0478735517948912	0.319297	0.271	0.19
SPCS1	SPCS1	7.1081625869291e-12	2.33396518541817e-07	0.31897	0.669	0.512
CHD1	CHD1	2.5099218282475e-10	8.24132832305065e-06	0.318606	0.472	0.34
CD247.1	CD247	1.60962635709002e-16	5.28520814350508e-12	0.317852	0.41	0.223
HELZ	HELZ	6.3939642153422e-10	2.09945815010761e-05	0.31488	0.418	0.29
HSPA1A	HSPA1A	2.11920834120206e-13	6.95842058833697e-09	0.314758	0.315	0.179
GTF2H5	GTF2H5	3.03667654558776e-07	0.0099709274374374	0.31462	0.283	0.193
ADD1	ADD1	1.31234225202715e-08	0.000430907578453114	0.313124	0.394	0.279
FAM53B	FAM53B	4.19290917024629e-09	0.000137674172605037	0.3129	0.4	0.279
ITGAL.1	ITGAL	1.66310514014042e-10	5.46080572765107e-06	0.312672	0.54	0.396
CD74	CD74	4.2063457309068e-22	1.38115362074325e-17	0.312059	0.98	0.841
IL2RG	IL2RG	7.91524922902799e-13	2.59897208435134e-08	0.311514	0.709	0.536
DDX24	DDX24	7.19936991390025e-10	2.36391311122915e-05	0.31131	0.355	0.234
SEPT1.1	2001-09-01	7.94220210746764e-14	2.607822061987e-09	0.310608	0.382	0.218
RPL32.1	RPL32	9.37615018228611e-18	3.07865891235364e-13	0.310441	0.974	0.865
SRP19	SRP19	2.10901445603429e-07	0.0069249489663886	0.310083	0.458	0.353
XAF1	XAF1	3.96402707720704e-07	0.0130158829080093	0.309823	0.359	0.26
RPL13.2	RPL13	4.05231944057205e-18	1.33057908831183e-13	0.309357	0.99	0.893
CMPK2	CMPK2	9.63596384708293e-07	0.0316396872918968	0.308408	0.289	0.203
OST4	OST4	4.08652609059546e-11	1.34181084184702e-06	0.307904	0.705	0.548
RPL31.1	RPL31	2.08653288501375e-13	6.85113072794265e-09	0.305993	0.902	0.748
VIM.2	VIM	1.31203466620222e-16	4.30806582647499e-12	0.304682	0.958	0.813
COMMD8	COMMD8	2.68503624873339e-09	8.81631652271608e-05	0.303856	0.251	0.15
ENOPH1	ENOPH1	1.16062585314094e-11	3.81091498878829e-07	0.303287	0.48	0.331
IL16	IL16	1.47007698208315e-12	4.82699777067002e-08	0.302747	0.436	0.271
GAPDH	GAPDH	2.17321602494187e-13	7.13575481789663e-09	0.302544	0.93	0.787
FKBP3	FKBP3	1.39887664542179e-08	0.000459321146524244	0.302177	0.438	0.326
MRPS23	MRPS23	3.13749599648566e-08	0.00103019681044607	0.301569	0.4	0.291
LOC106783112	LOC106783112	1.37221846836547e-09	4.50567934087801e-05	0.30134	0.309	0.194
EVI2A	EVI2A	1.28426708936013e-11	4.21689098791397e-07	0.300625	0.572	0.41
LGALS3BP	LGALS3BP	4.46105542545382e-08	0.00146478754894776	0.300609	0.516	0.383
TPT1.1	TPT1	3.06000259639044e-23	1.0047518525248e-18	0.300566	0.998	0.971
SRPRA	SRPRA	3.53300940159284e-08	0.00116006363701301	0.300275	0.502	0.391
TRIM22	TRIM22	4.30229143338759e-09	0.000141265739215281	0.300055	0.446	0.316
RPL15.1	RPL15	2.36966584339718e-14	7.78079779679462e-10	0.299908	0.968	0.842
CHCHD5	CHCHD5	1.03148228164427e-07	0.00338687207177895	0.299158	0.303	0.208
RPL35.1	RPL35	1.16638139980559e-18	3.82981332626165e-14	0.298553	0.992	0.88
PRPS1	PRPS1	3.65153777800725e-11	1.19898242940868e-06	0.297704	0.309	0.183
TMEM160	TMEM160	3.46364269365024e-08	0.00113728707846006	0.296975	0.365	0.259
NPM1	NPM1	1.13168623109298e-09	3.71589173979381e-05	0.296205	0.62	0.481
SUB1	SUB1	1.46976951168426e-14	4.82598819161528e-10	0.295367	0.849	0.699
PPIA	PPIA	2.67301942432952e-17	8.77685927978598e-13	0.294663	0.976	0.854
MINOS1	MINOS1	3.59555214332917e-11	1.18059954626213e-06	0.293523	0.61	0.459
CNP	CNP	5.5990048766972e-08	0.00183843325126353	0.292501	0.319	0.216
RPS10.2	RPS10	3.82981555659788e-18	1.25751993800891e-13	0.292027	0.988	0.878
CARD19	CARD19	1.23818503861752e-08	0.000406558057430063	0.291491	0.297	0.192
RPL36A.1	RPL36A	1.31987582108527e-11	4.33381225853348e-07	0.290956	0.918	0.758
LOC100147519	LOC100147519	5.72734008750078e-10	1.88057211773088e-05	0.290917	0.649	0.499
UBL5	UBL5	3.24054662195515e-12	1.06403348331898e-07	0.290833	0.775	0.608
CAMK4.1	CAMK4	3.94369036757223e-11	1.29491073219234e-06	0.290688	0.257	0.137
RFTN1	RFTN1	2.61206958154703e-11	8.57673047100969e-07	0.290554	0.311	0.179
TM4SF5.1	TM4SF5	7.53014195179672e-12	2.47252210987245e-07	0.289272	0.369	0.226
RPS26.2	RPS26	2.66787372117267e-15	8.75996336347047e-11	0.288727	0.966	0.835
RPL26.1	RPL26	2.28635031419435e-14	7.50723125665715e-10	0.288511	0.97	0.84
LOC100063824.2	LOC100063824	3.61401449509535e-13	1.18666165946456e-08	0.288237	0.811	0.652
MYADM	MYADM	4.9971383399226e-11	1.64081037391358e-06	0.287991	0.6	0.441
IL27RA	IL27RA	3.09615215963627e-11	1.01662156161657e-06	0.287642	0.548	0.389
ITGB7.1	ITGB7	1.19599871732481e-14	3.927061788336e-10	0.287626	0.462	0.273
UBL3	UBL3	7.61494835953506e-07	0.0250036829385334	0.285783	0.44	0.33
RPS18.1	RPS18	1.99894808726616e-16	6.56354604453842e-12	0.285542	0.994	0.874
RPL35A.1	RPL35A	1.50619775822847e-16	4.94560033914319e-12	0.285339	0.984	0.852
RPL22L1	RPL22L1	6.66288132835019e-07	0.0218775708416379	0.285235	0.361	0.264
MPG	MPG	7.93571718013496e-09	0.000260569273609731	0.284842	0.293	0.188
RPL34.2	RPL34	1.75893944161455e-17	5.77547765654137e-13	0.284402	0.998	0.875
JUND	JUND	4.01550860216698e-19	1.31849224952153e-14	0.284366	0.99	0.932
THRAP3	THRAP3	1.81286814956091e-10	5.95255256908323e-06	0.282796	0.544	0.401
PRKAR1A	PRKAR1A	1.52459621405481e-10	5.00601166884896e-06	0.281445	0.59	0.445
DDX60L	DDX60L	1.17580633645666e-07	0.00386076010575544	0.280416	0.265	0.171
SSR3	SSR3	2.29123176259215e-09	7.52325949247133e-05	0.279982	0.624	0.468
OSTF1	OSTF1	2.41062410188718e-12	7.91528423854656e-08	0.278801	0.821	0.656
RPL22.2	RPL22	5.17071769788348e-13	1.69780515610004e-08	0.278569	0.938	0.782
MXD4	MXD4	1.30682291174727e-06	0.0429095303072215	0.277419	0.319	0.232
CALM1	CALM1	1.99055540524093e-13	6.5359886731086e-09	0.277314	0.952	0.827
TMED2	TMED2	6.98885615608089e-07	0.0229479091884916	0.277267	0.456	0.355
REEP5	REEP5	4.10313271208541e-08	0.00134726362601325	0.277025	0.542	0.412
RCSD1	RCSD1	5.27980730346895e-09	0.000173362472809403	0.276361	0.428	0.291
RPL3.1	RPL3	1.00113087823406e-14	3.28721323868153e-10	0.276155	0.986	0.851
S100A4	S100A4	6.33147412219594e-17	2.07893952802304e-12	0.274694	0.924	0.701
RPL7.1	RPL7	4.39995514906027e-14	1.44472527319394e-09	0.274449	0.97	0.824
RPS4X.1	RPS4X	1.08981889560216e-13	3.5784203437097e-09	0.273365	0.968	0.826
YAF2	YAF2	7.8490258433206e-10	2.57722763565432e-05	0.273222	0.321	0.2
CLIC1	CLIC1	3.5503898598617e-11	1.16577051048559e-06	0.272444	0.91	0.732
RPS27.2	RPS27	4.78587332153263e-17	1.57144150512524e-12	0.272388	1	0.917
SASH3	SASH3	2.83923226556597e-09	9.32261914398586e-05	0.272283	0.408	0.274
RABAC1	RABAC1	1.8231862439661e-09	5.9864320320627e-05	0.27182	0.661	0.526
TMEM258	TMEM258	3.05406839177444e-09	0.000100280335643914	0.27056	0.592	0.46
CACNA1A	CACNA1A	2.17937570113001e-08	0.000715598011466038	0.269162	0.299	0.195
LOC100061035	LOC100061035	4.32436398789335e-07	0.0141990491542478	0.268987	0.498	0.376
RPS2.1	RPS2	2.33256145952713e-14	7.65896555235733e-10	0.268866	0.986	0.873
HTATSF1	HTATSF1	2.64962920571048e-07	0.00870005749695036	0.268829	0.293	0.199
RPS14.1	RPS14	4.56255462800778e-14	1.49811481210635e-09	0.268514	0.986	0.863
SELENOT	SELENOT	3.13109404714075e-08	0.00102809473037867	0.268179	0.57	0.441
RPS3A.1	RPS3A	1.59317836051192e-15	5.2312011467409e-11	0.268089	0.986	0.872
RPL29.1	RPL29	4.42161937809996e-12	1.45183872279912e-07	0.267943	0.928	0.805
MAP2K3	MAP2K3	1.38914689143318e-07	0.00456126381802084	0.267731	0.315	0.218
UBE2M	UBE2M	1.6733786239535e-07	0.00549453871175132	0.26742	0.386	0.281
RAP1A	RAP1A	3.21821853989346e-07	0.0105670205757402	0.267197	0.494	0.385
PAG1	PAG1	4.40037902635802e-11	1.44486445330466e-06	0.267197	0.564	0.411
SEC61G	SEC61G	4.00909973096985e-10	1.31638789666395e-05	0.266923	0.735	0.56
LOC100065786.2	LOC100065786	2.78620524362256e-10	9.14850491743469e-06	0.266836	0.795	0.65
INPP4B.1	INPP4B	6.72398375692478e-12	2.20782006658625e-07	0.266356	0.438	0.266
PCBP1	PCBP1	1.75332975994289e-09	5.75705826677247e-05	0.266157	0.763	0.616
NDUFB1	NDUFB1	3.73967258705969e-09	0.000122792149396105	0.265969	0.508	0.381
NDUFA6	NDUFA6	2.41553384498421e-07	0.00793140538000565	0.26516	0.365	0.263
RPS27A.2	RPS27A	2.61017683694742e-15	8.57051564411684e-11	0.265045	0.986	0.851
RPS21.2	RPS21	8.642664785619e-17	2.837818982358e-12	0.264415	0.994	0.89
ATP2A3	ATP2A3	1.57565524001596e-13	5.17366398059242e-09	0.264341	0.452	0.271
SKIL	SKIL	1.39601133872078e-08	0.000458380323068968	0.262974	0.699	0.589
SNRPB2	SNRPB2	4.14447295346514e-07	0.0136083769427028	0.260933	0.436	0.328
CCT2	CCT2	1.44845889362082e-07	0.00475601477720396	0.260843	0.586	0.457
DPY30	DPY30	9.08159851265001e-08	0.00298194287162863	0.260431	0.428	0.315
EIF3G.2	EIF3G	1.73067308113558e-10	5.68266506190867e-06	0.26022	0.777	0.629
AKAP13	AKAP13	1.58405482864292e-09	5.20124402984903e-05	0.259524	0.695	0.562
KCNAB2	KCNAB2	3.22730529950884e-09	0.000105968569509373	0.258527	0.311	0.194
STMP1	STMP1	1.08390470266747e-06	0.0355900109120862	0.258461	0.259	0.177
RPL38.2	RPL38	2.83951314586333e-16	9.32354141444224e-12	0.258317	0.998	0.891
ATM.2	ATM	6.66186158518766e-10	2.18742225149637e-05	0.258128	0.59	0.44
RHOH	RHOH	8.53231589550484e-17	2.80158592428902e-12	0.257818	0.309	0.16
STAT1	STAT1	8.59053801050558e-07	0.0282070315574951	0.25761	0.498	0.391
RPS20.1	RPS20	8.56985903864737e-16	2.81391321533986e-11	0.257586	0.992	0.902
FAM213A	FAM213A	5.8244703791214e-07	0.0191246484898451	0.257549	0.295	0.204
SOCS1	SOCS1	7.36881176869356e-10	2.41954934425053e-05	0.257535	0.307	0.183
EIF3F.1	EIF3F	3.15376137675336e-07	0.0103553754805696	0.2567	0.647	0.532
RPL18A.2	RPL18A	4.93273747736016e-14	1.61966435069121e-09	0.25658	0.978	0.842
ARHGAP45	ARHGAP45	1.20256994857065e-08	0.000394863842613175	0.255774	0.44	0.308
DQA.3	DQA	6.66412156578624e-14	2.18816431612591e-09	0.254991	0.847	0.647
PRDX6	PRDX6	6.61517668714897e-09	0.000217209326522536	0.254821	0.45	0.326
RAP2B	RAP2B	4.37274898593401e-07	0.0143579212953143	0.253516	0.299	0.207
C25H9orf78	C25H9orf78	1.34775125100117e-07	0.00442534123266233	0.25331	0.38	0.272
LOC100055813	LOC100055813	9.11560880119664e-10	2.99311014987292e-05	0.252999	0.861	0.691
CCDC88C	CCDC88C	3.07400372280281e-13	1.0093491223823e-08	0.252273	0.271	0.137
TMSB10.1	TMSB10	1.45119943234181e-11	4.76501333609432e-07	0.251966	0.906	0.726
CHD4	CHD4	2.33109580970796e-07	0.0076541530911761	0.251898	0.442	0.334
RPS13.2	RPS13	1.74024985580423e-14	5.71411040153318e-10	0.251193	0.992	0.851
ATP5ME	ATP5ME	4.11426313463121e-10	1.35091830025616e-05	0.251059	0.703	0.561
COMMD6	COMMD6	1.60345022077565e-07	0.00526492879991684	0.250958	0.488	0.371
COX1	COX1	3.79230282104977e-08	0.00124520263129169	-0.274657	0.996	0.94
MT-l-rRNA	MT-l-rRNA	6.60508380521879e-09	0.000216877926744359	-0.27924	0.998	0.995
ND1.1	ND1	1.13994267905333e-06	0.0374300178667161	-0.308772	0.968	0.919
COX3	COX3	1.64397055024063e-15	5.39797730171511e-11	-0.318321	0.996	0.984
CYTB	CYTB	2.35495884298863e-09	7.73250736095316e-05	-0.344563	0.962	0.91
CD84	CD84	4.27034146930053e-08	0.00140216662144483	-0.387362	0.143	0.256
RN18S	RN18S	8.25896126776936e-11	2.71182993227207e-06	-0.404725	1	0.997
CST3.2	CST3	1.33202744787507e-06	0.0437371212509781	-0.419863	0.562	0.418
ND4	ND4	3.79585555962352e-16	1.24636917300238e-11	-0.45923	0.948	0.893
LOC111771923	LOC111771923	7.61811245447819e-08	0.00250140722442792	-0.465653	0.986	0.959
ATP6.1	ATP6	3.97413310904577e-30	1.30490660635518e-25	-0.477138	0.998	0.99
LOC100052391.1	LOC100052391	1.84780990285721e-07	0.00606728381603166	-0.541699	0.243	0.346
TOB1.1	TOB1	2.13582915178749e-10	7.01299501989421e-06	-0.574187	0.145	0.278
PTPN6.1	PTPN6	1.09457035875031e-11	3.59402177295663e-07	-0.576224	0.141	0.286
LOC111775970	LOC111775970	1.39214368500218e-19	4.57110378970464e-15	-0.590442	0.994	0.989
LOC111771933	LOC111771933	3.69967691511622e-07	0.0121478891507841	-0.593683	0.795	0.779
ATP6AP1.2	ATP6AP1	4.94236074125893e-08	0.00162282414939237	-0.597405	0.183	0.278
TALDO1.1	TALDO1	5.09568600510499e-08	0.00167316849977622	-0.620582	0.476	0.508
MEF2A.1	MEF2A	3.3438930030675e-16	1.09796726755721e-11	-0.631259	0.165	0.346
GLIPR2	GLIPR2	4.67366387370001e-15	1.5345975329294e-10	-0.644669	0.145	0.309
RNF130.2	RNF130	1.26478381291531e-07	0.00415291764970743	-0.649937	0.167	0.257
SRGN.2	SRGN	1.14904720568791e-24	3.77289649987625e-20	-0.717506	0.974	0.826
FOSB	FOSB	5.15360150649371e-12	1.69218505465721e-07	-0.748194	0.508	0.602
ISG15.2	ISG15	3.42982818050745e-21	1.12618408306962e-16	-0.752552	0.612	0.391
CD81.1	CD81	3.88590815249624e-17	1.27593794187214e-12	-0.759203	0.719	0.722
CYBA.2	CYBA	1.04170029775392e-12	3.42042292767501e-08	-0.813521	0.598	0.65
DDIT3.2	DDIT3	1.03321573013468e-11	3.39256384989722e-07	-0.847146	0.129	0.266
RASAL2.2	RASAL2	9.45808696768542e-25	3.10556285583951e-20	-0.861315	0.07	0.284
HOPX.1	HOPX	1.99626948085997e-11	6.55475084040371e-07	-0.867411	0.408	0.486
TSPO.1	TSPO	2.85530037934258e-08	0.000937537879557136	-0.890373	0.311	0.406
CD8B.2	CD8B	4.08775888554205e-26	1.34221563006773e-21	-0.912888	0.038	0.25
LOC100065733.2	LOC100065733	3.12742310210211e-14	1.02688937557523e-09	-0.952307	0.1	0.251
CXCL16.2	CXCL16	2.8809195246955e-12	9.45949925933766e-08	-0.954901	0.143	0.269
CD7.2	CD7	1.03537428296397e-19	3.39965145811221e-15	-0.995375	0.076	0.262
SH2D1A.1	SH2D1A	5.99564054346496e-16	1.96866857244672e-11	-1.04856	0.201	0.345
CD63.2	CD63	9.96073561664748e-09	0.00032706075397262	-1.17618	0.163	0.256
EGR1.1	EGR1	4.48414392304125e-14	1.47236865713059e-09	-1.18655	0.253	0.403
KCTD12.2	KCTD12	1.05124159286978e-16	3.45175177018793e-12	-1.20759	0.137	0.294
CD8A.2	CD8A	2.67868005695443e-30	8.79544596700988e-26	-1.26156	0.09	0.339
CTSD.2	CTSD	4.76237592441091e-19	1.56372613478032e-14	-1.36941	0.347	0.483
LITAF.1	LITAF	1.85451864316871e-32	6.08931196484446e-28	-1.39406	0.02	0.258
NKG7.2	NKG7	1.16313150244005e-37	3.81914228826189e-33	-1.49197	0.086	0.368
CTSW.1	CTSW	1.9018805745553e-48	6.24482486655234e-44	-1.50054	0.319	0.613
FTH1.2	FTH1	7.10401318389975e-10	2.33260272893348e-05	-1.61658	0.737	0.698
KLRK1.2	KLRK1	5.39783641541486e-47	1.77237958700147e-42	-1.65169	0.088	0.409
LOC100630595.2	LOC100630595	3.44069291576176e-12	1.12975151889037e-07	-1.78825	0.695	0.684
CCL5.2	CCL5	2.7067330548507e-47	8.88755798560229e-43	-1.7924	0.408	0.647
FTL.2	FTL	1.77147180107623e-07	0.00581662765883381	-1.87708	0.753	0.697
GZMK.2	GZMK	3.43348138528344e-28	1.12738361285782e-23	-1.94313	0.046	0.267
KLF2.2	KLF2	4.34728914083167e-20	1.42743238939208e-15	-1.99246	0.094	0.286
CEBPB.2	CEBPB	2.66789571056088e-14	8.76003556562666e-10	-2.04652	0.293	0.405
FRMD8.2	FRMD8	2.36946223606822e-16	7.78012925213002e-12	-2.25448	0.235	0.384
LOC100147522.2	LOC100147522	3.82170741918743e-33	1.25485763109019e-28	-2.44898	0.064	0.316
LOC111775969.2	LOC111775969	1.00756200605784e-19	3.30832984689092e-15	-2.53535	0.076	0.253
SAT1.2	SAT1	1.19541977864244e-15	3.92516084317246e-11	-2.57834	0.327	0.456
C1H15orf48.2	C1H15orf48	4.77826012589713e-36	1.56894171233832e-31	-2.58598	0.062	0.332
TYROBP.2	TYROBP	2.37083621082111e-32	7.78464069823112e-28	-2.66993	0.086	0.325
FCER1G.2	FCER1G	1.39492402393476e-28	4.58023303258978e-24	-2.79224	0.076	0.296
S100P.2	S100P	2.69761532163864e-19	8.85761990860048e-15	-2.91216	0.116	0.282
GZMA.2	GZMA	8.13800905861707e-55	2.67211527439692e-50	-3.04475	0.106	0.457
CCL4.2	CCL4	1.09078586349345e-53	3.58159538278074e-49	-3.17168	0.112	0.471
SNX10.2	SNX10	1.46432276118438e-18	4.80810378634892e-14	-3.29936	0.094	0.266

## Sheet: Cluster 3
ID	gene	p_val	p_val_adj	avg_log2FC	pct.1	pct.2
GZMA.3	GZMA	5.11281928618481e-183	1.67879421261878e-178	2.02282	0.921	0.359
DQB.1.2	DQB.1	1.07148113439599e-166	3.51820830478923e-162	1.64023	0.817	0.258
EQMHCC1.2	EQMHCC1	2.58482517332116e-151	8.48727345660004e-147	1.62762	0.77	0.25
S100A4.1	S100A4	4.02344206254116e-152	1.32109720123539e-147	1.57039	0.974	0.695
LOC100051986	LOC100051986	4.56248155702961e-121	1.49809081925067e-116	1.51271	0.369	0.056
GNLY	GNLY	6.67748981095759e-38	2.19255377942792e-33	1.38035	0.319	0.114
LOC100630858	LOC100630858	6.89628275483709e-141	2.26439444255076e-136	1.37029	0.397	0.053
CD8A.3	CD8A	1.13766201216063e-117	3.73551321692943e-113	1.3399	0.75	0.259
HOPX.2	HOPX	3.77005815595263e-125	1.23789859550705e-120	1.31712	0.915	0.425
PRF1.2	PRF1	3.95827862937038e-99	1.29970078795377e-94	1.26442	0.76	0.297
CTSW.2	CTSW	5.57579178284896e-116	1.83081123189846e-111	1.1748	0.966	0.535
S100A6	S100A6	6.58426675975888e-99	2.16194399056683e-94	1.13138	0.954	0.622
CD8B.3	CD8B	1.71791926220326e-63	5.64078789744439e-59	1.11228	0.498	0.195
CRIP1.1	CRIP1	3.32075392450284e-105	1.09036955111051e-100	1.10625	1	0.844
CCL5.3	CCL5	9.83893165001075e-93	3.23061320728103e-88	1.10109	0.982	0.578
S100A10.1	S100A10	5.5757556430379e-125	1.8307993653915e-120	1.09785	1	0.809
HCST.2	HCST	7.11905593010283e-96	2.33754201464926e-91	1.09155	0.929	0.581
IFNG	IFNG	6.07792409260661e-67	1.99568637580738e-62	1.08182	0.321	0.074
KLRD1.1	KLRD1	6.41310524499836e-40	2.10574310719521e-35	1.07597	0.415	0.168
ITGAE.2	ITGAE	3.14299483682831e-85	1.03200235467258e-80	1.05242	0.7	0.277
CD7.3	CD7	1.18853951074676e-59	3.902569483537e-55	1.0248	0.542	0.206
LOC111775205.1	LOC111775205	3.11783339190632e-76	1.02374059423244e-71	1.02174	0.778	0.367
KLRK1.3	KLRK1	5.58539743623945e-89	1.83396524818922e-84	1.01818	0.796	0.324
RBPJ.3	RBPJ	2.00071858307199e-72	6.56935946751689e-68	0.979234	0.849	0.528
TIMP1	TIMP1	4.28694536284587e-97	1.40761850989044e-92	0.973374	0.5	0.133
LOC100051657.1	LOC100051657	4.04815090212194e-59	1.32921034871174e-54	0.969613	0.671	0.349
GZMK.3	GZMK	1.3836359729467e-44	4.54316871717049e-40	0.969396	0.506	0.212
ENTPD1	ENTPD1	9.48225035622023e-55	3.11349690446491e-50	0.962379	0.425	0.156
NKG7.3	NKG7	4.10115997410848e-59	1.34661587749852e-54	0.961919	0.669	0.298
CTSC.1	CTSC	7.05233396699119e-67	2.31563385806156e-62	0.93501	0.865	0.548
SH3BGRL3.2	SH3BGRL3	3.71739189913416e-88	1.2206056300807e-83	0.934964	0.984	0.784
GPR25.1	GPR25	1.57698683794995e-74	5.17803628240867e-70	0.926221	0.621	0.224
NCR3.2	NCR3	6.15404238215198e-64	2.0206798161796e-59	0.916613	0.639	0.272
LOC111771973.2	LOC111771973	8.28964736078202e-68	2.72190571091278e-63	0.911041	0.869	0.493
ITGB1.2	ITGB1	7.48843222031986e-64	2.45882671954203e-59	0.887402	0.909	0.656
CGA.3	CGA	3.25135745893614e-90	1.06758322164168e-85	0.872394	0.685	0.234
DQB.3	DQB	1.32648817742708e-88	4.35552393058182e-84	0.870118	0.994	0.777
LAG3.1	LAG3	1.21996525135942e-51	4.00575590283865e-47	0.860675	0.657	0.326
JAML.1	JAML	1.61179443699512e-64	5.29232703387349e-60	0.840285	0.762	0.355
LOC100056182	LOC100056182	4.65123051189075e-59	1.52723153857933e-54	0.826546	0.571	0.226
S100A11.1	S100A11	3.64425744372047e-78	1.19659193164562e-73	0.825585	0.988	0.764
PTMS	PTMS	1.21206384078171e-62	3.97981162120675e-58	0.814554	0.946	0.729
CD160.1	CD160	1.23835547702608e-56	4.06614020881514e-52	0.798377	0.474	0.164
SH2D1A.2	SH2D1A	3.86323213696353e-51	1.26849227217197e-46	0.793787	0.635	0.292
C10H19orf33.1	C10H19orf33	1.70582057134862e-44	5.6010618460232e-40	0.791794	0.722	0.424
CHP2	CHP2	8.35552130922082e-67	2.74353542188266e-62	0.773698	0.304	0.066
CD3G.2	CD3G	1.13757848438662e-62	3.73523895348347e-58	0.761979	0.952	0.641
CRIP2	CRIP2	1.64437670561829e-48	5.39931091289765e-44	0.756684	0.315	0.091
TSPAN2	TSPAN2	4.02858176559592e-46	1.32278482273342e-41	0.75578	0.383	0.137
DRA.1	DRA	3.06619503940602e-77	1.00678514118897e-72	0.750853	1	0.775
CD9	CD9	4.11741900722711e-42	1.35195453102302e-37	0.749068	0.466	0.195
CXCR6.1	CXCR6	1.86291685364727e-43	6.11688748895082e-39	0.732977	0.542	0.242
LOC100146250.1	LOC100146250	1.01631786188221e-39	3.33707969949022e-35	0.730594	0.663	0.387
PTPRCAP.2	PTPRCAP	1.08110790586008e-50	3.54981780889158e-46	0.730548	0.921	0.646
EMP3	EMP3	1.01875689645211e-53	3.3450882695005e-49	0.719552	0.925	0.656
CD81.2	CD81	4.12636788237937e-58	1.35489289417927e-53	0.71665	0.964	0.693
RAC2.2	RAC2	9.01026185451101e-64	2.95851947992869e-59	0.71631	0.972	0.793
ITGB7.2	ITGB7	1.05926376248832e-40	3.47809256413038e-36	0.712173	0.546	0.263
TUBA1A	TUBA1A	2.57984481972596e-41	8.47092046557018e-37	0.712134	0.387	0.148
ARL6IP5.1	ARL6IP5	1.02816049207537e-39	3.37596497572947e-35	0.704674	0.762	0.49
CD2.2	CD2	9.47665922381873e-52	3.11166105614088e-47	0.699674	0.895	0.554
DQA.4	DQA	4.80696293169939e-60	1.5783662786235e-55	0.697341	0.935	0.637
GLIPR1	GLIPR1	1.64876098551392e-51	5.41370669593497e-47	0.690807	0.905	0.632
CST7.1	CST7	1.7503848519087e-39	5.74738866124222e-35	0.678924	0.532	0.247
DQA.1.1	DQA.1	2.72347808583373e-39	8.94254029483506e-35	0.678159	0.633	0.335
EQMHCB2.1	EQMHCB2	2.21768793712676e-126	7.28177834155572e-122	0.672228	1	0.996
CALM1.1	CALM1	3.49182117494791e-60	1.14653948279415e-55	0.6722	0.986	0.823
GLUD1.1	GLUD1	2.09056559523672e-29	6.86437213195976e-25	0.660483	0.677	0.46
GAPDH.1	GAPDH	8.84432280800969e-55	2.90403339400998e-50	0.656216	0.98	0.781
LOC100051370	LOC100051370	9.19575604082986e-55	3.01942649600649e-50	0.653552	0.982	0.827
CXCR3.1	CXCR3	7.29267439712768e-40	2.39454963829687e-35	0.651937	0.546	0.253
LOC100052391.2	LOC100052391	2.24967882421655e-32	7.38682041931503e-28	0.6519	0.569	0.306
CORO1A.1	CORO1A	3.01079272929716e-42	9.88593792664721e-38	0.649367	0.891	0.655
CD99.1	CD99	2.55505029452744e-46	8.38950764208084e-42	0.637886	0.913	0.655
CD96.1	CD96	1.65992642821809e-37	5.4503684270541e-33	0.635669	0.595	0.295
TST	TST	1.14912738880188e-34	3.77315978113098e-30	0.630421	0.327	0.123
FYB1.2	FYB1	1.14825836564365e-38	3.77030634359092e-34	0.630097	0.841	0.548
ARHGDIB.2	ARHGDIB	1.11975316857364e-52	3.67670952901155e-48	0.625669	0.986	0.82
MHCB3.1	MHCB3	7.20230575767443e-32	2.3648770955324e-27	0.6249	0.573	0.307
CD3E.2	CD3E	1.1371418176453e-44	3.73380515823833e-40	0.622218	0.97	0.662
CD3D.2	CD3D	1.72029251860319e-37	5.64858048483358e-33	0.619663	0.784	0.461
PSMB9	PSMB9	3.62319615370298e-31	1.18967645706837e-26	0.615799	0.698	0.464
TAGLN2.1	TAGLN2	1.55898447860112e-36	5.11892553548677e-32	0.601937	0.927	0.708
RBL2.1	RBL2	1.22429405173546e-31	4.01996951887337e-27	0.599285	0.55	0.296
CAPN2	CAPN2	5.8785163932075e-26	1.93021085770968e-21	0.598516	0.369	0.181
CAP1	CAP1	4.5489842484586e-32	1.49365897798138e-27	0.596225	0.839	0.623
LIME1.1	LIME1	2.09808198162477e-35	6.88905218666493e-31	0.596163	0.496	0.227
LOC100147160.2	LOC100147160	5.57996754802645e-40	1.83218234439448e-35	0.596159	0.931	0.696
DRB.4	DRB	4.99352814025892e-52	1.63962496485402e-47	0.591018	1	0.829
LOC102151033	LOC102151033	9.5112244971892e-21	3.12301056365207e-16	0.590977	0.474	0.293
LOC111769297	LOC111769297	5.56758909995485e-55	1.82811788097017e-50	0.584022	0.391	0.129
PPIB.1	PPIB	1.09993911813978e-38	3.61165009441196e-34	0.582733	0.94	0.757
CLIC1.1	CLIC1	1.79107057977798e-41	5.88098024870099e-37	0.578292	0.931	0.73
LOC100147522.3	LOC100147522	1.27519230614991e-20	4.18709393724323e-16	0.576773	0.482	0.266
TPI1	TPI1	6.19014125300964e-23	2.03253288042572e-18	0.575341	0.579	0.384
EOMES.1	EOMES	3.54440656245216e-26	1.16380589478117e-21	0.571504	0.379	0.171
GGH	GGH	6.87685013629855e-31	2.25801374225363e-26	0.568648	0.395	0.176
LGALS1	LGALS1	1.00696618495802e-38	3.30637346830967e-34	0.556293	0.988	0.82
CCND2.1	CCND2	5.94703489553001e-17	1.95270890794728e-12	0.554947	0.472	0.315
LOC100630543	LOC100630543	4.50744997570595e-28	1.48002119952305e-23	0.552684	0.284	0.108
CSF1	CSF1	1.50272273036863e-16	4.9341900851654e-12	0.552453	0.266	0.134
CCND3.2	CCND3	2.45848710670813e-20	8.07244241487615e-16	0.549936	0.476	0.288
RUNX3.1	RUNX3	5.15105600438076e-30	1.69134923903842e-25	0.541187	0.573	0.305
IGFLR1.1	IGFLR1	1.81991100023438e-27	5.9756777692696e-23	0.53917	0.401	0.188
MYL6	MYL6	3.60474194809207e-34	1.18361701865603e-29	0.531978	0.974	0.785
FLNA	FLNA	5.75802558916054e-28	1.89064770220086e-23	0.530988	0.688	0.444
SPN.1	SPN	2.52074612178449e-22	8.27686989087939e-18	0.529872	0.5	0.292
MBD2.1	MBD2	8.36879508699086e-24	2.74789386681345e-19	0.52799	0.645	0.444
DUSP22	DUSP22	2.63337803659075e-20	8.64669678314573e-16	0.527123	0.262	0.118
MYO1G	MYO1G	1.94528330765073e-23	6.38733774067117e-19	0.525906	0.56	0.358
EZR.1	EZR	2.79058609594734e-39	9.1628894460431e-35	0.523151	0.929	0.724
LOC100061035.1	LOC100061035	3.30902673268004e-21	1.08651892767549e-16	0.519226	0.567	0.368
F2R.2	F2R	1.582342146651e-26	5.19562043852857e-22	0.509149	0.51	0.263
CCR5	CCR5	2.57352277595036e-25	8.45016203483301e-21	0.508757	0.349	0.156
PLP2	PLP2	2.17936196697236e-24	7.15593501855375e-20	0.508339	0.802	0.62
PDCD4.1	PDCD4	4.63674744124998e-21	1.52247602233443e-16	0.506846	0.609	0.409
SPATS2L	SPATS2L	8.25176142803655e-18	2.7094658648958e-13	0.506511	0.363	0.21
MYADM.1	MYADM	6.76420774929263e-22	2.22102761448023e-17	0.50571	0.639	0.437
PTPRC.1	PTPRC	2.53574646980015e-45	8.32612353358879e-41	0.503523	0.992	0.913
ITGA1	ITGA1	2.38750492354588e-28	7.83937241646289e-24	0.502228	0.304	0.119
AP3S1.1	AP3S1	9.97812416054482e-17	3.27631706811489e-12	0.501377	0.502	0.345
AHNAK	AHNAK	1.17313677653551e-26	3.85199460575434e-22	0.501336	0.865	0.641
SRP14.2	SRP14	4.19263168918e-30	1.37665061514225e-25	0.498388	0.877	0.657
VIM.3	VIM	1.50279653735962e-40	4.9344324304203e-36	0.492954	0.986	0.81
RILPL2.1	RILPL2	4.20790417115715e-20	1.38166533459945e-15	0.490642	0.593	0.396
SSBP4	SSBP4	1.6776761614942e-19	5.50864967626622e-15	0.489828	0.625	0.44
ARPC2	ARPC2	2.2753907955322e-30	7.47124567712998e-26	0.489737	0.946	0.773
CAST	CAST	2.33580116486465e-24	7.66960312483309e-20	0.488972	0.796	0.629
IL2RB.1	IL2RB	8.38198281182429e-24	2.75222405626251e-19	0.488015	0.562	0.32
LOC100056464.1	LOC100056464	3.01716775167229e-25	9.90687031261595e-21	0.487794	0.901	0.704
DRB.1	DRB.1	5.57349064697014e-22	1.83005565393264e-17	0.48568	0.286	0.128
DYNLL1.1	DYNLL1	1.19095169530027e-20	3.91048989151844e-16	0.481403	0.704	0.517
PSMB8.2	PSMB8	2.83920724341387e-23	9.32253698374943e-19	0.47904	0.847	0.641
KLF10	KLF10	4.5858119100821e-15	1.50575134067546e-10	0.47856	0.321	0.183
ACTR3	ACTR3	9.94652037674259e-25	3.26593996570343e-20	0.476794	0.879	0.67
LOC100146699.2	LOC100146699	6.88213617699578e-26	2.25974941371656e-21	0.473556	0.857	0.666
PSMB6	PSMB6	1.23369882065682e-15	4.05085007762667e-11	0.472226	0.429	0.284
SUB1.1	SUB1	5.22982152654323e-26	1.71721189824047e-21	0.470578	0.891	0.694
IL32.1	IL32	1.25940183670195e-27	4.13524593081085e-23	0.470208	0.78	0.504
TMEM238	TMEM238	1.25660177084651e-16	4.12605191457451e-12	0.468512	0.286	0.147
ATP5IF1	ATP5IF1	9.25058742767522e-20	3.03743038187716e-15	0.467457	0.569	0.394
LOC100069166	LOC100069166	1.27572945154408e-20	4.188857654145e-16	0.464441	0.375	0.189
ESYT1	ESYT1	3.95385165944475e-14	1.29824719237868e-09	0.458977	0.373	0.236
SLCO3A1	SLCO3A1	9.45046498938952e-18	3.10306017926605e-13	0.458295	0.359	0.196
CD5.2	CD5	1.50925964543528e-16	4.95565404578674e-12	0.45614	0.502	0.307
FASLG	FASLG	1.6477697387728e-21	5.41045193726048e-17	0.455577	0.312	0.141
LOC100146890.1	LOC100146890	4.05194536429167e-26	1.33045626036517e-21	0.455334	0.952	0.78
ANXA6.1	ANXA6	2.88708150670677e-16	9.47973212727168e-12	0.450463	0.536	0.367
OSTC	OSTC	6.11617996704295e-18	2.00824769217855e-13	0.448808	0.494	0.323
TMEM123.1	TMEM123	2.40691201519654e-25	7.90309560189785e-21	0.446609	0.754	0.507
ELOVL5	ELOVL5	2.38913279247118e-17	7.84471752407913e-13	0.445997	0.345	0.188
MAPRE2	MAPRE2	5.38760188376139e-16	1.76901907853305e-11	0.444943	0.413	0.252
DEF6	DEF6	4.60335573259002e-15	1.51151185479593e-10	0.443619	0.343	0.197
RPS6KB2	RPS6KB2	7.97992643962558e-14	2.62020884645106e-09	0.443221	0.306	0.176
PLEC.2	PLEC	7.01145133973065e-19	2.30221004740056e-14	0.442542	0.518	0.335
TES	TES	4.13259037253262e-16	1.35693604882109e-11	0.440734	0.419	0.264
YWHAB.1	YWHAB	2.87949086127432e-22	9.45480824299423e-18	0.439047	0.905	0.747
CHN2	CHN2	5.63691827933065e-22	1.85088211701822e-17	0.438571	0.274	0.116
PSTPIP1	PSTPIP1	1.7608595599886e-21	5.78178236522256e-17	0.43572	0.464	0.258
ACTG1.1	ACTG1	6.5162423750785e-19	2.13960818385702e-14	0.432967	0.921	0.756
SLC2A4RG	SLC2A4RG	5.17241276420103e-18	1.69836173112541e-13	0.432615	0.347	0.178
LRRFIP1	LRRFIP1	2.97597974113753e-21	9.77162948002507e-17	0.431347	0.877	0.71
SLBP.1	SLBP	1.19813454243689e-15	3.93407477009154e-11	0.431176	0.468	0.302
TMEM132A.1	TMEM132A	1.96128948715818e-19	6.43989403108389e-15	0.430316	0.254	0.111
OSTF1.1	OSTF1	8.54955429395744e-24	2.80724615242093e-19	0.428536	0.851	0.652
FABP5.1	FABP5	7.57733610408177e-40	2.48801830977525e-35	0.426617	0.909	0.603
NDUFA4.1	NDUFA4	4.37772761797521e-20	1.43742686336216e-15	0.424245	0.746	0.547
CNIH1	CNIH1	2.67835147120511e-13	8.79436705570199e-09	0.424213	0.431	0.296
SEMA4A.1	SEMA4A	2.44121057977987e-17	8.01571493870721e-13	0.424162	0.407	0.238
HINT1	HINT1	2.79571068233236e-22	9.1797160254383e-18	0.423813	0.879	0.678
DDOST	DDOST	1.05911571813473e-08	0.000347760646049538	0.422506	0.296	0.206
P2RY11	P2RY11	4.61143663291073e-13	1.51416521841624e-08	0.422264	0.27	0.148
ARPC3.2	ARPC3	4.35761211837934e-19	1.43082193906986e-14	0.422149	0.845	0.65
MANF	MANF	3.43418697830129e-09	0.000112761529432523	0.421983	0.377	0.275
RHOF	RHOF	1.73936118755163e-14	5.71119245932578e-10	0.421246	0.359	0.215
LOC100063824.3	LOC100063824	2.80241299917243e-21	9.20172308278269e-17	0.420269	0.837	0.649
RASSF7	RASSF7	1.353931631501e-15	4.44563451203353e-11	0.419583	0.395	0.233
SIT1	SIT1	7.07209243751824e-21	2.32212155185911e-16	0.4182	0.359	0.176
MINOS1.1	MINOS1	2.71353261821754e-15	8.90988435191728e-11	0.415654	0.619	0.458
CD74.1	CD74	1.70597865101071e-41	5.60158090059366e-37	0.411926	0.996	0.839
IDH2	IDH2	1.34875653942064e-14	4.42864209718767e-10	0.411762	0.573	0.391
LCK.2	LCK	7.42599593233475e-23	2.43832576438212e-18	0.411611	0.726	0.446
YWHAH	YWHAH	1.36879295406008e-16	4.49443166465628e-12	0.41091	0.567	0.387
LOC100053687.1	LOC100053687	1.91746614425889e-16	6.29600008467408e-12	0.410147	0.49	0.301
CD40LG.2	CD40LG	9.94309902214771e-17	3.2648165639222e-12	0.409168	0.371	0.199
KLRG1.1	KLRG1	4.67428530005772e-15	1.53480157827395e-10	0.408182	0.282	0.143
SH3BP1.1	SH3BP1	1.97940129673682e-14	6.49936415783536e-10	0.408146	0.377	0.225
TPM3.1	TPM3	2.77283166835007e-23	9.10459278302745e-19	0.405838	0.907	0.719
SRPK2	SRPK2	9.83650013979942e-15	3.22981482090314e-10	0.405709	0.393	0.238
LOC100147519.1	LOC100147519	2.0706209784705e-16	6.79888398280789e-12	0.405541	0.673	0.496
RPS27L	RPS27L	1.1826271169834e-17	3.883156138615e-13	0.401231	0.708	0.512
BATF.1	BATF	4.79331492335748e-16	1.57388495508443e-11	0.400608	0.405	0.227
PFN1.1	PFN1	5.76017372640233e-25	1.8913530430642e-20	0.399189	0.982	0.842
ACTB	ACTB	1.20182347220956e-38	3.9461873710001e-34	0.39807	1	0.979
TBC1D10C	TBC1D10C	1.27053994054084e-17	4.17181789476584e-13	0.397686	0.389	0.211
ARHGEF3.1	ARHGEF3	1.8469698000938e-18	6.06452533860801e-14	0.39724	0.423	0.234
RABAC1.1	RABAC1	1.30726881700897e-17	4.29241716064894e-13	0.396384	0.708	0.521
NPDC1.1	NPDC1	6.55728006726199e-16	2.15308291008547e-11	0.396322	0.478	0.294
EQMCE1.1	EQMCE1	2.28547754124439e-21	7.50436550667597e-17	0.394097	0.907	0.741
TPST2	TPST2	1.53533953770076e-15	5.04128737204045e-11	0.393298	0.339	0.187
FAM89B	FAM89B	3.71506144455556e-11	1.21984042531982e-06	0.393146	0.349	0.227
PPP1R16B	PPP1R16B	1.204231999772e-16	3.95409577125136e-12	0.392362	0.347	0.183
MGST3	MGST3	2.50693361120826e-12	8.23151651240232e-08	0.392223	0.474	0.332
DOCK5	DOCK5	3.68992018840444e-19	1.2115852938626e-14	0.391236	0.25	0.107
LOC100063866	LOC100063866	1.78875442982003e-11	5.87337517031406e-07	0.389751	0.29	0.17
CALM2	CALM2	2.14069865679763e-20	7.02898403959502e-16	0.388803	0.863	0.676
CDC42	CDC42	5.19875615100303e-19	1.70701158218184e-14	0.38816	0.804	0.61
DDX24.1	DDX24	3.3923330837275e-10	1.11387256804192e-05	0.388099	0.351	0.235
LAT.2	LAT	2.4179735074428e-17	7.93941601168844e-13	0.387691	0.575	0.36
ATP5ME.1	ATP5ME	8.51553100159577e-17	2.79607460437397e-12	0.387066	0.744	0.556
LCP2.1	LCP2	8.71999650655117e-17	2.86321085292608e-12	0.386864	0.706	0.534
B2M	B2M	3.99359901680747e-60	1.31129823716873e-55	0.385136	1	0.994
PRKCH	PRKCH	1.4115352195365e-14	4.63477589334809e-10	0.383757	0.319	0.174
NDFIP1.1	NDFIP1	4.34153439651881e-18	1.42554281909695e-13	0.382189	0.726	0.541
NEDD8	NEDD8	2.22553363913763e-14	7.30753970410841e-10	0.382066	0.581	0.427
DRAP1	DRAP1	3.9856442700167e-10	1.30868629605998e-05	0.381353	0.435	0.32
RGS10	RGS10	4.39838003831927e-13	1.44420808558213e-08	0.380956	0.395	0.256
RPS6KA5	RPS6KA5	8.56842921072489e-12	2.81344373134152e-07	0.380664	0.288	0.167
PPIA.1	PPIA	3.06649376659355e-24	1.00688322826099e-19	0.379353	0.994	0.852
TWF2	TWF2	9.50409729101008e-10	3.12067034550316e-05	0.377853	0.373	0.267
ICAM3.1	ICAM3	6.57630157982513e-19	2.15932862373558e-14	0.377616	0.746	0.552
CAPZA1	CAPZA1	2.14818276387852e-14	7.05355810519513e-10	0.376141	0.633	0.487
FAM129A.1	FAM129A	7.13597956918763e-16	2.34309889154276e-11	0.37496	0.565	0.384
TBL1XR1	TBL1XR1	1.06027181738095e-10	3.48140251237036e-06	0.374523	0.448	0.324
CD69.1	CD69	5.7080177233202e-14	1.87422761945219e-09	0.374494	0.444	0.267
HIGD1A	HIGD1A	5.11949625697682e-08	0.00168098659597834	0.374333	0.323	0.232
RASA1	RASA1	3.371308780091e-15	1.10696923794288e-10	0.37313	0.258	0.129
ZNF292.2	ZNF292	3.28207425422988e-17	1.07766908137638e-12	0.372111	0.639	0.439
PDE7A	PDE7A	2.09145338494937e-11	6.86728718948126e-07	0.372068	0.288	0.169
UBD.2	UBD	1.22088815765655e-11	4.00878626566529e-07	0.372016	0.52	0.36
COPS9	COPS9	4.18164343126558e-10	1.37304262065605e-05	0.371113	0.458	0.345
COMMD6.1	COMMD6	1.8800411572676e-12	6.17311513988815e-08	0.371092	0.504	0.37
CCDC107	CCDC107	1.76242091393898e-09	5.78690907091864e-05	0.370202	0.468	0.354
LOC100055813.1	LOC100055813	2.70766391787466e-17	8.89061447434144e-13	0.369055	0.873	0.689
NDUFB5	NDUFB5	5.37233031015574e-09	0.000176400465733964	0.368863	0.365	0.267
SYTL1	SYTL1	2.20330257553198e-12	7.23454400675927e-08	0.368546	0.274	0.149
DNAJA2	DNAJA2	1.56116865896909e-10	5.126097291725e-06	0.368466	0.492	0.37
SMAD7	SMAD7	2.25790102258033e-11	7.4138180076425e-07	0.364905	0.425	0.289
TYMP	TYMP	2.35979063743962e-07	0.00774837255803299	0.364779	0.266	0.185
SH3KBP1.1	SH3KBP1	3.98095905517417e-12	1.30714790576644e-07	0.363373	0.53	0.389
MPC2.1	MPC2	3.23806681174911e-14	1.06321923763782e-09	0.362969	0.536	0.383
RAP1A.1	RAP1A	6.07786394958503e-11	1.99566662784625e-06	0.362516	0.508	0.384
SMC6	SMC6	7.33547458209424e-08	0.00240860307903064	0.362292	0.298	0.201
LSM5	LSM5	1.63862908010279e-07	0.00538043858451752	0.36178	0.387	0.298
TMEM50A.1	TMEM50A	1.03040002672975e-13	3.38331848776714e-09	0.359475	0.631	0.49
FLT3LG.1	FLT3LG	6.76441037347871e-15	2.22109414613173e-10	0.358978	0.558	0.37
PRPS1.1	PRPS1	3.94501154529976e-08	0.00129534454089917	0.358754	0.28	0.186
IER3IP1	IER3IP1	6.02125138669782e-09	0.000197707789282223	0.358676	0.365	0.261
TMEM160.1	TMEM160	2.50026378046669e-10	8.20961612316239e-06	0.357807	0.375	0.258
NDFIP2.1	NDFIP2	9.63206591441574e-09	0.000316268884299841	0.355717	0.312	0.208
FAM213A.1	FAM213A	1.88217533269243e-07	0.00618012270489559	0.354637	0.292	0.204
ST3GAL6.1	ST3GAL6	6.6255203587417e-13	2.17548960979284e-08	0.353901	0.55	0.379
STK17A.1	STK17A	4.44731544989295e-15	1.46027602797235e-10	0.3535	0.734	0.561
ZMIZ1	ZMIZ1	1.98467942575176e-07	0.00651669489445589	0.352989	0.25	0.169
SELENOF	SELENOF	1.87542577555288e-10	6.15796053402787e-06	0.352787	0.538	0.42
LCP1.1	LCP1	1.40158831666136e-15	4.60211523775758e-11	0.352277	0.891	0.69
PPP1R35	PPP1R35	2.19519086261495e-08	0.000720790919739619	0.351984	0.296	0.197
SLC9A1	SLC9A1	5.99565701348623e-09	0.00019686739803782	0.351889	0.256	0.161
CD6.1	CD6	4.53410498395328e-14	1.48877337148106e-09	0.351728	0.373	0.219
IKZF3.2	IKZF3	2.90015996267144e-17	9.52267523743169e-13	0.351318	0.522	0.319
ORMDL2	ORMDL2	1.3786410599755e-07	0.00452676792042955	0.350198	0.272	0.187
ATP5MD	ATP5MD	8.26246260851029e-15	2.71297959750435e-10	0.34999	0.692	0.526
SRP9	SRP9	2.17760062930839e-07	0.0071501516663341	0.349531	0.264	0.182
RDX.1	RDX	1.827736005516e-07	0.00600137117411179	0.349286	0.339	0.25
PPP1CA	PPP1CA	4.61991424110953e-13	1.51694884106831e-08	0.348825	0.53	0.382
STK17B.1	STK17B	3.13652341623258e-16	1.02987746371997e-11	0.348796	0.831	0.667
IQGAP1	IQGAP1	6.02068782979005e-16	1.97689284891156e-11	0.348699	0.819	0.666
ARPC5	ARPC5	6.66283673004062e-13	2.18774244030884e-08	0.348666	0.692	0.517
LOC100060996.1	LOC100060996	1.05327748861677e-09	3.45843663387316e-05	0.348186	0.385	0.267
SRI.1	SRI	3.97052141271117e-11	1.30372070586371e-06	0.348147	0.591	0.468
LOC100630209	LOC100630209	2.05654806776126e-10	6.7526755804941e-06	0.346136	0.518	0.406
ETS1.3	ETS1	4.31894196792944e-20	1.41812459516963e-15	0.344193	0.837	0.574
LPXN	LPXN	8.73957395255392e-08	0.00286963910732108	0.343584	0.317	0.223
ARRB2.1	ARRB2	1.50295988049804e-11	4.93496876761531e-07	0.342603	0.49	0.356
LOC102147814	LOC102147814	1.13255600037748e-06	0.0371874762723946	0.341662	0.286	0.206
MAGOH	MAGOH	6.5694657180507e-12	2.15708406852195e-07	0.341459	0.45	0.315
DPY30.1	DPY30	1.08086457848637e-09	3.54901884345999e-05	0.341203	0.427	0.315
IGF2	IGF2	7.63578349667987e-12	2.50720951113484e-07	0.340826	0.258	0.137
SNRPE	SNRPE	2.52392459249005e-13	8.28730639944107e-09	0.339779	0.675	0.507
ALYREF	ALYREF	8.57481961439284e-09	0.000281554202038589	0.339573	0.45	0.344
CDC42EP3	CDC42EP3	4.16599471578012e-11	1.3679043649264e-06	0.33957	0.389	0.248
PSMC5	PSMC5	4.35874055365733e-07	0.0143119246079338	0.338053	0.359	0.277
BRI3BP	BRI3BP	1.66819097731051e-10	5.47750507399906e-06	0.337379	0.262	0.15
ADGRE5.1	ADGRE5	7.34399125695857e-21	2.41139952922235e-16	0.337335	0.819	0.632
ZBTB7A.1	ZBTB7A	2.60726099303915e-10	8.56094147064405e-06	0.337236	0.534	0.41
LOC100056049.1	LOC100056049	2.97756810003837e-11	9.776844856476e-07	0.336817	0.389	0.252
IQGAP2.1	IQGAP2	2.40054595542795e-09	7.88219264464766e-05	0.336237	0.397	0.28
LBH.2	LBH	2.21067391475598e-14	7.25874779910127e-10	0.334811	0.429	0.257
BBIP1.1	BBIP1	8.52195604479274e-10	2.7981842673077e-05	0.334156	0.325	0.211
REX1BD	REX1BD	1.51107271825244e-08	0.00049616072703819	0.333646	0.454	0.34
SEC11C	SEC11C	5.6874162433188e-08	0.00186746312349373	0.333534	0.375	0.281
RBX1	RBX1	3.62014861355059e-10	1.18867579725933e-05	0.333213	0.603	0.472
NFATC2	NFATC2	7.51044099540952e-13	2.46605330084272e-08	0.331555	0.452	0.284
LEPROTL1.1	LEPROTL1	1.69911151059975e-10	5.57903264505428e-06	0.331282	0.667	0.529
MRPS23.1	MRPS23	2.57097537899667e-08	0.000844179765693555	0.331141	0.393	0.292
TOB2	TOB2	5.19267796153162e-11	1.70501580866891e-06	0.331072	0.444	0.317
LASP1	LASP1	1.04759335159015e-08	0.000343977276994625	0.331001	0.444	0.339
KCNAB2.1	KCNAB2	2.39820525712327e-09	7.87450696176424e-05	0.330811	0.306	0.195
MYH9.1	MYH9	5.46665224305561e-18	1.79497526400731e-13	0.329209	0.827	0.651
CALR.1	CALR	5.81061199165415e-12	1.90791444745964e-07	0.328722	0.685	0.514
PAG1.1	PAG1	5.38240614995234e-10	1.76731305933685e-05	0.328659	0.542	0.414
YWHAQ	YWHAQ	9.67971911573538e-10	3.17833577165171e-05	0.327651	0.46	0.341
PCBP1.1	PCBP1	1.6586842367479e-13	5.44628969136172e-09	0.326773	0.768	0.615
PARK7	PARK7	5.14993984069928e-11	1.69098274669361e-06	0.326098	0.52	0.384
SRP19.1	SRP19	4.09777012589112e-08	0.00134550282083635	0.325775	0.454	0.354
ATP1B3	ATP1B3	1.51797126037194e-07	0.00498425863343126	0.32542	0.413	0.319
SKP1	SKP1	6.09764881863237e-12	2.00216298959794e-07	0.325099	0.565	0.436
CCDC85B	CCDC85B	1.18307904537191e-09	3.88464004547868e-05	0.324653	0.284	0.177
ATP5F1A	ATP5F1A	3.66846672930534e-11	1.20454105056741e-06	0.324436	0.635	0.491
MYCBP2.2	MYCBP2	3.0766424040887e-17	1.01021553338252e-12	0.323802	0.857	0.676
CDC37	CDC37	8.32943872752287e-09	0.000273497120618213	0.32282	0.361	0.261
ITGA4	ITGA4	2.61133698065029e-12	8.57432497596524e-08	0.322558	0.536	0.377
PSMA6	PSMA6	6.13521191175096e-08	0.00201449683122343	0.322385	0.417	0.319
CISD2	CISD2	3.28312625404955e-09	0.000107801450551717	0.321851	0.46	0.347
CYTIP	CYTIP	1.11982732042275e-11	3.67695300660811e-07	0.319821	0.556	0.407
LOC100629965	LOC100629965	7.48926929162713e-12	2.45910157190577e-07	0.3191	0.599	0.459
MPST.1	MPST	8.6953781693546e-09	0.000285512742190758	0.318468	0.367	0.257
PRKD2	PRKD2	4.69416128564871e-15	1.54132785814275e-10	0.317107	0.268	0.131
TBCA.1	TBCA	1.32360409091374e-09	4.34605403251526e-05	0.316308	0.518	0.407
SASH3.1	SASH3	1.04477955107001e-13	3.43053365593838e-09	0.315917	0.431	0.271
BST2.1	BST2	3.96880019742993e-14	1.30315554482612e-09	0.315101	0.683	0.506
BIN1	BIN1	2.07570444800022e-12	6.81557555500872e-08	0.314851	0.278	0.149
BOLA2B	BOLA2B	1.39753322850632e-06	0.045888003558005	0.313535	0.363	0.281
TRAF3IP3.2	TRAF3IP3	9.63038540412769e-11	3.16213704744533e-06	0.312597	0.482	0.336
EVL.2	EVL	5.54254996070322e-10	1.8198962795969e-05	0.312298	0.546	0.418
COX5B	COX5B	4.91672653340643e-11	1.614407157244e-06	0.311986	0.679	0.518
MFNG	MFNG	4.77126281958491e-08	0.0015666441468107	0.311905	0.264	0.17
PSMA7	PSMA7	6.96962509541232e-12	2.28847640007864e-07	0.311624	0.667	0.525
WDR1	WDR1	7.07157228908319e-10	2.32195076112047e-05	0.311532	0.681	0.539
SPCS1.1	SPCS1	8.74679517434834e-10	2.87201019549728e-05	0.311326	0.639	0.515
NDUFS5	NDUFS5	5.02477023912121e-08	0.00164988330801545	0.309797	0.454	0.363
BANF1	BANF1	6.18690230573264e-12	2.03146937208731e-07	0.309486	0.617	0.468
ESYT2	ESYT2	1.71145708126729e-07	0.00561956932634114	0.309298	0.27	0.18
RBM3	RBM3	6.54706801117469e-10	2.14972978146921e-05	0.309107	0.732	0.6
ATP5MC3	ATP5MC3	1.08804049494262e-11	3.57258096514408e-07	0.309046	0.688	0.514
CDK2AP2	CDK2AP2	6.12475279552543e-09	0.000201106258041077	0.308329	0.433	0.319
DOK2	DOK2	1.00780319522732e-06	0.033091217915289	0.306657	0.288	0.205
IL2RG.1	IL2RG	1.49819727152533e-08	0.000491933074105341	0.303843	0.659	0.542
RRP1B.2	RRP1B	1.88845804000029e-15	6.20075197434096e-11	0.303697	0.671	0.457
PSME2	PSME2	6.13369066787667e-07	0.0201399733079731	0.3033	0.417	0.329
PRKAR1A.1	PRKAR1A	1.19704603571255e-11	3.93050065826216e-07	0.303104	0.589	0.445
C13H16orf54	C13H16orf54	9.15991926147653e-09	0.000300765948950582	0.302096	0.369	0.258
SEPT7.3	2007-09-01	1.11932794227695e-12	3.67531329846637e-08	0.301772	0.827	0.689
RETREG1	RETREG1	2.01091071138817e-11	6.60282532084307e-07	0.301606	0.268	0.151
LAPTM5	LAPTM5	2.98511767752903e-20	9.80163389416656e-16	0.299867	0.998	0.901
HSD17B11	HSD17B11	3.16871513962576e-07	0.0104044761609612	0.299644	0.347	0.251
PDLIM2	PDLIM2	3.3419660719472e-08	0.00109733455972386	0.299588	0.383	0.268
FNBP1.1	FNBP1	4.49375730112504e-09	0.000147552520982441	0.299477	0.571	0.443
LOC100630758	LOC100630758	1.76427479484581e-07	0.0057929962888762	0.29941	0.554	0.457
HNRNPA3	HNRNPA3	3.84089420529489e-12	1.26115761230858e-07	0.299068	0.667	0.512
SPECC1	SPECC1	2.09033251200601e-10	6.86360680317174e-06	0.298963	0.262	0.149
COX1.1	COX1	9.79222052289993e-26	3.21527560869419e-21	0.29859	1	0.94
HNRNPA2B1	HNRNPA2B1	2.40920493747433e-15	7.91062441219695e-11	0.298519	0.952	0.823
LDHA	LDHA	6.22362385978179e-11	2.04352689435935e-06	0.298431	0.55	0.396
LOC102147555.1	LOC102147555	3.13213666032214e-22	1.02843707241677e-17	0.297871	0.7	0.424
PSMA2	PSMA2	9.67224277464196e-09	0.000317588091505369	0.297722	0.399	0.294
LOC102149732.2	LOC102149732	5.18151005739578e-09	0.00017013488273459	0.29712	0.726	0.595
CAB39	CAB39	7.80065169792981e-12	2.56134398501525e-07	0.296432	0.552	0.41
COA3	COA3	2.4013114734579e-09	7.884706223099e-05	0.294267	0.464	0.354
ERH	ERH	3.28002078325804e-09	0.000107699482418278	0.294209	0.579	0.452
TMEM258.1	TMEM258	1.79919451257737e-08	0.000590765518204779	0.294202	0.575	0.462
LOC100061885	LOC100061885	1.23561831260666e-06	0.0405715272944397	0.293649	0.258	0.177
ETFB	ETFB	9.25666164019781e-08	0.00303942484955895	0.293531	0.333	0.24
SEC11A	SEC11A	4.38698055770435e-07	0.0144046506612222	0.292597	0.423	0.336
SRSF4	SRSF4	1.43229558325132e-08	0.000470294254760571	0.292364	0.379	0.274
APBB1IP.1	APBB1IP	3.90576533255826e-09	0.000128245804694551	0.292044	0.587	0.463
RAB27A	RAB27A	2.52028001854423e-11	8.27533944088996e-07	0.291857	0.367	0.229
AKAP13.1	AKAP13	8.73814086448806e-14	2.86916855285465e-09	0.291407	0.722	0.558
SLC4A7.1	SLC4A7	4.26888047574737e-11	1.40168690421165e-06	0.291384	0.472	0.323
SEPT9.2	2009-09-01	4.44614411658691e-12	1.45989142068131e-07	0.289867	0.659	0.508
KRAS	KRAS	1.04216937225015e-06	0.0342196313378338	0.289793	0.327	0.239
ITM2B.1	ITM2B	3.32471480140846e-17	1.09167010504247e-12	0.289468	0.96	0.791
CBX3.1	CBX3	1.58668461034746e-08	0.000520987891807589	0.289351	0.546	0.435
RASAL3.1	RASAL3	3.21902546840164e-09	0.000105696701254968	0.289144	0.415	0.289
PSMB2	PSMB2	7.6299072852473e-07	0.0250528005711095	0.288545	0.383	0.301
SAP18	SAP18	2.89360571100404e-09	9.50115435208178e-05	0.288469	0.558	0.437
ANO6	ANO6	2.99753401259151e-07	0.00984240293034422	0.287978	0.284	0.194
PSMD13	PSMD13	1.04014734239411e-06	0.0341532379875107	0.287678	0.375	0.288
PIP4K2A.1	PIP4K2A	1.20100807964992e-07	0.00394351002953053	0.286723	0.405	0.298
ATP5F1C	ATP5F1C	8.11986506939383e-07	0.0266615769553546	0.286555	0.435	0.345
LOC102149483	LOC102149483	4.97757644572611e-08	0.00163438722595417	0.285285	0.262	0.167
SUMO2.1	SUMO2	9.46440663030095e-12	3.10763791705932e-07	0.284295	0.758	0.59
CACYBP	CACYBP	9.11802603938936e-08	0.0029939038500335	0.283631	0.405	0.304
DEK.2	DEK	2.19336204337685e-10	7.20190426942788e-06	0.282328	0.732	0.603
SEC61G.1	SEC61G	2.04986924390757e-10	6.7307456623705e-06	0.280513	0.718	0.563
MIF.2	MIF	1.00126785385929e-10	3.28766299814698e-06	0.278039	0.792	0.625
DYNLT3	DYNLT3	1.05632938077323e-06	0.034684575217689	0.274873	0.331	0.242
ANP32A	ANP32A	1.20366248688271e-07	0.00395222577567937	0.273951	0.431	0.331
C8H22orf39	C8H22orf39	8.0132382980479e-08	0.00263114679516403	0.27309	0.292	0.196
CTBP1	CTBP1	6.59214161772057e-07	0.0216452970017855	0.272589	0.431	0.34
TXNDC17	TXNDC17	4.34045707317817e-07	0.0142518907997805	0.272395	0.391	0.301
SRPRA.1	SRPRA	1.19072059430247e-07	0.00390973107139215	0.272177	0.496	0.392
KLF6	KLF6	2.13233941457056e-17	7.00153646774244e-13	0.27175	0.927	0.838
TMSB15B	TMSB15B	1.95397456167986e-07	0.00641587547327584	0.271694	0.335	0.236
SNRPG	SNRPG	7.03811803599615e-08	0.00231096605711933	0.271575	0.56	0.446
SARAF.1	SARAF	1.16783109090218e-10	3.83457338697731e-06	0.27061	0.708	0.573
MYO1F	MYO1F	5.68630256522193e-07	0.0186709744729062	0.270497	0.391	0.303
ATP5MF	ATP5MF	1.11162655102235e-07	0.00365002578028188	0.270473	0.526	0.414
ENSA.1	ENSA	2.57310662921142e-07	0.00844879561701571	0.270127	0.494	0.396
DIAPH1	DIAPH1	1.04452837905197e-07	0.00342970893261714	0.270106	0.494	0.388
LOC111775959	LOC111775959	3.42153925521816e-14	1.12346241445088e-09	0.268597	0.913	0.8
KCNA3	KCNA3	1.24139359503566e-08	0.000407611586929959	0.268351	0.258	0.158
LOC100054448.2	LOC100054448	3.42876904761478e-15	1.12583631678431e-10	0.26727	0.688	0.505
GPATCH2L	GPATCH2L	1.99689680611048e-08	0.000655681066286376	0.26646	0.363	0.253
NDUFA11	NDUFA11	5.33772462174248e-08	0.00175264187954914	0.26641	0.494	0.395
MAP3K1.1	MAP3K1	1.59504701452598e-08	0.000523733687219606	0.265846	0.498	0.378
HNRNPM	HNRNPM	1.03563557475566e-07	0.00340050940971021	0.263788	0.562	0.458
MATK	MATK	3.65348678326906e-08	0.0011996223852864	0.263268	0.335	0.219
FKBP1A.1	FKBP1A	3.06223410751385e-07	0.0100548456920217	0.262279	0.51	0.404
CFL1	CFL1	7.06154816371038e-12	2.3186593395543e-07	0.26157	0.964	0.847
NUDC.1	NUDC	1.30327444008499e-06	0.0427930162401906	0.260131	0.504	0.414
CD247.2	CD247	3.37230884132915e-10	1.10729760805043e-05	0.258263	0.371	0.228
PSME1	PSME1	1.31753146492728e-08	0.000432611456508874	0.258064	0.806	0.66
TGFBR2	TGFBR2	1.16307919489028e-06	0.0381897053642222	0.257648	0.375	0.286
SHMT2.1	SHMT2	2.58946711683146e-09	8.5025152781161e-05	0.255585	0.413	0.281
COX6A1	COX6A1	2.58062192647646e-10	8.47347209558546e-06	0.254473	0.742	0.582
SIPA1.1	SIPA1	2.51657449503142e-07	0.00826317235443567	0.2532	0.395	0.288
PPIG	PPIG	9.51276722694385e-08	0.00312351711896701	0.253014	0.55	0.441
ATP5PF	ATP5PF	3.87630744993007e-07	0.0127278555118454	0.252877	0.577	0.459
ZMYND11	ZMYND11	3.25241366762203e-09	0.000106793002776369	0.251295	0.51	0.375
LOC100630090.1	LOC100630090	2.66229097091489e-12	8.74163240299905e-08	0.251234	0.659	0.469
RPS23.1	RPS23	3.82409242773373e-08	0.00125564074864637	-0.260862	0.976	0.885
RPS27.3	RPS27	3.66846453055987e-08	0.00120454032860933	-0.269881	0.986	0.919
RPS20.2	RPS20	5.68450203174241e-08	0.00186650624212262	-0.271764	0.992	0.902
RPS11.1	RPS11	3.6617904412211e-08	0.00120234889137495	-0.281369	0.984	0.879
RPS2.2	RPS2	2.2413208114764e-11	7.35937688448277e-07	-0.29179	0.98	0.874
RPL19.1	RPL19	3.76287383102686e-08	0.00123553962241767	-0.292838	0.95	0.84
RPL28.1	RPL28	2.40147078386694e-07	0.00788522931882709	-0.294159	0.97	0.848
RPL8.1	RPL8	1.6396294659783e-12	5.38372335153976e-08	-0.303659	0.992	0.893
RPL37.2	RPL37	3.43327765723912e-13	1.12731671875447e-08	-0.309025	0.988	0.902
RPLP0.2	RPLP0	6.28177741894276e-08	0.00206262161550986	-0.313513	0.986	0.878
RPL6.1	RPL6	7.90561270141752e-09	0.000259580793051044	-0.31714	0.956	0.834
RPL31.2	RPL31	1.23975946655444e-06	0.040707502084315	-0.325518	0.823	0.758
RPS18.2	RPS18	7.77710611964159e-11	2.55361279438432e-06	-0.32621	0.986	0.875
RPS28.1	RPS28	8.53463574089734e-16	2.80234764552364e-11	-0.329363	0.986	0.898
TPT1.2	TPT1	5.65842972678796e-11	1.85794540079083e-06	-0.34303	0.994	0.971
RPL35.2	RPL35	5.10789768146404e-14	1.67717820370872e-09	-0.355771	0.992	0.88
RPS19.2	RPS19	1.33954649166161e-08	0.000439840090537089	-0.364553	0.982	0.896
RAB1A.2	RAB1A	1.50541453018846e-06	0.0494302860987382	-0.380998	0.159	0.263
PABPC1.1	PABPC1	4.19412417786889e-07	0.0137714067380325	-0.409918	0.591	0.639
RPS12.1	RPS12	2.52319410543693e-08	0.000828490784520216	-0.426601	0.984	0.881
RPL39.1	RPL39	3.48260440109201e-11	1.14351315509856e-06	-0.473615	0.942	0.839
RPS8.1	RPS8	7.84323961901994e-21	2.5753277289052e-16	-0.476367	0.976	0.889
RN18S.1	RN18S	9.40859109207142e-08	0.00308931088508165	-0.481532	1	0.997
CHD3.2	CHD3	1.55491518789988e-08	0.000510556401946926	-0.496267	0.177	0.3
LOC100065786.3	LOC100065786	2.05560149924972e-10	6.74956752278645e-06	-0.50796	0.619	0.671
TKT.2	TKT	4.82451265966771e-08	0.00158412873180189	-0.510391	0.147	0.252
LOC111775970.1	LOC111775970	3.76452154668237e-12	1.23608064985316e-07	-0.526514	1	0.989
LYST.1	LYST	1.95744614813494e-11	6.42727442740107e-07	-0.568867	0.129	0.272
CD4.2	CD4	4.86939058691118e-18	1.59886439921229e-13	-0.592798	0.079	0.263
LOC111771923.1	LOC111771923	3.8371743212237e-10	1.2599361883738e-05	-0.60059	0.976	0.961
EIF1.1	EIF1	1.10963722668931e-10	3.64349383383435e-06	-0.680655	0.942	0.911
BRI3.2	BRI3	6.58644616623072e-10	2.16265959868186e-05	-0.694437	0.129	0.252
IER5.2	IER5	1.37267204227519e-10	4.5071686508106e-06	-0.703971	0.161	0.3
LOC111771933.1	LOC111771933	2.08957610131279e-10	6.86112312866054e-06	-0.730021	0.746	0.785
MX1.3	MX1	9.68812268220289e-08	0.00318109508270132	-0.797218	0.226	0.328
LAMP1.2	LAMP1	2.53118168852054e-07	0.00831113507425718	-0.80805	0.264	0.344
PLAC8.1	PLAC8	3.98969370870389e-15	1.31001592925292e-10	-0.997686	0.415	0.548
C5H1orf54.2	C5H1orf54	2.104933838053e-25	6.91155025724703e-21	-1.02693	0.065	0.28
ATP6V0C.3	ATP6V0C	1.08696054390336e-08	0.00035690349459067	-1.12181	0.413	0.46
LOC100630497.2	LOC100630497	7.06605821061047e-09	0.000232014021345395	-1.26847	0.486	0.521
CD63.3	CD63	4.65647077642103e-15	1.52895217943784e-10	-1.38758	0.119	0.261
CTSS.3	CTSS	1.68948431113203e-11	5.54742173560202e-07	-1.50586	0.308	0.407
IFI6.3	IFI6	2.28045103306809e-26	7.48786096707907e-22	-1.66105	0.167	0.388
LOC100630879.2	LOC100630879	1.55110106527839e-09	5.09304034784159e-05	-1.78483	0.286	0.393
ISG15.3	ISG15	2.65862602070901e-07	0.00872959853899802	-2.10821	0.333	0.425
FRMD8.3	FRMD8	6.08080250146406e-20	1.99663150135572e-15	-2.27425	0.202	0.388
KLF2.3	KLF2	2.57113229830119e-26	8.44231290147195e-22	-2.32357	0.069	0.289
TYROBP.3	TYROBP	3.20774854435551e-28	1.05326423453913e-23	-2.41273	0.103	0.323
LOC100630595.3	LOC100630595	8.64196378881689e-30	2.83758881005803e-25	-2.42916	0.603	0.695
CEBPB.3	CEBPB	1.92435494912557e-29	6.3186194754538e-25	-2.44028	0.196	0.416
FTL.3	FTL	1.80832064051928e-31	5.93762082314506e-27	-2.49081	0.615	0.714
LOC111775969.3	LOC111775969	6.97593389613471e-17	2.29054789479583e-12	-2.50331	0.091	0.251
FTH1.3	FTH1	6.94645750254943e-35	2.2808693209621e-30	-2.50993	0.595	0.715
SOD2.2	SOD2	3.94028783778985e-23	1.2937935115383e-18	-2.6172	0.056	0.251
SAT1.3	SAT1	5.26437728375375e-17	1.72855828112054e-12	-2.62032	0.31	0.458
FCER1G.3	FCER1G	2.18148925416714e-28	7.16291996605781e-24	-2.78297	0.077	0.296
SNX10.3	SNX10	7.55069384570497e-10	2.47927032423723e-05	-3.07895	0.145	0.259
S100P.3	S100P	4.69772903750042e-29	1.54249932946326e-24	-3.16115	0.065	0.288

## Sheet: Cluster 4
ID	gene	p_val	p_val_adj	avg_log2FC	pct.1	pct.2
LOC100147522.4	LOC100147522	4.40326532449779e-72	1.44581216929885e-67	1.45199	0.624	0.249
GZMK.4	GZMK	8.5694112706615e-54	2.8137661907217e-49	1.2186	0.517	0.211
XCL1	XCL1	7.74723248188177e-63	2.54380378542588e-58	1.14461	0.335	0.085
LOC102147555.2	LOC102147555	1.88454642719581e-49	6.18790819369745e-45	1.09079	0.739	0.42
IRF7	IRF7	2.47057007499597e-64	8.11211684124928e-60	0.996678	0.861	0.577
MX1.4	MX1	1.0749150869332e-39	3.52948368794516e-35	0.963375	0.549	0.289
PLAC8.2	PLAC8	1.11923695641171e-41	3.67501454637784e-37	0.911024	0.776	0.505
BST2.2	BST2	2.443118318434e-42	8.02197899857803e-38	0.885637	0.743	0.499
DRB.5	DRB	1.02654931093631e-90	3.37067466245936e-86	0.885374	0.996	0.829
CGA.4	CGA	6.59292389369108e-48	2.16478656049347e-43	0.872885	0.564	0.249
EPSTI1.1	EPSTI1	1.39862885831817e-33	4.5923978562877e-29	0.852413	0.671	0.443
GZMA.4	GZMA	5.16763827203744e-46	1.69679402662349e-41	0.848093	0.727	0.382
LOC100630497.3	LOC100630497	1.88116513450294e-44	6.17680571914042e-40	0.825011	0.794	0.485
DRA.2	DRA	6.72548978195693e-72	2.20831456990556e-67	0.75488	0.992	0.776
CD81.3	CD81	1.97600235642095e-49	6.48820373730818e-45	0.745577	0.925	0.698
CTSW.3	CTSW	9.27019422668326e-51	3.04386827433145e-46	0.743025	0.913	0.542
LOC102148185.1	LOC102148185	4.87286332853041e-21	1.60000467392296e-16	0.741299	0.541	0.362
RNF213.2	RNF213	1.26163429579745e-28	4.14257621025091e-24	0.690038	0.657	0.444
PARP15.1	PARP15	1.12001476702212e-20	3.67756848751715e-16	0.688739	0.465	0.287
DQB.4	DQB	7.84011815870925e-55	2.57430279741218e-50	0.679274	0.99	0.777
TMEM123.2	TMEM123	1.81230293232449e-37	5.95069667828746e-33	0.674614	0.768	0.505
KLRK1.4	KLRK1	7.41343251941346e-40	2.43420056774941e-35	0.666633	0.673	0.339
TRIM22.1	TRIM22	2.95841609788535e-37	9.71395925740653e-33	0.65027	0.568	0.302
LY6E.1	LY6E	2.09205083560791e-31	6.86924891871857e-27	0.647724	0.832	0.62
MNDA.1	MNDA	3.64077304869865e-40	1.1954478305402e-35	0.631087	0.921	0.685
NKG7.4	NKG7	2.64252091595757e-31	8.67671742754667e-27	0.60432	0.586	0.308
CD8A.4	CD8A	1.27202679984468e-17	4.17669999729002e-13	0.597979	0.475	0.293
CCL5.4	CCL5	7.85000753738352e-43	2.57754997489988e-38	0.59793	0.937	0.584
DQA.5	DQA	5.70469317932495e-38	1.87313600543135e-33	0.594701	0.885	0.643
IFI44.1	IFI44	2.70693370547723e-13	8.88821682193449e-09	0.590478	0.281	0.165
SUB1.2	SUB1	1.34833064492108e-31	4.42724367259836e-27	0.590143	0.887	0.695
CST7.2	CST7	5.52162455344948e-26	1.81302542212514e-21	0.590106	0.477	0.253
FYB1.3	FYB1	2.54263028679138e-33	8.3487265466795e-29	0.589317	0.84	0.548
LEPROTL1.2	LEPROTL1	7.09407032597076e-25	2.3293379915325e-20	0.582238	0.713	0.523
FASLG.1	FASLG	1.83690208296005e-29	6.03146798939932e-25	0.579235	0.337	0.138
UBD.3	UBD	1.2780874680729e-22	4.19660020141735e-18	0.57714	0.566	0.355
LOC100057107.2	LOC100057107	2.06515121355625e-20	6.78092400971196e-16	0.567258	0.638	0.471
ITGAE.3	ITGAE	3.31470134189839e-22	1.08838218561234e-17	0.56283	0.513	0.3
ZBP1.1	ZBP1	1.10355698975306e-14	3.62352937585417e-10	0.557207	0.491	0.346
CD7.4	CD7	5.9787245223539e-24	1.9631141969149e-19	0.554893	0.436	0.219
HOPX.3	HOPX	1.20424605748944e-29	3.95414192976656e-25	0.552449	0.739	0.446
CD3G.3	CD3G	1.5188447642346e-32	4.98712678336432e-28	0.551008	0.925	0.644
SARAF.2	SARAF	6.3302656345594e-25	2.07854272110758e-20	0.549277	0.756	0.567
MHCX1.1	MHCX1	1.5941250377517e-32	5.23430956145771e-28	0.546617	0.913	0.767
CTSC.2	CTSC	2.58341088192283e-25	8.48262963079362e-21	0.539961	0.768	0.559
CMPK2.1	CMPK2	9.50542627101623e-14	3.12110671608818e-09	0.531146	0.323	0.199
OASL.1	OASL	1.33821807817582e-26	4.3940390596903e-22	0.526077	0.479	0.259
CD3E.3	CD3E	4.02717875378174e-33	1.32232414380423e-28	0.522834	0.935	0.666
LAG3.2	LAG3	6.42202502901783e-22	2.108671918278e-17	0.521022	0.556	0.338
LOC100053687.2	LOC100053687	9.58611487143847e-14	3.14760081803682e-09	0.520667	0.463	0.305
LOC100056988.1	LOC100056988	8.82208620126574e-14	2.8967320041856e-09	0.520312	0.386	0.244
LGALS3BP.1	LGALS3BP	5.67128449225009e-14	1.86216626303032e-09	0.519178	0.525	0.382
ZCCHC2.1	ZCCHC2	4.6311791027147e-16	1.52064765837637e-11	0.511277	0.432	0.277
CD74.2	CD74	1.18361502701542e-50	3.88639994120512e-46	0.507516	0.996	0.839
PSMB9.1	PSMB9	2.2427384013684e-16	7.36403154089313e-12	0.507116	0.612	0.474
ITGB1.3	ITGB1	4.18190523176349e-26	1.37312858284954e-21	0.506013	0.853	0.662
IFI35	IFI35	6.49477660658496e-08	0.00213255989877217	0.50549	0.331	0.247
IFI44L.1	IFI44L	2.35697684839251e-09	7.73913348169681e-05	0.49886	0.271	0.177
DDX60L.1	DDX60L	2.81074855650164e-10	9.22909288527314e-06	0.49838	0.275	0.17
IL32.2	IL32	4.96414609965762e-19	1.62997737182258e-14	0.49831	0.701	0.514
TCOF1.1	TCOF1	3.9907114252196e-18	1.31035009647086e-13	0.497902	0.519	0.343
RBPJ.4	RBPJ	7.62629861911827e-18	2.50409515158748e-13	0.493684	0.709	0.545
PRF1.3	PRF1	8.69033079448287e-17	2.85347011636845e-12	0.49138	0.521	0.326
LOC100061035.2	LOC100061035	5.06546799014578e-14	1.66324641456437e-09	0.487042	0.521	0.373
CD2.3	CD2	7.27066688870891e-28	2.38732347290757e-23	0.480365	0.851	0.559
TNFSF10	TNFSF10	4.43400170948816e-16	1.45590446131044e-11	0.477704	0.543	0.388
PSME1.1	PSME1	7.72463719865612e-21	2.53638462417874e-16	0.477688	0.808	0.66
PPIB.2	PPIB	2.71896311455823e-24	8.92771538665194e-20	0.473335	0.921	0.759
CD69.2	CD69	2.52415018331195e-14	8.2880471269048e-10	0.473116	0.436	0.267
CXCR3.2	CXCR3	1.21683919996441e-18	3.99549151308314e-14	0.471943	0.455	0.264
PSMB8.3	PSMB8	6.82759086435713e-23	2.24183946031166e-18	0.470964	0.818	0.644
LOC100147160.3	LOC100147160	4.2954678310215e-24	1.41041686231591e-19	0.469918	0.897	0.7
OPTN	OPTN	1.47711902845787e-13	4.8501203299414e-09	0.467718	0.491	0.35
RUNX3.2	RUNX3	4.456423642298e-18	1.46326670294855e-13	0.465132	0.509	0.312
LOC100056062.1	LOC100056062	2.27929696167406e-47	7.48407157365676e-43	0.464977	1	0.949
F2R.3	F2R	5.69058160856967e-17	1.86850247117385e-12	0.46386	0.451	0.27
SAMD9L.3	SAMD9L	1.17405117811914e-26	3.85499704335418e-22	0.457875	0.693	0.454
LOC100063777	LOC100063777	1.05561245275092e-10	3.46610348860763e-06	0.457242	0.301	0.189
IL2RB.2	IL2RB	2.16395558833736e-16	7.10534817430572e-12	0.456335	0.517	0.325
RASGRP1.1	RASGRP1	7.60756690157119e-17	2.4979445921309e-12	0.455317	0.398	0.226
WARS.1	WARS	5.40378446464811e-08	0.00177433262896721	0.453057	0.586	0.489
SHISA5	SHISA5	4.06660471430459e-13	1.33526965794191e-08	0.450168	0.477	0.345
SPATS2L.1	SPATS2L	5.78390437727413e-11	1.89914500227796e-06	0.44877	0.325	0.215
CD160.2	CD160	2.62831089854123e-19	8.63005883536014e-15	0.448669	0.358	0.178
STK17B.2	STK17B	1.31031540382861e-21	4.30242062847125e-17	0.44824	0.842	0.666
CDC42SE2	CDC42SE2	1.4840927108093e-12	4.87301841594234e-08	0.447313	0.586	0.449
ARL6IP5.2	ARL6IP5	1.40571927919636e-15	4.61567925324126e-11	0.444777	0.663	0.502
LOC100056099	LOC100056099	1.17170054755215e-13	3.84727874788748e-09	0.437413	0.485	0.345
APOBEC3Z2E.1	APOBEC3Z2E	2.50594966038682e-10	8.22828570988011e-06	0.436996	0.416	0.305
S100A4.2	S100A4	5.19584501313672e-16	1.70605571006344e-11	0.436705	0.838	0.711
SMCHD1.1	SMCHD1	8.58244679409424e-13	2.81804640484084e-08	0.436637	0.487	0.339
PSIP1.3	PSIP1	1.9399976676897e-14	6.36998234185912e-10	0.434683	0.659	0.508
ZC3HAV1	ZC3HAV1	1.7196553050629e-08	0.000564648819417403	0.42941	0.374	0.275
LOC100146699.3	LOC100146699	1.87174635994278e-21	6.14587917287211e-17	0.427765	0.861	0.665
ARHGEF3.2	ARHGEF3	2.89210419835166e-11	9.49622413528766e-07	0.427157	0.372	0.24
SLC2A4RG.1	SLC2A4RG	6.64455267757023e-17	2.18173887168018e-12	0.426149	0.337	0.179
PARP14.1	PARP14	5.0021354266307e-08	0.00164245116733419	0.422519	0.374	0.285
LOC100054725.1	LOC100054725	3.01163307633205e-10	9.88869720613628e-06	0.419094	0.299	0.19
XAF1.1	XAF1	1.14230692153528e-08	0.000375076477686109	0.413481	0.36	0.26
CLIC5.1	CLIC5	3.36771456458255e-15	1.10578907728068e-10	0.411849	0.267	0.133
DTX3L	DTX3L	3.14294767790156e-10	1.03198687003898e-05	0.409022	0.315	0.207
JAML.2	JAML	4.50120664069869e-22	1.47797120047341e-17	0.407233	0.618	0.373
SRP14.3	SRP14	3.7403967179547e-20	1.22815926234043e-15	0.407038	0.855	0.659
IFI6.4	IFI6	2.86776186025033e-19	9.41629606813197e-15	0.405926	0.562	0.341
STAT1.1	STAT1	1.09533027031226e-09	3.5965169425703e-05	0.405165	0.499	0.391
ATP8A1.2	ATP8A1	7.44680808084067e-11	2.44515943334403e-06	0.402884	0.345	0.225
CXCR6.2	CXCR6	8.97920744386838e-11	2.94832276419418e-06	0.399971	0.4	0.259
PSMB10.1	PSMB10	1.67891642522945e-10	5.51272208224091e-06	0.398709	0.558	0.444
CCND3.3	CCND3	1.62673062953125e-11	5.34137002206587e-07	0.396052	0.432	0.294
EOMES.2	EOMES	8.81075574605745e-12	2.89301164921796e-07	0.395878	0.313	0.179
LOC111775958	LOC111775958	1.76661525792514e-11	5.80068119939719e-07	0.395048	0.273	0.156
ZAP70.1	ZAP70	1.19536536933509e-16	3.92498219021177e-12	0.394136	0.384	0.21
LOC100070235.1	LOC100070235	7.77267246173975e-10	2.55215700281225e-05	0.394062	0.285	0.18
SLFN5.1	SLFN5	1.87436621266486e-08	0.000615448145928508	0.390792	0.418	0.314
PTPRCAP.3	PTPRCAP	6.31966150417096e-18	2.07506085489453e-13	0.388208	0.891	0.65
SKAP1.2	SKAP1	1.26977186181345e-18	4.16929590826446e-14	0.386155	0.582	0.351
CLEC2B	CLEC2B	4.14913738073691e-12	1.36236925896497e-07	0.385035	0.549	0.411
ELOVL5.1	ELOVL5	6.92317138650704e-09	0.000227322332475959	0.383044	0.297	0.193
RAC2.3	RAC2	3.00693295125331e-22	9.87326434544023e-18	0.382831	0.931	0.797
SETX.1	SETX	9.81482662180121e-13	3.22269832126843e-08	0.381905	0.644	0.515
CD3D.3	CD3D	2.62645129813084e-17	8.6239528374126e-13	0.381149	0.701	0.471
CD5.3	CD5	1.75291145817245e-14	5.75568477290925e-10	0.379705	0.485	0.309
NFATC2.1	NFATC2	7.82133836369589e-14	2.56813645171955e-09	0.377828	0.453	0.284
PAG1.2	PAG1	8.23030525487612e-12	2.70242073043857e-07	0.377533	0.554	0.412
WIPF1.1	WIPF1	1.0263711441616e-13	3.37008965185461e-09	0.376869	0.703	0.568
LAT.3	LAT	4.38013014656504e-15	1.43821573362463e-10	0.376778	0.552	0.363
DOCK10.1	DOCK10	1.31200068322937e-12	4.30795424338362e-08	0.374724	0.624	0.487
RPS29.2	RPS29	7.79274496645779e-20	2.55874780973641e-15	0.37096	0.986	0.897
CCR5.1	CCR5	2.98559698506763e-08	0.000980320770046956	0.369121	0.265	0.166
DQA.1.2	DQA.1	6.6651129452054e-15	2.18848983555819e-10	0.36796	0.523	0.348
ITGB7.3	ITGB7	7.29700543381828e-10	2.39597173419423e-05	0.367476	0.404	0.28
LCK.3	LCK	3.26380877193704e-17	1.07167161026553e-12	0.364881	0.675	0.453
NDFIP2.2	NDFIP2	5.7010099369566e-07	0.018719266127997	0.361539	0.299	0.21
LOC100063824.4	LOC100063824	6.5980207746614e-13	2.16646012136007e-08	0.359519	0.794	0.654
LOC100054448.3	LOC100054448	1.0282829369085e-15	3.37636702333905e-11	0.359468	0.665	0.508
TAP1.1	TAP1	1.16008260597355e-09	3.80913123671415e-05	0.357786	0.366	0.254
LOC102149732.3	LOC102149732	1.63759462001058e-13	5.37704193480475e-09	0.356007	0.733	0.594
LOC102149605.2	LOC102149605	7.1032908948578e-16	2.33236556532656e-11	0.355033	0.735	0.54
MYCBP2.3	MYCBP2	1.46345016957295e-18	4.80523863179279e-14	0.354835	0.848	0.677
IFI27.4	IFI27	3.40513495112941e-22	1.11807606120334e-17	0.352564	0.903	0.675
HCST.3	HCST	3.94845508051603e-14	1.29647522568744e-09	0.352173	0.786	0.599
PPDPF	PPDPF	5.4662630038882e-13	1.79484745732669e-08	0.350035	0.863	0.739
XBP1	XBP1	5.98558429534043e-08	0.00196536660337503	0.349339	0.479	0.379
ITGAL.2	ITGAL	2.56530486683777e-10	8.4231785302618e-06	0.349223	0.523	0.398
SAMD9.2	SAMD9	2.76567201381564e-12	9.08108405736366e-08	0.349045	0.624	0.491
LOC100069166.1	LOC100069166	3.40316558838369e-12	1.11742942094578e-07	0.348833	0.333	0.194
LOC100146890.2	LOC100146890	2.11080744190209e-15	6.93083623548551e-11	0.347168	0.917	0.784
ARHGDIB.3	ARHGDIB	6.09411367863274e-20	2.00100222637906e-15	0.346478	0.96	0.823
AP3S1.2	AP3S1	1.21754670018757e-09	3.99781459006587e-05	0.345962	0.469	0.349
RFTN1.1	RFTN1	7.18401460727525e-09	0.000235887119629883	0.343486	0.287	0.182
PRRC2B.1	PRRC2B	1.67419059677063e-07	0.00549720482449637	0.341751	0.517	0.427
IKZF1.1	IKZF1	2.52820627740824e-07	0.00830136531186996	0.339975	0.396	0.296
TNIK.2	TNIK	2.8514333806901e-12	9.36268150549594e-08	0.338977	0.408	0.253
TMEM50A.2	TMEM50A	1.12292434849027e-09	3.68712209826779e-05	0.338703	0.594	0.494
GABARAPL2.1	GABARAPL2	5.49238204116567e-11	1.80342364321675e-06	0.338385	0.61	0.495
FLT3LG.2	FLT3LG	4.45924683449378e-11	1.46419369810603e-06	0.336789	0.527	0.373
TMEM258.2	TMEM258	5.03762547562698e-11	1.65410432492212e-06	0.33569	0.59	0.461
LIME1.2	LIME1	4.9213475355909e-12	1.61592446331127e-07	0.333683	0.39	0.24
LOC100060996.2	LOC100060996	7.84630227573146e-07	0.0257633335223642	0.330484	0.36	0.27
STK39.1	STK39	3.44782440624070e-09	0.000113209314378913	0.329735	0.279	0.175
CAP1.1	CAP1	3.5693734034607e-10	1.17200375702632e-05	0.327976	0.762	0.633
LAPTM5.1	LAPTM5	8.40001587483826e-18	2.75814521250314e-13	0.326754	0.982	0.903
MYL6.1	MYL6	3.62282927771256e-13	1.18955599333692e-08	0.326571	0.925	0.791
BATF.2	BATF	7.21686249088899e-08	0.0023696567988834	0.326556	0.345	0.235
INPP4B.2	INPP4B	1.52571974801175e-11	5.00970079259657e-07	0.325638	0.42	0.269
GGH.1	GGH	2.42181116338568e-07	0.00795201695497688	0.324742	0.285	0.189
PTPN18.1	PTPN18	4.42057890185813e-11	1.45149708242512e-06	0.32274	0.754	0.633
ANXA6.2	ANXA6	1.09600948373248e-09	3.59874713983559e-05	0.320154	0.501	0.371
KMT2A.1	KMT2A	7.89978518591971e-09	0.000259389446579674	0.318675	0.584	0.467
BPTF	BPTF	7.6483380046017e-10	2.51133178381097e-05	0.316119	0.594	0.473
LGALS1.1	LGALS1	1.93331045183111e-16	6.34802486858744e-12	0.314603	0.972	0.822
ITK.1	ITK	1.12347145752826e-10	3.68891853079405e-06	0.314013	0.295	0.171
PPP1R16B.1	PPP1R16B	1.40840894101325e-08	0.0004624510757817	0.313533	0.295	0.189
SYTL3.1	SYTL3	6.55334119481521e-11	2.15178958131757e-06	0.311955	0.386	0.246
SKIL.1	SKIL	3.113749651258e-09	0.000102239969799056	0.31135	0.699	0.589
CAPZA1.1	CAPZA1	1.04337600717548e-07	0.0034259251195607	0.310676	0.586	0.492
SH3BGRL3.3	SH3BGRL3	9.93244757573735e-13	3.26131916149336e-08	0.308383	0.887	0.796
PTPRC.2	PTPRC	1.96261032819132e-18	6.4442310126162e-14	0.307681	0.988	0.913
HINT1.1	HINT1	5.88598579449141e-13	1.93266343562126e-08	0.307626	0.855	0.681
CAPZB.1	CAPZB	5.20807399970593e-09	0.000171007109780344	0.307332	0.564	0.461
LOC100051370.1	LOC100051370	4.35395116043951e-14	1.42961986353031e-09	0.306401	0.939	0.832
CD96.2	CD96	9.82511736078092e-13	3.22607728541242e-08	0.305095	0.477	0.309
NPDC1.2	NPDC1	3.47313947218925e-10	1.14040534569334e-05	0.304318	0.442	0.298
MIER1	MIER1	1.52019432539679e-09	4.99155806744036e-05	0.30366	0.584	0.471
CD247.3	CD247	1.12769678383541e-09	3.70279238972357e-05	0.302168	0.358	0.229
AES.2	AES	3.84001911251681e-12	1.26087027559489e-07	0.302076	0.523	0.35
B2M.1	B2M	2.73310862911808e-38	8.97416218370922e-34	0.301813	1	0.994
ZNF292.3	ZNF292	5.06937973594489e-08	0.0016645308362975	0.301708	0.566	0.448
CORO1A.2	CORO1A	3.18209424228135e-10	1.04484064445308e-05	0.301274	0.784	0.668
TOX.1	TOX	1.0592667751807e-09	3.47810245630581e-05	0.301262	0.277	0.162
SMAP2.1	SMAP2	6.05121820322122e-08	0.00198691749702769	0.299153	0.414	0.305
LOC100629965.1	LOC100629965	5.94969815819808e-09	0.000195358339024434	0.298429	0.574	0.462
MPC2.2	MPC2	2.03521276570889e-09	6.68262111620514e-05	0.298289	0.511	0.386
LOC100630090.2	LOC100630090	4.99598344049835e-12	1.64043116268763e-07	0.297367	0.663	0.468
HELZ2	HELZ2	2.64238681805823e-07	0.00867627711709419	0.296986	0.315	0.221
MYH9.2	MYH9	4.47637524120085e-11	1.4698178104483e-06	0.296203	0.768	0.658
SEC61G.2	SEC61G	1.14046515157659e-07	0.00374471732520175	0.294984	0.679	0.567
PPP1R18	PPP1R18	6.77247713104261e-07	0.0222374286597784	0.29383	0.467	0.369
GLIPR1.1	GLIPR1	1.82396792683368e-14	5.98899868775839e-10	0.293381	0.8	0.645
BIN1.1	BIN1	8.57895058501814e-10	2.8168984245907e-05	0.292904	0.261	0.152
CNBP	CNBP	7.91935125977111e-09	0.000260031898614584	0.292776	0.713	0.605
LOC100071401.3	LOC100071401	4.7090317555538e-11	1.54621057693609e-06	0.292122	0.715	0.577
UBE2L6	UBE2L6	2.17665786776281e-07	0.00714705610879918	0.291245	0.275	0.187
MAPRE2.1	MAPRE2	3.95015544501118e-07	0.0129703354036942	0.290982	0.358	0.259
ZBTB38.1	ZBTB38	8.72755735607921e-10	2.86569345786861e-05	0.289963	0.574	0.442
AAK1.2	AAK1	1.40437427776519e-09	4.611262941042e-05	0.289611	0.612	0.484
LOC100050473	LOC100050473	8.87446960579556e-10	2.91393209506297e-05	0.289047	0.566	0.434
PTMS.1	PTMS	3.7332810340184e-09	0.000122582282751994	0.287646	0.881	0.736
LOC100060638.1	LOC100060638	1.16722923297463e-08	0.000383259718647221	0.287632	0.253	0.152
LOC100072611.1	LOC100072611	4.8635364767851e-08	0.00159694220215239	0.285288	0.291	0.187
SEPT7.4	2007-09-01	1.0299529949791e-11	3.38185065901388e-07	0.284244	0.822	0.69
TPST2.1	TPST2	1.52186568233129e-06	0.049970459679348	0.28289	0.281	0.194
EQMHCB2.2	EQMHCB2	3.90602122471894e-30	1.28254206913646e-25	0.282042	1	0.996
RPLP1.2	RPLP1	1.1765273528005e-15	3.86312756292043e-11	0.279344	1	0.954
RAPGEF6.1	RAPGEF6	8.54020243934505e-10	2.80417547095895e-05	0.277611	0.554	0.416
LOC111775205.2	LOC111775205	4.13550039017793e-11	1.35789155311492e-06	0.276597	0.572	0.391
SH3KBP1.2	SH3KBP1	9.00199693689357e-07	0.0295580569422901	0.274857	0.487	0.394
EEF1B2.2	EEF1B2	3.24417888584405e-15	1.0652261371669e-10	0.274178	0.99	0.886
LOC100055813.2	LOC100055813	1.6222978922122e-09	5.32681512907876e-05	0.271256	0.818	0.696
ANKRD44	ANKRD44	1.55745440738399e-07	0.00511390154664533	0.271171	0.323	0.223
S100A11.2	S100A11	5.86719444722962e-14	1.92649329674785e-09	0.270446	0.929	0.771
TUBA4A	TUBA4A	2.95736734504553e-07	0.00971051567745701	0.268396	0.422	0.319
PRKCH.1	PRKCH	1.08894346466682e-08	0.00035755458662335	0.266188	0.285	0.178
ACAP1.1	ACAP1	2.21730035901399e-08	0.000728050572882243	0.265801	0.465	0.333
PFN1.2	PFN1	2.65777111081193e-10	8.72679144235096e-06	0.265777	0.954	0.845
ARHGAP15.1	ARHGAP15	8.84526474001174e-07	0.0290434267738286	0.265527	0.354	0.251
B3GNT2	B3GNT2	4.92544998868029e-08	0.00161727150378317	0.265217	0.56	0.455
PFDN5.1	PFDN5	4.60723157029271e-08	0.00151278448610561	0.258305	0.671	0.567
CD37	CD37	7.25611277142028e-07	0.0238254462849585	0.257735	0.594	0.507
S100A10.2	S100A10	1.16482062467981e-15	3.82468852113617e-11	0.254554	0.956	0.815
EZR.2	EZR	5.83050862743836e-14	1.91444750781939e-09	0.254301	0.867	0.731
RPL13A.2	RPL13A	1.17176624681677e-15	3.84749447142286e-11	0.253602	0.994	0.903
ICAM3.2	ICAM3	2.53920894870091e-09	8.33749258305943e-05	0.252827	0.671	0.561
ST3GAL6.2	ST3GAL6	3.37170905311403e-07	0.0110710066758999	0.250752	0.505	0.385
MT-s-rRNA	MT-s-rRNA	1.24262000831255e-06	0.0408014279729427	-0.258913	1	0.993
MT-l-rRNA.1	MT-l-rRNA	1.22114310538653e-09	4.00962338653666e-05	-0.297845	0.998	0.995
RNF13.3	RNF13	9.91713682464209e-07	0.0325629187637123	-0.351905	0.152	0.26
CHMP3.2	CHMP3	3.18909612611765e-07	0.0104713971301073	-0.405569	0.154	0.27
PTPN6.2	PTPN6	4.98872447693742e-07	0.016380476820024	-0.447254	0.172	0.282
GABARAP.2	GABARAP	1.75191190541152e-07	0.00575240274141872	-0.447601	0.669	0.709
ISG15.4	ISG15	1.20714113005561e-32	3.96364790053759e-28	-0.456067	0.651	0.387
SPEN.2	SPEN	5.4394892256105e-08	0.00178605628722921	-0.488658	0.212	0.344
TKT.3	TKT	2.12905721787768e-09	6.99075937490138e-05	-0.502352	0.135	0.254
EQMHCC1.3	EQMHCC1	3.58876486654936e-11	1.17837094393148e-06	-0.522134	0.17	0.322
DQB.1.3	DQB.1	4.63223424212789e-07	0.0152099411340269	-0.535218	0.218	0.329
ATP6AP1.4	ATP6AP1	3.79490840723278e-08	0.00124605817551488	-0.535789	0.172	0.28
HSBP1.2	HSBP1	2.03479060920202e-07	0.00668123496531484	-0.536074	0.182	0.294
ATP6V0B.4	ATP6V0B	8.95913802282751e-07	0.0294173296979541	-0.542758	0.261	0.346
ANXA5.2	ANXA5	2.73686151942299e-08	0.000898648479902539	-0.60459	0.253	0.364
ATP6V1F.3	ATP6V1F	3.91930740037001e-08	0.00128690458491149	-0.609347	0.208	0.313
RNF130.4	RNF130	5.62040623931049e-11	1.8454603886776e-06	-0.697214	0.137	0.26
DDIT3.4	DDIT3	1.03992885116567e-08	0.000341460638280246	-0.718077	0.145	0.264
C5H1orf54.3	C5H1orf54	2.44465347663776e-18	8.02701969054008e-14	-0.728273	0.091	0.276
LOC100630879.3	LOC100630879	1.1235584882804e-11	3.68920429626869e-07	-0.731991	0.539	0.362
SDCBP.4	SDCBP	1.7921388576175e-09	5.88448793898706e-05	-1.00944	0.216	0.317
ATP6V0C.4	ATP6V0C	4.31810284657757e-10	1.41784906967374e-05	-1.12087	0.388	0.463
KCTD12.4	KCTD12	8.05501290994516e-17	2.64486348898049e-12	-1.17272	0.129	0.295
CD63.4	CD63	9.21168762995075e-17	3.02465763329433e-12	-1.41172	0.107	0.262
SRGN.3	SRGN	3.70741573201865e-09	0.000121732995560832	-1.65057	0.867	0.839
LOC100630595.4	LOC100630595	1.20058103016999e-12	3.94210781256316e-08	-2.03567	0.661	0.688
CEBPB.4	CEBPB	1.47091724969402e-18	4.82975678937033e-14	-2.04521	0.246	0.41
FTH1.4	FTH1	4.67939257108864e-15	1.53647855071695e-10	-2.11686	0.687	0.704
KLF2.4	KLF2	6.70303445758304e-20	2.20094136414739e-15	-2.14906	0.097	0.286
FRMD8.4	FRMD8	9.61761741369198e-18	3.15794467778576e-13	-2.20984	0.212	0.387
C1H15orf48.3	C1H15orf48	7.25126331371898e-21	2.38095230905963e-16	-2.21557	0.127	0.324
FTL.4	FTL	4.42901977425007e-20	1.45426864287501e-15	-2.27963	0.638	0.711
LOC111775969.4	LOC111775969	2.41593590329777e-16	7.93272553847824e-12	-2.45684	0.093	0.251
TYROBP.4	TYROBP	1.65618931092316e-31	5.4380976024162e-27	-2.58015	0.087	0.325
SAT1.4	SAT1	1.02165605241642e-13	3.35460764810933e-09	-2.60563	0.339	0.454
S100P.4	S100P	1.04900445571082e-22	3.44440613032648e-18	-2.98477	0.095	0.285
FCER1G.4	FCER1G	2.04548941717209e-36	6.71636450128454e-32	-3.01081	0.038	0.3
SNX10.4	SNX10	8.14404317761178e-27	2.67409657736883e-22	-3.4378	0.053	0.271

## Sheet: Cluster 5
ID	gene	p_val	p_val_adj	avg_log2FC	pct.1	pct.2
TRAT1.2	TRAT1	1.32193204950092e-16	4.34056388453626e-12	0.934182	0.329	0.193
RN18S.2	RN18S	2.39391671134082e-58	7.86042552168759e-54	0.831695	0.994	0.998
KLRD1.2	KLRD1	5.27178223513562e-14	1.73098969690678e-09	0.818805	0.317	0.181
SATB1.2	SATB1	7.16865492715693e-08	0.00235382784533198	0.814261	0.304	0.233
CCL5.5	CCL5	2.37569193250222e-35	7.80058446037105e-31	0.780823	0.839	0.597
SH2D1A.3	SH2D1A	4.75716646966063e-07	0.0156201561031307	0.731093	0.377	0.324
MT-l-rRNA.2	MT-l-rRNA	1.68300522749483e-54	5.52614766447927e-50	0.67426	0.998	0.995
LOC102149605.3	LOC102149605	1.03657069041139e-07	0.00340357986196581	0.672956	0.572	0.559
KIAA1551.1	KIAA1551	2.14581411683514e-07	0.00704578065262818	0.666303	0.585	0.621
MT-s-rRNA.1	MT-s-rRNA	1.32649983996388e-43	4.35556222452139e-39	0.630126	0.998	0.994
LOC111771923.2	LOC111771923	1.40893170049554e-25	4.62622723857711e-21	0.629929	0.937	0.965
KLRK1.5	KLRK1	1.25667758338299e-07	0.00412630084503803	0.611932	0.438	0.368
LOC100630393.2	LOC100630393	1.12940936610506e-08	0.000370841565360596	0.587799	0.61	0.662
ND2.3	ND2	3.95129052504406e-27	1.29740624389822e-22	0.577831	0.943	0.927
MRPL15	MRPL15	8.07195049546565e-21	2.65042494518615e-16	0.553253	0.87	0.885
LOC111771933.2	LOC111771933	2.17485125110415e-12	7.14112408300048e-08	0.552834	0.736	0.786
RPS12.2	RPS12	5.23581982476266e-28	1.71918143946082e-23	0.54609	0.933	0.887
ND1.2	ND1	2.35127959257464e-17	7.72042654221882e-13	0.542126	0.927	0.924
ETS1.4	ETS1	5.61458754881756e-07	0.0184354982165425	0.493514	0.595	0.603
ND3.2	ND3	1.40171248688774e-14	4.6025229506959e-10	0.479718	0.881	0.898
LCORL.1	LCORL	7.61679371516790e-11	2.50097421637538e-06	0.462449	0.807	0.875
RPS9.1	RPS9	3.34294730408989e-22	1.09765674729792e-17	0.438023	0.92	0.921
RPL10A.2	RPL10A	2.31288925903056e-13	7.59437188202685e-09	0.412346	0.849	0.864
CCL4.4	CCL4	2.37070532125651e-09	7.78421092234576e-05	0.407391	0.509	0.424
RPS27.4	RPS27	9.79374733086745e-22	3.21577693609033e-17	0.4022	0.948	0.923
RPS19.3	RPS19	8.98699105234843e-18	2.95087851203861e-13	0.400881	0.937	0.902
EEF1B2.3	EEF1B2	2.06947081685299e-16	6.79510742713679e-12	0.399957	0.904	0.896
CTSW.4	CTSW	3.01877711299039e-08	0.000991215465050395	0.393358	0.692	0.569
RPS21.3	RPS21	1.55090777636795e-18	5.09240568370416e-14	0.393317	0.943	0.896
ATP6.2	ATP6	4.36344442912931e-20	1.43273697830461e-15	0.384185	0.992	0.991
RPL24.2	RPL24	7.17376553932803e-13	2.35550591483836e-08	0.370391	0.878	0.892
RPL35.3	RPL35	4.31763979600721e-15	1.41769702701897e-10	0.363095	0.91	0.89
RPL36.2	RPL36	7.19146473581031e-13	2.36131744600332e-08	0.359579	0.939	0.908
RPL8.2	RPL8	5.05310103705667e-15	1.65918572551756e-10	0.355831	0.931	0.901
RPS5.1	RPS5	7.62222903808588e-11	2.5027589046555e-06	0.341145	0.866	0.876
RPS13.3	RPS13	8.019091876217e-09	0.000263306881755585	0.341091	0.851	0.868
RPL14.2	RPL14	1.00562948330301e-10	3.30198440842543e-06	0.333747	0.893	0.888
RPS11.2	RPS11	1.45191286915211e-11	4.76735590586097e-07	0.32976	0.912	0.887
ND4.1	ND4	3.81261936236409e-08	0.00125187356763225	0.329232	0.881	0.901
RPL38.3	RPL38	6.57017371848851e-13	2.1573165404657e-08	0.326829	0.933	0.899
RPL13A.3	RPL13A	3.37580870295921e-14	1.10844678761666e-09	0.324342	0.952	0.908
RPS15A.3	RPS15A	8.84340019688091e-12	2.90373045464585e-07	0.322509	0.908	0.879
RPL28.2	RPL28	1.39490331776498e-09	4.58016504388132e-05	0.322481	0.836	0.864
RPS15.1	RPS15	1.03651984340616e-10	3.40341290582412e-06	0.321531	0.931	0.894
RPS3.1	RPS3	1.15651440074563e-08	0.000379741503484828	0.321015	0.843	0.869
FAU.2	FAU	3.10069309744748e-13	1.01811257854688e-08	0.320929	0.954	0.943
RPL37A.1	RPL37A	8.31892274478123e-13	2.73151828324892e-08	0.319817	0.937	0.904
RPL23A.2	RPL23A	1.64352577784661e-08	0.000539651689155936	0.318415	0.834	0.857
RPL37.3	RPL37	3.33582383513186e-15	1.09531775626555e-10	0.316654	0.956	0.906
RPL34.3	RPL34	5.7000920726307e-11	1.87162523204829e-06	0.307807	0.887	0.889
RPL13.3	RPL13	1.76113172487516e-11	5.78267601862758e-07	0.297526	0.935	0.899
RPS8.2	RPS8	5.95554680782011e-10	1.95550379434773e-05	0.295998	0.906	0.897
RPS10.3	RPS10	4.71958362002269e-10	1.54967528163445e-05	0.288756	0.901	0.889
RPS18.3	RPS18	1.91532033199077e-09	6.28895431009168e-05	0.269114	0.906	0.885
RPS14.2	RPS14	1.7069972293665e-07	0.00560492540262489	0.254264	0.866	0.877
RPL27A.2	RPL27A	4.80411067400146e-09	0.000157742973980838	0.252712	0.918	0.897
PRELID1	PRELID1	1.11699757555688e-12	3.66766153934101e-08	-0.254537	0.201	0.423
AHR.2	AHR	5.29612578062223e-16	1.73898290006731e-11	-0.255197	0.088	0.278
RAB7A.2	RAB7A	4.12809966366156e-17	1.35546152456327e-12	-0.256435	0.113	0.33
QKI.2	QKI	7.29493127581758e-13	2.3952906844147e-08	-0.256803	0.088	0.251
LY6E.2	LY6E	8.73545475698905e-10	2.86828656945735e-05	-0.257104	0.449	0.665
TXNL1	TXNL1	1.22712737793794e-15	4.02927274545924e-11	-0.257498	0.073	0.252
CD48.1	CD48	1.21966527539082e-12	4.00477093174577e-08	-0.258088	0.178	0.386
SLC25A3	SLC25A3	9.64665198578015e-17	3.16747817953091e-12	-0.25841	0.296	0.608
IL32.3	IL32	1.72845724857051e-09	5.67538937568127e-05	-0.259563	0.344	0.556
GNB1	GNB1	7.32162968807221e-16	2.40405710807851e-11	-0.259601	0.182	0.433
PSMB8.4	PSMB8	5.69857202834731e-13	1.87112612550784e-08	-0.260046	0.407	0.692
POMP	POMP	4.43489193567135e-20	1.45619676707769e-15	-0.26025	0.159	0.435
C22H20orf24	C22H20orf24	1.27082461672406e-18	4.17275262901345e-14	-0.262062	0.145	0.399
ERP44	ERP44	9.82458705980922e-18	3.22590316108836e-13	-0.262108	0.069	0.264
CDC42SE1	CDC42SE1	7.47144075703601e-16	2.45324757257277e-11	-0.262506	0.124	0.338
CHCHD2	CHCHD2	1.00093220832354e-12	3.28656090603035e-08	-0.262985	0.405	0.702
COMMD7	COMMD7	4.65176604755133e-16	1.52740738171348e-11	-0.263322	0.14	0.365
PIM1.1	PIM1	1.9983729122565e-10	6.56165745739422e-06	-0.264635	0.105	0.253
UBE2I	UBE2I	1.06702285390366e-20	3.50356954079267e-16	-0.264739	0.117	0.368
ATP5PF.1	ATP5PF	1.45408024455199e-16	4.77447248298645e-12	-0.266345	0.224	0.5
TMBIM6	TMBIM6	1.48698532221695e-15	4.88251630549936e-11	-0.266654	0.338	0.646
ERLEC1	ERLEC1	5.8652331935537e-16	1.92584931910336e-11	-0.267724	0.092	0.286
LOC100070523	LOC100070523	1.08683597991209e-17	3.56862594004134e-13	-0.268052	0.153	0.396
N4BP1.4	N4BP1	1.49835719482534e-10	4.91985584920899e-06	-0.268411	0.134	0.302
RAB8B.2	RAB8B	4.61955639804444e-13	1.51683134329789e-08	-0.268599	0.195	0.414
ITGB2.1	ITGB2	8.89870744059522e-15	2.92189058811944e-10	-0.268954	0.21	0.449
LDHA.1	LDHA	1.39595374665365e-17	4.58361412713725e-13	-0.269382	0.178	0.44
CPNE3.1	CPNE3	1.36731120787866e-16	4.48956635106958e-12	-0.269554	0.078	0.269
ACTR3.1	ACTR3	6.27261099060076e-13	2.05961181876376e-08	-0.270439	0.44	0.721
MSN	MSN	5.19369349587014e-15	1.70534925936896e-10	-0.271579	0.216	0.476
CD99.2	CD99	1.19313164366843e-10	3.91764775198528e-06	-0.2723	0.455	0.709
RAB5C.1	RAB5C	3.6977448158863e-19	1.21415451029627e-14	-0.272706	0.086	0.304
S100A10.3	S100A10	9.81325665265101e-07	0.0322218282189796	-0.275332	0.761	0.838
LOC100051657.2	LOC100051657	1.4342664156185e-16	4.70941377568334e-12	-0.276253	0.168	0.409
PKM.2	PKM	6.69152568262302e-16	2.19716245788927e-11	-0.27736	0.178	0.421
STAT3.1	STAT3	2.49482270465491e-18	8.19175035073438e-14	-0.278232	0.094	0.31
SEC61B.1	SEC61B	7.84832146146388e-19	2.57699635187167e-14	-0.278482	0.18	0.453
TAGLN2.2	TAGLN2	3.26156471842947e-12	1.07093477529632e-07	-0.278962	0.491	0.759
VAMP8	VAMP8	2.14785912089825e-21	7.0524954234694e-17	-0.279355	0.18	0.475
RNASET2	RNASET2	2.29029890983614e-17	7.52019647044698e-13	-0.280679	0.08	0.278
COX5A	COX5A	2.59923334330415e-17	8.53458268273917e-13	-0.280759	0.115	0.34
SERF2	SERF2	1.3248746587529e-09	4.35022594201516e-05	-0.281448	0.688	0.909
DERA.1	DERA	3.18474657293151e-17	1.04571153722206e-12	-0.284319	0.071	0.261
GNAI2	GNAI2	1.08884190410456e-14	3.57521239212731e-10	-0.287575	0.382	0.675
MANF.1	MANF	3.64574103057705e-18	1.19707906738997e-13	-0.288168	0.094	0.308
ANXA7.1	ANXA7	2.18581973713564e-17	7.17713910688487e-13	-0.290271	0.151	0.398
ATP5MC3.1	ATP5MC3	1.39298266649111e-15	4.57385858542354e-11	-0.291159	0.273	0.562
YBX1	YBX1	1.02278506352716e-10	3.35831475609142e-06	-0.291875	0.426	0.681
SPCS2	SPCS2	3.69093727057543e-19	1.21191925279344e-14	-0.293555	0.18	0.459
LOC100058358	LOC100058358	5.40058745925672e-15	1.77328289224694e-10	-0.293749	0.31	0.601
GRB2	GRB2	1.01583232678411e-16	3.33548544499564e-12	-0.296442	0.27	0.57
ATP5MD.1	ATP5MD	9.83401093756803e-17	3.22899749135046e-12	-0.29881	0.277	0.575
UBE2L3	UBE2L3	1.08161410993645e-18	3.55147992997632e-14	-0.299288	0.115	0.348
LOC102147555.3	LOC102147555	2.76833561856438e-07	0.00908983000355615	-0.29986	0.296	0.472
AP3S1.3	AP3S1	1.92668531418486e-19	6.32627122912598e-15	-0.301003	0.134	0.388
CLIP1.1	CLIP1	1.85131295995701e-12	6.07878610401885e-08	-0.301057	0.212	0.434
PSMB1	PSMB1	3.24963148446384e-17	1.0670164979237e-12	-0.301138	0.189	0.457
HSPA5.1	HSPA5	6.06353210377513e-18	1.99096076627456e-13	-0.302165	0.176	0.433
IRF2.3	IRF2	1.868059205345e-10	6.13377240075031e-06	-0.302235	0.256	0.485
MGST3.1	MGST3	1.84684189594979e-17	6.06410536535113e-13	-0.302591	0.136	0.371
UBC.2	UBC	4.01688526868568e-10	1.31894427797294e-05	-0.306482	0.771	0.938
TMEM70.3	TMEM70	3.11261786206249e-14	1.02202807500822e-09	-0.308086	0.086	0.259
CD44.2	CD44	4.66385948930666e-09	0.000153137826331384	-0.30816	0.736	0.892
ACP5	ACP5	7.17671987045739e-17	2.35647596946468e-12	-0.308192	0.18	0.429
SPCS3.1	SPCS3	4.35937489148024e-20	1.43140074561754e-15	-0.309473	0.136	0.391
RTN3	RTN3	1.32987173298913e-17	4.36663383526982e-13	-0.310492	0.084	0.288
AZIN1.2	AZIN1	2.20278986125661e-12	7.23286050943607e-08	-0.313376	0.122	0.298
TMBIM4.1	TMBIM4	2.63726016047484e-17	8.65944373691914e-13	-0.313449	0.208	0.484
METTL9	METTL9	4.83327964438537e-18	1.58700737123394e-13	-0.314682	0.067	0.261
TKT.4	TKT	1.34368016134142e-12	4.41197380976456e-08	-0.315022	0.094	0.258
EVI2B.1	EVI2B	2.52779314542498e-08	0.000830000879300292	-0.316224	0.258	0.455
CTSA.3	CTSA	7.58540087747135e-13	2.49066637811772e-08	-0.316241	0.117	0.295
ANXA11	ANXA11	8.78055341383569e-17	2.88309471343295e-12	-0.316733	0.105	0.312
CYTH4.1	CYTH4	3.71517172740873e-14	1.21987663669466e-09	-0.316939	0.082	0.252
PCMT1.2	PCMT1	1.65593505826771e-15	5.43726276382203e-11	-0.31736	0.113	0.312
PPP1R15A.1	PPP1R15A	1.26303967125319e-13	4.14719076055985e-09	-0.319102	0.084	0.252
CHCHD1	CHCHD1	1.36998195775142e-19	4.49833575827679e-15	-0.319379	0.099	0.326
ARPC5.1	ARPC5	8.17366144452295e-17	2.68382173530911e-12	-0.321581	0.279	0.565
GNG10	GNG10	6.2242736042644e-16	2.04374023796022e-11	-0.323647	0.099	0.295
EMB.1	EMB	5.88218026648083e-10	1.93141389049898e-05	-0.323732	0.222	0.408
NDUFB11	NDUFB11	7.27565051270009e-19	2.38895984584507e-14	-0.323742	0.084	0.297
GLIPR1.2	GLIPR1	2.39879986108001e-13	7.87645934385621e-09	-0.324	0.421	0.689
GNA13	GNA13	1.0447992094017e-15	3.4305982040705e-11	-0.324447	0.105	0.305
ATP1B3.1	ATP1B3	1.6687581415178e-18	5.47936735767371e-14	-0.327967	0.119	0.353
CLIC1.2	CLIC1	9.11160258789811e-14	2.99179470973634e-09	-0.328362	0.501	0.78
ACSL4.1	ACSL4	1.62423607785861e-13	5.33317916164875e-09	-0.330603	0.166	0.373
DDX5	DDX5	3.05157365321453e-10	1.00198420903299e-05	-0.332368	0.658	0.877
LOC100053249.1	LOC100053249	4.55234928780576e-16	1.49476388865102e-11	-0.333459	0.191	0.437
TRIM22.2	TRIM22	1.67744848379981e-14	5.50790209655667e-10	-0.333478	0.147	0.351
ATP6AP2.2	ATP6AP2	3.11550572311277e-18	1.02297630418408e-13	-0.333922	0.073	0.274
IL10RB.3	IL10RB	3.3627713988818e-16	1.10416598882284e-11	-0.333978	0.197	0.451
UBE2B	UBE2B	9.09566897098198e-17	2.98656290662193e-12	-0.335078	0.254	0.539
AP1S2.2	AP1S2	5.74705240326808e-20	1.88704465661307e-15	-0.336502	0.071	0.285
STK10	STK10	1.14643559343943e-16	3.76432127105836e-12	-0.336841	0.153	0.385
ATP5PD	ATP5PD	1.49974428150517e-21	4.92441034832222e-17	-0.337047	0.126	0.389
VAPA	VAPA	6.00847383285843e-20	1.97288238301906e-15	-0.338242	0.09	0.317
ZYX.1	ZYX	4.86246899569924e-18	1.59659169473785e-13	-0.340416	0.14	0.379
C10H19orf33.2	C10H19orf33	7.33561464317816e-16	2.40864906808755e-11	-0.343742	0.235	0.481
ALDOA.1	ALDOA	1.56747806059643e-14	5.14681421196837e-10	-0.344523	0.224	0.464
LOC100060996.3	LOC100060996	3.75706229299364e-18	1.23363140390446e-13	-0.345376	0.09	0.301
PICALM.3	PICALM	2.01228166064226e-14	6.60732683271886e-10	-0.347323	0.136	0.34
ACTG1.2	ACTG1	1.57223052093768e-09	5.16241891549886e-05	-0.347576	0.639	0.789
TSC22D3.1	TSC22D3	7.35820152929396e-14	2.41606547214367e-09	-0.347641	0.184	0.403
NCKAP1L	NCKAP1L	1.96366709792447e-18	6.44770091603499e-14	-0.349003	0.061	0.252
CMTM6.2	CMTM6	1.32537284944086e-17	4.35186175113906e-13	-0.350377	0.164	0.412
PSMA4	PSMA4	4.58490876723804e-20	1.50545479372261e-15	-0.351324	0.115	0.359
EQMHCB2.3	EQMHCB2	8.7438658381056e-26	2.87104834794198e-21	-0.351671	0.996	0.997
COTL1	COTL1	1.17841316875762e-12	3.86931963961564e-08	-0.352978	0.39	0.657
CALR.2	CALR	4.32551201183721e-20	1.42028186908675e-15	-0.355251	0.26	0.564
PTPRE.3	PTPRE	1.18891361110515e-15	3.90379784206376e-11	-0.355387	0.201	0.445
IRF1.2	IRF1	5.57893793005711e-08	0.00183184426933425	-0.355862	0.159	0.308
SEC61G.3	SEC61G	3.07216259506474e-20	1.00874458808951e-15	-0.358104	0.287	0.613
MHCX1.2	MHCX1	7.20833632027609e-14	2.36685723076265e-09	-0.361277	0.52	0.812
RTN4	RTN4	1.56464180272573e-18	5.13750135924993e-14	-0.361521	0.107	0.331
IDH2.1	IDH2	1.04409424757972e-18	3.428283461928e-14	-0.362401	0.174	0.437
CDC42EP3.1	CDC42EP3	1.35840085229644e-15	4.46030919851536e-11	-0.362865	0.094	0.282
CALM3.1	CALM3	2.22660381399187e-20	7.31105362324232e-16	-0.363673	0.115	0.36
GABARAP.3	GABARAP	1.40574994842826e-12	4.6157799556642e-08	-0.365381	0.44	0.735
RAC1.1	RAC1	2.62500336633445e-18	8.61919855335918e-14	-0.366409	0.212	0.499
TMSB10.2	TMSB10	2.13615268680127e-12	7.01405734711196e-08	-0.367928	0.516	0.772
DRB.6	DRB	4.95490423253801e-07	0.0162694280475386	-0.368339	0.818	0.85
TNIP1.2	TNIP1	1.99781992067399e-18	6.55984170953305e-14	-0.371965	0.187	0.448
SEPT11.3	2011-09-01	5.76661193548451e-21	1.89346702901634e-16	-0.37649	0.122	0.373
PSMB9.2	PSMB9	7.25453613629213e-20	2.38202694035152e-15	-0.377029	0.222	0.519
LAP3.2	LAP3	1.33966344418923e-18	4.39878491899533e-14	-0.381389	0.107	0.331
DAZAP2	DAZAP2	6.23216653320915e-18	2.04633188117922e-13	-0.381747	0.197	0.467
LCP1.2	LCP1	9.29272382153628e-17	3.05126586680144e-12	-0.383864	0.468	0.74
ELOC.2	ELOC	1.58113656998021e-17	5.19166192753003e-13	-0.385603	0.08	0.276
BIRC3.2	BIRC3	3.07865588106167e-14	1.0108766585466e-09	-0.387559	0.287	0.549
TNFRSF1B.2	TNFRSF1B	1.95789614525081e-16	6.42875199293104e-12	-0.389906	0.138	0.359
TMSB4X.1	TMSB4X	4.45768495175684e-22	1.46368085390936e-17	-0.390257	0.985	0.98
SNX3	SNX3	1.28609851209579e-22	4.22290446446654e-18	-0.391243	0.187	0.493
EIF4A1.2	EIF4A1	6.09045674730272e-17	1.99980147297685e-12	-0.392941	0.187	0.44
AOAH.4	AOAH	1.75321331627368e-12	5.75667592398464e-08	-0.393908	0.176	0.379
IVNS1ABP.3	IVNS1ABP	5.2966519776131e-12	1.73915567684926e-07	-0.394898	0.178	0.378
LY96.1	LY96	9.10754460782402e-20	2.99046227197902e-15	-0.395016	0.08	0.296
RHOG.2	RHOG	5.10607819032793e-17	1.67658077379418e-12	-0.398074	0.174	0.423
LY5.1	LY5	7.2368885331402e-19	2.37623234985658e-14	-0.403495	0.078	0.284
GMFG.1	GMFG	4.23571985834711e-18	1.39079861548827e-13	-0.406198	0.409	0.716
NME2.1	NME2	1.31578984896874e-18	4.32039596908886e-14	-0.407121	0.354	0.654
ITM2B.2	ITM2B	4.35350089038186e-14	1.42947201735688e-09	-0.41261	0.604	0.833
ADSS	ADSS	3.04068480943086e-23	9.98408857176624e-19	-0.413623	0.069	0.303
RASSF2.1	RASSF2	9.00700930199294e-16	2.95745150430938e-11	-0.416095	0.092	0.281
MNDA.2	MNDA	5.13586361058337e-13	1.68636081653505e-08	-0.418297	0.518	0.732
EQMHCC1.4	EQMHCC1	9.05957166497948e-12	2.97471035619601e-07	-0.419034	0.151	0.323
RGS10.1	RGS10	1.30822598417581e-18	4.29556001904126e-14	-0.422385	0.084	0.292
RNF13.4	RNF13	4.23754679929654e-20	1.39139849154902e-15	-0.42533	0.063	0.27
BSG.3	BSG	2.65171949036295e-15	8.70692094660673e-11	-0.426335	0.172	0.389
NUB1.1	NUB1	2.80306660220421e-13	9.20386918833752e-09	-0.428389	0.184	0.393
CD82.2	CD82	5.51074470054127e-20	1.80945302242273e-15	-0.431637	0.128	0.373
SLA.2	SLA	1.37307339184683e-14	4.50848648212906e-10	-0.436904	0.205	0.438
DQB.5	DQB	4.99327367221591e-12	1.63954141027209e-07	-0.437171	0.696	0.812
S100A6.1	S100A6	1.42654597206974e-12	4.68406369929098e-08	-0.442182	0.449	0.682
DQA.6	DQA	1.01653790890471e-15	3.33780222388862e-11	-0.458006	0.436	0.696
LAMP2	LAMP2	9.4372243706982e-26	3.09871262211875e-21	-0.461646	0.126	0.419
SERP1.2	SERP1	5.78063958749574e-21	1.89807300855422e-16	-0.46173	0.111	0.352
KDM6B.1	KDM6B	1.13064965304979e-12	3.71248813578898e-08	-0.462251	0.094	0.252
SH3BGRL.2	SH3BGRL	3.42817750416972e-18	1.12564208349413e-13	-0.462818	0.277	0.574
CD53.2	CD53	2.71630953312503e-12	8.91900235201605e-08	-0.469959	0.356	0.616
GAPDH.2	GAPDH	4.53115524812824e-20	1.48780482572291e-15	-0.470574	0.589	0.827
SORL1.1	SORL1	5.46428386850996e-15	1.79419760822524e-10	-0.470744	0.18	0.402
IFI30.2	IFI30	2.72624254443057e-13	8.95161739463776e-09	-0.473187	0.088	0.252
TMEM59	TMEM59	6.31347997701581e-20	2.07303115045314e-15	-0.473273	0.21	0.494
TALDO1.3	TALDO1	6.49776934823875e-19	2.13354256549419e-14	-0.473324	0.256	0.533
ORAI1.1	ORAI1	1.82900321904554e-21	6.00553206973604e-17	-0.476656	0.09	0.322
LOC100050835.3	LOC100050835	4.67405143909757e-14	1.53472479002769e-09	-0.478225	0.17	0.373
REEP5.1	REEP5	2.6976543716314e-25	8.8577481292517e-21	-0.478794	0.155	0.457
C25H9orf16.1	C25H9orf16	8.41466277406476e-22	2.76295452186416e-17	-0.48153	0.126	0.382
PLSCR1.1	PLSCR1	6.68412899754320e-09	0.000219473375634331	-0.482757	0.153	0.304
OAZ1.2	OAZ1	1.87957661403508e-18	6.17158981218419e-14	-0.485579	0.761	0.932
HSP90B1.1	HSP90B1	5.64149473483625e-21	1.85238479618348e-16	-0.494722	0.231	0.517
HSD17B11.1	HSD17B11	1.06157960787886e-20	3.48569664247023e-16	-0.496311	0.069	0.284
CD164.3	CD164	2.43203442413718e-18	7.98558503165442e-14	-0.498015	0.075	0.274
CANX.1	CANX	3.33083449194731e-22	1.0936795054309e-17	-0.500568	0.17	0.449
NAAA.1	NAAA	1.6888849004857e-18	5.54545357074479e-14	-0.503763	0.109	0.326
TXNIP.2	TXNIP	2.8319847845423e-09	9.29882204004466e-05	-0.505949	0.421	0.655
TANK.2	TANK	2.42757311924944e-14	7.97093633705553e-10	-0.506515	0.119	0.307
EPSTI1.2	EPSTI1	1.27401969428705e-22	4.18324366619154e-18	-0.515744	0.201	0.498
HSP90AA1.1	HSP90AA1	2.43632779933891e-09	7.99968232912932e-05	-0.517108	0.658	0.866
HSBP1.3	HSBP1	3.99341674070341e-19	1.31123838680996e-14	-0.519294	0.09	0.304
RGCC.2	RGCC	5.92372103121808e-11	1.94505380060046e-06	-0.524242	0.174	0.344
ATP6V0E1.1	ATP6V0E1	3.10241489467557e-27	1.01867793066672e-22	-0.528092	0.281	0.627
GTF2A2	GTF2A2	3.59347013663218e-23	1.17991591936318e-18	-0.530018	0.09	0.333
B2M.2	B2M	1.07982967458715e-54	3.5456207365069e-50	-0.531003	0.985	0.996
ATP6AP1.5	ATP6AP1	2.12619396466798e-18	6.9813578829873e-14	-0.542877	0.086	0.289
DQA.1.3	DQA.1	7.02858304029099e-21	2.30783524127955e-16	-0.543728	0.14	0.393
S100A11.3	S100A11	5.79880289572255e-23	1.9040369308105e-18	-0.544274	0.577	0.812
MAT2B	MAT2B	3.60970715631365e-24	1.18524734477559e-19	-0.547305	0.094	0.35
CGA.5	CGA	9.08549498571717e-11	2.98322227856023e-06	-0.552679	0.14	0.299
MX1.5	MX1	3.64921337480697e-18	1.19821921161787e-13	-0.573142	0.119	0.34
BTG1.3	BTG1	1.97557682418862e-10	6.48680650222335e-06	-0.575033	0.438	0.707
RNF130.5	RNF130	2.47402310709173e-16	8.12345487213571e-12	-0.581189	0.084	0.266
CHMP3.3	CHMP3	8.42758320021771e-22	2.76719694379149e-17	-0.584015	0.063	0.28
EIF1.2	EIF1	5.87205044497988e-13	1.92808776360914e-08	-0.596456	0.734	0.935
YPEL5.2	YPEL5	8.72341666951176e-27	2.86433386343419e-22	-0.603208	0.065	0.319
SAMD9L.4	SAMD9L	2.04065612129332e-19	6.70049437426662e-15	-0.603535	0.226	0.508
UCP2.3	UCP2	3.80800433713225e-18	1.25035822409738e-13	-0.626362	0.159	0.383
VASP.3	VASP	4.14034160257486e-24	1.35948116520545e-19	-0.630058	0.174	0.467
BLOC1S1.2	BLOC1S1	8.7231227670032e-18	2.8642373605455e-13	-0.633426	0.216	0.468
SQSTM1.5	SQSTM1	5.63450763126322e-16	1.85009058072528e-11	-0.648683	0.147	0.364
LOC100065733.3	LOC100065733	1.25343698020499e-15	4.1156603245031e-11	-0.649123	0.078	0.253
PNRC1.2	PNRC1	1.54822026181584e-08	0.00050835812296723	-0.651236	0.497	0.745
ARPC3.3	ARPC3	2.40522218712555e-29	7.89754705142673e-25	-0.655548	0.354	0.707
PRDX1.1	PRDX1	1.21052435109132e-19	3.97475670680834e-15	-0.668991	0.264	0.54
DQB.1.4	DQB.1	7.70502962847106e-17	2.52994647850847e-12	-0.672716	0.132	0.339
UBC.1.2	UBC.1	1.53452422005148e-18	5.03861027653904e-14	-0.686023	0.943	0.988
CD47.3	CD47	2.54764817525057e-27	8.36520278343526e-23	-0.690209	0.134	0.428
MARCKSL1.1	MARCKSL1	5.80753623143709e-11	1.90690452159237e-06	-0.700852	0.178	0.353
GRINA.4	GRINA	9.64697576416096e-23	3.16758449216225e-18	-0.703405	0.067	0.293
ZFP36.2	ZFP36	1.37646543992166e-13	4.51962427198278e-09	-0.70434	0.428	0.686
RGS1.2	RGS1	7.39253734333e-25	2.42733963668241e-20	-0.704433	0.214	0.503
EHD1.2	EHD1	2.67421397255593e-19	8.78078157888738e-15	-0.706657	0.119	0.347
LOC100050760.5	LOC100050760	2.01710124582952e-17	6.62315194068123e-13	-0.706745	0.103	0.299
ATP6V1F.4	ATP6V1F	1.73208153037088e-22	5.6872897049728e-18	-0.735116	0.092	0.326
TPM4.3	TPM4	7.15725356886329e-28	2.35008420933626e-23	-0.759329	0.036	0.274
TXN.2	TXN	1.05187696934806e-33	3.45383802885435e-29	-0.759976	0.222	0.593
SERPINB1.1	SERPINB1	2.06141277466639e-21	6.76864884561708e-17	-0.763048	0.05	0.25
ATP6V0B.5	ATP6V0B	1.56296910665378e-26	5.13200906169767e-22	-0.763432	0.096	0.365
PRR13.2	PRR13	4.0306553091164e-32	1.32346567074837e-27	-0.777145	0.224	0.585
NPC2.2	NPC2	2.5511129807024e-26	8.37657947213634e-22	-0.778407	0.237	0.542
BRI3.3	BRI3	1.01708263918967e-22	3.33959084577927e-18	-0.782938	0.048	0.26
S100A4.3	S100A4	1.42991863731534e-18	4.69513784562491e-14	-0.787603	0.57	0.743
C5H1orf54.4	C5H1orf54	4.08870634679542e-24	1.34252672897028e-19	-0.793314	0.057	0.279
DRA.3	DRA	1.28168776957903e-22	4.20842179141276e-18	-0.794097	0.665	0.814
LAPTM4A.3	LAPTM4A	9.78306733880518e-27	3.21227016069668e-22	-0.795763	0.13	0.409
CXCL16.3	CXCL16	5.5600706163247e-20	1.82564918687022e-15	-0.797547	0.073	0.276
DUSP1.3	DUSP1	6.72718687526339e-26	2.20887181049273e-21	-0.812528	0.321	0.642
FABP5.2	FABP5	4.2931016394283e-18	1.40963992330628e-13	-0.821164	0.413	0.662
DBI.2	DBI	1.27459766665441e-29	4.18514143845976e-25	-0.822556	0.092	0.375
KCTD12.5	KCTD12	1.1237585586266e-17	3.68986122725046e-13	-0.825168	0.103	0.298
LAMP1.4	LAMP1	1.76902474698377e-23	5.8085927567212e-19	-0.853703	0.115	0.361
SAMSN1.1	SAMSN1	3.11724750743017e-22	1.0235482190647e-17	-0.884273	0.145	0.398
ANXA5.3	ANXA5	2.47393830204639e-32	8.12317641476931e-28	-0.901137	0.088	0.382
ATP6V1G1.4	ATP6V1G1	2.43313322257518e-33	7.98919293632562e-29	-0.901877	0.199	0.55
ISCA1.3	ISCA1	1.05347363217234e-28	3.45908067123789e-24	-0.918132	0.094	0.375
ANXA2.2	ANXA2	2.17900635232441e-27	7.15476735785719e-23	-0.943874	0.338	0.654
CAPG.2	CAPG	1.33090538146696e-41	4.37002782004677e-37	-0.949148	0.18	0.563
CYBA.5	CYBA	1.31683821663241e-33	4.32383828431252e-29	-0.972484	0.335	0.68
LITAF.2	LITAF	3.99818684438485e-21	1.31280465035377e-16	-0.972792	0.055	0.253
TSPO.2	TSPO	2.92792270676288e-25	9.61383420765592e-21	-0.991126	0.149	0.424
ANXA1.2	ANXA1	8.02581107434404e-48	2.63527506626086e-43	-1.01588	0.224	0.645
CST3.4	CST3	1.62493929282276e-17	5.33548816798352e-13	-1.01859	0.197	0.461
LOC100058771.3	LOC100058771	6.96936603079907e-29	2.28839133621288e-24	-1.02187	0.071	0.338
ISG20.2	ISG20	1.61545738176215e-18	5.30435431301601e-14	-1.0265	0.065	0.252
IFI27.5	IFI27	7.03753788982029e-27	2.31077556612249e-22	-1.02938	0.478	0.725
ATP6V0C.5	ATP6V0C	4.50917561742596e-23	1.48058781398181e-18	-1.0354	0.22	0.482
CTSB.4	CTSB	2.44078847479799e-24	8.0143289569992e-20	-1.0787	0.111	0.36
VIM.4	VIM	4.95833033570142e-41	1.62806776572756e-36	-1.11982	0.623	0.852
NFKBIA.2	NFKBIA	3.63721571216284e-12	1.19427977908867e-07	-1.12608	0.367	0.605
LGALS3.2	LGALS3	8.41182649114001e-31	2.76202322836582e-26	-1.15379	0.168	0.481
SDCBP.5	SDCBP	1.23463635001405e-27	4.05392845527114e-23	-1.16859	0.08	0.332
IFIT3.3	IFIT3	1.17824630581559e-24	3.86877174514549e-20	-1.23448	0.105	0.362
PSAP.3	PSAP	1.248224911264e-17	4.09854649613534e-13	-1.28737	0.254	0.497
KLF2.5	KLF2	6.27870465071668e-08	0.00206161267206282	-1.34506	0.155	0.279
IFI6.5	IFI6	7.9109119091754e-26	2.59754792537774e-21	-1.35968	0.14	0.39
CD63.5	CD63	1.2520951613862e-24	4.11125446241158e-20	-1.36718	0.052	0.268
CTSS.5	CTSS	2.40062049619532e-29	7.88243739925733e-25	-1.57526	0.147	0.425
LOC100630879.4	LOC100630879	9.02449353697882e-27	2.963192452867e-22	-1.80601	0.136	0.409
FTH1.5	FTH1	1.13224180715902e-19	3.71771597380665e-15	-1.93413	0.478	0.727
TYROBP.5	TYROBP	1.96638376023571e-23	6.45662107673396e-19	-1.96067	0.111	0.321
FRMD8.5	FRMD8	9.24251409745808e-21	3.03477950390036e-16	-1.96368	0.159	0.392
LOC100630595.5	LOC100630595	3.09060095572508e-23	1.01479882381233e-18	-1.98388	0.44	0.713
FTL.5	FTL	2.12536346925167e-20	6.97863095128785e-16	-2.00971	0.474	0.729
CEBPB.5	CEBPB	1.06955059344401e-27	3.51186937357341e-23	-2.03737	0.164	0.419
ISG15.5	ISG15	2.16303781007559e-23	7.10233464938321e-19	-2.03823	0.172	0.443
C1H15orf48.4	C1H15orf48	4.21675161363145e-27	1.38457039233589e-22	-2.07335	0.08	0.328
LOC111775969.5	LOC111775969	1.36705418267187e-16	4.48872240880308e-12	-2.11015	0.08	0.252
SRGN.4	SRGN	1.50188476286029e-68	4.93143861885177e-64	-2.35189	0.495	0.882
SAT1.5	SAT1	6.37969715495075e-24	2.09477356082808e-19	-2.43634	0.212	0.468
FCER1G.5	FCER1G	1.36176707371956e-30	4.47136218655817e-26	-2.58001	0.055	0.297
SOD2.3	SOD2	4.99116629351876e-27	1.63884945247688e-22	-2.5925	0.031	0.253
S100P.5	S100P	2.62249248761703e-29	8.61095408309053e-25	-2.94874	0.052	0.289
SNX10.5	SNX10	1.85420263250358e-30	6.08827434382551e-26	-3.33053	0.029	0.272

## Sheet: Cluster 6
ID	gene	p_val	p_val_adj	avg_log2FC	pct.1	pct.2
IL1RN	IL1RN	0	0	6.7182	0.845	0.087
CXCL2	CXCL2	4.00297523555807e-207	1.31437691859549e-202	6.05191	0.595	0.102
SNX10.6	SNX10	0	0	5.88748	0.97	0.171
HCAR2	HCAR2	0	0	5.71335	0.92	0.116
PTX3	PTX3	1.09112585575862e-250	3.58271174738343e-246	5.57246	0.35	0.01
TREM1	TREM1	0	0	5.4569	0.852	0.081
G0S2	G0S2	1.29092110205464e-168	4.2387394385964e-164	5.12082	0.555	0.108
CCRL2	CCRL2	0	0	4.98311	0.864	0.109
LOC100071611	LOC100071611	4.12620569823871e-175	1.35483964101668e-170	4.96033	0.589	0.126
LOC111775969.6	LOC111775969	0	0	4.93794	0.941	0.16
PLEK	PLEK	2.75562110093423e-267	9.04808188491753e-263	4.91587	0.761	0.152
CXCL8	CXCL8	8.39778574085471e-163	2.75741294800964e-158	4.89497	0.573	0.121
SAT1.6	SAT1	5.90015467315907e-276	1.93731578693178e-271	4.87154	0.961	0.387
MARCKS.2	MARCKS	0	0	4.80483	0.959	0.142
ACOD1	ACOD1	1.28728571184828e-292	4.22680263485382e-288	4.6561	0.68	0.089
GADD45A	GADD45A	2.78190605516282e-243	9.13438853212711e-239	4.61509	0.718	0.144
IER3	IER3	1.75791635413422e-251	5.7721183487997e-247	4.47684	0.732	0.144
LOC100629234	LOC100629234	0	0	4.37976	0.836	0.098
FRMD8.6	FRMD8	4.90843235891141e-263	1.61168376504856e-258	4.34212	0.914	0.311
CSF3R	CSF3R	0	0	4.31333	0.789	0.008
SOD2.4	SOD2	7.02731708546024e-286	2.30741956501087e-281	4.27596	0.818	0.168
IL1B	IL1B	0	0	4.16225	0.491	0.024
KLF2.6	KLF2	1.71521976649856e-193	5.63192410329802e-189	4.15576	0.741	0.216
ISG15.6	ISG15	2.62277994480583e-22	8.61189794876994e-18	4.15322	0.489	0.407
C1H15orf48.5	C1H15orf48	3.70969326912933e-299	1.21807778491862e-294	4.14784	0.907	0.239
RETN	RETN	4.82350620531148e-188	1.58379826251402e-183	4.11103	0.357	0.026
IGSF6	IGSF6	1.54240109499081e-255	5.06447399540234e-251	4.05979	0.627	0.087
SRGN.5	SRGN	1.07531980264506e-230	3.53081257198505e-226	3.94227	0.982	0.827
LMNB1	LMNB1	0	0	3.89377	0.777	0.106
LOC100058291	LOC100058291	0	0	3.88857	0.655	0.005
APOBEC3Z1B	APOBEC3Z1B	2.59319019528837e-248	8.51474000622935e-244	3.87753	0.307	0.005
RGS2	RGS2	1.8063838475515e-250	5.93126136343536e-246	3.86886	0.516	0.048
LOC100630879.5	LOC100630879	4.81604491845008e-98	1.58134834897308e-93	3.85384	0.673	0.351
TMEM140	TMEM140	0	0	3.8447	0.666	0.063
MXD1	MXD1	2.12547283213294e-270	6.9789900443085e-266	3.76469	0.666	0.096
CXCR2	CXCR2	0	0	3.70851	0.582	0.018
LOC100071946	LOC100071946	6.43673776414678e-228	2.11350284485759e-223	3.70037	0.541	0.066
BASP1	BASP1	0	0	3.67656	0.691	0.049
P2RY13	P2RY13	5.06067994627651e-173	1.66167426035989e-168	3.66806	0.407	0.045
IDO1	IDO1	1.05088202402034e-144	3.4505711258708e-140	3.64645	0.395	0.052
ILT11B	ILT11B	0	0	3.6277	0.643	0.013
IL1B.1	IL1B.1	1.99750225441018e-306	6.55879865235582e-302	3.55217	0.448	0.017
ADGRE1	ADGRE1	3.02847556409912e-275	9.94399951471947e-271	3.49147	0.691	0.103
LOC111775967	LOC111775967	9.23999402178444e-221	3.03395203705292e-216	3.48314	0.682	0.139
NFKBIA.3	NFKBIA	8.67904567402446e-87	2.84976464706593e-82	3.45665	0.75	0.563
TBC1D9	TBC1D9	2.41456218328055e-139	7.92821492880168e-135	3.44194	0.47	0.09
CASP3	CASP3	1.72425415775892e-164	5.66158852700141e-160	3.43156	0.48	0.076
LOC100050560	LOC100050560	4.90966803066485e-63	1.6120894978688e-58	3.35692	0.27	0.058
CEBPB.6	CEBPB	2.91592667979359e-232	9.57444525310226e-228	3.34329	0.914	0.338
CLEC4E	CLEC4E	3.33129094089977e-191	1.09382938044444e-186	3.32672	0.555	0.093
TRIB1	TRIB1	6.03061978081372e-243	1.98015400503018e-238	3.29298	0.609	0.085
TG	TG	2.43485650927259e-306	7.99485134819656e-302	3.28608	0.361	0.004
LOC100052081	LOC100052081	3.3034257354219e-17	1.08467984022578e-12	3.25607	0.252	0.133
KCNJ15	KCNJ15	0	0	3.20657	0.541	0.009
LYN	LYN	4.25878165841316e-205	1.39837095753996e-200	3.20216	0.65	0.136
S100P.6	S100P	1.34009586320538e-262	4.40020476683488e-258	3.19391	0.877	0.2
IFNGR2	IFNGR2	4.08557032111639e-216	1.34149701493857e-211	3.19235	0.684	0.146
SELL	SELL	3.21034899634879e-121	1.05411809295113e-116	3.18065	0.486	0.116
PLAU	PLAU	1.12560267972946e-160	3.6959163988917e-156	3.13783	0.35	0.032
IFIT3.4	IFIT3	9.83340878715999e-42	3.22879977526398e-37	3.12738	0.502	0.318
TRPM2	TRPM2	1.1555730824399e-259	3.79432421619141e-255	3.1258	0.516	0.045
DDX58	DDX58	5.19212375135709e-36	1.7048338337581e-31	3.09192	0.375	0.183
RUBCNL	RUBCNL	3.40272070136468e-291	1.11728334229309e-286	3.07423	0.507	0.033
TLR2	TLR2	4.39780687951093e-152	1.44401988888741e-147	3.06735	0.53	0.112
FCER1G.6	FCER1G	4.90786552645777e-258	1.61149764561241e-253	3.01246	0.886	0.208
TMEM154	TMEM154	4.9854875264567e-178	1.63698482931206e-173	3.00826	0.641	0.157
KCNJ2	KCNJ2	3.75577118363738e-256	1.23320746814733e-251	2.97644	0.411	0.02
VNN2	VNN2	0	0	2.92794	0.48	0.022
LOC100054029	LOC100054029	6.72414413720325e-255	2.20787272745069e-250	2.92195	0.507	0.044
SOCS3	SOCS3	6.96867745947319e-126	2.28816524381802e-121	2.92069	0.518	0.13
UPB1	UPB1	0	0	2.91819	0.502	0.024
TYROBP.6	TYROBP	7.91181762003671e-242	2.59784531553905e-237	2.87021	0.884	0.238
ISG20.3	ISG20	3.4614131827288e-147	1.136555018549e-142	2.84278	0.639	0.19
LOC100050100	LOC100050100	1.0714134295629e-192	3.51798599596978e-188	2.83198	0.473	0.056
LOC100060688	LOC100060688	0	0	2.81632	0.475	0.017
ARRDC3	ARRDC3	1.5126176596288e-99	4.96668008539115e-95	2.78601	0.423	0.101
KIAA1147	KIAA1147	1.3508894837359e-161	4.43564561984683e-157	2.77841	0.489	0.083
LOC100053579	LOC100053579	6.7693024230491e-180	2.22270045060817e-175	2.75731	0.434	0.05
PNRC1.3	PNRC1	4.13434071212393e-124	1.35751077282589e-119	2.70097	0.859	0.705
P2RY14	P2RY14	2.69695740319522e-66	8.85545963339151e-62	2.68881	0.293	0.067
FNDC3B	FNDC3B	2.6839495717275e-102	8.81274841876726e-98	2.67304	0.477	0.134
RAPGEF2	RAPGEF2	1.44397052881586e-126	4.74127723136687e-122	2.64986	0.47	0.101
LOC100060591	LOC100060591	8.20839172393257e-258	2.69522542255326e-253	2.63332	0.386	0.015
FOSL2	FOSL2	1.65865108361112e-119	5.44618083303711e-115	2.61616	0.564	0.173
LOC102149298	LOC102149298	0	0	2.61267	0.361	0.002
PLAUR	PLAUR	3.05903923923544e-48	1.00443553420296e-43	2.59622	0.293	0.09
GK	GK	1.54358107085081e-139	5.06834844613863e-135	2.59466	0.459	0.085
LOC100067649	LOC100067649	5.93752169562494e-305	1.94958524875845e-300	2.56216	0.343	0.002
LOC100058771.4	LOC100058771	2.05363600674345e-78	6.74311382814211e-74	2.55612	0.582	0.282
LOC100065733.4	LOC100065733	3.25438241198132e-84	1.06857646497407e-79	2.55037	0.525	0.204
ISCA1.4	ISCA1	6.83052919491537e-98	2.24280426115046e-93	2.54511	0.643	0.314
CCL4.5	CCL4	1.69682910285203e-12	5.57153835921466e-08	2.502	0.5	0.426
FTL.6	FTL	7.25831362635915e-133	2.38326727921503e-128	2.49036	0.911	0.681
MSRB1	MSRB1	3.86775765873876e-90	1.26997822724687e-85	2.45332	0.468	0.144
RIPOR2.1	RIPOR2	1.37568698294059e-83	4.51706820848543e-79	2.44873	0.598	0.277
FCAR	FCAR	6.5335900334495e-138	2.14530428748314e-133	2.4414	0.393	0.058
RHOB	RHOB	3.356723101103e-20	1.10218003024717e-15	2.42368	0.316	0.179
ZFP36.3	ZFP36	8.47819466675012e-113	2.7838152188274e-108	2.42355	0.843	0.64
MBOAT7	MBOAT7	9.53091640119246e-95	3.12947640033154e-90	2.41669	0.411	0.1
BTG1.4	BTG1	5.52875599989086e-102	1.81536703256416e-97	2.40262	0.805	0.666
EHD1.3	EHD1	9.63748934842459e-45	3.16446962755522e-40	2.39522	0.502	0.305
LIMK2	LIMK2	3.63395605786982e-150	1.19320947160155e-145	2.36809	0.359	0.039
SAMSN1.2	SAMSN1	2.71088422971976e-96	8.90118836828482e-92	2.34822	0.675	0.34
DGAT2	DGAT2	2.90704994163849e-232	9.54529848336997e-228	2.33692	0.361	0.016
LOC100054211	LOC100054211	5.54787365889167e-52	1.82164431589708e-47	2.33544	0.307	0.093
OLR1	OLR1	9.47517578213729e-30	3.11117396806478e-25	2.32789	0.264	0.102
SIRPA	SIRPA	6.94579731861938e-93	2.28065254956867e-88	2.32582	0.455	0.129
DDIT3.6	DDIT3	8.90968283045432e-55	2.92549435737968e-50	2.27631	0.48	0.228
LRG1	LRG1	2.32882272854608e-221	7.64668942918105e-217	2.26253	0.298	0.007
N4BP1.5	N4BP1	2.92373175011675e-53	9.60007320150834e-49	2.23357	0.502	0.262
GRINA.5	GRINA	2.11051589125834e-53	6.92987892894674e-49	2.23273	0.484	0.247
TSPO.3	TSPO	1.72973290339179e-37	5.67957798828695e-33	2.23073	0.539	0.381
IVNS1ABP.4	IVNS1ABP	1.5031443196889e-32	4.93557437369851e-28	2.22929	0.491	0.344
PLSCR1.2	PLSCR1	2.7856789054157e-16	9.14677668593244e-12	2.22775	0.377	0.279
SQSTM1.6	SQSTM1	2.69631908573518e-22	8.85336371801146e-18	2.22658	0.445	0.33
LITAF.3	LITAF	2.37141072898032e-93	7.78652712860688e-89	2.20439	0.552	0.199
EVI2B.2	EVI2B	2.9628882341095e-45	9.72864351669853e-41	2.20321	0.575	0.42
LOC111775273	LOC111775273	2.38095840792964e-70	7.81787693243698e-66	2.20248	0.386	0.115
POR	POR	7.63661116874942e-55	2.50748127725887e-50	2.19639	0.443	0.194
SLC15A4	SLC15A4	4.30028226593237e-72	1.41199768201889e-67	2.19241	0.411	0.131
ETS2	ETS2	1.20601648183428e-102	3.95995511810287e-98	2.17466	0.339	0.058
C5AR1	C5AR1	1.02112987601674e-77	3.35287994790095e-73	2.15324	0.316	0.067
ALOX5AP	ALOX5AP	2.39115338478949e-46	7.8513521389563e-42	2.13142	0.33	0.113
EIF1.3	EIF1	5.6539671729751e-155	1.85648012124638e-150	2.11448	0.945	0.911
ITGAX	ITGAX	1.53161546873261e-78	5.02905939158351e-74	2.11208	0.4	0.111
IRF2.4	IRF2	9.72180317544926e-62	3.19215407265876e-57	2.11126	0.643	0.442
PTAFR	PTAFR	1.53476912797152e-122	5.03941443169448e-118	2.10796	0.33	0.042
ANKRD33B	ANKRD33B	1.94067028033274e-134	6.37219086547257e-130	2.10727	0.3	0.028
PDLIM7	PDLIM7	2.25751856812496e-79	7.41256221843831e-75	2.0894	0.368	0.093
CD53.3	CD53	5.10528970929726e-88	1.67632187604775e-83	2.0882	0.752	0.572
PELI1	PELI1	2.13622828555777e-31	7.01430557562893e-27	2.08326	0.368	0.189
NUDT4	NUDT4	1.03359333072415e-47	3.39380370143276e-43	2.07976	0.345	0.126
FGR.1	FGR	2.73685968670602e-65	8.98647878129923e-61	2.07757	0.473	0.188
TXNIP.3	TXNIP	3.56056445406731e-10	1.169111338493e-05	2.07483	0.548	0.64
NT5C3A	NT5C3A	4.17451754520926e-58	1.37070283596946e-53	2.07253	0.366	0.121
SELP	SELP	2.75475703414432e-59	9.04524472161287e-55	2.07209	0.259	0.057
UBC.1.3	UBC.1	7.57432386383616e-91	2.4870292406906e-86	2.06784	0.968	0.985
AZIN1.3	AZIN1	2.99515898282645e-55	9.83460452011066e-51	2.05777	0.502	0.256
SLC2A6	SLC2A6	1.60818620727079e-61	5.28047941157363e-57	2.05617	0.33	0.092
PDE4B.1	PDE4B	1.06313433667504e-22	3.49080159447249e-18	2.05592	0.405	0.265
IRF1.3	IRF1	3.5970247159457e-13	1.18108306548077e-08	2.04489	0.373	0.284
LRMP	LRMP	2.47443140809563e-71	8.12479552848199e-67	2.02659	0.35	0.091
TANK.3	TANK	6.75290659323627e-55	2.21731687988913e-50	2.0198	0.509	0.264
NPL	NPL	4.91202797567912e-57	1.61286438581424e-52	2.01871	0.311	0.088
LOC106781659	LOC106781659	2.21369988350341e-70	7.26868356748343e-66	2.00202	0.289	0.061
LOC100055916	LOC100055916	5.65270614278286e-86	1.85606606198275e-81	1.9898	0.334	0.068
LOC100066210	LOC100066210	2.12453142681868e-132	6.97589893995914e-128	1.98594	0.273	0.022
SKAP2	SKAP2	1.2652794795467e-60	4.15454517109158e-56	1.98366	0.373	0.123
LOC102148014	LOC102148014	4.10310865638045e-57	1.34725572732252e-52	1.97473	0.357	0.115
BTG2.2	BTG2	6.5107811015566e-33	2.13781497469611e-28	1.97438	0.543	0.403
MARCKSL1.2	MARCKSL1	5.30615899081071e-13	1.7422773046327e-08	1.96991	0.405	0.328
BAZ2B	BAZ2B	5.40365205551234e-34	1.77428915242748e-29	1.95673	0.266	0.097
KDM6B.2	KDM6B	4.17894801884056e-55	1.3721575819863e-50	1.95401	0.466	0.212
BCL6	BCL6	1.20551984442499e-49	3.95832440916944e-45	1.94913	0.341	0.118
TRIM69	TRIM69	1.82667065423416e-71	5.99787309317785e-67	1.93138	0.282	0.055
MARCH3	MARCH3	3.43860280619215e-118	1.12906523141319e-113	1.9269	0.3	0.035
LOC100067445	LOC100067445	3.37431552989652e-65	1.10795650424152e-60	1.92374	0.323	0.084
STX11	STX11	4.90295908592788e-32	1.60988661586442e-27	1.9071	0.343	0.163
TCIRG1	TCIRG1	2.83190764703765e-47	9.29856875904813e-43	1.90108	0.418	0.188
VASP.4	VASP	4.79348356711153e-51	1.57394032926107e-46	1.8973	0.6	0.419
CD47.4	CD47	3.16022643723663e-64	1.03766035066665e-59	1.88768	0.616	0.375
LONRF3	LONRF3	5.73167695770665e-49	1.88199612906298e-44	1.88462	0.302	0.094
JUNB.2	JUNB	2.81476377623217e-60	9.24227685925833e-56	1.88324	0.802	0.812
LOC102150024	LOC102150024	9.8918706311889e-123	3.24799572175088e-118	1.86488	0.268	0.024
PPP1R3B	PPP1R3B	1.1064813528811e-92	3.63313152218509e-88	1.84458	0.318	0.055
STAT6	STAT6	1.56655819464296e-40	5.14379383211017e-36	1.8277	0.366	0.16
ATP6V0C.6	ATP6V0C	8.15819979255805e-59	2.67874490188643e-54	1.81338	0.675	0.432
PIK3AP1	PIK3AP1	7.41519533309912e-22	2.4347793876231e-17	1.80458	0.35	0.212
GAS7	GAS7	7.99623051031253e-28	2.62556228806112e-23	1.80211	0.305	0.143
IER5.4	IER5	1.86775298226706e-32	6.13276691727388e-28	1.79802	0.441	0.269
HIP1R	HIP1R	9.97197478851774e-52	3.2742979218098e-47	1.7975	0.373	0.135
CFLAR	CFLAR	1.42878845622583e-23	4.69142689601752e-19	1.79341	0.35	0.201
RAB24	RAB24	2.04375041027369e-34	6.71065447213366e-30	1.79081	0.38	0.191
BRI3.4	BRI3	1.06151560510998e-23	3.48548648937862e-19	1.77998	0.37	0.225
FOS.2	FOS	9.39921271839651e-25	3.08623149608549e-20	1.77329	0.773	0.816
ILT11A	ILT11A	5.74491648176295e-48	1.88634332678687e-43	1.77221	0.336	0.117
PICALM.4	PICALM	4.40409814563378e-38	1.44608562611885e-33	1.76512	0.486	0.301
SLC43A2	SLC43A2	1.64804700594101e-35	5.41136234400729e-31	1.76357	0.302	0.119
DDX3X.1	DDX3X	1.14278663103052e-43	3.7523399029887e-39	1.75967	0.632	0.513
PXK	PXK	3.42935091511629e-24	1.12602737297843e-19	1.75521	0.309	0.158
PHACTR2	PHACTR2	8.37999075767216e-30	2.75156996528165e-25	1.75089	0.307	0.139
NFAM1	NFAM1	6.85486543467545e-35	2.25079506547568e-30	1.73763	0.3	0.12
IL4R	IL4R	5.22042732792491e-35	1.71412731312414e-30	1.73644	0.355	0.166
KCTD12.6	KCTD12	4.45920102771639e-34	1.46417865745068e-29	1.73517	0.457	0.259
TMEM70.4	TMEM70	4.11968526777059e-24	1.35269865767247e-19	1.72768	0.373	0.228
ARID5B.1	ARID5B	6.13345260990124e-31	2.01391916446107e-26	1.71774	0.336	0.155
MECR	MECR	1.09745793537595e-53	3.60350313080694e-49	1.71162	0.418	0.161
RARA	RARA	2.16248359874173e-31	7.10051489646846e-27	1.70352	0.382	0.204
ANTXR2	ANTXR2	4.97023338293831e-27	1.6319761312878e-22	1.70302	0.357	0.19
PILRA	PILRA	3.39670219986956e-49	1.11530716732717e-44	1.70283	0.255	0.065
BLVRA	BLVRA	2.68484088431172e-27	8.81567504363752e-23	1.69814	0.273	0.118
DUSP1.4	DUSP1	7.24216478247695e-38	2.37796480632631e-33	1.68587	0.693	0.6
EGR1.2	EGR1	1.14495842416949e-08	0.000375947098576051	1.68532	0.416	0.384
IL6R	IL6R	9.33372406663185e-44	3.06472829727857e-39	1.6816	0.275	0.084
SLA.3	SLA	2.40030629421527e-18	7.88140571705585e-14	1.67694	0.48	0.408
SPI1	SPI1	2.25671866848874e-48	7.40993574798278e-44	1.67627	0.393	0.151
CLIP1.2	CLIP1	2.70894828619746e-12	8.89483169772936e-08	1.66883	0.445	0.407
SGK1	SGK1	1.57807380547016e-11	5.18160534026127e-07	1.66831	0.311	0.221
APP	APP	9.48913439100338e-25	3.11575727728596e-20	1.66274	0.286	0.135
DUSP2	DUSP2	3.62216312966653e-07	0.0118933726362601	1.66193	0.273	0.205
SORL1.2	SORL1	4.23555482322257e-28	1.39074442620513e-23	1.65982	0.498	0.366
CD82.3	CD82	5.01574751715875e-34	1.64692069725908e-29	1.63624	0.498	0.332
JMJD1C.1	JMJD1C	3.95387092603839e-23	1.29825351856471e-18	1.63439	0.523	0.444
GRN.2	GRN	5.90090022682055e-42	1.93756058947653e-37	1.62168	0.459	0.203
SH3BP2	SH3BP2	9.71782397478327e-53	3.19084750212009e-48	1.62044	0.255	0.062
LOC111775970.3	LOC111775970	5.85417102753922e-166	1.9222170568925e-161	1.61889	1	0.989
GPAT4	GPAT4	5.47422244608759e-27	1.79746094017286e-22	1.61363	0.273	0.118
LOC111770857	LOC111770857	3.19744409911219e-41	1.04988076994349e-36	1.59531	0.25	0.073
CLCN7	CLCN7	7.00491418178559e-22	2.3000635715893e-17	1.59441	0.252	0.117
TNIP1.3	TNIP1	4.76296083869727e-16	1.56391819138625e-11	1.59137	0.47	0.415
AOAH.5	AOAH	6.59142563749512e-12	2.16429460807152e-07	1.58669	0.411	0.353
LOC100630595.6	LOC100630595	1.39196542120313e-116	4.57051846052049e-112	1.57921	0.905	0.662
YPEL5.3	YPEL5	1.5574896337625e-26	5.11401721245917e-22	1.5606	0.425	0.279
HSBP1.4	HSBP1	3.84754340560574e-19	1.26334087723064e-14	1.55473	0.386	0.271
FGD4	FGD4	7.62796775642278e-14	2.50464321282142e-09	1.55137	0.252	0.149
ARID5A	ARID5A	3.89991444517821e-21	1.28053690807426e-16	1.5488	0.284	0.146
CHMP3.4	CHMP3	3.72688963631926e-20	1.22372421208543e-15	1.53857	0.373	0.246
PRR13.3	PRR13	2.5450608509624e-40	8.35670730413506e-36	1.5281	0.632	0.539
KDM7A	KDM7A	1.04651992857899e-22	3.4362481854891e-18	1.528	0.291	0.147
RAB8B.3	RAB8B	3.42620164327411e-25	1.12499330956905e-20	1.51222	0.493	0.381
FTH1.6	FTH1	2.20494641506013e-110	7.23994155384994e-106	1.49826	0.902	0.681
RNF149	RNF149	2.33822922870336e-29	7.67757567244748e-25	1.48757	0.286	0.12
DPYD	DPYD	3.08759042978751e-28	1.01381031762073e-23	1.4729	0.316	0.149
TNFRSF1A	TNFRSF1A	5.57679014769826e-23	1.83113904499673e-18	1.47228	0.255	0.115
LST1	LST1	1.58322377704282e-17	5.19851527192009e-13	1.45298	0.282	0.157
SDCBP.6	SDCBP	2.24006901665614e-11	7.35526661619044e-07	1.43269	0.382	0.298
PCMT1.3	PCMT1	3.66545468332587e-15	1.20355204527005e-10	1.43049	0.375	0.283
IER2.1	IER2	3.07458353881314e-13	1.00953950496929e-08	1.41699	0.548	0.571
EFHD2.1	EFHD2	7.80734100519534e-16	2.56354041905589e-11	1.41409	0.486	0.449
MIDN.2	MIDN	1.08720793843063e-11	3.56984726583696e-07	1.39975	0.33	0.242
ANXA5.4	ANXA5	7.42346199970707e-22	2.43749374760382e-17	1.398	0.457	0.341
DEGS1	DEGS1	2.57992927676627e-13	8.47119778026204e-09	1.39536	0.314	0.215
FNIP1	FNIP1	1.11100597075549e-14	3.64798810497566e-10	1.38998	0.261	0.152
PGD	PGD	5.38110373775948e-17	1.76688541229332e-12	1.38535	0.293	0.173
NABP1	NABP1	2.78206403900775e-21	9.13490727208196e-17	1.38511	0.255	0.118
RHOG.3	RHOG	1.97593601198726e-15	6.48798589536017e-11	1.38418	0.445	0.392
VSIR	VSIR	1.74635402993912e-14	5.7341534573051e-10	1.36726	0.27	0.159
NUB1.2	NUB1	3.51651732864286e-10	1.15464846485988e-05	1.36649	0.409	0.368
OAZ1.3	OAZ1	3.92006789924078e-62	1.28715429471571e-57	1.36399	0.866	0.919
GPCPD1	GPCPD1	3.89485430947688e-09	0.000127887541251673	1.36227	0.293	0.221
NFAT5.2	NFAT5	1.87316962870804e-14	6.15055247586285e-10	1.35726	0.391	0.297
GPSM3.1	GPSM3	7.69271219203564e-14	2.5259020482549e-09	1.3474	0.484	0.462
WBP2.4	WBP2	4.43167632079077e-15	1.45514091993165e-10	1.33233	0.37	0.273
PTK2B	PTK2B	3.87422997893424e-08	0.00127210341358306	1.32573	0.264	0.194
GABARAP.4	GABARAP	3.01245553401837e-51	9.89139774594932e-47	1.32401	0.75	0.7
RASSF2.2	RASSF2	3.87002684789283e-13	1.27072331550561e-08	1.31695	0.345	0.253
ACSL4.2	ACSL4	2.18385473251953e-11	7.17068701422786e-07	1.31589	0.407	0.346
CSF2RB	CSF2RB	8.41833535810577e-24	2.76416041483403e-19	1.30905	0.273	0.122
PLEKHO2	PLEKHO2	1.47003437701201e-06	0.0482685787691893	1.30494	0.273	0.221
CYTH4.2	CYTH4	1.74397113698417e-11	5.72632922828753e-07	1.30253	0.314	0.226
NFKB2	NFKB2	7.51794868389312e-20	2.46851845035631e-15	1.30207	0.305	0.166
PTPRE.4	PTPRE	1.87673735579409e-12	6.16226710774989e-08	1.29694	0.452	0.417
ATP11B	ATP11B	2.0822526099863e-10	6.83707644489002e-06	1.29545	0.266	0.178
UBE2B.1	UBE2B	3.60728158938656e-23	1.18445090987508e-18	1.29212	0.552	0.505
CASS4	CASS4	1.62280176106243e-17	5.32846958244847e-13	1.28788	0.264	0.136
CSRNP1	CSRNP1	1.43639038930441e-12	4.71638784328104e-08	1.27952	0.257	0.156
PPP1R15A.2	PPP1R15A	1.16911963017002e-07	0.00383880430566325	1.27695	0.291	0.228
TNFRSF1B.3	TNFRSF1B	5.81273824281086e-09	0.000190861260202695	1.27589	0.375	0.332
ELOC.3	ELOC	6.55414043394222e-09	0.000215205201148493	1.27357	0.311	0.25
CREBRF.1	CREBRF	2.23104328645206e-16	7.32563063106533e-12	1.26155	0.457	0.377
MAP4K4	MAP4K4	3.14677858451864e-11	1.03324474822669e-06	1.25841	0.275	0.182
IL10RB.4	IL10RB	2.15251879421686e-10	7.06779546081107e-06	1.24804	0.441	0.423
HSP90AA1.2	HSP90AA1	7.42084363106628e-08	0.00243663400626061	1.23773	0.555	0.875
ARL6IP1.1	ARL6IP1	1.60775770863944e-08	0.000527907243631759	1.23223	0.418	0.407
PIK3R5	PIK3R5	1.72757776545403e-17	5.6725015928683e-13	1.22503	0.327	0.201
TMBIM4.2	TMBIM4	5.66652520501135e-12	1.86060355106548e-07	1.22441	0.468	0.455
MCL1	MCL1	3.39921574915302e-56	1.1161324912344e-51	1.20821	0.841	0.867
LOC111768017	LOC111768017	2.99455166744802e-07	0.00983261040006558	1.19999	0.257	0.192
TMEM59.1	TMEM59	2.38053088322696e-08	0.000781647315507573	1.18435	0.45	0.467
RNF19B	RNF19B	2.15622169510683e-08	0.000707995393588329	1.16937	0.286	0.22
DAZAP2.1	DAZAP2	1.08538643463844e-11	3.56386635813533e-07	1.16657	0.459	0.437
PIAS1	PIAS1	1.85130815618813e-08	0.000607877033084374	1.16546	0.373	0.331
SH3BGRL.3	SH3BGRL	5.90204522699027e-11	1.93793655028226e-06	1.15598	0.514	0.547
YTHDC1	YTHDC1	4.71098573951541e-09	0.000154685216756989	1.12224	0.418	0.394
XPO6	XPO6	6.07790893971053e-07	0.0199568140035395	1.0921	0.25	0.189
ATP6V0B.6	ATP6V0B	1.13223261293014e-07	0.0037176857845561	1.06382	0.37	0.334
CMTM6.3	CMTM6	1.21524165450569e-07	0.00399024597256944	1.01733	0.4	0.385
RNASE6	RNASE6	4.71953640525314e-13	1.54965977866487e-08	0.941919	0.293	0.171
SERF2.1	SERF2	2.62697296369011e-36	8.62566572627647e-32	0.921681	0.836	0.892
LOC111771933.3	LOC111771933	4.95780599465705e-16	1.62789559834564e-11	0.899972	0.707	0.788
LOC111767398.1	LOC111767398	3.26226630536574e-19	1.07116514136684e-14	0.894925	0.368	0.212
COTL1.1	COTL1	3.71784719535001e-14	1.22075512659318e-09	0.891002	0.602	0.633
MHCX1.3	MHCX1	5.70255678608425e-14	1.87243452071076e-09	0.786145	0.705	0.791
JUND.1	JUND	5.8227391643339e-18	1.91189640460904e-13	0.771756	0.839	0.949
CYBA.6	CYBA	3.9329707481578e-14	1.29139094515761e-09	0.72848	0.661	0.643
DDX5.1	DDX5	1.00811483101974e-08	0.00033101450476533	0.71402	0.736	0.867
LOC111771923.3	LOC111771923	3.53940786482697e-19	1.16216457241594e-14	0.645129	0.911	0.968
CTSS.6	CTSS	4.52675653874524e-11	1.486360509497e-06	0.573218	0.486	0.387
TPT1.3	TPT1	7.37175498920927e-07	0.0242051575070686	0.507184	0.93	0.979
HSPA8	HSPA8	8.74112599702165e-34	2.87014872112206e-29	0.473137	0.239	0.67
MSMO1	MSMO1	5.14793621078605e-24	1.6903248548116e-19	0.469981	0.166	0.492
LOC100630497.4	LOC100630497	6.68945808623412e-68	2.19648356261497e-63	0.441189	0.068	0.565
EIF4A1.3	EIF4A1	4.6288672151037e-14	1.5198885500793e-09	0.41771	0.184	0.438
ATP1A1.1	ATP1A1	6.63244985117244e-08	0.00217776490863247	0.338106	0.155	0.32
GDI1	GDI1	3.25239699947191e-07	0.010679245547766	0.312787	0.123	0.26
ANXA1.3	ANXA1	4.15926978112255e-25	1.36569623263159e-20	0.297494	0.257	0.638
CDKL3	CDKL3	2.70475875159678e-07	0.00888107536086804	0.293849	0.143	0.296
MX1.6	MX1	1.44250698029357e-16	4.73647166979392e-12	0.263243	0.116	0.338
RTN3.1	RTN3	1.71487207597285e-07	0.00563078246145686	0.259501	0.134	0.281
AFF1	AFF1	8.61022410324739e-16	2.82716708430128e-11	-0.251453	0.07	0.254
STAT1.2	STAT1	1.02635831404936e-18	3.37004752418106e-14	-0.25657	0.159	0.429
HIF1A.2	HIF1A	2.41646537320509e-14	7.93446405291891e-10	-0.261046	0.089	0.272
HNRNPK	HNRNPK	1.57097396241011e-16	5.1582930055736e-12	-0.262064	0.33	0.659
RALBP1	RALBP1	9.79152784264916e-17	3.21504816713385e-12	-0.262518	0.08	0.278
IRF7.1	IRF7	1.74514704259097e-30	5.73019031434745e-26	-0.262675	0.261	0.644
CIRBP	CIRBP	9.82077545179916e-17	3.22465161959826e-12	-0.263546	0.132	0.367
KAT6A.1	KAT6A	3.16188613659663e-17	1.0382053129515e-12	-0.264831	0.166	0.417
EWSR1	EWSR1	1.29889128182687e-21	4.26490952387854e-17	-0.265027	0.091	0.341
HDAC1.1	HDAC1	1.13468286105488e-19	3.72573117427371e-15	-0.267057	0.082	0.306
PPP1R9B	PPP1R9B	2.78538930943098e-16	9.14582579751662e-12	-0.268097	0.068	0.259
TRA2B	TRA2B	1.36617917793172e-22	4.4858493307388e-18	-0.268928	0.23	0.573
PPP4R3B	PPP4R3B	1.2055489940091e-18	3.95842012182889e-14	-0.268995	0.116	0.353
SCAND1	SCAND1	4.04754716615173e-15	1.32901211200592e-10	-0.269081	0.073	0.253
RTF1	RTF1	1.24695253203065e-22	4.09436863892265e-18	-0.269677	0.093	0.353
ROCK1	ROCK1	5.64737392494475e-22	1.85431522825561e-17	-0.269807	0.195	0.502
PRPF8	PRPF8	3.32883469583982e-18	1.09302287237901e-13	-0.270333	0.075	0.284
ZNRD1	ZNRD1	3.16427539435293e-15	1.03898982573579e-10	-0.271319	0.068	0.25
BIN2	BIN2	1.58370810453027e-19	5.20010556122514e-15	-0.27261	0.139	0.404
EIF4G2	EIF4G2	9.41595214965216e-21	3.09172788833829e-16	-0.274794	0.316	0.689
RBM8A	RBM8A	3.72270984890241e-18	1.22235177888711e-13	-0.275847	0.116	0.35
RP9	RP9	5.54231738232733e-17	1.81981991248718e-12	-0.275881	0.089	0.298
TWF2.1	TWF2	3.07197003392812e-20	1.0086813606403e-15	-0.277657	0.073	0.3
SNW1	SNW1	1.01588206210961e-17	3.33564875093689e-13	-0.278381	0.068	0.271
GMFG.2	GMFG	8.43343003759646e-19	2.7691167528448e-14	-0.278931	0.366	0.718
ARID4A	ARID4A	1.10373097640438e-16	3.62410066102378e-12	-0.27915	0.098	0.313
PUM1.1	PUM1	7.49156412685462e-20	2.45985508105271e-15	-0.279278	0.107	0.351
RBM39	RBM39	6.00435061583761e-20	1.97152852471028e-15	-0.280847	0.268	0.605
ITGB1BP1	ITGB1BP1	2.77171298965389e-19	9.10091960152854e-15	-0.281165	0.068	0.283
SLK	SLK	9.20250827483768e-20	3.02164359204295e-15	-0.281421	0.105	0.345
GLS.1	GLS	1.0879430381743e-21	3.57226096584532e-17	-0.287239	0.12	0.387
RNH1	RNH1	4.65644354428269e-19	1.52894323776522e-14	-0.287584	0.066	0.277
LAPTM4A.4	LAPTM4A	4.21745982859106e-10	1.38480293471788e-05	-0.288161	0.207	0.398
MIER1.1	MIER1	1.74245322843653e-22	5.72134517557135e-18	-0.288551	0.198	0.513
USP34	USP34	4.78899226053736e-16	1.57246560874744e-11	-0.28866	0.068	0.254
C8H18orf32	C8H18orf32	6.44155576868114e-18	2.11508483664645e-13	-0.289399	0.084	0.297
POLR2E.1	POLR2E	1.23069838909762e-16	4.04099816060203e-12	-0.289869	0.089	0.292
MYO1F.1	MYO1F	4.47348096070177e-18	1.46886747344643e-13	-0.292341	0.107	0.334
TM9SF2	TM9SF2	1.45873978967682e-17	4.78977209940384e-13	-0.29594	0.068	0.269
RBM17	RBM17	2.09171145500604e-19	6.86813456251234e-15	-0.298551	0.068	0.284
HP1BP3	HP1BP3	1.30933411948259e-18	4.29919858132108e-14	-0.298883	0.13	0.379
CAB39.1	CAB39	6.59473459448221e-21	2.16538110409823e-16	-0.299219	0.164	0.453
MID1IP1	MID1IP1	3.9570776292656e-22	1.29930643956936e-17	-0.299628	0.052	0.273
PCNP	PCNP	1.13775455832864e-21	3.73581709227209e-17	-0.301139	0.157	0.448
LOC100064310	LOC100064310	6.37413168640909e-18	2.09294613923242e-13	-0.301184	0.093	0.314
ISY1	ISY1	7.85003666486181e-18	2.57755953890737e-13	-0.302063	0.082	0.291
CEP350	CEP350	4.85657840825856e-17	1.5946575203517e-12	-0.304765	0.095	0.309
SDF2	SDF2	3.11541440408632e-19	1.02294631958174e-14	-0.305259	0.052	0.255
PTBP3	PTBP3	6.92874911939864e-24	2.27505477335454e-19	-0.310533	0.2	0.54
SFT2D1	SFT2D1	5.31473740696142e-19	1.74509402757578e-14	-0.312828	0.091	0.319
MSN.1	MSN	5.76178604414718e-21	1.89188244759573e-16	-0.313202	0.18	0.477
TRIR	TRIR	3.69348716819237e-23	1.21275651167597e-18	-0.314871	0.157	0.465
LCP2.2	LCP2	2.81482748581586e-25	9.24248604967637e-21	-0.316103	0.236	0.586
CLTA	CLTA	6.75888841103325e-20	2.21928100976277e-15	-0.317011	0.218	0.532
SMAP2.2	SMAP2	5.58496630789945e-18	1.83382368719878e-13	-0.318023	0.109	0.339
GATAD2B	GATAD2B	1.40047795646276e-19	4.59846937004547e-15	-0.319051	0.08	0.303
HECA.1	HECA	3.83637226839064e-19	1.25967283432607e-14	-0.31944	0.084	0.309
SNU13	SNU13	2.36172756115673e-22	7.75473244705812e-18	-0.320276	0.082	0.33
HNRNPF	HNRNPF	8.3342288887919e-24	2.73654405563482e-19	-0.323221	0.236	0.589
TM9SF3	TM9SF3	2.67015249402967e-22	8.76744571414642e-18	-0.324318	0.084	0.334
MT-s-rRNA.2	MT-s-rRNA	4.65057218935158e-14	1.52701537837359e-09	-0.325177	0.977	0.996
UBE2V1.1	UBE2V1	1.16930925183867e-20	3.83942692841227e-16	-0.326457	0.098	0.343
SRSF11	SRSF11	9.08751626902898e-25	2.98388596693567e-20	-0.326842	0.134	0.43
SF3A1	SF3A1	1.69354770475842e-20	5.56076388857427e-16	-0.327734	0.059	0.277
AKNA.1	AKNA	2.39674482828674e-16	7.86971164367951e-12	-0.328838	0.077	0.269
SREBF2	SREBF2	7.96293783066632e-24	2.61463063669929e-19	-0.330491	0.127	0.413
MPHOSPH8.1	MPHOSPH8	4.76002153762228e-23	1.56295307187828e-18	-0.330519	0.173	0.48
ACTR3.2	ACTR3	2.38704990172616e-18	7.83787835231784e-14	-0.331284	0.382	0.725
TNRC6B.1	TNRC6B	1.05037083691394e-21	3.44889264300693e-17	-0.331474	0.257	0.601
ATP6.3	ATP6	1.96245714591831e-21	6.44372803862277e-17	-0.333263	0.961	0.994
MYADM.2	MYADM	7.01035599002437e-22	2.3018503893245e-17	-0.333593	0.186	0.487
ELK3	ELK3	6.15468392741269e-40	2.02089046756596e-35	-0.334975	0.173	0.604
SRRM1	SRRM1	1.37881744010254e-23	4.5273470645767e-19	-0.336083	0.202	0.532
REEP5.2	REEP5	1.11649436731961e-25	3.66600925509393e-21	-0.3362	0.148	0.455
PABPC1.2	PABPC1	6.24169057153581e-23	2.04945909916378e-18	-0.340227	0.307	0.669
UBXN4	UBXN4	2.88432095730946e-24	9.4706678633256e-20	-0.34135	0.102	0.379
RNF126	RNF126	3.00836696637293e-18	9.8779729340855e-14	-0.342832	0.059	0.256
GTF2E2.1	GTF2E2	1.49050917487465e-23	4.89408687570092e-19	-0.343482	0.075	0.33
TAB2	TAB2	9.61439508968056e-15	3.15688662769661e-10	-0.343894	0.075	0.251
LRRFIP1.1	LRRFIP1	1.73052517854213e-21	5.68217942374307e-17	-0.345046	0.393	0.763
PDAP1	PDAP1	1.84454150897987e-21	6.0565520447354e-17	-0.34704	0.059	0.284
SRSF6	SRSF6	1.91121035617064e-19	6.2754592044863e-15	-0.348824	0.05	0.253
BCLAF1	BCLAF1	1.86609437692448e-22	6.12732088663153e-18	-0.351193	0.141	0.424
CHMP4B	CHMP4B	3.69837495189151e-20	1.21436141545358e-15	-0.356624	0.066	0.285
LOC100056049.3	LOC100056049	6.02621299157013e-18	1.97870703578205e-13	-0.356851	0.077	0.287
UCP2.4	UCP2	4.49201768936518e-13	1.47495400830306e-08	-0.357746	0.173	0.379
PARP9.1	PARP9	1.02267250265601e-16	3.35794516247099e-12	-0.358177	0.066	0.257
SPAG7	SPAG7	9.84828337629112e-20	3.23368384660519e-15	-0.360529	0.066	0.281
HNRNPUL2	HNRNPUL2	2.12808061637799e-21	6.98755270387712e-17	-0.361429	0.077	0.312
PSMA1.1	PSMA1	2.45296143143248e-19	8.05429886010856e-15	-0.365868	0.066	0.279
HNRNPH3	HNRNPH3	1.92786052139334e-22	6.33013002199505e-18	-0.366336	0.145	0.435
CRYBG1.2	CRYBG1	4.72958267534609e-20	1.55295847144989e-15	-0.367117	0.05	0.256
LOC100066339	LOC100066339	1.44030337549134e-17	4.72923613342583e-13	-0.367387	0.059	0.25
SNX6	SNX6	6.04994935810297e-23	1.98650087173311e-18	-0.367906	0.2	0.528
RBM4	RBM4	1.22479179019188e-19	4.02160384309503e-15	-0.368549	0.1	0.334
SRSF9	SRSF9	9.12377179892239e-21	2.99579047017617e-16	-0.369485	0.093	0.332
C7H19orf66	C7H19orf66	3.88602824342556e-18	1.27597737372878e-13	-0.371261	0.059	0.257
COMMD6.2	COMMD6	1.29674343791539e-23	4.25785707839518e-19	-0.372453	0.127	0.411
IFI35.1	IFI35	5.66504109972642e-19	1.86011624509517e-14	-0.372484	0.066	0.276
CASC3	CASC3	8.96520406817347e-18	2.94372475578476e-13	-0.374186	0.075	0.28
DHX36.1	DHX36	2.41557115685563e-21	7.93152789353548e-17	-0.377505	0.105	0.354
GHITM	GHITM	3.9989116310209e-22	1.31304263404571e-17	-0.37788	0.075	0.319
HSPA4	HSPA4	1.19933633785088e-20	3.93802086533336e-16	-0.380665	0.055	0.271
MLLT6.2	MLLT6	7.66410513669523e-16	2.51650892163388e-11	-0.381746	0.109	0.317
PSMD13.1	PSMD13	1.94869602538337e-23	6.39854339934631e-19	-0.381982	0.07	0.321
LOC100033941	LOC100033941	7.00727623987256e-18	2.30083915336216e-13	-0.386379	0.073	0.276
HNRNPA2B1.1	HNRNPA2B1	2.14490240135066e-22	7.04278703483488e-18	-0.387523	0.505	0.872
ANKRD44.1	ANKRD44	1.08846002477046e-16	3.5739584913338e-12	-0.388177	0.064	0.251
RBM27	RBM27	3.23935045327631e-19	1.06364072133328e-14	-0.389118	0.055	0.257
PIN1	PIN1	7.09843454620783e-20	2.33077098324734e-15	-0.392498	0.059	0.272
VPS29	VPS29	5.53805664506401e-21	1.81842089940677e-16	-0.393364	0.045	0.258
SDHB	SDHB	8.00687648449145e-20	2.62905789368277e-15	-0.393543	0.057	0.268
CPNE3.2	CPNE3	1.19090664366799e-19	3.91034196448384e-15	-0.393554	0.059	0.269
PPP1R18.1	PPP1R18	4.81902406182565e-22	1.58232655070045e-17	-0.394835	0.132	0.406
USP9X.1	USP9X	4.32300975970097e-22	1.41946025459781e-17	-0.395952	0.043	0.261
CCDC71L.2	CCDC71L	3.07949850094206e-18	1.01115333278433e-13	-0.396182	0.057	0.254
CLEC2B.1	CLEC2B	4.0700637423429e-30	1.33640542979829e-25	-0.39625	0.127	0.457
NONO	NONO	1.32573723206589e-22	4.35305820148834e-18	-0.3978	0.043	0.264
ST13	ST13	2.17655183416476e-21	7.14670794748e-17	-0.39906	0.073	0.309
TAX1BP1	TAX1BP1	1.38257217887823e-23	4.53967574934667e-19	-0.399778	0.107	0.382
SRPRA.2	SRPRA	6.57058566734059e-27	2.15745180387128e-22	-0.404093	0.123	0.433
TRA2A	TRA2A	6.86462559506406e-19	2.25399981413928e-14	-0.405734	0.13	0.376
TAOK3	TAOK3	3.6038091633126e-21	1.18331073877369e-16	-0.407455	0.093	0.339
AGO2	AGO2	6.44654448597461e-21	2.11672288196976e-16	-0.408156	0.045	0.256
SCAF11	SCAF11	5.38080544322422e-23	1.76678746728267e-18	-0.408625	0.152	0.445
PSMC6.1	PSMC6	1.32456346172767e-23	4.34920412658282e-19	-0.415226	0.041	0.268
CALM2.1	CALM2	2.16218490437551e-25	7.09953413351698e-21	-0.418268	0.341	0.733
CCNI	CCNI	9.62870443399538e-24	3.16158510090238e-19	-0.418581	0.216	0.546
PUF60	PUF60	1.9155182790765e-23	6.28960426934767e-19	-0.419478	0.066	0.308
CFL1.1	CFL1	3.10110558287818e-24	1.01824801813805e-19	-0.419928	0.541	0.893
UBQLN1	UBQLN1	2.25628699536782e-23	7.40851834929024e-19	-0.426292	0.061	0.301
PCBP1.2	PCBP1	7.44804069649509e-24	2.44556416269416e-19	-0.427802	0.293	0.667
HNRNPH1	HNRNPH1	1.15137964153259e-29	3.78055505297226e-25	-0.428496	0.161	0.517
TRIP11	TRIP11	3.37875002066442e-22	1.10941256928516e-17	-0.428768	0.1	0.356
HOOK3	HOOK3	5.58101459491283e-21	1.83252614223963e-16	-0.429678	0.08	0.31
KIAA1109	KIAA1109	2.99176630350698e-22	9.82346465756515e-18	-0.430828	0.061	0.296
LDHA.2	LDHA	4.2347954001177e-26	1.39049506962865e-21	-0.431606	0.134	0.442
FUS	FUS	2.67460697593966e-24	8.78207200549788e-20	-0.431796	0.107	0.384
NCOR1.1	NCOR1	6.37413187713307e-26	2.09294620185664e-21	-0.431971	0.193	0.534
TES.1	TES	2.38446052859947e-22	7.82937614565636e-18	-0.432352	0.068	0.303
PTGES3	PTGES3	3.31174029477296e-25	1.0874099257887e-20	-0.435062	0.161	0.479
PKM.3	PKM	3.51517853952172e-27	1.15420887345196e-22	-0.435183	0.118	0.425
ARPC3.4	ARPC3	6.34873769761482e-21	2.08460802301183e-16	-0.436483	0.357	0.704
GPS2	GPS2	1.76663879040388e-26	5.80075846829115e-22	-0.437549	0.189	0.526
SMDT1	SMDT1	4.81084334757104e-28	1.57964041317495e-23	-0.440588	0.136	0.461
ARHGEF1	ARHGEF1	2.47565940774439e-19	8.12882766532871e-15	-0.440781	0.105	0.34
SNRNP200.1	SNRNP200	1.80566512887769e-21	5.9289014506699e-17	-0.441575	0.073	0.306
SETD2	SETD2	1.1896455156187e-21	3.90620105053401e-17	-0.444638	0.08	0.317
LOC111771855.1	LOC111771855	4.50681838159373e-25	1.4798138155963e-20	-0.444761	0.15	0.458
RBMX	RBMX	8.88285369238382e-25	2.91668500989423e-20	-0.445122	0.084	0.354
CTDSP1	CTDSP1	1.91187107582238e-19	6.27762867746279e-15	-0.445206	0.055	0.257
EIF2S3	EIF2S3	1.30496043304263e-23	4.28483758189549e-19	-0.445726	0.057	0.297
YTHDF2	YTHDF2	1.67677188966306e-19	5.50568049970867e-15	-0.448521	0.066	0.276
KMT2C.1	KMT2C	3.37182346556057e-27	1.10713823491681e-22	-0.450072	0.166	0.496
ANAPC16	ANAPC16	7.45834811994413e-24	2.44894860518366e-19	-0.450189	0.084	0.346
PRRC2C	PRRC2C	9.32925182293537e-27	3.06325983606083e-22	-0.451196	0.305	0.688
MAPRE2.2	MAPRE2	3.05250896834843e-18	1.00229131975721e-13	-0.452316	0.08	0.29
PSMC5.1	PSMC5	1.23781523285118e-27	4.06436631706685e-23	-0.455063	0.048	0.311
TAF10	TAF10	2.50196687121672e-26	8.21520822164009e-22	-0.455558	0.08	0.354
METTL9.1	METTL9	8.46938153233988e-21	2.7809214261438e-16	-0.459188	0.05	0.262
SDHC	SDHC	3.25603148547327e-21	1.06911793825515e-16	-0.459568	0.045	0.258
LOC100050835.4	LOC100050835	8.95021756270476e-22	2.93880393671411e-17	-0.461233	0.116	0.377
JAK1	JAK1	3.21732312791345e-29	1.05640804905038e-24	-0.462136	0.27	0.679
CYB5B	CYB5B	1.19032828728735e-21	3.90844293130801e-17	-0.466043	0.048	0.264
HNRNPUL1.1	HNRNPUL1	3.0368901223009e-23	9.97162871657502e-19	-0.466699	0.111	0.38
FDPS.1	FDPS	1.14395525953883e-21	3.75617709469576e-17	-0.469151	0.055	0.275
SNRPC	SNRPC	6.84982692127668e-23	2.2491406696012e-18	-0.470939	0.036	0.254
FAM129A.2	FAM129A	1.59804762562705e-27	5.24718937874643e-23	-0.471687	0.123	0.433
KPNA4	KPNA4	1.14886154457836e-23	3.77228688162304e-19	-0.472029	0.082	0.337
TOP2B	TOP2B	3.20601899636686e-24	1.05269633745706e-19	-0.474753	0.066	0.311
TMEM167A	TMEM167A	1.3697762628376e-21	4.49766035902726e-17	-0.476802	0.041	0.252
DYNLT3.1	DYNLT3	5.45824512349006e-25	1.79221478629796e-20	-0.476894	0.039	0.273
CNDP2.1	CNDP2	3.58449812738897e-24	1.17696996012817e-19	-0.477436	0.045	0.279
CMIP	CMIP	1.73136233374096e-23	5.68492822283846e-19	-0.477773	0.093	0.355
PSMC3	PSMC3	1.25296462497741e-24	4.11410934611333e-20	-0.478726	0.043	0.275
RSF1	RSF1	5.75965918295964e-26	1.8911840927248e-21	-0.480804	0.102	0.388
REST.1	REST	5.34479634504979e-24	1.7549638798971e-19	-0.48402	0.066	0.312
LLPH	LLPH	7.97426062511105e-23	2.61834847625521e-18	-0.485336	0.039	0.258
CLIC1.3	CLIC1	3.11304117023232e-31	1.02216706824578e-26	-0.487346	0.355	0.793
ZC3HAV1.1	ZC3HAV1	1.24742298317756e-19	4.09591336526352e-15	-0.4875	0.084	0.307
LY5.2	LY5	2.66840124779562e-20	8.76169549713693e-16	-0.488375	0.066	0.284
PRKAR1A.2	PRKAR1A	7.60970753846172e-27	2.49864747025391e-22	-0.489698	0.164	0.492
NXT1	NXT1	6.53694936249824e-22	2.1464073231763e-17	-0.490261	0.043	0.256
TMEM165	TMEM165	3.94328837609798e-23	1.29477873829177e-18	-0.490263	0.061	0.302
MTDH	MTDH	4.32073855531047e-29	1.41871450463619e-24	-0.490462	0.195	0.557
CAPZA1.2	CAPZA1	4.16580683871065e-29	1.36784267549064e-24	-0.49329	0.182	0.536
OCIAD1	OCIAD1	7.80959590897046e-24	2.56428081671045e-19	-0.493473	0.061	0.305
LOC100056099.1	LOC100056099	3.70977049918259e-26	1.2181031434066e-21	-0.49439	0.1	0.387
VAMP5.1	VAMP5	1.30736917436207e-25	4.29274668401785e-21	-0.496936	0.066	0.326
FAM204A	FAM204A	3.26951267736305e-29	1.07354448761216e-24	-0.497543	0.08	0.375
PSTPIP1.1	PSTPIP1	2.31305445830637e-19	7.59491431384896e-15	-0.499066	0.08	0.301
PTBP1	PTBP1	3.42195297141216e-24	1.12359825816318e-19	-0.499395	0.057	0.298
PPP1CB	PPP1CB	5.87054581514778e-26	1.92759371840377e-21	-0.499469	0.109	0.399
FUBP1	FUBP1	3.61862320320952e-22	1.18817492877385e-17	-0.499956	0.043	0.258
CDC37.1	CDC37	3.48450369455095e-25	1.14413678810581e-20	-0.500493	0.05	0.295
EQMHCC1.5	EQMHCC1	1.35281025899941e-11	4.44195248542455e-07	-0.500673	0.15	0.322
NRBP1	NRBP1	1.51323304120429e-24	4.96870069079429e-20	-0.501204	0.032	0.258
PPP6R1	PPP6R1	6.13775422231136e-22	2.01533159889593e-17	-0.501763	0.059	0.284
PSMB1.1	PSMB1	9.62769517672225e-33	3.16125371127675e-28	-0.502333	0.118	0.462
LAMTOR4	LAMTOR4	7.29960325503597e-23	2.39682472879106e-18	-0.502538	0.1	0.359
HNRNPR	HNRNPR	7.35071393422017e-27	2.41360692030119e-22	-0.504847	0.111	0.411
PSMC2.1	PSMC2	4.39718957312656e-23	1.44381719633611e-18	-0.505043	0.045	0.271
ANP32A.1	ANP32A	1.00031356990363e-27	3.28452960677858e-23	-0.509481	0.082	0.369
PSMB3	PSMB3	2.24345258891312e-25	7.36637657569622e-21	-0.511147	0.066	0.324
HELZ.2	HELZ	1.22475419630289e-25	4.02148040356055e-21	-0.512498	0.068	0.329
CTCF	CTCF	4.95407336141424e-28	1.62666998822037e-23	-0.514007	0.055	0.321
PSME2.1	PSME2	5.65291391187082e-28	1.85613428296278e-23	-0.515088	0.082	0.365
MAP2K1.2	MAP2K1	3.43673544779731e-23	1.12845208428425e-18	-0.515995	0.041	0.265
ERBIN	ERBIN	4.67058315636797e-26	1.53358597939342e-21	-0.517696	0.116	0.405
RNF181	RNF181	9.2820889693437e-28	3.047773913084e-23	-0.517743	0.061	0.333
SETDB2	SETDB2	4.85663793989648e-25	1.59467706756501e-20	-0.51813	0.08	0.339
RAD23A	RAD23A	3.65790877682323e-25	1.20107434686991e-20	-0.51916	0.041	0.278
GOPC	GOPC	7.36269450844364e-22	2.41754074184747e-17	-0.519665	0.043	0.256
SARNP	SARNP	3.30289413660093e-24	1.08450528975291e-19	-0.520968	0.057	0.296
LOC100053634	LOC100053634	2.51187541576982e-23	8.2477429276802e-19	-0.520989	0.034	0.252
CYCS	CYCS	3.92352956084978e-33	1.28829093130503e-28	-0.522421	0.057	0.362
KANSL1	KANSL1	2.51102431177709e-21	8.24494832772008e-17	-0.523122	0.05	0.263
WAS	WAS	5.50867578918871e-24	1.80877369538011e-19	-0.523381	0.066	0.313
UBE2Q1.1	UBE2Q1	6.04801467366875e-24	1.98586561809914e-19	-0.523992	0.055	0.291
LOC100050760.6	LOC100050760	3.35544510127836e-12	1.10176039900475e-07	-0.524025	0.125	0.295
PRPF38B	PRPF38B	1.44625623565005e-29	4.74878234975693e-25	-0.525631	0.109	0.421
RABAC1.2	RABAC1	4.73233431086271e-34	1.55386197097177e-29	-0.527592	0.189	0.578
RILPL2.2	RILPL2	3.90178590677785e-29	1.28115140249051e-24	-0.529777	0.125	0.447
TMPO	TMPO	4.07301195591983e-23	1.33737347572628e-18	-0.530059	0.068	0.309
ARID1A	ARID1A	1.79472569436444e-30	5.89298181744564e-26	-0.530288	0.08	0.383
TIA1	TIA1	6.53833661788877e-22	2.14686282848378e-17	-0.531411	0.057	0.28
UBE2L3.1	UBE2L3	6.67572084951787e-31	2.19197294093919e-26	-0.531561	0.061	0.352
SURF4.1	SURF4	5.29323325192166e-27	1.73803313826848e-22	-0.532054	0.043	0.293
GTF2B	GTF2B	1.53882832744827e-24	5.0527428131764e-20	-0.532118	0.03	0.254
RAB4B.1	RAB4B	2.92723122084599e-26	9.61156371364782e-22	-0.535883	0.043	0.289
WNK1.1	WNK1	7.62248819188387e-27	2.50284399780507e-22	-0.536308	0.123	0.427
SFT2D2	SFT2D2	5.83432115638389e-23	1.91569935169865e-18	-0.537435	0.041	0.261
NCKAP1L.1	NCKAP1L	1.86067719665783e-22	6.10953357522599e-18	-0.540065	0.039	0.253
PHF3	PHF3	5.05569546327231e-25	1.66003760536546e-20	-0.542121	0.084	0.346
EIF5A	EIF5A	1.47109498918389e-28	4.83034039698531e-24	-0.542565	0.105	0.414
SHISA5.1	SHISA5	1.89058263394418e-33	6.20772807855572e-29	-0.543591	0.073	0.389
CCDC82.1	CCDC82	1.41615570789693e-24	4.64994726687956e-20	-0.546185	0.086	0.354
RBMS1	RBMS1	2.27683674635447e-29	7.4759934566549e-25	-0.546597	0.08	0.374
HNRNPDL	HNRNPDL	1.06449986625925e-34	3.49528531086225e-30	-0.547769	0.148	0.522
PTP4A2.1	PTP4A2	2.178357528908e-29	7.15263694616942e-25	-0.548829	0.161	0.513
AP2M1	AP2M1	9.55759699586811e-26	3.13823697359329e-21	-0.549951	0.061	0.317
PRDX6.1	PRDX6	4.62079346383418e-31	1.51723753384995e-26	-0.550138	0.07	0.368
ZBTB1	ZBTB1	7.21149317139299e-22	2.36789378282689e-17	-0.550584	0.052	0.269
HMGB1	HMGB1	2.16571394489045e-37	7.11112173804778e-33	-0.551034	0.332	0.769
TNRC6C	TNRC6C	6.28500454150241e-18	2.06368124120232e-13	-0.552684	0.064	0.259
MAPK1	MAPK1	4.65520364147978e-24	1.52853611567988e-19	-0.553738	0.055	0.294
TGOLN2	TGOLN2	7.11612103657964e-26	2.33657834236092e-21	-0.553939	0.111	0.394
STK17B.4	STK17B	1.13573760030542e-29	3.72919441060283e-25	-0.557098	0.332	0.722
EMC6	EMC6	3.57222418629755e-26	1.1729398115708e-21	-0.557835	0.043	0.288
DNTTIP2.1	DNTTIP2	2.88514181003865e-27	9.47336313326192e-23	-0.558027	0.059	0.323
EMD	EMD	1.14611772256574e-21	3.7632775420446e-17	-0.559857	0.075	0.305
BIRC6	BIRC6	2.81262872103434e-25	9.23526640551625e-21	-0.560449	0.043	0.281
IL16.1	IL16	2.83542431863213e-23	9.31011575022861e-19	-0.561684	0.07	0.312
PSMB5	PSMB5	5.36691529963061e-24	1.76222663863371e-19	-0.567443	0.036	0.26
MXD4.1	MXD4	1.37468633931869e-22	4.51378259515293e-18	-0.56867	0.043	0.262
ADD1.1	ADD1	1.16063707303375e-26	3.81095182930633e-22	-0.569329	0.057	0.316
NDUFAF8.1	NDUFAF8	1.51856245225767e-27	4.98619981198807e-23	-0.571792	0.016	0.25
PSMB7	PSMB7	2.3671178844097e-28	7.77243157345924e-24	-0.574248	0.036	0.295
DIAPH1.1	DIAPH1	7.62262387010242e-33	2.50288854774813e-28	-0.574347	0.098	0.431
SNRNP70	SNRNP70	9.10573119398098e-23	2.98986683754365e-18	-0.576522	0.036	0.252
RTN4.1	RTN4	1.26848892014974e-25	4.16508336931167e-21	-0.576526	0.07	0.333
PITPNB	PITPNB	5.30457842249992e-27	1.74175832502785e-22	-0.576741	0.052	0.311
TMED10	TMED10	7.74045587964934e-28	2.54157868808286e-23	-0.577102	0.057	0.327
SUMO1	SUMO1	7.95096814605411e-29	2.61070039075687e-24	-0.577192	0.059	0.336
RPL22L1.1	RPL22L1	1.11805693946702e-25	3.67113996073997e-21	-0.57785	0.05	0.298
SF3B6	SF3B6	7.65678290261361e-33	2.51410466607318e-28	-0.583677	0.07	0.386
DOCK11	DOCK11	8.04938041923018e-28	2.64301406065423e-23	-0.584982	0.075	0.353
IL2RG.2	IL2RG	1.87061460369474e-34	6.14216305123169e-30	-0.584989	0.207	0.591
TPM3.2	TPM3	1.31552424057362e-40	4.31952384392347e-36	-0.585254	0.318	0.783
ARHGAP45.1	ARHGAP45	1.91892742293333e-24	6.30079819320158e-20	-0.588036	0.084	0.347
HMGB2	HMGB2	2.46648050274908e-38	8.09868873077661e-34	-0.588206	0.127	0.509
SRSF3	SRSF3	1.59481508691259e-24	5.23657533787749e-20	-0.589358	0.05	0.288
PAK2.1	PAK2	6.10624285683969e-33	2.00498484204331e-28	-0.590064	0.139	0.499
VDAC2	VDAC2	9.96306643180125e-27	3.27137286288194e-22	-0.59024	0.064	0.326
DPY30.2	DPY30	2.22079266468506e-28	7.29197271449338e-24	-0.592042	0.073	0.354
TPR	TPR	1.45842715784484e-28	4.78874557278352e-24	-0.592299	0.116	0.429
THRAP3.1	THRAP3	5.52667765696149e-33	1.81468460866331e-28	-0.59322	0.111	0.449
TGFB1	TGFB1	2.79510692198256e-30	9.17773357832972e-26	-0.593311	0.107	0.426
UQCRB	UQCRB	1.990434089209e-32	6.53559033191774e-28	-0.594145	0.107	0.436
UBE2M.1	UBE2M	1.27052118882958e-28	4.17175632352193e-24	-0.594938	0.05	0.318
NDUFV3	NDUFV3	1.72877156762002e-27	5.67642144228033e-23	-0.595442	0.048	0.308
G3BP1	G3BP1	1.84454332536824e-30	6.05655800884662e-26	-0.596514	0.055	0.343
RNPS1	RNPS1	6.50054831135012e-28	2.13445503803181e-23	-0.598916	0.043	0.303
COX6A1.1	COX6A1	6.44283981932429e-35	2.11550645467513e-30	-0.599126	0.23	0.638
RPN1	RPN1	1.3729914564535e-26	4.50821744726507e-22	-0.599285	0.03	0.269
PPP1CC.1	PPP1CC	5.48760939067834e-29	1.80185654342923e-24	-0.599974	0.061	0.338
FXR1	FXR1	2.88382737031855e-25	9.46904717044096e-21	-0.601122	0.048	0.289
WDR82	WDR82	1.13568139829896e-31	3.72900987131462e-27	-0.602588	0.05	0.338
PSMA2.1	PSMA2	9.74138855934515e-31	3.19858493346098e-26	-0.60315	0.05	0.332
FAM96B	FAM96B	2.7320290472793e-28	8.9706173767416e-24	-0.60486	0.025	0.271
USF2	USF2	6.82196379509903e-26	2.23999181212077e-21	-0.607142	0.032	0.267
WDR83OS	WDR83OS	3.36360891640771e-25	1.10444098770247e-20	-0.60791	0.039	0.271
RAP1A.2	RAP1A	3.81806260889544e-29	1.25366085763082e-24	-0.608405	0.114	0.427
TXN.3	TXN	2.33556908490522e-37	7.6688410902863e-33	-0.608547	0.189	0.593
HNRNPU	HNRNPU	2.59971194395126e-40	8.53615416796396e-36	-0.611139	0.15	0.559
CDC42SE2.1	CDC42SE2	7.67407659507731e-33	2.51978304999364e-28	-0.611453	0.139	0.497
MANF.2	MANF	4.84356531419715e-27	1.59038467091664e-22	-0.61156	0.052	0.311
AP3S1.4	AP3S1	1.80085082883801e-32	5.9130936964896e-28	-0.611658	0.075	0.392
OSBPL8	OSBPL8	4.40880983561964e-27	1.44763270952571e-22	-0.611964	0.052	0.311
PCBP2	PCBP2	3.67301228032385e-36	1.20603358224433e-31	-0.61226	0.2	0.605
PHIP	PHIP	2.95241904644165e-25	9.69426793899117e-21	-0.612545	0.077	0.338
HIPK1.1	HIPK1	1.7750693205924e-23	5.82844011416516e-19	-0.613006	0.039	0.26
GPI	GPI	1.90094932672867e-27	6.24176711431357e-23	-0.613354	0.027	0.269
LARP1	LARP1	2.7084850148816e-27	8.89331054636373e-23	-0.613414	0.03	0.272
DERA.2	DERA	1.17624176745508e-23	3.86218984343874e-19	-0.613745	0.039	0.262
CD2BP2	CD2BP2	2.27065396156081e-28	7.45569228278491e-24	-0.615418	0.039	0.296
CSK	CSK	1.37204471455167e-29	4.50510882023042e-25	-0.616024	0.086	0.382
HIGD1A.1	HIGD1A	6.24771174894591e-26	2.05143615276639e-21	-0.616292	0.032	0.263
FKBP8	FKBP8	3.31043600685734e-31	1.08698166285161e-26	-0.617334	0.059	0.353
STK4	STK4	3.42225209319996e-32	1.12369647480221e-27	-0.618226	0.107	0.436
THYN1	THYN1	8.76614940461376e-27	2.87836515700493e-22	-0.619125	0.02	0.253
ZNF706.2	ZNF706	3.96690170867318e-29	1.30253217604284e-24	-0.619715	0.075	0.364
FGFR1OP2	FGFR1OP2	6.82211160057854e-25	2.24004034404996e-20	-0.620079	0.064	0.308
FLI1	FLI1	1.46402062487047e-26	4.80711172176218e-22	-0.62271	0.052	0.306
XRN1	XRN1	1.02497650426602e-24	3.36551035175748e-20	-0.623275	0.061	0.308
HYPK	HYPK	6.25378432145157e-29	2.05343008194862e-24	-0.623456	0.055	0.329
NDUFS8	NDUFS8	1.50381626465787e-28	4.9377807050041e-24	-0.624609	0.043	0.305
LOC111774625	LOC111774625	3.84727306213187e-24	1.263252109951e-19	-0.625456	0.034	0.256
ATP1B3.2	ATP1B3	3.69764544622353e-28	1.21412188226749e-23	-0.625944	0.075	0.355
RNASEK	RNASEK	3.07402611634295e-30	1.00935647530121e-25	-0.626791	0.093	0.4
POLR2D	POLR2D	6.66234817141489e-28	2.18758202208408e-23	-0.629196	0.03	0.276
SRSF4.2	SRSF4	3.50585293892376e-25	1.15114681249562e-20	-0.630032	0.059	0.309
TBL1XR1.2	TBL1XR1	2.54834388049875e-28	8.36748713161765e-24	-0.631113	0.08	0.364
NDUFB9	NDUFB9	8.08820368824422e-33	2.65576168103499e-28	-0.632526	0.075	0.388
LOC100066066	LOC100066066	1.31520258461661e-31	4.31846768658865e-27	-0.633198	0.068	0.366
SELENOT.1	SELENOT	3.19046270835086e-37	1.04758843028701e-32	-0.634234	0.12	0.49
LOC100053403	LOC100053403	4.61223548832955e-20	1.51442752259301e-15	-0.638855	0.055	0.26
CDIPT	CDIPT	1.28895108213863e-27	4.23227087820219e-23	-0.64205	0.034	0.281
IMP3	IMP3	7.93333853134764e-28	2.604911706768e-23	-0.643851	0.02	0.26
SP3.1	SP3	9.81709908124683e-30	3.22344448332739e-25	-0.648479	0.034	0.299
ATP5PB	ATP5PB	6.97214105923014e-30	2.28930251679822e-25	-0.648511	0.05	0.325
CCT7	CCT7	6.79963867739403e-31	2.23266135972233e-26	-0.648825	0.023	0.284
VPS28	VPS28	7.34300383091028e-28	2.41107530787939e-23	-0.65014	0.034	0.286
TMEM256	TMEM256	6.62981849962512e-30	2.17690090435191e-25	-0.650427	0.048	0.321
MYO1G.1	MYO1G	3.52407189760351e-32	1.15712900757811e-27	-0.651094	0.093	0.409
EIF4A3.1	EIF4A3	1.47502978024062e-31	4.84326028342008e-27	-0.651318	0.055	0.346
TMED2.1	TMED2	1.69303892868219e-33	5.55909332232796e-29	-0.6527	0.077	0.396
EIF1AX	EIF1AX	5.4834503067369e-29	1.80049090821706e-24	-0.653586	0.041	0.305
CELF1	CELF1	1.2135638934308e-26	3.98473704408002e-22	-0.653948	0.07	0.335
CRLF3	CRLF3	1.09078154146369e-25	3.58158119139604e-21	-0.654795	0.041	0.278
COPB2	COPB2	4.99703537096286e-26	1.64077656405565e-21	-0.656007	0.025	0.255
PSMA3	PSMA3	2.05277160198354e-29	6.74027555511295e-25	-0.65715	0.03	0.289
ZMAT2	ZMAT2	1.20888290958054e-27	3.96936703360771e-23	-0.658761	0.045	0.303
ZCCHC11	ZCCHC11	1.76508866190406e-25	5.795668621362e-21	-0.66001	0.03	0.26
ZC3H13.1	ZC3H13	2.34481318267098e-30	7.69919408530016e-26	-0.660101	0.057	0.34
VCP	VCP	1.98482809691376e-29	6.51718305621633e-25	-0.660579	0.048	0.318
UBE2I.1	UBE2I	1.97630379591587e-31	6.48919351388975e-27	-0.660793	0.068	0.371
MAGOH.1	MAGOH	2.30425213514597e-33	7.56601188575179e-29	-0.660805	0.055	0.358
PRRC2B.2	PRRC2B	2.18562535577073e-36	7.17650085567319e-32	-0.661368	0.116	0.47
SLC9A3R1	SLC9A3R1	6.56292777600103e-27	2.15493733524994e-22	-0.662112	0.025	0.262
LSM8.1	LSM8	2.26358355401648e-27	7.4324765996131e-23	-0.662533	0.018	0.254
CXCL16.4	CXCL16	1.09832790838917e-14	3.60635968719584e-10	-0.663135	0.093	0.272
PRPF4B.1	PRPF4B	3.51920961981831e-37	1.15553247866734e-32	-0.664797	0.141	0.513
FOXN3.2	FOXN3	1.36999920664212e-31	4.49839239500941e-27	-0.667553	0.039	0.319
CCT6A	CCT6A	3.76286806654135e-30	1.23553772964885e-25	-0.668049	0.025	0.284
FUCA2	FUCA2	2.59671988548582e-27	8.52632974399268e-23	-0.668317	0.018	0.252
PSMA6.1	PSMA6	6.05921035273434e-34	1.98954171932032e-29	-0.668653	0.052	0.359
BDP1	BDP1	4.53274931967832e-28	1.48832823911638e-23	-0.668721	0.061	0.33
RNPEPL1	RNPEPL1	1.01412255286321e-29	3.32987140232635e-25	-0.670506	0.025	0.282
PPIG.2	PPIG	4.00284528969467e-36	1.31433425087124e-31	-0.672748	0.123	0.487
NAA20	NAA20	2.09622810081875e-28	6.88296496903837e-24	-0.672866	0.023	0.268
SEC11A.1	SEC11A	4.3509387339847e-34	1.42863073330388e-29	-0.674587	0.061	0.375
NTAN1.2	NTAN1	2.65305796941845e-27	8.71131584258547e-23	-0.676154	0.023	0.259
KHDRBS1	KHDRBS1	9.87723566236609e-32	3.24319032973791e-27	-0.677441	0.055	0.348
TOMM22	TOMM22	1.05057651415305e-28	3.44956798422154e-24	-0.67801	0.027	0.277
ARPC2.1	ARPC2	3.88841033395017e-36	1.27675953315254e-31	-0.679181	0.411	0.831
ERP44.1	ERP44	1.04300195179351e-30	3.42469690871399e-26	-0.679196	0.014	0.268
JPT1.1	JPT1	8.77210489720426e-38	2.88032064299702e-33	-0.681138	0.13	0.511
C13H16orf54.1	C13H16orf54	3.18581971389325e-29	1.04606390305685e-24	-0.681434	0.034	0.295
STUB1	STUB1	1.85088915255005e-29	6.07739453239809e-25	-0.681995	0.039	0.303
TKT.5	TKT	1.02647938560778e-21	3.37044506264316e-17	-0.682293	0.048	0.261
FAM102A.1	FAM102A	1.25262242531928e-22	4.11298573353587e-18	-0.682306	0.057	0.283
PGLS	PGLS	1.19085745827318e-34	3.91018046423999e-30	-0.684466	0.089	0.418
NPTN	NPTN	7.4880684232274e-28	2.45870726676672e-23	-0.68497	0.03	0.275
BUD23	BUD23	7.10732166257461e-30	2.33368906790637e-25	-0.685848	0.05	0.327
SLTM	SLTM	1.6363322792126e-27	5.37289703879457e-23	-0.686564	0.08	0.355
ITPA	ITPA	1.0406462556612e-27	3.41696198046355e-23	-0.686817	0.018	0.255
BCL7C	BCL7C	1.65758166937412e-30	5.44266941138992e-26	-0.687773	0.036	0.304
COX3.1	COX3	4.71245011536978e-60	1.54733299538167e-55	-0.689871	0.909	0.993
ENY2	ENY2	6.03867573200358e-29	1.98279917660338e-24	-0.69112	0.023	0.27
PURA.1	PURA	1.25896052812653e-25	4.13379689410346e-21	-0.692498	0.036	0.271
TRPV2	TRPV2	6.68929093644009e-32	2.1964286789801e-27	-0.69319	0.032	0.307
CELF2.1	CELF2	2.51427227557846e-39	8.25561301686187e-35	-0.696277	0.2	0.623
CDK13.1	CDK13	2.17150451925233e-28	7.13013508896504e-24	-0.698343	0.066	0.339
PTPN2.1	PTPN2	7.73863975789017e-30	2.54098236450324e-25	-0.699604	0.045	0.319
TXNDC17.1	TXNDC17	2.42354773483564e-33	7.95771898733283e-29	-0.701344	0.043	0.339
ITGB2.2	ITGB2	1.95374226892899e-31	6.41511274002833e-27	-0.701715	0.127	0.455
SRSF10	SRSF10	1.64196874340292e-27	5.39140436896348e-23	-0.703095	0.034	0.282
SMARCE1	SMARCE1	8.92392385677125e-30	2.93017039837084e-25	-0.705818	0.02	0.272
AMD1	AMD1	1.93959653987601e-35	6.36866523868288e-31	-0.707248	0.068	0.395
FAM105A	FAM105A	2.22632111974799e-28	7.31012539669251e-24	-0.708833	0.041	0.3
BRD7.1	BRD7	3.26269995323732e-26	1.07130752964547e-21	-0.712547	0.03	0.263
CALM3.2	CALM3	1.3709558954779e-33	4.50153368280168e-29	-0.712624	0.059	0.363
PRMT1	PRMT1	3.61876584569569e-31	1.18822176543418e-26	-0.713764	0.025	0.292
TOMM6	TOMM6	4.09537228004302e-31	1.34471548815212e-26	-0.714143	0.02	0.282
C1H15orf40.1	C1H15orf40	2.93867541765259e-29	9.64914073386227e-25	-0.71519	0.02	0.269
GOLGB1	GOLGB1	3.0858537599091e-29	1.01324008206615e-24	-0.718116	0.089	0.384
GNG10.1	GNG10	4.36876850070787e-31	1.43448513720743e-26	-0.718615	0.03	0.301
CBFB	CBFB	3.78960555013345e-30	1.24431698238632e-25	-0.718832	0.02	0.276
PSMD4	PSMD4	3.59609384410032e-29	1.18077741371034e-24	-0.718838	0.016	0.26
SLC3A2.1	SLC3A2	2.86572430211156e-31	9.40960574598331e-27	-0.722171	0.048	0.333
RBM26	RBM26	1.64328211050677e-27	5.39571680984898e-23	-0.725587	0.032	0.278
PHAX	PHAX	1.76695458268685e-29	5.80179537225228e-25	-0.725589	0.018	0.266
NCL	NCL	4.68279718754106e-46	1.53759645652911e-41	-0.725817	0.211	0.679
RSBN1L.2	RSBN1L	1.41126751205145e-34	4.63389687582094e-30	-0.72609	0.095	0.432
IDI1.1	IDI1	1.77872791557626e-38	5.84045311079466e-34	-0.726736	0.123	0.502
PSMA4.1	PSMA4	1.05951745914136e-33	3.47892557709066e-29	-0.72683	0.057	0.363
ND5.2	ND5	7.64672539001909e-43	2.51080228181277e-38	-0.727002	0.259	0.707
EBP.1	EBP	9.64456155210983e-34	3.16679178563526e-29	-0.728219	0.045	0.341
MRPS36	MRPS36	1.02166645131729e-29	3.35464179290033e-25	-0.728311	0.016	0.264
U2AF1	U2AF1	2.22819974314078e-34	7.31629385660275e-30	-0.728627	0.068	0.387
RPL26L1	RPL26L1	1.44201585698373e-29	4.73485906640607e-25	-0.728639	0.011	0.255
MDH2	MDH2	1.28739706810372e-30	4.22716827311858e-26	-0.729141	0.043	0.32
CDV3	CDV3	1.09392978911048e-34	3.59191846254427e-30	-0.730128	0.066	0.386
LRPAP1.1	LRPAP1	2.92836488197395e-31	9.61528608996147e-27	-0.731118	0.023	0.288
SAP18.1	SAP18	4.07353744064168e-37	1.3375460186347e-32	-0.731953	0.123	0.485
PRPF40A	PRPF40A	4.35230728230078e-37	1.42908009614346e-32	-0.732307	0.066	0.399
SMAP1	SMAP1	1.19102409456417e-40	3.91072761450144e-36	-0.733347	0.091	0.46
POMP.1	POMP	7.6059400145737e-35	2.49741040378527e-30	-0.734456	0.098	0.439
NDUFS7	NDUFS7	3.68750276154813e-31	1.21079153175433e-26	-0.735739	0.018	0.277
PSMD8	PSMD8	1.36364769989401e-36	4.47753722260198e-32	-0.73808	0.045	0.365
KPNB1.2	KPNB1	6.41660561757644e-32	2.10689245453122e-27	-0.739406	0.036	0.317
PPP4R3A	PPP4R3A	6.04016712478159e-32	1.98328887542204e-27	-0.740097	0.045	0.33
RAPGEF6.2	RAPGEF6	9.50048547653214e-31	3.11948440621933e-26	-0.740449	0.136	0.461
KRTCAP2	KRTCAP2	1.6363118775706e-32	5.37283005000307e-28	-0.740673	0.034	0.315
LMO4.1	LMO4	4.96646748825243e-24	1.63073959976769e-19	-0.743444	0.041	0.266
DDX23.1	DDX23	7.88150658188789e-28	2.58789268616289e-23	-0.74415	0.032	0.278
PWP1	PWP1	6.72375316956725e-29	2.20774435322741e-24	-0.744234	0.014	0.254
AP1S2.3	AP1S2	2.241546724267e-33	7.36011866913069e-29	-0.74505	0.016	0.289
MBD2.2	MBD2	1.3274587806182e-37	4.35871090615986e-33	-0.746004	0.127	0.501
CCAR1	CCAR1	7.9540551506157e-31	2.61171400870467e-26	-0.746008	0.036	0.308
EIF5B	EIF5B	5.20770112194327e-37	1.70994866339007e-32	-0.749416	0.07	0.404
UBE2V2	UBE2V2	4.68783874322858e-30	1.5392518513391e-25	-0.75034	0.018	0.269
PSMD7.1	PSMD7	3.69624127594016e-31	1.21366082295495e-26	-0.750604	0.034	0.305
ABCF1	ABCF1	4.60940768718994e-29	1.51349901408882e-24	-0.751028	0.034	0.289
ANP32E	ANP32E	5.6849121227473e-27	1.86664089550408e-22	-0.751441	0.023	0.256
PSENEN	PSENEN	5.73664298775723e-35	1.88362672503009e-30	-0.752017	0.061	0.379
PFDN2	PFDN2	4.59060565134405e-33	1.50732536561882e-28	-0.752084	0.045	0.339
ACTN4	ACTN4	5.14742231137565e-33	1.69015611594019e-28	-0.753183	0.057	0.357
DGKZ	DGKZ	7.96193362027575e-28	2.61430090421754e-23	-0.754114	0.032	0.279
CCT4	CCT4	1.63737750398133e-30	5.37632903432271e-26	-0.755429	0.02	0.278
FAM89B.1	FAM89B	5.44950229595297e-26	1.78934407887616e-21	-0.756592	0.032	0.262
FAM207A	FAM207A	2.0251155683983e-30	6.64946696883581e-26	-0.757538	0.007	0.252
NDUFB11.1	NDUFB11	5.06141681733807e-35	1.66191621197296e-30	-0.757895	0.018	0.302
HNRNPM.1	HNRNPM	9.78076514620944e-40	3.21151423575787e-35	-0.758756	0.123	0.505
EIF3L	EIF3L	1.26483035076882e-33	4.15307045674943e-29	-0.759961	0.02	0.298
LOC100053249.2	LOC100053249	1.58842072501619e-38	5.21557945059067e-34	-0.760412	0.089	0.445
EIF1B.3	EIF1B	4.03220683482154e-32	1.32397511421365e-27	-0.76189	0.075	0.377
CISD2.1	CISD2	1.45765208983982e-34	4.78620063698905e-30	-0.762071	0.07	0.39
DOCK2	DOCK2	2.19009493471822e-27	7.19117671814726e-23	-0.762761	0.048	0.298
ALYREF.1	ALYREF	1.32136636574178e-34	4.33870646191313e-30	-0.763037	0.068	0.386
SLC25A3.1	SLC25A3	1.48433867310164e-40	4.87382603312923e-36	-0.763136	0.193	0.616
MRPL15.1	MRPL15	3.7165479070013e-46	1.22032850526388e-41	-0.76368	0.509	0.922
SUN2	SUN2	1.41382814649184e-30	4.64230471900597e-26	-0.763692	0.048	0.323
CYC1	CYC1	9.7219521596481e-34	3.19220299162045e-29	-0.764346	0.039	0.331
DCTN3.1	DCTN3	2.6945991287738e-31	8.84771623932879e-27	-0.764711	0.009	0.262
CFDP1	CFDP1	2.15697941661145e-33	7.08244191444369e-29	-0.764788	0.016	0.289
SMARCC1	SMARCC1	7.33572572024083e-29	2.40868554024108e-24	-0.765365	0.02	0.265
DYNC1H1	DYNC1H1	2.8204262206699e-31	9.2608694955696e-27	-0.765759	0.043	0.323
PBRM1	PBRM1	2.04013947866613e-27	6.69879797820024e-23	-0.766539	0.018	0.251
CD99.3	CD99	2.3352543760545e-49	7.66780774377494e-45	-0.767928	0.261	0.727
ZNHIT1	ZNHIT1	6.90505626690463e-30	2.26727522523814e-25	-0.768616	0.014	0.26
TOB2.1	TOB2	4.55993245126239e-34	1.497253820372e-29	-0.769056	0.057	0.359
BOLA2B.1	BOLA2B	1.07786252100028e-33	3.53916158770441e-29	-0.769402	0.032	0.317
LOC106783320	LOC106783320	3.43701878742256e-32	1.1285451188502e-27	-0.769771	0.027	0.301
ACTB.1	ACTB	1.27468966604085e-58	4.18544351844513e-54	-0.771581	0.852	0.995
SIVA1	SIVA1	7.34791855871876e-39	2.41268905875531e-34	-0.771773	0.048	0.377
TAF15	TAF15	1.56380228611855e-28	5.13474480647026e-24	-0.775558	0.018	0.258
NSD3.1	NSD3	6.9851595146559e-46	2.29357712663726e-41	-0.776543	0.134	0.561
USP24	USP24	3.34027078159508e-31	1.09677791113675e-26	-0.779133	0.025	0.291
MEA1	MEA1	1.03755841914005e-31	3.40682306924636e-27	-0.779264	0.014	0.274
PPP1CA.1	PPP1CA	4.64653870956811e-39	1.52569098528669e-34	-0.780494	0.077	0.431
LOC100062747	LOC100062747	1.55428475907808e-31	5.10349400643288e-27	-0.78352	0.03	0.3
SF3B5	SF3B5	2.2171947634337e-33	7.28015900573455e-29	-0.783628	0.055	0.357
CD84.1	CD84	6.52979389280063e-28	2.14405782470109e-23	-0.784562	0.025	0.267
NDUFA6.1	NDUFA6	5.58057059433758e-34	1.83238035465075e-29	-0.784906	0.02	0.3
EEF2	EEF2	6.22499595429787e-46	2.0439774215937e-41	-0.78702	0.282	0.741
MRPL20	MRPL20	7.88728194226714e-34	2.58978902574342e-29	-0.787162	0.02	0.296
EIF3J	EIF3J	2.81722159235447e-36	9.2503470984959e-32	-0.790092	0.045	0.361
RHOF.1	RHOF	2.68298144552271e-28	8.80956957637383e-24	-0.790612	0.016	0.252
BRK1	BRK1	8.42229877858433e-42	2.76546180394816e-37	-0.791467	0.068	0.429
GTF2I	GTF2I	8.58628256720606e-30	2.81930588094211e-25	-0.792318	0.011	0.255
FIBP.1	FIBP	7.52881630517257e-30	2.47208683380341e-25	-0.795124	0.009	0.25
CPD.3	CPD	2.19161225470828e-29	7.19615883833464e-25	-0.795731	0.061	0.339
C25H9orf78.1	C25H9orf78	1.13217485619882e-32	3.71749614032882e-28	-0.795848	0.032	0.31
CHCHD1.1	CHCHD1	1.71163350913124e-34	5.62014862723242e-30	-0.796484	0.036	0.331
LOC100630350.1	LOC100630350	2.7050103909789e-37	8.88190161877923e-33	-0.796802	0.12	0.488
FDFT1	FDFT1	1.9754013940441e-29	6.4862304773438e-25	-0.79985	0.03	0.285
CENPX	CENPX	8.73311646341047e-32	2.86751879076083e-27	-0.800031	0.007	0.261
ARHGEF6.1	ARHGEF6	5.07817751228973e-30	1.66741958616033e-25	-0.800484	0.027	0.284
EFR3A	EFR3A	1.67990127134973e-33	5.51595582447684e-29	-0.801107	0.036	0.325
PSMB2.1	PSMB2	3.42610803057996e-36	1.12496257184093e-31	-0.802679	0.036	0.339
PDLIM2.1	PDLIM2	4.67171482712915e-28	1.53395756348786e-23	-0.80387	0.048	0.305
RPF1.1	RPF1	4.50017245378694e-30	1.47763162520094e-25	-0.804543	0.016	0.265
LOC100055507	LOC100055507	8.07814173708261e-33	2.65245783937108e-28	-0.805522	0.036	0.323
TMX1	TMX1	1.68236491281893e-34	5.52404519124097e-30	-0.808568	0.027	0.315
GUK1	GUK1	3.75697627010545e-41	1.23360315828912e-36	-0.809333	0.061	0.414
VKORC1	VKORC1	6.79437896738579e-33	2.23093433394113e-28	-0.809391	0.016	0.284
WDR43	WDR43	1.08227345250587e-30	3.55364488130302e-26	-0.811314	0.005	0.25
HCST.4	HCST	9.8102913562425e-36	3.22120916682222e-31	-0.811734	0.268	0.655
COX7A2L.1	COX7A2L	4.2508842212056e-36	1.39577783403286e-31	-0.813405	0.03	0.331
USP1.1	USP1	1.03623808999757e-28	3.40248776850703e-24	-0.813613	0.018	0.26
RNASET2.1	RNASET2	2.0014266959794e-32	6.57168455624836e-28	-0.813931	0.016	0.283
DAD1	DAD1	1.4097366345212e-34	4.62887023945037e-30	-0.814149	0.018	0.301
TNRC6A	TNRC6A	1.31957905872109e-32	4.3328378393107e-28	-0.816495	0.041	0.325
C12H11orf98	C12H11orf98	1.31871799921292e-35	4.33001055041561e-31	-0.817597	0.05	0.361
ZNF644	ZNF644	2.94512578238134e-30	9.67032050644912e-26	-0.819218	0.025	0.284
LGALS3.3	LGALS3	8.55493614148667e-25	2.80901328205715e-20	-0.819309	0.175	0.477
ZNRF2	ZNRF2	1.32557134459126e-36	4.35251350996542e-32	-0.820768	0.048	0.362
GNG5	GNG5	1.76769514287024e-40	5.80422700161443e-36	-0.821164	0.123	0.51
SCP2	SCP2	1.97209317516559e-32	6.4753679406562e-28	-0.821358	0.018	0.286
NDUFB2.1	NDUFB2	1.7393491582323e-35	5.71115296105577e-31	-0.822861	0.023	0.312
LOC100630209.1	LOC100630209	7.03133205626096e-39	2.30873788067329e-34	-0.823106	0.098	0.452
CHD4.2	CHD4	6.03287150716637e-35	1.98089335937808e-30	-0.824803	0.061	0.375
LSM5.1	LSM5	3.48392155054188e-36	1.14394564112043e-31	-0.825228	0.034	0.337
SKP1.1	SKP1	1.37084617633036e-43	4.50117341998073e-39	-0.825926	0.095	0.487
RCSD1.1	RCSD1	8.95917386035937e-31	2.941744737049e-26	-0.828398	0.052	0.333
NUDT21	NUDT21	5.8111560494182e-32	1.90809308882647e-27	-0.829268	0.009	0.264
SLC39A10.1	SLC39A10	2.54161248359261e-30	8.34538458987633e-26	-0.829725	0.025	0.285
TMEM147	TMEM147	9.36989612571693e-34	3.07660539287916e-29	-0.830494	0.007	0.274
RPN2	RPN2	3.88217364119572e-35	1.27471171508661e-30	-0.831191	0.03	0.325
HNRNPA0	HNRNPA0	1.03245990452086e-35	3.39008209649424e-31	-0.833258	0.061	0.38
KARS	KARS	2.04972907014461e-37	6.73028540181983e-33	-0.834702	0.025	0.328
NCOA3.1	NCOA3	1.54817680312549e-35	5.08343853306255e-31	-0.834863	0.041	0.344
RWDD1	RWDD1	4.51831912120995e-33	1.48359008344929e-28	-0.835936	0.007	0.268
TMED4	TMED4	8.49735862023035e-40	2.79010770295263e-35	-0.836089	0.07	0.426
GSPT1	GSPT1	1.22605616999748e-32	4.02575543418671e-28	-0.838473	0.036	0.317
LOC100057755	LOC100057755	3.85530593187391e-35	1.2658897027308e-30	-0.841168	0.025	0.316
SASH3.2	SASH3	7.22202762168052e-32	2.3713527695788e-27	-0.841305	0.036	0.314
LOC106780846	LOC106780846	2.06158216483613e-31	6.76920503823945e-27	-0.84144	0.009	0.262
NCOA7.1	NCOA7	1.87024407777502e-29	6.14094642937427e-25	-0.842274	0.018	0.266
LMAN1	LMAN1	5.01704610838054e-33	1.64734708968675e-28	-0.842367	0.014	0.282
IWS1	IWS1	7.2738560899396e-31	2.38837064713167e-26	-0.842752	0.011	0.263
C7H19orf70	C7H19orf70	1.33941865066878e-35	4.39798113947094e-31	-0.842752	0.011	0.295
NMT1.1	NMT1	1.84428121870552e-38	6.05569738161956e-34	-0.844695	0.045	0.372
SNRPD1	SNRPD1	1.48608484182489e-35	4.87955957813203e-31	-0.844915	0.007	0.285
SF3B2	SF3B2	8.54971401874706e-42	2.8072985980556e-37	-0.846	0.082	0.451
YWHAH.1	YWHAH	7.5852453490516e-44	2.49061531036109e-39	-0.84762	0.07	0.442
PKN1	PKN1	8.61818759243596e-31	2.82978189597635e-26	-0.850594	0.032	0.296
CCND3.4	CCND3	2.40224680702114e-32	7.88777739085391e-28	-0.851052	0.048	0.336
CETN3.1	CETN3	3.38868600307826e-32	1.11267504911075e-27	-0.851809	0.007	0.263
SH3BP1.3	SH3BP1	5.9603572151554e-26	1.95708329159628e-21	-0.851941	0.034	0.263
WIPF1.2	WIPF1	9.81040921601434e-47	3.22124786607831e-42	-0.852791	0.173	0.625
NDUFA7	NDUFA7	2.15690096268803e-36	7.08218431098614e-32	-0.854112	0.016	0.306
PSMG4	PSMG4	5.10005165971077e-34	1.67460196246603e-29	-0.855168	0.011	0.283
ETFB.1	ETFB	3.45494740720547e-34	1.13443198115592e-29	-0.855274	0.007	0.276
RRAGA	RRAGA	1.54034881148147e-33	5.05773532249942e-29	-0.855895	0.018	0.291
CAPZB.2	CAPZB	4.69429176561741e-46	1.54137070124048e-41	-0.856146	0.105	0.51
EIF3M	EIF3M	5.25100201170458e-35	1.7241665105432e-30	-0.857029	0.03	0.32
LUC7L3	LUC7L3	7.10206317574179e-35	2.33196244375482e-30	-0.858212	0.098	0.43
LOC100070523.1	LOC100070523	7.97480009211296e-36	2.61852561024529e-31	-0.859384	0.073	0.402
LOC100051370.2	LOC100051370	1.19299099881809e-49	3.91718594461919e-45	-0.859671	0.47	0.883
TIAL1.1	TIAL1	6.98747396325405e-33	2.29433707583447e-28	-0.859891	0.011	0.276
EIF3H	EIF3H	4.64798047762842e-37	1.52616438982929e-32	-0.860072	0.059	0.386
MRPL41	MRPL41	1.61408362545179e-37	5.29984358417095e-33	-0.860433	0.016	0.316
FAM172A	FAM172A	3.15680782491848e-31	1.03653784931198e-26	-0.861439	0.009	0.261
BTF3.1	BTF3	9.31863663467039e-51	3.05977433899402e-46	-0.861559	0.225	0.704
CWC15	CWC15	3.66596939608679e-36	1.2037210512051e-31	-0.86209	0.036	0.339
SRI.2	SRI	1.28200606141574e-43	4.20946690265858e-39	-0.862261	0.116	0.52
OSTC.1	OSTC	1.61667952064359e-39	5.30836720603322e-35	-0.862695	0.041	0.373
FBL	FBL	2.59356202814284e-37	8.51596091940702e-33	-0.862703	0.023	0.326
MRPL57	MRPL57	8.23682529345494e-37	2.70456158510593e-32	-0.863958	0.027	0.329
DRAP1.2	DRAP1	1.30951861379964e-37	4.29980436841111e-33	-0.864274	0.043	0.362
NDUFB4	NDUFB4	1.46924913026734e-40	4.82427951923282e-36	-0.865127	0.032	0.361
LPIN2.2	LPIN2	2.590501779512e-38	8.50591259302764e-34	-0.865906	0.059	0.39
IER3IP1.1	IER3IP1	4.21468043966581e-36	1.38389032236427e-31	-0.865941	0.014	0.299
RGCC.3	RGCC	5.50141429427863e-28	1.80638938352639e-23	-0.866056	0.08	0.352
HMGN2	HMGN2	2.6814341893189e-46	8.80448916062859e-42	-0.870144	0.168	0.606
SERINC1	SERINC1	1.24127858642707e-32	4.07573823853329e-28	-0.870568	0.025	0.296
NOP10	NOP10	5.83402462959872e-36	1.91560198712874e-31	-0.871041	0.018	0.309
CDC42EP3.2	CDC42EP3	3.43464710510772e-32	1.12776637696212e-27	-0.87183	0.02	0.288
KTN1	KTN1	2.41221847805572e-48	7.92051937269596e-44	-0.872663	0.066	0.465
LAGE3	LAGE3	3.30709767010972e-38	1.08588551998053e-33	-0.873068	0.025	0.334
C1QBP	C1QBP	1.8438165406455e-34	6.05417161120951e-30	-0.874929	0.007	0.277
C26H21orf33	C26H21orf33	2.88359328517168e-34	9.46827855186122e-30	-0.875004	0.002	0.267
CORO1A.3	CORO1A	1.6692950645571e-49	5.48113034447325e-45	-0.875093	0.259	0.725
NUDT19	NUDT19	1.45271698210392e-31	4.76999621073824e-27	-0.875687	0.002	0.251
TRMT112	TRMT112	3.18433598878579e-35	1.04557672191781e-30	-0.876503	0.02	0.307
XAF1.2	XAF1	3.92787220836913e-32	1.289716839618e-27	-0.876734	0.025	0.296
GTF3A	GTF3A	4.64870712258825e-36	1.52640298370185e-31	-0.877244	0.016	0.305
HNRNPD.1	HNRNPD	9.57362948852884e-45	3.14350124255844e-40	-0.878223	0.086	0.473
TOMM7	TOMM7	1.61993175462752e-36	5.31904591631946e-32	-0.878442	0.018	0.311
CHD3.3	CHD3	3.37665704929614e-32	1.10872534213639e-27	-0.878926	0.036	0.314
PPIH	PPIH	5.89301519135083e-35	1.93497153808004e-30	-0.879118	0.02	0.304
XPC	XPC	5.12432541975901e-31	1.68257225157787e-26	-0.879664	0.016	0.273
G3BP2.3	G3BP2	1.86089710152401e-36	6.1102556328541e-32	-0.880263	0.045	0.361
COX20	COX20	5.07218713323404e-36	1.6654526451974e-31	-0.88292	0.039	0.343
PSMB4.1	PSMB4	3.38798077985321e-40	1.1124434890648e-35	-0.886469	0.068	0.419
CNIH1.2	CNIH1	1.85011450276735e-37	6.07485096983659e-33	-0.886511	0.032	0.34
C7H19orf24	C7H19orf24	4.74668188736092e-41	1.55857299771496e-36	-0.892977	0.048	0.39
ERLEC1.1	ERLEC1	1.15175365486895e-33	3.7817831257622e-29	-0.893449	0.018	0.292
POLR2F	POLR2F	1.07081654696917e-40	3.51602613197328e-36	-0.894072	0.018	0.339
LOC100050921	LOC100050921	8.53817344095747e-35	2.80350924933838e-30	-0.894187	0.041	0.338
SMIM10L1.1	SMIM10L1	5.65353663316947e-33	1.8563387535012e-28	-0.894215	0.011	0.276
LOC100630207.1	LOC100630207	6.30430765244212e-32	2.07001941767937e-27	-0.894237	0.016	0.278
TCEA1	TCEA1	7.04680613296739e-45	2.31381879375984e-40	-0.894239	0.048	0.414
JTB	JTB	2.50643846816272e-43	8.22989071021229e-39	-0.895817	0.066	0.434
JAK3.1	JAK3	2.89032807366448e-39	9.49039222987732e-35	-0.896294	0.027	0.346
LPXN.1	LPXN	8.50779124147707e-32	2.793533254139e-27	-0.896386	0.005	0.257
MPHOSPH6	MPHOSPH6	3.21732056606791e-34	1.0564072078684e-29	-0.898214	0.018	0.294
SLC1A5.1	SLC1A5	2.82782327012643e-30	9.28515770746013e-26	-0.899826	0.014	0.261
ID2.3	ID2	1.65211966135411e-42	5.4247349080562e-38	-0.899954	0.105	0.491
UBL3.1	UBL3	6.38137372560621e-40	2.0953240628028e-35	-0.89996	0.041	0.373
DBF4	DBF4	3.22302340336454e-29	1.05827973449475e-24	-0.900264	0.014	0.254
SARS.1	SARS	5.72175299759643e-34	1.87873759676079e-29	-0.900813	0.03	0.316
PARP8.1	PARP8	1.94801255703479e-28	6.39629923102375e-24	-0.901088	0.018	0.258
PPA1	PPA1	1.22888632099954e-39	4.03504823500198e-35	-0.901091	0.03	0.351
MPST.2	MPST	2.28046732092282e-33	7.48791444825009e-29	-0.902795	0.02	0.295
LOC100057920	LOC100057920	1.25995390626341e-33	4.1370586512159e-29	-0.903692	0.002	0.265
CHCHD7	CHCHD7	3.17610830493695e-36	1.04287516192605e-31	-0.904034	0.011	0.299
ATRX	ATRX	1.11753747311937e-43	3.66943429298744e-39	-0.906996	0.084	0.466
RBBP4	RBBP4	3.65711150867525e-39	1.20081256387352e-34	-0.908715	0.03	0.348
PARP15.2	PARP15	3.52065544430175e-36	1.15600721513648e-31	-0.910203	0.032	0.335
NAA10.1	NAA10	4.28396071326158e-35	1.40663850019944e-30	-0.910619	0.016	0.297
NEDD8.1	NEDD8	1.95632273887885e-48	6.42358571310871e-44	-0.911299	0.077	0.482
FLNA.1	FLNA	5.16903296359678e-49	1.697251973597e-44	-0.913755	0.089	0.51
ENSA.2	ENSA	1.64239119114059e-44	5.39279147611013e-40	-0.914942	0.066	0.442
LSM6	LSM6	2.36812156406191e-38	7.77572715559729e-34	-0.91699	0.02	0.327
BCAP31	BCAP31	8.40146045399181e-47	2.75861954006821e-42	-0.918464	0.064	0.449
CHD6	CHD6	6.41909363994982e-31	2.10770939667752e-26	-0.921454	0.005	0.25
UBL5.1	UBL5	1.49030986768973e-50	4.89343245055923e-46	-0.921528	0.202	0.67
NDUFB5.1	NDUFB5	7.00243738163019e-38	2.29925031425827e-33	-0.923339	0.011	0.305
MRPS23.2	MRPS23	2.78572461949173e-39	9.14692678810109e-35	-0.924593	0.02	0.332
EIF4B	EIF4B	2.30651392423701e-46	7.57343847023222e-42	-0.925152	0.045	0.42
IRF2BP2	IRF2BP2	4.58712163257591e-49	1.5061813880563e-44	-0.926013	0.068	0.476
ESYT1.1	ESYT1	2.06405870708631e-33	6.77733676471791e-29	-0.928091	0.009	0.276
SNRPF.1	SNRPF	6.14385052386302e-38	2.01733331951042e-33	-0.929498	0.023	0.325
SRPK2.1	SRPK2	8.00402459532314e-32	2.62812147587435e-27	-0.930172	0.018	0.28
PSMB6.1	PSMB6	7.28122536834316e-39	2.39079034969548e-34	-0.931761	0.02	0.329
PGAM1	PGAM1	6.61412357903015e-37	2.17174747717455e-32	-0.93183	0.016	0.311
GDI2	GDI2	1.20645317559077e-40	3.96138900205229e-36	-0.933161	0.048	0.387
NDFIP1.2	NDFIP1	4.58901672281182e-51	1.50680364093526e-46	-0.934031	0.145	0.605
RFC1	RFC1	5.74724620588398e-31	1.887108291702e-26	-0.936313	0.009	0.258
NARS	NARS	6.99682957947994e-35	2.29740899242224e-30	-0.937543	0.011	0.288
PSMB9.3	PSMB9	6.41318624439432e-45	2.10576970334687e-40	-0.937815	0.12	0.527
MBNL1	MBNL1	2.07860371055933e-57	6.82509528362155e-53	-0.939148	0.148	0.636
SKIL.2	SKIL	2.91268404356947e-46	9.56379805706034e-42	-0.941379	0.205	0.642
XBP1.1	XBP1	9.5639161388229e-43	3.1403118641825e-38	-0.942432	0.061	0.424
LSM3	LSM3	6.67535629486869e-40	2.19185323942014e-35	-0.942785	0.025	0.343
COA3.1	COA3	1.16981679431441e-46	3.84109344413138e-42	-0.943605	0.034	0.4
MGAT2.1	MGAT2	7.30996509013633e-44	2.40022703734626e-39	-0.945059	0.045	0.405
CYFIP2.1	CYFIP2	2.64486492727277e-32	8.68441398870012e-28	-0.945202	0.018	0.283
AIMP1	AIMP1	3.91780026787764e-37	1.28640971795762e-32	-0.945836	0.016	0.31
COX5A.1	COX5A	2.69787427643374e-41	8.85847018667019e-37	-0.947209	0.023	0.348
AIP	AIP	5.98789505036959e-34	1.96612533978885e-29	-0.947293	0.018	0.293
SRSF2.1	SRSF2	1.77692929339118e-55	5.83454733484995e-51	-0.947505	0.125	0.591
CBX5.2	CBX5	3.40171006175416e-32	1.11695149877698e-27	-0.947529	0.009	0.265
AP2S1	AP2S1	1.80068277776444e-38	5.91254190078953e-34	-0.951042	0.007	0.302
DDX24.2	DDX24	1.32380167088387e-33	4.34670278634718e-29	-0.951144	0.007	0.273
CIB1.1	CIB1	2.56489403614659e-38	8.42182956768734e-34	-0.951239	0.027	0.335
NDUFC1.1	NDUFC1	2.87413844023897e-40	9.43723356852465e-36	-0.952697	0.016	0.329
MAN2B1	MAN2B1	1.41579879227763e-36	4.64877533444361e-32	-0.954287	0.025	0.323
SMC5	SMC5	3.29270993402235e-32	1.08116130683624e-27	-0.954729	0.007	0.262
SPCS2.1	SPCS2	4.04274726927596e-49	1.32743606586676e-44	-0.954823	0.068	0.468
PPDPF.1	PPDPF	7.76729315597829e-55	2.55039070776547e-50	-0.955071	0.32	0.798
UQCRC1	UQCRC1	3.59318544776215e-39	1.1798224417727e-34	-0.955505	0.016	0.323
POLR2L	POLR2L	3.08806162662494e-55	1.0139650351023e-50	-0.961917	0.132	0.601
SMPDL3A.2	SMPDL3A	2.72446150684543e-33	8.94576935772698e-29	-0.96278	0.018	0.289
MATK.1	MATK	3.65764708422163e-29	1.20098842010417e-24	-0.963141	0.014	0.254
GPR65.2	GPR65	3.11566490169765e-31	1.02302857047242e-26	-0.963481	0.007	0.256
CMTM7.2	CMTM7	9.41788514530201e-43	3.09236258745992e-38	-0.963554	0.068	0.431
ND4L.1	ND4L	3.95057249945006e-40	1.29717048019443e-35	-0.964441	0.052	0.388
RAN	RAN	9.7170063566791e-48	3.19057903721558e-43	-0.965156	0.052	0.439
PSMD14.1	PSMD14	1.3906780672899e-36	4.56629143394638e-32	-0.96643	0.014	0.303
RGS10.2	RGS10	1.32812677780594e-34	4.36090427492579e-30	-0.967103	0.018	0.298
SUCLG2	SUCLG2	1.80292959550888e-37	5.91991932685341e-33	-0.967645	0.007	0.296
SEC11C.1	SEC11C	3.65709954978129e-40	1.20080863717069e-35	-0.967981	0.011	0.32
TMEM160.2	TMEM160	8.91336465895702e-38	2.92670328576854e-33	-0.969174	0.007	0.298
GABARAPL2.2	GABARAPL2	1.29056701032637e-52	4.23757677840665e-48	-0.97	0.107	0.55
IKZF1.2	IKZF1	7.03998681976027e-35	2.31157967226828e-30	-0.970978	0.039	0.335
LOC106781059.1	LOC106781059	2.96190060074321e-35	9.72540062254034e-31	-0.97167	0.02	0.306
ZC3H15	ZC3H15	4.07186312486635e-38	1.33699625704987e-33	-0.972435	0.016	0.316
TPM4.4	TPM4	7.11049215199799e-32	2.33473009810854e-27	-0.973226	0.014	0.274
NDUFB7	NDUFB7	1.33269351446956e-52	4.37589915476082e-48	-0.974472	0.066	0.485
ADD3.1	ADD3	1.75198051330329e-32	5.75262801543136e-28	-0.97469	0.011	0.273
SCAPER	SCAPER	1.32348225502783e-36	4.34565398438389e-32	-0.975353	0.016	0.308
ZBTB7A.3	ZBTB7A	2.67607777114547e-46	8.78690136155616e-42	-0.976563	0.075	0.46
TMSB15B.2	TMSB15B	5.66358367863811e-35	1.85963770088082e-30	-0.976885	0.002	0.272
CDK2AP2.1	CDK2AP2	9.71098056984563e-42	3.18860047010881e-37	-0.978815	0.03	0.363
NDUFB8	NDUFB8	1.60435654509011e-42	5.26790471580337e-38	-0.981656	0.016	0.343
SLBP.3	SLBP	4.52879301555593e-38	1.48702918665779e-33	-0.985107	0.034	0.349
SRPK1.1	SRPK1	1.01123388530254e-33	3.32038646239088e-29	-0.986384	0.023	0.297
CAPNS1	CAPNS1	2.88052077444017e-56	9.45818996287429e-52	-0.987713	0.093	0.549
LOC100060996.4	LOC100060996	3.55778691220093e-36	1.16819933262117e-31	-0.987808	0.018	0.307
FAM78A.1	FAM78A	4.57479933882168e-35	1.5021353629021e-30	-0.988439	0.011	0.287
LOC111775959.1	LOC111775959	6.93724377065725e-62	2.27784399209531e-57	-0.990998	0.352	0.86
SMAD7.2	SMAD7	1.74959468542824e-36	5.74479414960364e-32	-0.991826	0.032	0.332
NDUFB10	NDUFB10	2.74896167966579e-46	9.02621567518261e-42	-0.99278	0.02	0.374
HNRNPAB	HNRNPAB	2.72762956604947e-43	8.95617168012344e-39	-0.993076	0.057	0.414
CLINT1.1	CLINT1	1.24341933226512e-42	4.08276737749252e-38	-0.993433	0.052	0.406
THOC2	THOC2	1.72045294945901e-41	5.64910725954867e-37	-0.993615	0.034	0.37
TBC1D10C.1	TBC1D10C	1.38462423124304e-29	4.54641366328653e-25	-0.994155	0.011	0.253
GARS	GARS	4.17759274157397e-35	1.37171257669581e-30	-0.994412	0.005	0.276
RASSF7.1	RASSF7	2.03979265589156e-32	6.69765918561994e-28	-0.994927	0.014	0.275
HSPD1	HSPD1	4.20215368068935e-36	1.37977716105435e-31	-0.995544	0.02	0.313
ATP8A1.3	ATP8A1	1.78983915703405e-30	5.8769368721213e-26	-0.996386	0.014	0.262
LAPTM5.2	LAPTM5	1.05834213775766e-74	3.47506640932727e-70	-0.997061	0.509	0.954
DDX46	DDX46	7.52919929041322e-48	2.47221258700718e-43	-0.997802	0.082	0.48
NDUFB1.1	NDUFB1	8.97464432217528e-45	2.94682446318625e-40	-0.999869	0.059	0.43
MAP3K1.2	MAP3K1	1.04185114527867e-42	3.42091823552252e-38	-1.0006	0.064	0.425
OPTN.1	OPTN	3.09192939992874e-40	1.0152350184666e-35	-1.0008	0.059	0.397
EIF3A	EIF3A	6.85783161775376e-45	2.25176901168945e-40	-1.00401	0.068	0.442
RDX.3	RDX	1.7150369816919e-36	5.63132392938535e-32	-1.00405	0.005	0.286
UXT	UXT	8.01649474331641e-43	2.63221604896794e-38	-1.00512	0.018	0.349
ITGB7.4	ITGB7	4.89610527183492e-33	1.607636166007e-28	-1.00767	0.039	0.32
CHRAC1	CHRAC1	1.8056783393808e-35	5.92894482735684e-31	-1.00892	0.007	0.283
CTSA.4	CTSA	1.30576005895421e-35	4.28746315357615e-31	-1.00899	0.016	0.304
PLEKHA2	PLEKHA2	8.0008132916834e-39	2.62706704432424e-34	-1.00985	0.018	0.325
MAP7D3.1	MAP7D3	4.62084615093811e-40	1.51725483366053e-35	-1.01137	0.023	0.343
BPTF.1	BPTF	1.16535256475612e-50	3.8264351463767e-46	-1.01319	0.102	0.526
PLP2.1	PLP2	1.46888240352405e-60	4.82307537197123e-56	-1.0158	0.184	0.688
TACC1.1	TACC1	8.18794512976069e-38	2.68851178335692e-33	-1.01743	0.016	0.315
NDUFV2.1	NDUFV2	5.70367600953932e-45	1.87280201773224e-40	-1.01872	0.034	0.391
PPP2R5E.2	PPP2R5E	1.14449403398669e-35	3.75794616059531e-31	-1.01998	0.023	0.311
MYDGF	MYDGF	2.04652199371702e-40	6.71975496636983e-36	-1.02006	0.007	0.313
LOC100051657.3	LOC100051657	1.54161941471231e-40	5.06190734820788e-36	-1.02011	0.066	0.417
COX6B1	COX6B1	4.71630540502827e-53	1.54859887974103e-48	-1.02055	0.166	0.627
SUCLG1.1	SUCLG1	1.93793297291409e-42	6.3632029165634e-38	-1.02201	0.005	0.323
BRD9	BRD9	1.10545141959061e-44	3.62974973622578e-40	-1.02379	0.043	0.402
TM4SF5.2	TM4SF5	8.04887434339364e-30	2.6428478906533e-25	-1.02566	0.018	0.265
DNAJC8	DNAJC8	1.11313212850072e-47	3.65496934393211e-43	-1.02658	0.032	0.401
LOC100056988.2	LOC100056988	5.60780115500298e-34	1.84132150924523e-29	-1.02668	0.014	0.285
PIP4K2A.2	PIP4K2A	2.13902239787258e-40	7.02348004341462e-36	-1.02991	0.02	0.34
VAMP8.1	VAMP8	6.1109129981279e-51	2.0065182829353e-46	-1.0302	0.07	0.484
ATP5PD.1	ATP5PD	1.44854462354174e-47	4.75629627139932e-43	-1.03291	0.03	0.397
ATP5MC1	ATP5MC1	5.15178672770351e-40	1.69158917204145e-35	-1.03422	0.011	0.319
SPCS3.2	SPCS3	1.19374740907848e-44	3.9196696177092e-40	-1.0345	0.041	0.399
ANP32B	ANP32B	9.0463561076546e-50	2.97037102794839e-45	-1.03451	0.052	0.446
MYH9.3	MYH9	1.58737640208204e-61	5.21215041623639e-57	-1.03549	0.198	0.72
ZAP70.2	ZAP70	3.42159966470665e-31	1.12348224990643e-26	-1.03616	0.005	0.252
ATP5F1D	ATP5F1D	5.04710342288019e-45	1.65721640890271e-40	-1.03733	0.027	0.378
COPE	COPE	3.16590365363367e-46	1.03952446467062e-41	-1.03982	0.039	0.403
CACYBP.1	CACYBP	8.7029098822191e-42	2.85760045982664e-37	-1.04184	0.02	0.345
METAP2	METAP2	1.76443006826914e-42	5.79350612916173e-38	-1.0461	0.014	0.339
VPS13C	VPS13C	3.50371738770456e-39	1.15044560425279e-34	-1.04678	0.011	0.314
SRP19.2	SRP19	3.06617418642123e-48	1.00677829411141e-43	-1.04693	0.03	0.4
SEPT1.3	2001-09-01	2.31132674276404e-31	7.58924135986572e-27	-1.05267	0.009	0.259
MINOS1.2	MINOS1	6.86952829484555e-55	2.25560961561254e-50	-1.05381	0.08	0.516
ARHGDIA	ARHGDIA	1.59452096515107e-50	5.23560958907355e-46	-1.06157	0.093	0.505
MAP4	MAP4	6.63716893476696e-47	2.17931441973073e-42	-1.06229	0.041	0.407
LOC100629965.2	LOC100629965	3.34199583710776e-56	1.09734433311433e-51	-1.06431	0.073	0.516
LDHB	LDHB	8.06181967135834e-44	2.64709848909051e-39	-1.06817	0.02	0.359
ST8SIA4.1	ST8SIA4	3.50572143081974e-34	1.15110363180966e-29	-1.06828	0.039	0.326
PIK3R1.2	PIK3R1	1.02726819904323e-38	3.37303513155844e-34	-1.06913	0.018	0.325
OSTF1.2	OSTF1	1.75097702179991e-67	5.74933305107999e-63	-1.07032	0.184	0.725
IQGAP2.2	IQGAP2	8.66519319921639e-41	2.8452161869627e-36	-1.07326	0.009	0.322
RPS6KB1.1	RPS6KB1	8.42151234752081e-40	2.76520357930846e-35	-1.07819	0.027	0.347
LBH.3	LBH	1.59589074638043e-34	5.24010726574014e-30	-1.0803	0.02	0.302
SEC61B.2	SEC61B	2.36946493491053e-48	7.78013811377873e-44	-1.08107	0.07	0.462
NAAA.2	NAAA	8.78849920188619e-37	2.88570371293933e-32	-1.08284	0.03	0.333
MISP3.1	MISP3	4.81646606025813e-38	1.58148663088576e-33	-1.08402	0.009	0.303
SARAF.3	SARAF	4.23927629199064e-58	1.39196637047513e-53	-1.08423	0.152	0.633
MRPL52	MRPL52	1.24878269590292e-51	4.10037798199724e-47	-1.08586	0.016	0.395
CD6.2	CD6	2.70754400357505e-31	8.89022073573867e-27	-1.08613	0.009	0.26
C5H1orf54.5	C5H1orf54	1.5632346505733e-30	5.13288097515743e-26	-1.08683	0.023	0.281
BAZ1B.2	BAZ1B	4.75081767940218e-42	1.5599309850317e-37	-1.08725	0.025	0.355
RBL2.2	RBL2	1.28105807562876e-40	4.20635419132703e-36	-1.08806	0.03	0.354
ATP5F1C.1	ATP5F1C	4.93199115715569e-49	1.61941929645207e-44	-1.08817	0.02	0.389
TXN2	TXN2	3.41282085228694e-44	1.12059972684842e-39	-1.08838	0.011	0.344
BBX.1	BBX	3.1971432708136e-41	1.04978199297164e-36	-1.08949	0.018	0.337
APOBEC3Z2E.2	APOBEC3Z2E	7.83042583363703e-43	2.57112032247472e-38	-1.09099	0.018	0.348
NDUFS6.1	NDUFS6	9.69500004132396e-48	3.18335326356872e-43	-1.09102	0.018	0.375
HNRNPA3.1	HNRNPA3	1.08554867475261e-58	3.5643990735502e-54	-1.09113	0.1	0.574
SNRPG.1	SNRPG	5.91671119736055e-57	1.94275212165334e-52	-1.09257	0.064	0.5
LAP3.3	LAP3	2.35104830399251e-40	7.71966710615941e-36	-1.09337	0.02	0.338
CD247.4	CD247	7.9447842125028e-33	2.6086698961753e-28	-1.09474	0.007	0.268
TGFBR2.2	TGFBR2	3.2783704916758e-41	1.07645295094175e-36	-1.09618	0.011	0.325
PEBP1	PEBP1	2.94726206389e-46	9.67733498678282e-42	-1.09829	0.023	0.377
CD4.3	CD4	4.89563131771629e-33	1.60748054317214e-28	-1.09954	0.007	0.268
AHR.3	AHR	4.39606986813029e-36	1.44344954120058e-31	-1.09981	0.005	0.285
CD8B.5	CD8B	1.2135289416052e-31	3.98462227976067e-27	-1.1025	0.002	0.251
LCORL.2	LCORL	5.86087609310162e-74	1.92441866516992e-69	-1.10276	0.393	0.917
UBXN1	UBXN1	2.19738314003771e-51	7.21510754031382e-47	-1.10337	0.066	0.47
EIF3I.1	EIF3I	4.4410575612967e-53	1.45822125025177e-48	-1.10342	0.027	0.421
RTRAF	RTRAF	3.72466056315826e-49	1.22299229591302e-44	-1.1037	0.018	0.383
ZNF292.4	ZNF292	1.10995521082997e-44	3.64453793476021e-40	-1.10505	0.109	0.497
PET100.1	PET100	1.39423568932653e-56	4.57797288590367e-52	-1.10762	0.059	0.495
RBM3.1	RBM3	8.23677866324913e-61	2.70454627407785e-56	-1.10778	0.166	0.661
LOC100052391.3	LOC100052391	7.53222403968655e-38	2.47320576343108e-33	-1.10782	0.045	0.365
MATR3	MATR3	1.67910129683791e-58	5.51332910816728e-54	-1.11079	0.1	0.566
MHCB3.2	MHCB3	2.78775992080618e-37	9.15360969996711e-33	-1.11541	0.05	0.365
FAM53B.2	FAM53B	4.20494683860312e-39	1.38069429445533e-34	-1.11789	0.016	0.321
BATF.3	BATF	7.31320435084679e-32	2.40129064860054e-27	-1.12137	0.014	0.271
EIF3E	EIF3E	5.29728981804594e-52	1.73936511175539e-47	-1.12183	0.039	0.435
HINT2	HINT2	1.98220862067505e-46	6.50858200598653e-42	-1.12859	0.009	0.353
DNMT1.2	DNMT1	6.77531185486002e-36	2.22467364754329e-31	-1.13034	0.002	0.278
CBX4.3	CBX4	7.01166276322615e-39	2.3022794683053e-34	-1.13299	0.018	0.325
GOLGA4	GOLGA4	2.30213729107018e-38	7.55906779522894e-34	-1.13303	0.023	0.33
SELENOF.1	SELENOF	2.32276167862627e-56	7.62678797176935e-52	-1.13982	0.05	0.473
SEPT6.1	2006-09-01	3.07593881869862e-46	1.00998451111969e-41	-1.14186	0.018	0.368
IFI30.3	IFI30	1.03105553412845e-29	3.38547084631077e-25	-1.14299	0.014	0.258
ELOB	ELOB	6.48808406131956e-64	2.13036240153428e-59	-1.14404	0.109	0.602
FKBP3.1	FKBP3	2.41454825647799e-46	7.92816920014547e-42	-1.1457	0.023	0.372
TAGLN2.3	TAGLN2	4.84461464441556e-75	1.59072921849385e-70	-1.1478	0.232	0.784
YWHAQ.1	YWHAQ	6.24558303087283e-48	2.05073718818709e-43	-1.1503	0.025	0.389
SMC3.1	SMC3	2.2798727940553e-45	7.48596231928056e-41	-1.15209	0.018	0.361
CCND2.3	CCND2	3.41691366990383e-43	1.12194360351292e-38	-1.15316	0.025	0.364
SSR2	SSR2	6.75041723067615e-56	2.21649949769251e-51	-1.15479	0.041	0.462
LOC100630892	LOC100630892	7.73389705030104e-49	2.53942509646635e-44	-1.15601	0.007	0.363
RASAL2.3	RASAL2	7.40916423623665e-37	2.43279907696831e-32	-1.15688	0.005	0.288
EIF3D.1	EIF3D	4.8627216425082e-56	1.59667465131757e-51	-1.16251	0.052	0.474
RASGRP1.2	RASGRP1	1.93840635664223e-34	6.36475727203478e-30	-1.16317	0.002	0.27
NDUFA1	NDUFA1	2.52519577211465e-52	8.29148031773844e-48	-1.16636	0.018	0.399
LTB.2	LTB	1.96440908847535e-39	6.45013724200881e-35	-1.1676	0.205	0.577
ATP5MPL	ATP5MPL	2.31577872816306e-63	7.6038594539234e-59	-1.16917	0.073	0.544
SETX.2	SETX	8.30210666203934e-62	2.72599672248062e-57	-1.16939	0.098	0.575
SSB	SSB	1.37484995929328e-50	4.5143198413395e-46	-1.17563	0.016	0.387
PNN	PNN	3.11176061443873e-46	1.02174659775096e-41	-1.17611	0.041	0.404
PSMB10.2	PSMB10	1.95446787906577e-58	6.41749528091246e-54	-1.17736	0.057	0.498
ERH.1	ERH	3.36435071573567e-60	1.10468455751181e-55	-1.17766	0.057	0.509
TMEM50A.3	TMEM50A	2.31940115730788e-61	7.61575370002041e-57	-1.179	0.08	0.55
CHD9	CHD9	2.73587747831156e-46	8.983253700036e-42	-1.18286	0.03	0.387
RPS27L.1	RPS27L	2.48861102224764e-65	8.17135429155012e-61	-1.18449	0.091	0.579
MGST3.2	MGST3	7.169831086256e-50	2.35421403717216e-45	-1.18645	0.016	0.382
ROMO1.1	ROMO1	2.08391301498225e-55	6.84252838469422e-51	-1.18651	0.03	0.437
PSMA7.1	PSMA7	1.63690292490917e-62	5.37477075393927e-58	-1.1867	0.109	0.586
SNRPB2.1	SNRPB2	1.8539306989283e-49	6.08738144993107e-45	-1.18674	0.011	0.374
TNIK.3	TNIK	1.59342130391266e-36	5.23199885139721e-32	-1.18754	0.011	0.297
NSA2.1	NSA2	1.46838634932687e-49	4.82144657801478e-45	-1.18811	0.02	0.392
MRPS24.1	MRPS24	7.22608637417895e-50	2.37268546096166e-45	-1.18985	0.007	0.367
ATP2A3.1	ATP2A3	6.3276499750567e-39	2.07768386930987e-34	-1.19106	0.016	0.319
TRAF3IP3.3	TRAF3IP3	4.79571511201998e-46	1.57467305703176e-41	-1.19138	0.03	0.386
NPC2.3	NPC2	2.2551733335245e-45	7.4048616406277e-41	-1.19243	0.148	0.549
ITGA4.1	ITGA4	2.19977159546799e-48	7.22295003371915e-44	-1.19507	0.05	0.43
ARHGEF3.3	ARHGEF3	2.90757312276414e-36	9.54701634859605e-32	-1.19561	0.002	0.28
SYTL3.2	SYTL3	2.35430596872627e-35	7.73036364831272e-31	-1.19897	0.009	0.288
TSC22D2	TSC22D2	1.31725865957384e-50	4.32521880871072e-46	-1.19972	0.055	0.453
PAFAH1B3.3	PAFAH1B3	1.19003416908771e-45	3.90747719419948e-41	-1.20042	0.016	0.357
LOC102147707.1	LOC102147707	1.05647181230079e-50	3.46892519568963e-46	-1.20177	0.007	0.374
FERMT3	FERMT3	4.4305698226902e-53	1.45477760128033e-48	-1.20295	0.027	0.419
TPI1.1	TPI1	1.13902501882021e-54	3.73998864929618e-50	-1.20343	0.036	0.443
NDUFS5.1	NDUFS5	3.30731670470531e-56	1.08595743998999e-51	-1.20415	0.011	0.411
TOMM5.1	TOMM5	1.03888502841346e-56	3.41117899079559e-52	-1.20719	0.02	0.431
LIME1.3	LIME1	6.7408796192601e-35	2.21336782298405e-30	-1.20766	0.009	0.282
CST3.5	CST3	1.10315877441725e-22	3.62222183579903e-18	-1.20902	0.168	0.461
SH3KBP1.3	SH3KBP1	6.19497050056665e-53	2.03411856386106e-48	-1.20991	0.041	0.442
FKBP1A.2	FKBP1A	7.22813450051927e-53	2.3733579632455e-48	-1.21163	0.05	0.454
FIS1.1	FIS1	9.9820018947607e-67	3.27759032214468e-62	-1.21464	0.082	0.569
LOC102151033.2	LOC102151033	1.91898258651201e-44	6.3009793228122e-40	-1.21543	0.011	0.344
RASAL3.2	RASAL3	2.43592139345155e-42	7.99834789539816e-38	-1.21562	0.011	0.334
TOMM20.2	TOMM20	2.42957373728272e-59	7.97750536636782e-55	-1.21573	0.061	0.507
BLOC1S1.3	BLOC1S1	4.76316652054021e-45	1.56398572701938e-40	-1.21654	0.093	0.479
ACAP1.2	ACAP1	2.2133508861753e-42	7.26753763475659e-38	-1.21983	0.041	0.38
COPS9.1	COPS9	2.07490929920741e-53	6.81296468394753e-49	-1.21986	0.011	0.393
CTBP1.1	CTBP1	3.75745325432702e-50	1.23375977605828e-45	-1.22107	0.016	0.385
SEPT11.4	2011-09-01	2.44889945295081e-46	8.04096135376399e-42	-1.22181	0.025	0.381
NDUFA11.1	NDUFA11	2.43451324360441e-60	7.99372423537509e-56	-1.22329	0.02	0.446
SATB1.3	SATB1	1.90454273283658e-32	6.25356606326893e-28	-1.22385	0.007	0.264
FLT3LG.3	FLT3LG	3.4251261545199e-46	1.12464017283661e-41	-1.22404	0.057	0.425
SEPT7.5	2007-09-01	1.10118503716978e-71	3.61574106954699e-67	-1.225	0.216	0.755
ZBP1.2	ZBP1	8.95646891419493e-46	2.94085656797591e-41	-1.2257	0.036	0.395
PABPN1.1	PABPN1	1.40078152040115e-56	4.59946612223716e-52	-1.22642	0.045	0.468
CANX.2	CANX	2.62703437225577e-51	8.62586736130182e-47	-1.2266	0.055	0.458
SMARCA2.1	SMARCA2	5.40409212641239e-48	1.77443364970751e-43	-1.22919	0.032	0.398
FOXP1.1	FOXP1	3.00955108273494e-54	9.88186098016018e-50	-1.22949	0.048	0.459
SUMO2.2	SUMO2	1.03820546725641e-73	3.40894765173641e-69	-1.23079	0.127	0.659
YWHAB.2	YWHAB	2.5410556797272e-78	8.34355632438426e-74	-1.23101	0.255	0.817
PSAP.4	PSAP	5.0489582038017e-23	1.65782542621829e-18	-1.23164	0.209	0.499
C25H9orf16.2	C25H9orf16	8.20598674374116e-49	2.69443574730741e-44	-1.23325	0.023	0.391
SPN.2	SPN	1.44935153188306e-43	4.75894575493801e-39	-1.23392	0.016	0.346
DHCR24	DHCR24	2.77200525179422e-45	9.10187924426633e-41	-1.23392	0.014	0.355
REX1BD.1	REX1BD	8.89503924917561e-52	2.92068613746681e-47	-1.23978	0.011	0.387
CBX3.3	CBX3	1.51521431220217e-57	4.97520619411582e-53	-1.24118	0.057	0.488
KRT10A.1	KRT10A	4.73843720506452e-53	1.55586585628293e-48	-1.24375	0.048	0.446
TBCA.2	TBCA	1.90443722211591e-58	6.2532196188176e-54	-1.24477	0.036	0.459
CNBP.1	CNBP	7.9673583882456e-71	2.61608212678044e-66	-1.24735	0.145	0.666
GPX4	GPX4	8.97435421409943e-53	2.94672920619955e-48	-1.2525	0.055	0.461
LOC100056182.1	LOC100056182	1.56846260286812e-36	5.15004695651748e-32	-1.25535	0.007	0.29
FNBP1.2	FNBP1	5.39314252018387e-58	1.77083834650237e-53	-1.25773	0.064	0.498
TIFA.2	TIFA	1.00194401322528e-48	3.2898831674252e-44	-1.2629	0.023	0.389
PARK7.1	PARK7	5.16970921149669e-59	1.69747401959494e-54	-1.2634	0.02	0.439
MPC2.3	MPC2	2.00942658573041e-57	6.59795219424581e-53	-1.26465	0.025	0.439
CCDC107.1	CCDC107	6.09146827831582e-55	2.000133609185e-50	-1.26756	0.011	0.403
ARRB2.3	ARRB2	1.14766104189992e-53	3.76834503107839e-49	-1.27303	0.018	0.408
SSR3.1	SSR3	3.36878018091669e-67	1.106138972404e-62	-1.27899	0.05	0.53
ATP5MF.1	ATP5MF	8.45214028788431e-61	2.77526026352681e-56	-1.28095	0.034	0.467
HSP90B1.2	HSP90B1	3.3009083182582e-56	1.08385324630008e-51	-1.28109	0.091	0.529
HMGN1.1	HMGN1	2.29315041303379e-39	7.52955938119644e-35	-1.28133	0.014	0.32
SMCHD1.2	SMCHD1	1.97706410821348e-46	6.49168999931896e-42	-1.2841	0.032	0.389
C7H11orf58.1	C7H11orf58	1.49118690680698e-68	4.89631220850072e-64	-1.28512	0.061	0.555
CTSB.5	CTSB	3.08408793270844e-36	1.01266027270482e-31	-1.28542	0.052	0.364
SHMT2.2	SHMT2	3.76766173952854e-43	1.23711173217419e-38	-1.28629	0.005	0.325
CST7.3	CST7	2.51311593150068e-39	8.25181616108248e-35	-1.28816	0.007	0.306
SNRPD3	SNRPD3	6.24871968567633e-69	2.05176710879182e-64	-1.28835	0.055	0.542
STAMBPL1.2	STAMBPL1	5.22435060364377e-40	1.71541552070643e-35	-1.29401	0.005	0.306
CXCR3.3	CXCR3	2.05464619566483e-39	6.74643078346546e-35	-1.30551	0.011	0.313
SLFN5.2	SLFN5	1.03297054798582e-43	3.39175879431142e-39	-1.31248	0.023	0.357
ENOPH1.2	ENOPH1	5.36216399044426e-53	1.76066654626237e-48	-1.3126	0.007	0.382
BANF1.1	BANF1	4.69555714446992e-67	1.5417861883867e-62	-1.31324	0.055	0.529
PTPN18.2	PTPN18	2.67107845962584e-76	8.77048612218144e-72	-1.31579	0.148	0.699
SQLE.1	SQLE	3.89321827800108e-60	1.27833822158165e-55	-1.31704	0.052	0.496
SNRPB.2	SNRPB	4.0939247712426e-58	1.34424019863751e-53	-1.31789	0.016	0.426
PRKX.1	PRKX	3.69614815984653e-52	1.21363024828561e-47	-1.31913	0.007	0.381
COX5B.1	COX5B	4.68682822982776e-67	1.53892004926394e-62	-1.33187	0.091	0.582
RBX1.1	RBX1	4.71872877855062e-64	1.5493945944371e-59	-1.33202	0.066	0.53
NPDC1.3	NPDC1	2.22880438828272e-46	7.31827920892631e-42	-1.33457	0.005	0.346
LOC100630758.1	LOC100630758	1.57258896775029e-65	5.16359587560806e-61	-1.33591	0.048	0.511
SLC4A7.2	SLC4A7	2.54543506047526e-46	8.35793602107051e-42	-1.33615	0.023	0.372
LOC102149966	LOC102149966	2.43162280943896e-63	7.98423349479282e-59	-1.33927	0.036	0.483
ATP5IF1.2	ATP5IF1	2.41436110282979e-63	7.92755468114161e-59	-1.34054	0.018	0.454
TMEM258.3	TMEM258	1.06598469535386e-69	3.5001607471944e-65	-1.35348	0.041	0.52
INPP4B.3	INPP4B	8.7255993772882e-42	2.86505055553258e-37	-1.36266	0.002	0.314
NFATC2.2	NFATC2	5.81120330750403e-43	1.90810860601895e-38	-1.36378	0.011	0.333
CAP1.2	CAP1	7.43102096849869e-78	2.43997573500654e-73	-1.36491	0.152	0.698
NDUFA3.1	NDUFA3	2.68444368671581e-61	8.81437084533137e-57	-1.36573	0.011	0.437
APBB1IP.2	APBB1IP	4.72703440385931e-64	1.5521217465072e-59	-1.36987	0.059	0.52
ANXA6.3	ANXA6	7.25020713724008e-55	2.38060551351278e-50	-1.37168	0.025	0.423
DBI.3	DBI	1.02898323479638e-45	3.3786664514539e-41	-1.37179	0.027	0.379
PSME1.2	PSME1	7.31555348046554e-79	2.40206198531086e-74	-1.37452	0.177	0.728
LOC100630846	LOC100630846	2.68035942441224e-63	8.80096017005761e-59	-1.37507	0.023	0.465
GIMAP6.1	GIMAP6	7.58921464419548e-72	2.49191862842159e-67	-1.37642	0.052	0.555
DYNLL1.2	DYNLL1	8.19376499581069e-76	2.69042273637444e-71	-1.38003	0.066	0.586
ATP5MD.2	ATP5MD	3.44962493597959e-76	1.1326843477289e-71	-1.38176	0.07	0.594
CAST.1	CAST	1.9420216522732e-82	6.37662809523904e-78	-1.38237	0.132	0.701
IL27RA.1	IL27RA	4.7617753369845e-60	1.56352893189886e-55	-1.38654	0.023	0.447
ANXA2.3	ANXA2	4.96838568757347e-68	1.63136944051475e-63	-1.38975	0.166	0.67
SET.2	SET	4.42269790797445e-81	1.45219285808341e-76	-1.39042	0.125	0.685
ARL4C.2	ARL4C	1.81797892169482e-53	5.96933378938493e-49	-1.39127	0.089	0.507
ATP5PF.2	ATP5PF	4.61329836010556e-68	1.51477651654066e-63	-1.39286	0.043	0.517
SOD1.1	SOD1	2.88292291047395e-60	9.46607737654121e-56	-1.39408	0.03	0.454
TNFSF13B.3	TNFSF13B	2.14028900844934e-46	7.02763895924342e-42	-1.39475	0.005	0.344
EPSTI1.3	EPSTI1	3.34358396198902e-64	1.09786579391909e-59	-1.39491	0.052	0.511
NDUFA13	NDUFA13	7.51740107459826e-66	2.46833864284434e-61	-1.40104	0.025	0.473
LGALS3BP.2	LGALS3BP	1.11256915413721e-57	3.65312081760954e-53	-1.4035	0.025	0.437
ATP5PO	ATP5PO	8.88027154975784e-71	2.91583716336299e-66	-1.40533	0.036	0.517
CD96.3	CD96	9.01990040073512e-48	2.96168429658138e-43	-1.40835	0.009	0.36
ZMYND11.2	ZMYND11	3.08999487447932e-58	1.01459981703529e-53	-1.4085	0.018	0.429
PTMS.2	PTMS	3.76565691264918e-84	1.23645344726836e-79	-1.4108	0.236	0.806
CXCR6.3	CXCR6	7.59972019853116e-39	2.49536812718771e-34	-1.41311	0.007	0.302
IDH2.2	IDH2	6.11834533980872e-61	2.00895869232619e-56	-1.41451	0.025	0.451
LOC100064785.1	LOC100064785	1.60486963511198e-65	5.2695894468902e-61	-1.41562	0.023	0.472
FYN.2	FYN	7.24458875974131e-49	2.37876071926106e-44	-1.41727	0.014	0.371
LEPROTL1.3	LEPROTL1	3.56900167084221e-74	1.17188169862104e-69	-1.41754	0.075	0.593
F2R.4	F2R	2.00442056085068e-41	6.58151491155322e-37	-1.41847	0.007	0.319
EEF1D.1	EEF1D	2.5600218187432e-76	8.40583164184329e-72	-1.42707	0.061	0.586
AAK1.3	AAK1	1.02731194891261e-66	3.37317878425456e-62	-1.4356	0.066	0.543
NUDC.2	NUDC	3.7901716851228e-65	1.24450287281007e-60	-1.43689	0.02	0.466
FXYD5.3	FXYD5	3.01397162426275e-73	9.89637582826674e-69	-1.4387	0.059	0.566
ARGLU1.1	ARGLU1	8.09818815799244e-77	2.65904008167682e-72	-1.4399	0.08	0.615
CD37.1	CD37	2.23462257957423e-73	7.33738324003197e-69	-1.44205	0.059	0.565
SNRPD2	SNRPD2	6.59196200618427e-68	2.16447072473061e-63	-1.45045	0.016	0.471
NUCKS1	NUCKS1	9.14971155704739e-86	3.00430778975651e-81	-1.45069	0.134	0.703
LOC100061035.3	LOC100061035	4.43014952560396e-57	1.45463959673206e-52	-1.45247	0.023	0.428
SYNE1.1	SYNE1	2.42598680748594e-52	7.96572768238009e-48	-1.45326	0.018	0.401
TUBB	TUBB	4.50919048991598e-64	1.48059269736391e-59	-1.45375	0.032	0.48
APRT	APRT	3.17921263607321e-64	1.04389446905464e-59	-1.45668	0.043	0.494
GPX1	GPX1	3.03953776685009e-66	9.98032225745228e-62	-1.4582	0.023	0.477
LOC100059091	LOC100059091	1.66090878433477e-69	5.45359399336322e-65	-1.46065	0.118	0.623
BCL11B.2	BCL11B	1.58208698863049e-43	5.1947826271682e-39	-1.46278	0.005	0.327
ATP5F1B	ATP5F1B	4.23424053864718e-67	1.3903128808648e-62	-1.46967	0.016	0.471
ITGAL.3	ITGAL	3.02577873571615e-63	9.93514447872396e-59	-1.47227	0.016	0.453
PSMB8.5	PSMB8	2.23579126882639e-85	7.34122063119146e-81	-1.47511	0.145	0.717
TCOF1.2	TCOF1	1.22630318556198e-56	4.02656650979277e-52	-1.48766	0.005	0.399
LOC100054448.4	LOC100054448	9.69304296451573e-75	3.18271065739874e-70	-1.49187	0.061	0.573
NCR3.3	NCR3	7.09496653380938e-46	2.32963226137631e-41	-1.49707	0.007	0.343
LOC100051878	LOC100051878	8.28466126975345e-72	2.72026852792355e-67	-1.50134	0.027	0.511
PDCD4.2	PDCD4	2.35616014240169e-63	7.73645182757597e-59	-1.50175	0.032	0.473
DYNLRB1.1	DYNLRB1	4.01534040188274e-80	1.3184370209582e-75	-1.50275	0.08	0.618
DDX21.1	DDX21	3.79077174462071e-63	1.24469990234621e-58	-1.51025	0.02	0.456
SNRPE.1	SNRPE	1.29716013563628e-79	4.25922530536174e-75	-1.51577	0.05	0.575
ITGAE.4	ITGAE	2.0592576035496e-46	6.76157234125511e-42	-1.51639	0.011	0.355
PFDN5.2	PFDN5	3.95800591498143e-84	1.29961124218415e-79	-1.51955	0.073	0.631
GPR25.2	GPR25	3.17244192758759e-36	1.04167130692339e-31	-1.52403	0.011	0.293
SERBP1	SERBP1	3.17852267217464e-82	1.04366791940854e-77	-1.53018	0.08	0.627
CD7.6	CD7	8.89368137944942e-30	2.92024028094222e-25	-1.53131	0.02	0.265
RORA.2	RORA	6.12878431914668e-43	2.01238633119181e-38	-1.53267	0.009	0.33
RUNX3.3	RUNX3	3.26207218774658e-48	1.07110140284659e-43	-1.53633	0.016	0.367
NOP53.1	NOP53	3.39588071325944e-69	1.11503743219874e-64	-1.53706	0.023	0.485
HNRNPA1.1	HNRNPA1	1.11500399251347e-76	3.66111560941799e-72	-1.53888	0.05	0.563
SSR4.1	SSR4	5.34374034996853e-73	1.75461714391217e-68	-1.53948	0.041	0.532
ST3GAL6.3	ST3GAL6	3.90506001067295e-60	1.28222645450446e-55	-1.53993	0.018	0.438
LOC102147555.4	LOC102147555	9.24232086470046e-61	3.0347160559244e-56	-1.54855	0.052	0.496
SSBP4.2	SSBP4	2.55864770137752e-73	8.40131972747309e-69	-1.55501	0.023	0.506
FAU.3	FAU	1.76958075444528e-152	5.81041840722109e-148	-1.55555	0.605	0.979
DYNC1I2	DYNC1I2	3.35029830036769e-71	1.10007044692573e-66	-1.55584	0.014	0.485
LAT.4	LAT	2.22091887284283e-55	7.29238711897942e-51	-1.55917	0.025	0.421
ATP5F1A.1	ATP5F1A	2.65924625870642e-77	8.73163509046254e-73	-1.55988	0.045	0.555
IKZF3.3	IKZF3	8.49409335373835e-51	2.78903555269999e-46	-1.56165	0.009	0.375
CCT2.1	CCT2	2.53551955468046e-73	8.3253784577933e-69	-1.5697	0.032	0.517
LOC100053687.3	LOC100053687	2.23498466435111e-45	7.33857214539686e-41	-1.57	0.014	0.354
ABRACL.1	ABRACL	6.50875801888607e-73	2.13715069550124e-68	-1.57165	0.048	0.545
DQA.1.4	DQA.1	8.98751726671886e-53	2.95105129452714e-48	-1.57435	0.02	0.403
C3H4orf48.2	C3H4orf48	6.11808978230383e-58	2.00887478001946e-53	-1.58086	0.005	0.404
FYB1.4	FYB1	6.64027178860448e-81	2.18033324178828e-76	-1.58124	0.084	0.632
IL2RB.3	IL2RB	2.89655312812273e-52	9.51083219619098e-48	-1.58299	0.009	0.381
LOC100146250.2	LOC100146250	7.04843799550453e-64	2.31435461582391e-59	-1.58503	0.02	0.458
CD5.4	CD5	1.54799973263124e-48	5.08285712209468e-44	-1.58572	0.009	0.361
LOC100147519.2	LOC100147519	2.76840927759609e-81	9.09007186298675e-77	-1.58753	0.041	0.565
GAPDH.3	GAPDH	1.54567641633347e-105	5.07522851303096e-101	-1.59205	0.252	0.86
SKAP1.3	SKAP1	1.91310709670972e-56	6.28168715204637e-52	-1.59658	0.016	0.413
LOC100630549	LOC100630549	3.74150742155216e-80	1.22852396186665e-75	-1.5989	0.03	0.544
AES.3	AES	3.42888550448873e-58	1.12587455539887e-53	-1.60206	0.005	0.407
ACP5.1	ACP5	4.62371764310594e-64	1.51819768811384e-59	-1.60563	0.011	0.444
LOC111767815	LOC111767815	1.13351061133572e-88	3.72188209232084e-84	-1.6078	0.055	0.618
MACF1	MACF1	1.05512811496921e-67	3.46451316550141e-63	-1.60996	0.045	0.513
CALR.3	CALR	8.6726251776462e-75	2.84765647708013e-70	-1.61184	0.075	0.58
CYTB.3	CYTB	1.23311786052535e-122	4.04894249503499e-118	-1.61355	0.5	0.959
SPCS1.2	SPCS1	6.68789915051054e-85	2.19597168607014e-80	-1.6152	0.041	0.58
COX2.2	COX2	3.73316049593377e-131	1.22578324883985e-126	-1.6155	0.634	0.978
CD69.3	CD69	1.91160190968755e-39	6.27674487045906e-35	-1.62469	0.011	0.314
ATP5MC2.1	ATP5MC2	3.95114416295003e-78	1.29735818590464e-73	-1.62759	0.009	0.506
ND6	ND6	1.08167065104821e-62	3.55166558271679e-58	-1.63372	0.023	0.455
LOC100057107.3	LOC100057107	1.31512261263521e-75	4.31820509858773e-71	-1.63555	0.036	0.536
YBX1.1	YBX1	1.85677210870766e-89	6.09671121894161e-85	-1.63561	0.132	0.709
BOD1L1	BOD1L1	4.14270630779227e-66	1.36025761616359e-61	-1.63739	0.023	0.47
COX4I1	COX4I1	7.98813204805164e-102	2.62290315797776e-97	-1.67821	0.116	0.732
NPM1.1	NPM1	7.49220198973269e-82	2.46006452332873e-77	-1.67875	0.025	0.545
LAG3.3	LAG3	3.98747741116073e-52	1.30928820795463e-47	-1.68003	0.02	0.397
DEK.3	DEK	5.74414716388029e-92	1.88609072126009e-87	-1.68618	0.089	0.672
SELENOW.1	SELENOW	1.415155678384e-83	4.64666366997387e-79	-1.68819	0.041	0.576
LOC111775205.3	LOC111775205	7.29561414509613e-59	2.39551490454231e-54	-1.69156	0.032	0.45
ATP5MC3.2	ATP5MC3	2.18610390084704e-87	7.17807215843125e-83	-1.70128	0.036	0.585
ATP5ME.2	ATP5ME	2.51804043020865e-93	8.26798575259011e-89	-1.70338	0.05	0.631
AKAP9	AKAP9	2.84651249909587e-68	9.34652379078128e-64	-1.70439	0.023	0.48
SH2D1A.4	SH2D1A	8.72604482174842e-47	2.86519681722109e-42	-1.70765	0.016	0.362
EVL.3	EVL	1.78964564157725e-72	5.87630146411889e-68	-1.70898	0.007	0.476
CD8A.5	CD8A	2.01902937579979e-43	6.62948295543861e-39	-1.71258	0.016	0.343
PTMA.1	PTMA	1.87356735522011e-124	6.15185841086524e-120	-1.71282	0.252	0.903
RPL36AL	RPL36AL	3.90951240443450e-90	1.28368839799607e-85	-1.71726	0.057	0.618
BST2.3	BST2	2.95498024557206e-79	9.70267763633587e-75	-1.72641	0.055	0.575
ENO1	ENO1	3.24108540779079e-76	1.06421039364811e-71	-1.72829	0.025	0.521
ACTG1.3	ACTG1	4.57268963577455e-96	1.50144264190657e-91	-1.73466	0.27	0.826
SEC61G.4	SEC61G	7.38215532725873e-94	2.4239307017054e-89	-1.7383	0.052	0.634
ATM.3	ATM	1.64970568819155e-73	5.41680862717697e-69	-1.74983	0.018	0.502
PSIP1.4	PSIP1	1.30286484417299e-83	4.27795671584201e-79	-1.75666	0.043	0.574
EMP3.1	EMP3	1.92176855061639e-112	6.31012703594891e-108	-1.75825	0.093	0.747
PFN1.3	PFN1	1.96434657820481e-126	6.44993198953549e-122	-1.76008	0.305	0.915
ND1.3	ND1	4.40647522675747e-134	1.44686614070582e-129	-1.76159	0.502	0.969
UBD.4	UBD	3.11405992337633e-57	1.02250157584062e-52	-1.76585	0.014	0.415
LSP1	LSP1	1.0877806241257e-96	3.57172767931672e-92	-1.76788	0.091	0.685
ZBTB38.2	ZBTB38	5.30013867298092e-72	1.74030053327329e-67	-1.7742	0.027	0.502
SH3BGRL3.4	SH3BGRL3	7.95429783177772e-116	2.61179369306421e-111	-1.77987	0.23	0.866
PRF1.4	PRF1	1.44340765547512e-50	4.73942903675255e-46	-1.78275	0.014	0.382
LOC100056464.2	LOC100056464	1.1870244700739e-112	3.89759484748765e-108	-1.78523	0.127	0.788
PRDX1.2	PRDX1	2.43232828764045e-72	7.9865499324674e-68	-1.78691	0.061	0.559
SEPT9.3	2009-09-01	1.02546712367285e-88	3.36712130057979e-84	-1.78904	0.027	0.576
LOC100071401.4	LOC100071401	2.08619408808487e-89	6.85001828822668e-85	-1.78998	0.075	0.646
LOC102148185.2	LOC102148185	9.29058012767787e-59	3.05056198492303e-54	-1.79615	0.011	0.42
NKG7.5	NKG7	2.53250917583475e-47	8.31549387885339e-43	-1.79648	0.02	0.371
RBPJ.5	RBPJ	3.94753307416132e-85	1.29617248490087e-80	-1.79937	0.066	0.614
ND4.2	ND4	3.13625782137664e-136	1.02979025564902e-131	-1.8067	0.402	0.951
ND2.4	ND2	2.68073516285605e-143	8.80219390723783e-139	-1.81428	0.505	0.973
OST4.1	OST4	4.55938348978696e-95	1.49707356887155e-90	-1.82424	0.039	0.62
CALM1.2	CALM1	2.0878347720476e-129	6.85540547401828e-125	-1.82453	0.255	0.902
KLRK1.6	KLRK1	6.05436377062363e-55	1.98795034408427e-50	-1.84197	0.018	0.412
LOC100630090.3	LOC100630090	2.11983812732199e-73	6.96048849106176e-69	-1.84332	0.045	0.536
EIF3G.3	EIF3G	1.62978106993014e-114	5.35138614311563e-110	-1.86245	0.055	0.707
CGA.6	CGA	4.62118720817582e-38	1.51736681980453e-33	-1.87191	0.016	0.31
KMT2A.2	KMT2A	3.71633052377562e-80	1.22025712748173e-75	-1.87313	0.02	0.527
ARL6IP5.3	ARL6IP5	1.85848508766536e-87	6.10233578534921e-83	-1.8772	0.027	0.571
DQB.1.5	DQB.1	1.20414397295324e-43	3.95380673519198e-39	-1.87847	0.018	0.349
DOCK10.2	DOCK10	1.16331509345331e-86	3.81974510935394e-82	-1.87948	0.018	0.553
EIF3F.2	EIF3F	5.97595003802081e-96	1.96220319498413e-91	-1.88568	0.027	0.598
GLUD1.2	GLUD1	1.00083917887281e-81	3.28625544382887e-77	-1.88709	0.023	0.532
LOC100050506.2	LOC100050506	1.31916093137912e-95	4.33146491818333e-91	-1.90242	0.023	0.599
ATP5MG.1	ATP5MG	4.69428735752664e-114	1.54136925384387e-109	-1.90541	0.075	0.72
C10H19orf33.3	C10H19orf33	3.3946819275728e-71	1.11464381091853e-66	-1.94961	0.03	0.501
RRP1B.3	RRP1B	9.07871591348519e-81	2.98099637019286e-76	-1.95727	0.018	0.528
RAC2.4	RAC2	4.54112338765589e-131	1.49107786433681e-126	-1.96579	0.2	0.876
NME2.2	NME2	2.53248193689501e-106	8.31540443979475e-102	-1.97914	0.064	0.682
NAP1L1.1	NAP1L1	2.30324320017662e-102	7.56269904777992e-98	-1.98013	0.034	0.633
AHNAK.1	AHNAK	3.79226578106778e-112	1.24519046921361e-107	-1.98635	0.075	0.727
EIF3K.2	EIF3K	1.96227809491065e-117	6.44314012463912e-113	-1.99217	0.066	0.731
TMEM123.3	TMEM123	1.25202307753864e-91	4.11101777509811e-87	-2.0062	0.03	0.586
LCK.4	LCK	1.85496033706818e-81	6.09076226676336e-77	-2.00631	0.014	0.525
EEF1G.1	EEF1G	6.7645214981121e-121	2.22113063390511e-116	-2.00643	0.105	0.765
RPL4.2	RPL4	1.42550345465335e-110	4.68064059335427e-106	-2.01516	0.052	0.688
NDUFA4.2	NDUFA4	6.90650263336042e-106	2.2677501396639e-101	-2.0177	0.02	0.626
ND3.3	ND3	1.19610895862093e-148	3.92742376563182e-144	-2.02631	0.38	0.95
MNDA.3	MNDA	4.09280741730728e-113	1.34387331547284e-108	-2.02738	0.134	0.77
LOC111771758.2	LOC111771758	4.62816848155999e-94	1.51965912092022e-89	-2.03766	0.02	0.583
TMSB4X.2	TMSB4X	1.71187044327726e-201	5.62092660050089e-197	-2.04018	0.834	0.995
HSP90AB1.1	HSP90AB1	8.54777476763007e-93	2.80666184495133e-88	-2.04151	0.027	0.591
SLC25A6.2	SLC25A6	3.0906230500669e-127	1.01480607848947e-122	-2.07519	0.139	0.809
CD3D.4	CD3D	2.11151028498858e-83	6.93314402076e-79	-2.07913	0.023	0.546
MYCBP2.4	MYCBP2	2.61972958391192e-123	8.60188208877478e-119	-2.09937	0.08	0.76
SUB1.3	SUB1	2.48357993917484e-126	8.15483473028057e-122	-2.12117	0.095	0.78
ATP5F1E	ATP5F1E	1.70232111549012e-146	5.58957138271181e-142	-2.12542	0.136	0.857
LOC100065786.4	LOC100065786	1.17413605739652e-121	3.85527574446147e-117	-2.13995	0.059	0.729
VIM.5	VIM	2.53127450156337e-114	8.31143982588331e-110	-2.14279	0.332	0.881
MIF.3	MIF	1.30195554517653e-124	4.27497103258714e-120	-2.14926	0.036	0.706
NACA.1	NACA	5.18635796051231e-129	1.70294063633422e-124	-2.14981	0.102	0.782
PPIA.2	PPIA	9.49550541894808e-165	3.1178492043116e-160	-2.17944	0.255	0.931
IL32.4	IL32	1.13543125829086e-90	3.72818853659804e-86	-2.20089	0.034	0.586
GZMK.5	GZMK	3.22442898353561e-32	1.05874125674392e-27	-2.2016	0.011	0.268
ARHGDIB.4	ARHGDIB	4.24995752179997e-152	1.39547355228302e-147	-2.23479	0.209	0.903
LOC111771973.4	LOC111771973	4.3212593445363e-90	1.41888550577849e-85	-2.24308	0.034	0.586
LOC102149732.4	LOC102149732	7.89908249864347e-117	2.59366373842958e-112	-2.26228	0.027	0.67
RPS16.2	RPS16	3.7365246565062e-149	1.22688787096381e-144	-2.27706	0.116	0.848
HINT1.2	HINT1	4.6065986899274e-141	1.51257667983766e-136	-2.27979	0.045	0.768
RPS4X.2	RPS4X	3.52412068037624e-159	1.15714502540154e-154	-2.28673	0.218	0.906
HOPX.4	HOPX	4.46928997638707e-75	1.46749136374669e-70	-2.29358	0.036	0.524
LOC100146890.3	LOC100146890	1.57436625325484e-146	5.16943159256226e-142	-2.29463	0.148	0.867
LOC100063824.5	LOC100063824	7.99094172207724e-137	2.62382571444406e-132	-2.29658	0.025	0.737
RPS9.2	RPS9	2.16369461056688e-197	7.10449125379634e-193	-2.29944	0.411	0.974
MYL6.2	MYL6	1.05376892590728e-152	3.46005026821655e-148	-2.32355	0.166	0.872
LOC100630393.3	LOC100630393	2.17197161804685e-129	7.13166880785684e-125	-2.32869	0.034	0.722
CTSC.3	CTSC	6.69716063571853e-109	2.19901269473818e-104	-2.33329	0.023	0.64
S100A6.2	S100A6	1.73929673427361e-117	5.71098082698739e-113	-2.35246	0.061	0.72
LOC100055813.3	LOC100055813	5.48468547339417e-145	1.80089647518897e-140	-2.37758	0.045	0.779
S100A11.4	S100A11	7.19032964860388e-154	2.36094474011908e-149	-2.43383	0.111	0.859
RPL27.1	RPL27	3.54051924023213e-168	1.16252949253022e-163	-2.45437	0.13	0.888
SRP14.4	SRP14	9.33036778101746e-142	3.06362626089708e-137	-2.46753	0.03	0.749
LY6E.3	LY6E	3.42874448040216e-115	1.12582825014005e-110	-2.47388	0.07	0.703
RPL7.2	RPL7	8.97108241964564e-175	2.94565491249065e-170	-2.53138	0.186	0.909
RPL10.1	RPL10	6.96451893671562e-182	2.28679979287057e-177	-2.53298	0.243	0.935
RPS3.2	RPS3	6.18952416569518e-187	2.03233025980601e-182	-2.5531	0.2	0.936
ETS1.5	ETS1	7.89271339279661e-116	2.59157244252477e-111	-2.57041	0.027	0.662
LOC102149605.4	LOC102149605	1.96934158937862e-100	6.4663331087247e-96	-2.58883	0.03	0.617
FABP5.3	FABP5	2.16825437464223e-104	7.11946323913777e-100	-2.59952	0.1	0.692
CD2.4	CD2	2.28905844930615e-114	7.51612341829673e-110	-2.63001	0.02	0.65
LOC100146699.4	LOC100146699	3.3817804480279e-144	1.11040761010996e-139	-2.63776	0.03	0.755
TMSB10.3	TMSB10	4.17716220714735e-147	1.37157121071683e-142	-2.66901	0.089	0.815
CD81.5	CD81	2.1057461292836e-142	6.9142174155027e-138	-2.67687	0.073	0.79
IFI27.6	IFI27	8.95038713873299e-116	2.93885961700298e-111	-2.68919	0.132	0.759
RPL31.3	RPL31	1.78815661690073e-169	5.87141225159354e-165	-2.72364	0.052	0.84
RPL39.3	RPL39	2.20633993949617e-180	7.24451719133568e-176	-2.74884	0.209	0.917
ZC3H10.2	ZC3H10	2.77631465277107e-215	9.11602916237379e-211	-2.7744	0.33	0.974
LOC100147160.5	LOC100147160	2.51813544870396e-154	8.26829774581945e-150	-2.78094	0.036	0.793
ITGB1.4	ITGB1	6.45899203578671e-143	2.12081003495056e-138	-2.79262	0.036	0.751
RPL21.2	RPL21	3.5396612979067e-204	1.16224778716766e-199	-2.83501	0.214	0.953
RPL23.2	RPL23	2.5105531432106e-179	8.24340124573201e-175	-2.84274	0.091	0.879
RACK1.1	RACK1	1.27638887803579e-178	4.19102288103051e-174	-2.84955	0.059	0.865
RGS1.3	RGS1	3.6490670133519e-80	1.1981711538341e-75	-2.85639	0.016	0.522
LOC100034005.3	LOC100034005	1.62203334642609e-201	5.32594649299006e-197	-2.86375	0.223	0.948
RPL12.3	RPL12	3.56527526665855e-177	1.17065813380733e-172	-2.86566	0.08	0.879
RPS28.2	RPS28	1.17446149342843e-217	3.85634431367223e-213	-2.88068	0.298	0.972
RPS29.3	RPS29	8.15112610810784e-208	2.67642225759721e-203	-2.88636	0.307	0.969
RPL32.2	RPL32	2.49418767087774e-207	8.18966521732704e-203	-2.92393	0.166	0.951
UBA52.1	UBA52	4.57289758686743e-208	1.50151092264792e-203	-2.92719	0.157	0.952
COX1.2	COX1	9.47831167065767e-223	3.11220363706045e-218	-2.93878	0.495	0.994
RPS25.2	RPS25	4.0792042234893e-210	1.33940670678271e-205	-2.9426	0.184	0.95
LOC100147522.6	LOC100147522	3.83735326656523e-40	1.25999494507669e-35	-2.94666	0.014	0.318
RPL8.3	RPL8	1.98737378285412e-218	6.52554181600149e-214	-2.95914	0.236	0.974
RPS27.5	RPS27	8.59192472858787e-224	2.82115848463183e-219	-2.96237	0.423	0.979
RPS3A.2	RPS3A	1.49724819448304e-204	4.91621444658505e-200	-2.98478	0.232	0.953
RPL15.2	RPL15	1.74198105720532e-202	5.71979480133368e-198	-2.99589	0.123	0.932
RPL24.3	RPL24	1.21809907544188e-210	3.99962831421341e-206	-3.0048	0.211	0.962
RPL36A.2	RPL36A	7.14330034314305e-180	2.34550266767102e-175	-3.00891	0.048	0.852
RPS26.4	RPS26	2.74546582329714e-197	9.01473703079615e-193	-3.01588	0.12	0.925
RPL22.3	RPL22	5.12521999256134e-187	1.68286598455752e-182	-3.01715	0.055	0.877
RPL34.4	RPL34	9.70961615919559e-210	3.18815246587187e-205	-3.01759	0.211	0.959
RPS2.3	RPS2	7.59747112575042e-214	2.49462964414015e-209	-3.02132	0.191	0.958
RPS23.2	RPS23	8.5740002288459e-219	2.81527297514155e-214	-3.02249	0.214	0.967
PTPRCAP.4	PTPRCAP	1.29813152065714e-141	4.26241484807772e-137	-3.02538	0.032	0.743
DQA.7	DQA	8.73344873156346e-142	2.86762789100886e-137	-3.04543	0.025	0.737
RPL7A.1	RPL7A	1.20944922407529e-224	3.97122652725123e-220	-3.05964	0.211	0.97
RPL29.3	RPL29	2.25419510312271e-194	7.40164962110341e-190	-3.07409	0.07	0.897
PPIB.3	PPIB	4.20321107366325e-182	1.38012435603733e-177	-3.07495	0.041	0.854
EEF1B2.4	EEF1B2	4.17967645726133e-209	1.37239676474176e-204	-3.08462	0.232	0.967
RPL36.3	RPL36	2.03473233551743e-231	6.68104362367149e-227	-3.08616	0.243	0.981
CD3G.4	CD3G	6.13309810114427e-142	2.01380276151072e-137	-3.1084	0.032	0.742
RPL5.2	RPL5	5.2390405902353e-194	1.72023897780376e-189	-3.10994	0.093	0.906
RPL9.2	RPL9	7.17440351341933e-208	2.35571539363124e-203	-3.11539	0.173	0.942
RPS14.3	RPS14	1.41658904746277e-214	4.65137013734401e-210	-3.15664	0.141	0.953
RPL35A.2	RPL35A	4.60115738278138e-203	1.51079002663627e-198	-3.16376	0.17	0.939
RPL10A.3	RPL10A	1.69647645746091e-209	5.57038044807289e-205	-3.16452	0.118	0.941
RPL38.4	RPL38	5.76301108725266e-224	1.89228469049941e-219	-3.17696	0.23	0.973
RPL18.2	RPL18	1.11424356908568e-208	3.65861875909284e-204	-3.18147	0.127	0.932
RPS20.3	RPS20	6.76826963766497e-229	2.22236133552729e-224	-3.18402	0.295	0.976
RPL23A.3	RPL23A	2.25513490885085e-211	7.40473547321176e-207	-3.19698	0.091	0.935
RPS11.3	RPS11	2.21501994294335e-221	7.27301798265448e-217	-3.2038	0.186	0.964
GZMA.5	GZMA	5.01244612718332e-61	1.64583668586064e-56	-3.20582	0.036	0.459
RPL26.2	RPL26	5.9533481447415e-208	1.95478186332587e-203	-3.21011	0.095	0.934
EEF1A1.1	EEF1A1	1.05167473374827e-234	3.45317398826246e-230	-3.21425	0.352	0.988
RPS8.3	RPS8	3.23358466697363e-221	1.06174752540079e-216	-3.22163	0.232	0.968
RPLP0.3	RPLP0	2.86012193648703e-218	9.39121037845516e-214	-3.22305	0.202	0.962
CTSW.5	CTSW	3.1742126758103e-111	1.04225273210231e-106	-3.23995	0.025	0.64
CD3E.4	CD3E	9.85250223553355e-149	3.23506910903744e-144	-3.2544	0.036	0.764
RPS19.4	RPS19	5.49607802725674e-223	1.80463722024975e-218	-3.26485	0.239	0.975
RPL3.3	RPL3	7.06278722918855e-216	2.31906618670406e-211	-3.27467	0.102	0.946
RPSA.2	RPSA	2.05661539434486e-198	6.75289664733133e-194	-3.27728	0.05	0.899
RPL28.3	RPL28	4.59417047986769e-212	1.50849587706455e-207	-3.27731	0.114	0.94
LGALS1.2	LGALS1	1.286786057589e-191	4.22516202009349e-187	-3.30433	0.13	0.912
RPL6.2	RPL6	2.37484911243739e-209	7.79781706068818e-205	-3.31122	0.091	0.926
RPS13.4	RPS13	4.4723223681347e-213	1.46848704957703e-208	-3.31969	0.118	0.945
RPL30.2	RPL30	1.42359664076344e-222	4.67437956994677e-218	-3.3228	0.157	0.957
RPS27A.3	RPS27A	4.38322395588721e-213	1.43923158591557e-208	-3.32534	0.095	0.946
RPLP2.1	RPLP2	2.81335405006157e-230	9.23764802337718e-226	-3.35051	0.193	0.972
RPL14.3	RPL14	9.11699695806363e-228	2.99356595118019e-223	-3.38732	0.152	0.965
RPL18A.4	RPL18A	2.5921986001003e-210	8.51148410342932e-206	-3.39475	0.109	0.935
RPS10.4	RPS10	1.0491341842246e-226	3.44483209390147e-222	-3.40711	0.136	0.969
RPL13A.4	RPL13A	2.434957499286e-239	7.99518294890557e-235	-3.40832	0.239	0.983
RPL19.2	RPL19	3.50516496893886e-213	1.15092091755107e-208	-3.41991	0.075	0.933
RPL13.4	RPL13	2.61560149689518e-232	8.58832751505533e-228	-3.47679	0.18	0.979
S100A10.4	S100A10	1.78938774425336e-200	5.8754546582559e-196	-3.50833	0.064	0.91
RPL27A.3	RPL27A	1.04097922772476e-235	3.41805529423424e-231	-3.53448	0.17	0.976
RPS15.2	RPS15	9.38811936491082e-236	3.08258899346847e-231	-3.55341	0.161	0.975
RPS5.2	RPS5	9.09869077259735e-224	2.98755511518234e-219	-3.55853	0.123	0.954
RPS6.1	RPS6	1.018643774978e-221	3.34471683514025e-217	-3.57542	0.075	0.946
RPL37A.2	RPL37A	1.45700497086825e-239	4.78407582184589e-235	-3.60863	0.218	0.98
DRA.4	DRA	3.11572996448873e-185	1.02304993383987e-180	-3.63186	0.057	0.877
CD74.3	CD74	8.91600852591155e-211	2.92757139948306e-206	-3.64692	0.089	0.936
RPS15A.4	RPS15A	7.42130937949622e-227	2.43678693475758e-222	-3.65078	0.143	0.96
RPLP1.3	RPLP1	3.82556385924963e-246	1.25612389318461e-241	-3.72165	0.614	0.995
DRB.7	DRB	2.19656292959161e-207	7.21241437931405e-203	-3.75291	0.075	0.928
DQB.6	DQB	4.29501585387734e-193	1.41026845562063e-188	-3.7574	0.043	0.879
RPS12.3	RPS12	1.11382266600994e-229	3.65723672384365e-225	-3.8108	0.143	0.97
CCL5.6	CCL5	2.46334029086477e-119	8.08837784505446e-115	-3.82393	0.043	0.682
RPS18.4	RPS18	2.64665524740406e-234	8.69029250485122e-230	-3.82972	0.109	0.969
RPS21.4	RPS21	1.35661702245997e-240	4.45445199324731e-236	-3.83548	0.161	0.979
RPL37.4	RPL37	4.00613914391453e-243	1.31541578790434e-238	-3.86172	0.232	0.982
RPS7.2	RPS7	2.31798248753017e-229	7.61109549780533e-225	-3.88504	0.091	0.954
RPL35.4	RPL35	1.52788923801372e-239	5.01682431301805e-235	-3.94235	0.109	0.974
CRIP1.3	CRIP1	1.95502763966551e-211	6.4193332548417e-207	-3.99065	0.105	0.94
RPS24.2	RPS24	1.84119586760563e-236	6.04556663128308e-232	-3.99813	0.084	0.963
S100A4.4	S100A4	3.02569337362137e-150	9.93486419228577e-146	-4.03331	0.077	0.793

## Sheet: Cluster 7
ID	gene	p_val	p_val_adj	avg_log2FC	pct.1	pct.2
SPP1	SPP1	0	0	3.81189	0.611	0.02
LYZ	LYZ	2.36824115304393e-119	7.77611982601973e-115	3.58246	0.622	0.089
CST3.6	CST3	8.56844075308121e-29	2.81344752127421e-24	3.42797	0.811	0.418
GPNMB	GPNMB	2.10228958771584e-90	6.90286786126497e-86	3.09345	0.667	0.143
CCL8	CCL8	2.54824968053941e-99	8.36717782605115e-95	2.81672	0.45	0.053
LOC100630171	LOC100630171	3.97798919758634e-94	1.30617275302748e-89	2.49554	0.778	0.172
CCL15	CCL15	3.43555806739043e-181	1.12806549142765e-176	2.43823	0.528	0.036
CTSS.7	CTSS	4.3766289689565e-94	1.43706612195687e-89	2.41544	0.944	0.374
CTSZ	CTSZ	5.37232385975409e-137	1.76400253935026e-132	2.36875	0.922	0.188
LGALS3.4	LGALS3	4.04451645219798e-45	1.32801697707921e-40	2.33654	0.833	0.433
CD68	CD68	3.9751429062171e-143	1.30523817325639e-138	2.31557	0.806	0.129
CTSB.6	CTSB	3.14326908362766e-77	1.03209240360914e-72	2.2928	0.878	0.313
CYBB	CYBB	7.41069015790354e-128	2.43330011334763e-123	2.2753	0.872	0.177
FTH1.7	FTH1	1.31336238557582e-61	4.31242539303821e-57	2.26242	0.989	0.69
LOC100630595.7	LOC100630595	1.55118049266514e-64	5.09330114766598e-60	2.16223	0.994	0.672
FTL.7	FTL	2.57478166594852e-62	8.45429560014196e-58	2.11081	1	0.691
LOC100050760.7	LOC100050760	6.73862606020255e-92	2.21262786686751e-87	2.0896	0.856	0.255
CPVL	CPVL	2.70284981160514e-225	8.87480735640548e-221	2.04484	0.633	0.042
CXCL16.5	CXCL16	2.06026691779693e-114	6.76488642458623e-110	2.027	0.894	0.23
GRN.3	GRN	3.42545115264353e-131	1.1247468859705e-126	2.02468	0.95	0.198
LAMP1.5	LAMP1	4.01194603742355e-88	1.31732248138802e-83	2.02202	0.906	0.313
CD63.6	CD63	3.0232920285852e-109	9.92697937585952e-105	1.99244	0.917	0.218
PRNP	PRNP	1.26899210425036e-147	4.16673557430604e-143	1.96112	0.728	0.094
PSAP.5	PSAP	7.70154869443519e-73	2.52880351381779e-68	1.95563	0.95	0.452
RNASE6.1	RNASE6	3.77840339305901e-115	1.24063875411093e-110	1.93055	0.817	0.157
NPC2.4	NPC2	8.49870834646216e-75	2.79055088556085e-70	1.8613	0.961	0.492
CKB	CKB	3.05188384857346e-283	1.0020860616791e-278	1.85746	0.433	0.008
LOC111767398.2	LOC111767398	1.0853988861612e-83	3.5639072427103e-79	1.80163	0.828	0.203
MAFB	MAFB	7.18706408790053e-182	2.35987249326214e-177	1.78453	0.606	0.051
CD1A4	CD1A4	2.56670401948037e-201	8.4277726479638e-197	1.76876	0.367	0.011
MPEG1	MPEG1	1.61085610327899e-186	5.28924601511655e-182	1.74549	0.694	0.07
LOC100054260	LOC100054260	1.54075817460585e-170	5.05907946631832e-166	1.7343	0.672	0.071
CTSK	CTSK	1.12840824472761e-30	3.70512847156309e-26	1.73181	0.35	0.09
LGMN	LGMN	6.05858089270245e-131	1.98933503611885e-126	1.72592	0.783	0.12
IFI30.4	IFI30	4.09219948266448e-73	1.34367370013288e-68	1.72088	0.783	0.213
CTSD.5	CTSD	4.36332676118008e-37	1.43269834203348e-32	1.70856	0.85	0.453
TFRC	TFRC	4.76563204438256e-77	1.56479528177301e-72	1.70358	0.583	0.113
PLEKHO1	PLEKHO1	1.20512203932546e-163	3.95701821612514e-159	1.66884	0.794	0.104
CXCL1	CXCL1	4.12181037814797e-106	1.35339643766489e-101	1.65674	0.678	0.109
PLD3	PLD3	1.64325251137784e-95	5.39561962110913e-91	1.65022	0.706	0.143
MECR.1	MECR	3.12173611462615e-101	1.0250220532375e-96	1.64883	0.8	0.16
TYROBP.7	TYROBP	5.2050013287406e-91	1.70906218629197e-86	1.62964	0.961	0.273
ATP6V1F.5	ATP6V1F	1.05901805617997e-78	3.47728578746692e-74	1.62106	0.889	0.278
SPI1.1	SPI1	2.52275813282081e-141	8.28347632911714e-137	1.61418	0.906	0.145
SERPINB1.2	SERPINB1	4.86514906140114e-98	1.59747169431106e-93	1.61203	0.861	0.204
LHFPL2	LHFPL2	1.45310099345453e-133	4.77125711200795e-129	1.60018	0.722	0.106
LOC100630244	LOC100630244	1.1310204602834e-115	3.71370568134056e-111	1.57518	0.406	0.034
VIM.6	VIM	1.53075070949776e-50	5.02621995463588e-46	1.57359	0.989	0.822
ANXA4	ANXA4	3.03585899943755e-108	9.9682430246532e-104	1.56163	0.789	0.153
LOC100050835.5	LOC100050835	3.22733739913424e-69	1.05969623500573e-64	1.55716	0.889	0.33
ATP6V0C.7	ATP6V0C	3.89837483926546e-63	1.28003137847281e-58	1.54183	0.933	0.436
LOC100050637	LOC100050637	7.94365844135399e-74	2.60830024921858e-69	1.52266	0.572	0.108
SCPEP1	SCPEP1	2.76087926596302e-138	9.06534706978959e-134	1.52132	0.772	0.11
BHLHE41	BHLHE41	4.1556819732022e-83	1.36451817590094e-78	1.51999	0.561	0.093
TIMP1.1	TIMP1	6.37761525441443e-28	2.09408996878698e-23	1.51077	0.506	0.159
LOC102148710	LOC102148710	3.4894138351152e-58	1.14574903276008e-53	1.50955	0.678	0.181
PRDX1.3	PRDX1	1.15709951685591e-39	3.79933626359638e-35	1.508	0.928	0.495
PLBD2	PLBD2	1.23492081559541e-135	4.05486249800752e-131	1.48568	0.828	0.133
MMP1	MMP1	1.2816653250529e-57	4.2083480948112e-53	1.48517	0.256	0.028
CD36	CD36	9.56069993406637e-104	3.13925582335069e-99	1.48487	0.594	0.087
ATP6V1G1.5	ATP6V1G1	1.80713404225166e-56	5.93372462773331e-52	1.47865	0.95	0.497
FCGRT	FCGRT	4.09120816133381e-116	1.34334819977396e-111	1.45466	0.756	0.126
MX2.1	MX2	6.15143848594923e-49	2.01982482686143e-44	1.45278	0.539	0.141
SDCBP.7	SDCBP	3.05105075360274e-65	1.00181251494546e-60	1.44241	0.856	0.284
RNF130.6	RNF130	2.14567344253584e-88	7.04531874856644e-84	1.43823	0.861	0.222
ALDH1A1	ALDH1A1	1.68803549290563e-64	5.54266454095563e-60	1.43045	0.439	0.075
EPB41L2	EPB41L2	2.43625684966623e-136	7.99944936587906e-132	1.42464	0.744	0.107
KLF4	KLF4	1.10948601739538e-157	3.64299733811773e-153	1.40399	0.789	0.099
LOC106782413	LOC106782413	2.85038533298182e-126	9.35924024084579e-122	1.40383	0.606	0.075
TCN2	TCN2	1.15325907389325e-147	3.78672616912849e-143	1.39017	0.561	0.055
FCER1G.7	FCER1G	1.27952133030086e-80	4.20130828804288e-76	1.38986	0.928	0.246
SELENOP	SELENOP	1.9344938285203e-55	6.3519104859464e-51	1.38432	0.461	0.09
LMNA	LMNA	1.39648761725486e-64	4.58536709125635e-60	1.34682	0.6	0.134
FGL2	FGL2	4.9603813951854e-104	1.62874123110912e-99	1.34213	0.75	0.139
MMP9	MMP9	1.05887769333745e-141	3.47682490607353e-137	1.32979	0.311	0.013
ADAM9	ADAM9	2.13654913968433e-139	7.01535910015348e-135	1.32829	0.711	0.095
GM2A	GM2A	1.20748832912429e-125	3.96478792867961e-121	1.3124	0.572	0.067
LOC100054321	LOC100054321	3.35288610247747e-130	1.10092015174848e-125	1.31171	0.517	0.053
SIRPA.1	SIRPA	5.78128887314351e-119	1.89828620149667e-114	1.31126	0.794	0.134
CEBPD	CEBPD	7.96999450448941e-118	2.6169476955491e-113	1.31118	0.717	0.11
IFI6.7	IFI6	1.28186050782051e-44	4.20898897742865e-40	1.31014	0.856	0.345
NFE2L2	NFE2L2	2.69356881779955e-91	8.84433321324481e-87	1.30806	0.8	0.176
CCDC88A	CCDC88A	1.67185021298714e-143	5.48952017434328e-139	1.3012	0.722	0.095
CSF1R	CSF1R	1.28574465284287e-176	4.22174256760955e-172	1.27807	0.6	0.051
SIGLEC1	SIGLEC1	5.67156079810624e-116	1.86225698805818e-111	1.27357	0.628	0.082
CD163	CD163	3.01572446409214e-71	9.90213127784654e-67	1.26638	0.589	0.109
IRF8	IRF8	4.46067038787017e-80	1.46466112185717e-75	1.25567	0.439	0.061
TPM4.5	TPM4	1.15248554793222e-71	3.78418629663544e-67	1.25474	0.822	0.226
C1QB	C1QB	1.39376701369731e-61	4.5764339894751e-57	1.25383	0.617	0.137
DCSTAMP	DCSTAMP	9.8561501416501e-108	3.23626689901081e-103	1.2484	0.522	0.064
TKT.6	TKT	2.28127235381178e-65	7.49055777374098e-61	1.24639	0.783	0.219
EMP1	EMP1	3.04194052245347e-104	9.98821170547598e-100	1.24055	0.528	0.068
LOC100052888	LOC100052888	2.92059597829747e-74	9.58977689473973e-70	1.23085	0.539	0.09
CYBA.7	CYBA	1.26783249013799e-52	4.16292798136808e-48	1.22972	0.983	0.631
MYOF	MYOF	2.19595124976126e-128	7.2104059285911e-124	1.22095	0.617	0.076
ZEB2	ZEB2	1.18403568739277e-70	3.88778117955416e-66	1.21603	0.761	0.195
ACO1	ACO1	1.92603281456484e-102	6.32412874662365e-98	1.21472	0.639	0.102
RGS10.3	RGS10	3.35384347078359e-46	1.10123450363179e-41	1.21437	0.728	0.253
S100P.7	S100P	2.2774626081242e-60	7.4780484737758e-56	1.20402	0.828	0.242
TIMP2	TIMP2	8.70985585890012e-127	2.85988117126985e-122	1.20257	0.711	0.099
GNS	GNS	1.0059508964386e-84	3.30303976845615e-80	1.2024	0.717	0.148
ABCA6	ABCA6	2.49264520000482e-121	8.18460051421583e-117	1.20187	0.372	0.027
YBX1.2	YBX1	6.40984992354815e-50	2.10467422239703e-45	1.19149	0.967	0.642
LITAF.4	LITAF	2.27114419877427e-83	7.45730197667532e-79	1.18133	0.872	0.207
LRP1	LRP1	6.59938834658615e-109	2.16690916360156e-104	1.17623	0.622	0.084
PLTP	PLTP	3.2185660739863e-30	1.0568161703934e-25	1.17467	0.333	0.081
BLVRB	BLVRB	1.28911140228625e-71	4.2327972894069e-67	1.17378	0.728	0.169
SCARB2	SCARB2	5.5788102788514e-53	1.83180235506086e-48	1.16744	0.606	0.159
LOC102148014.1	LOC102148014	7.00778679287207e-120	2.30100679343955e-115	1.16734	0.739	0.114
BCAT1	BCAT1	1.14456271745385e-89	3.75817168275972e-85	1.1623	0.533	0.08
LOC100051036	LOC100051036	4.58126308624275e-88	1.50425773436781e-83	1.16175	0.572	0.091
DNASE2	DNASE2	6.43424772531964e-113	2.11268524060871e-108	1.15901	0.694	0.108
LIPA	LIPA	2.07329221217222e-75	6.8076549786675e-71	1.15835	0.522	0.089
APOE	APOE	5.08967732819586e-30	1.67119555071311e-25	1.15815	0.533	0.177
ALDH2	ALDH2	2.81542244715914e-93	9.24443960524703e-89	1.15227	0.667	0.113
KCNE3	KCNE3	1.6439377968722e-143	5.39786975602986e-139	1.14873	0.633	0.071
AKR1A1	AKR1A1	1.41368589381054e-109	4.6418376323269e-105	1.1487	0.656	0.096
UCP2.5	UCP2	1.70470967936193e-48	5.59741423218491e-44	1.14478	0.883	0.339
LOC100061154	LOC100061154	4.6300895271732e-103	1.52028989624732e-98	1.14418	0.506	0.064
SOD2.5	SOD2	2.54146524841781e-51	8.34490114317987e-47	1.14126	0.717	0.21
COLEC12	COLEC12	5.15645291243978e-66	1.6931213137996e-61	1.14093	0.467	0.078
TXN.4	TXN	2.91054894016255e-16	9.55678744502373e-12	1.13997	0.883	0.541
C1H15orf48.6	C1H15orf48	4.0177025183554e-37	1.319212621902e-32	1.13417	0.761	0.284
LOC102150778	LOC102150778	5.04005431294491e-131	1.65490183365546e-126	1.13024	0.7	0.096
PPT1	PPT1	2.51967350715341e-78	8.27334796073821e-74	1.12681	0.8	0.194
LOC111775204	LOC111775204	1.9561527245196e-135	6.42302747096012e-131	1.1248	0.639	0.076
LOC100067608	LOC100067608	6.09628404758153e-111	2.00171486702339e-106	1.12416	0.556	0.07
ABCA1	ABCA1	9.63220158158185e-86	3.1627333893124e-81	1.12391	0.361	0.038
AIG1	AIG1	4.26934358860508e-101	1.40183896731848e-96	1.11651	0.622	0.1
CLEC7A	CLEC7A	6.72049790680578e-125	2.20667548769968e-120	1.11204	0.639	0.084
ATP6V0B.7	ATP6V0B	7.4235683182617e-55	2.43752865730123e-50	1.1118	0.861	0.316
PLBD1	PLBD1	2.57448922243016e-77	8.45333536184942e-73	1.10178	0.739	0.159
AIF1	AIF1	2.65650865721339e-128	8.72264617596015e-124	1.09863	0.667	0.085
CAT	CAT	1.07730939896256e-51	3.53734541149356e-47	1.09517	0.678	0.196
STX2	STX2	4.41681372531602e-125	1.45026078670752e-120	1.09436	0.656	0.088
CD44.3	CD44	1.74087752547265e-35	5.71617135488946e-31	1.09386	0.967	0.872
MRC1	MRC1	2.02761980117287e-79	6.65768961715112e-75	1.09134	0.467	0.067
LOC100060996.5	LOC100060996	1.20637434067855e-47	3.96113014761801e-43	1.08966	0.756	0.26
RGCC.4	RGCC	3.864909738456e-23	1.26904311262203e-18	1.08918	0.683	0.312
TREM2	TREM2	9.79222345878543e-156	3.21527657269219e-151	1.08667	0.433	0.027
ATP6AP1.6	ATP6AP1	1.41576148003997e-67	4.64865281971124e-63	1.08586	0.861	0.244
EIF4A1.4	EIF4A1	2.00495184724794e-48	6.5832593904386e-44	1.07889	0.9	0.394
TPP1	TPP1	3.09828459193626e-115	1.01732174576227e-110	1.07805	0.706	0.111
SORT1	SORT1	1.86411503102974e-102	6.12082170438614e-98	1.07515	0.644	0.101
CLEC12A	CLEC12A	6.35340698184793e-103	2.08614118248977e-98	1.07023	0.611	0.088
ALDH3A2	ALDH3A2	3.8107528454333e-66	1.25126069679802e-61	1.06919	0.656	0.151
HSPB1	HSPB1	4.38928795407955e-79	1.44122269972202e-74	1.05818	0.75	0.159
QKI.3	QKI	2.26546245358281e-68	7.43864596633916e-64	1.05595	0.8	0.212
ZFYVE16	ZFYVE16	2.13901593518636e-83	7.0234588231844e-79	1.05539	0.589	0.104
LOC100055750	LOC100055750	1.01241654702665e-65	3.32426973216202e-61	1.05188	0.467	0.08
ANXA5.5	ANXA5	1.86630763057765e-54	6.12802110500172e-50	1.0471	0.894	0.33
LAPTM4A.5	LAPTM4A	1.6229306504422e-43	5.32889279072698e-39	1.04534	0.85	0.361
BLOC1S1.4	BLOC1S1	8.93330705733042e-36	2.93325137227444e-31	1.04468	0.917	0.423
PAK1	PAK1	2.90898290844228e-101	9.55164537987024e-97	1.03407	0.617	0.092
CADM1	CADM1	2.53467618899985e-165	8.32260926658099e-161	1.03185	0.456	0.029
BRI3.5	BRI3	4.14932319274421e-71	1.36243027033756e-66	1.02742	0.822	0.215
CTSA.5	CTSA	7.18356751844387e-50	2.35872439468105e-45	1.02168	0.794	0.256
ILT11A.1	ILT11A	4.09988602118158e-102	1.34619757505497e-97	1.01875	0.706	0.115
SLC16A1	SLC16A1	1.49785492668077e-134	4.91820665175629e-130	1.01762	0.539	0.055
ATP1B1	ATP1B1	5.2489774658747e-58	1.72350175091996e-53	1.01445	0.589	0.137
CORO1B	CORO1B	3.11989189900488e-91	1.02441650503825e-86	1.00527	0.667	0.121
CD164.4	CD164	4.92374723557982e-48	1.61671240480263e-43	1.00433	0.75	0.234
C1QC	C1QC	5.95592565532358e-40	1.9556281889255e-35	1.00374	0.456	0.108
CFP	CFP	4.35012438150148e-95	1.42836334066601e-90	1.00297	0.589	0.089
ASPH	ASPH	3.34503379744574e-102	1.09834184739131e-97	0.993105	0.594	0.086
MITF	MITF	1.74731073966339e-98	5.73729481368473e-94	0.990299	0.567	0.083
CAPG.4	CAPG	4.89450497850715e-34	1.60711070969282e-29	0.989275	0.928	0.507
SLC7A11	SLC7A11	2.45212113843394e-44	8.05153975804784e-40	0.988316	0.267	0.039
MARC1	MARC1	4.45997800418142e-76	1.46443377767297e-71	0.987659	0.5	0.079
DPYD.1	DPYD	6.14286902112045e-85	2.0170110430849e-80	0.987061	0.717	0.142
CD86	CD86	2.40868179073747e-117	7.90890665988648e-113	0.967641	0.561	0.068
PLA2G7	PLA2G7	6.19182888931907e-70	2.03308701580792e-65	0.967601	0.417	0.063
CEBPB.7	CEBPB	1.52002447747626e-54	4.99100037179331e-50	0.959446	0.922	0.371
AGTRAP	AGTRAP	2.12867771279358e-91	6.98951326995771e-87	0.957226	0.694	0.125
NINJ1	NINJ1	2.13392100366964e-147	7.00672961554925e-143	0.956586	0.489	0.037
ATOX1	ATOX1	4.46755752213999e-54	1.46692251239467e-49	0.956346	0.75	0.2
ANXA2.4	ANXA2	4.16404569818843e-26	1.36726440500017e-21	0.953861	0.917	0.61
LOC100054601	LOC100054601	2.08480026404763e-57	6.84544166700039e-53	0.952268	0.65	0.162
NFAM1.1	NFAM1	6.43084409905762e-132	2.11156765992557e-127	0.944163	0.767	0.112
CTNNAL1	CTNNAL1	1.17704842140883e-77	3.86483849169589e-73	0.941517	0.511	0.084
GNB4	GNB4	5.04093663019102e-130	1.65519154252322e-125	0.94086	0.617	0.074
HSD11B1	HSD11B1	2.2722284982092e-53	7.46086227386991e-49	0.940831	0.528	0.113
PKIB	PKIB	6.48860592878956e-82	2.13053375671805e-77	0.939732	0.467	0.066
NUPR1	NUPR1	1.77431527275919e-58	5.82596419810479e-54	0.939017	0.417	0.071
CD300LF	CD300LF	1.7052393664033e-108	5.59915345958524e-104	0.937804	0.556	0.071
MS4A7	MS4A7	7.33550269695609e-107	2.40861231054553e-102	0.936173	0.356	0.028
LOC100049811	LOC100049811	1.19942960917007e-91	3.93832712170994e-87	0.934597	0.594	0.096
LOC100058767	LOC100058767	8.95569561648649e-60	2.94060265567334e-55	0.931375	0.622	0.145
CANX.3	CANX	4.90560107482612e-38	1.61075411291916e-33	0.929758	0.861	0.402
LOC100063252	LOC100063252	1.36117795878786e-85	4.46942782767995e-81	0.928997	0.722	0.139
CREG1	CREG1	1.40205459971337e-106	4.60364627815884e-102	0.926336	0.556	0.073
SERPINB8	SERPINB8	1.26525937131889e-111	4.15447914572558e-107	0.925584	0.55	0.069
DAB2	DAB2	2.36241796773004e-88	7.75699939704158e-84	0.914953	0.517	0.074
RPL39.4	RPL39	1.12611635935718e-33	3.69760306594931e-29	0.914638	0.989	0.844
HMOX1	HMOX1	1.72201611196222e-87	5.65423990362796e-83	0.914006	0.633	0.104
RAB32	RAB32	2.6739256791455e-96	8.77983496747427e-92	0.90955	0.711	0.129
RNASEK.1	RNASEK	2.51896787979575e-43	8.27103103330935e-39	0.909327	0.883	0.35
CPM	CPM	5.82256449412693e-110	1.91183905164658e-105	0.908391	0.55	0.071
SMS	SMS	1.98238372305196e-86	6.5091569546411e-82	0.907758	0.667	0.122
LOC100070523.2	LOC100070523	4.40864633265515e-27	1.44757902332732e-22	0.90103	0.811	0.353
ZFAND2A	ZFAND2A	7.24280680138428e-36	2.37817561323453e-31	0.895779	0.378	0.088
SELENOH	SELENOH	5.42065073303618e-84	1.77987066819243e-79	0.894672	0.7	0.137
VEGFB	VEGFB	1.10433055839952e-57	3.62606938850483e-53	0.894076	0.644	0.156
DERA.3	DERA	4.22124004315932e-52	1.38604416817136e-47	0.891238	0.756	0.22
TSPAN4	TSPAN4	1.72641910951352e-95	5.66869714608764e-91	0.890814	0.522	0.071
RAB31	RAB31	2.45033911543948e-83	8.04568848554552e-79	0.887807	0.661	0.126
LOC100067519	LOC100067519	8.79669395977342e-112	2.8883944616916e-107	0.886532	0.45	0.045
CAMKK2	CAMKK2	5.99816545846629e-87	1.96949762828741e-82	0.884635	0.667	0.124
N4BP2L1	N4BP2L1	1.94400227176492e-98	6.38313145934012e-94	0.88151	0.606	0.092
HSBP1.5	HSBP1	1.48935288733164e-54	4.89029020555343e-50	0.877919	0.839	0.26
LOC100053223	LOC100053223	4.43033189887261e-136	1.45469947899482e-131	0.875238	0.328	0.016
C1QA	C1QA	4.98698246565876e-39	1.63747569259905e-34	0.87323	0.589	0.172
REXO2	REXO2	3.78977448912803e-69	1.24437245350519e-64	0.870777	0.678	0.151
IFI27.7	IFI27	2.82613207046531e-18	9.27960465337286e-14	0.868068	0.911	0.691
FNIP2	FNIP2	1.73642300963657e-123	5.70154495214169e-119	0.867993	0.578	0.068
BATF3	BATF3	2.06815336465659e-70	6.7907815728499e-66	0.863745	0.406	0.058
APP.1	APP	3.34839786263437e-75	1.099446438196e-70	0.861657	0.65	0.129
RRBP1	RRBP1	3.78043012297308e-51	1.24130423087821e-46	0.857714	0.733	0.203
RAB1A.4	RAB1A	2.01237234599645e-48	6.60762459807933e-44	0.854976	0.756	0.232
DOK3	DOK3	2.96410362075929e-62	9.73263423876314e-58	0.85356	0.389	0.059
LAMTOR1	LAMTOR1	4.69206668678506e-48	1.54064009660587e-43	0.850479	0.756	0.224
PDLIM1	PDLIM1	5.03498237791233e-44	1.65323646378751e-39	0.848983	0.394	0.083
ATP6V1B2	ATP6V1B2	1.59052761428484e-65	5.22249742150428e-61	0.847799	0.694	0.164
NAAA.3	NAAA	1.19736594610643e-30	3.93155108404045e-26	0.846439	0.733	0.286
ARSB	ARSB	5.37434535011966e-85	1.76466629571179e-80	0.845794	0.544	0.084
DDX60	DDX60	2.48971032651946e-49	8.17496385712664e-45	0.840872	0.472	0.104
ATP6AP2.3	ATP6AP2	1.19065556333557e-48	3.90951754221236e-44	0.839239	0.75	0.233
ARPC1B	ARPC1B	7.606457448673e-31	2.49758030327178e-26	0.838557	0.956	0.691
XG	XG	1.24274620357719e-106	4.08055715944569e-102	0.835494	0.594	0.083
NRIP1	NRIP1	1.10620630528852e-87	3.63222840341485e-83	0.835178	0.611	0.105
MPP1	MPP1	1.47617923283034e-70	4.84703451099841e-66	0.833002	0.65	0.134
LMO2	LMO2	4.40832434408731e-104	1.44747329838107e-99	0.832741	0.544	0.071
WFDC2	WFDC2	3.19055836637302e-46	1.04761983959858e-41	0.8309	0.267	0.039
TGFBR1	TGFBR1	5.27118608508699e-49	1.73079395103831e-44	0.826379	0.611	0.159
DQB.1.6	DQB.1	9.83523206382252e-07	0.0322939844815612	0.824587	0.544	0.308
HNMT	HNMT	9.8093465240193e-70	3.22089893116174e-65	0.824337	0.433	0.067
LIMD1	LIMD1	4.87008938925764e-92	1.59909385096275e-87	0.823751	0.494	0.064
ACP2	ACP2	7.98471572488732e-93	2.62178140826675e-88	0.817141	0.528	0.075
TCF7L2	TCF7L2	2.8742554548474e-80	9.43761778599145e-76	0.81408	0.533	0.084
LOC100051526	LOC100051526	1.69897092603074e-40	5.57857103562193e-36	0.81395	0.394	0.084
EGR2	EGR2	2.23188512206107e-47	7.32839479828753e-43	0.812969	0.45	0.097
HSP90B1.3	HSP90B1	1.83579537164579e-24	6.02783410279894e-20	0.807755	0.844	0.473
CXCL14	CXCL14	7.94770156402491e-70	2.60962780854758e-65	0.806823	0.483	0.077
DRAM2	DRAM2	1.446079306559e-59	4.74820140308648e-55	0.805957	0.628	0.146
PTPRE.5	PTPRE	1.56614738380007e-30	5.14244493470753e-26	0.802332	0.861	0.402
LY86	LY86	1.10459837276608e-107	3.62694875697742e-103	0.802058	0.45	0.046
ITGAX.1	ITGAX	4.4599100201256e-83	1.46441145510824e-78	0.800971	0.65	0.118
GNG10.2	GNG10	6.64176723362726e-43	2.18082427116151e-38	0.79982	0.778	0.255
OGFRL1	OGFRL1	9.35878428981668e-101	3.07295682156131e-96	0.799381	0.639	0.095
ATP6V1A	ATP6V1A	2.5721931408624e-67	8.44579617802169e-63	0.798358	0.611	0.127
PNPLA2	PNPLA2	6.16625398961659e-65	2.02468949749061e-60	0.796201	0.728	0.168
GUSB	GUSB	1.62760344093792e-54	5.34423589831967e-50	0.795664	0.706	0.184
LOC100054251	LOC100054251	1.13429075743485e-45	3.72444370203734e-41	0.795162	0.617	0.167
SSR4.2	SSR4	3.87522338196014e-28	1.27242959746661e-23	0.794646	0.861	0.47
MNDA.4	MNDA	1.74317562130305e-15	5.72371715254856e-11	0.794645	0.922	0.701
LEPROT	LEPROT	1.61706277936184e-68	5.3096256360346e-64	0.794074	0.683	0.152
ATP6V0E1.2	ATP6V0E1	1.58809059813414e-30	5.21449547897345e-26	0.793556	0.933	0.577
TXNRD1	TXNRD1	3.33433896268819e-33	1.09483019839867e-28	0.792505	0.561	0.177
DIRC2	DIRC2	2.8830229208889e-108	9.46640576073869e-104	0.791414	0.6	0.083
CTNNB1	CTNNB1	3.00155355366871e-45	9.8556010934712e-41	0.790983	0.667	0.198
LOC100050797	LOC100050797	1.32787272185603e-71	4.36007008221428e-67	0.782307	0.494	0.082
NAGK	NAGK	1.10549853462082e-58	3.62990443842745e-54	0.780575	0.722	0.178
AIM2	AIM2	8.28683645834226e-84	2.72098275109668e-79	0.780218	0.394	0.047
TTYH3	TTYH3	1.01864693893746e-59	3.34472722400114e-55	0.778985	0.628	0.145
FMN1	FMN1	4.12339194917864e-81	1.35391574651281e-76	0.776491	0.422	0.056
CD48.2	CD48	9.69213264741253e-33	3.1824117547779e-28	0.775738	0.817	0.346
SH3BGRL.4	SH3BGRL	1.08410982763119e-20	3.559674619027e-16	0.775602	0.9	0.529
GLUL	GLUL	1.99583236682284e-50	6.55331557646279e-46	0.775183	0.556	0.131
PARM1	PARM1	9.75068759261496e-191	3.20163827103512e-186	0.774234	0.333	0.009
ETHE1	ETHE1	1.15486181016447e-51	3.79198875367505e-47	0.773302	0.65	0.164
CEBPA	CEBPA	5.09041194002889e-77	1.67143676050849e-72	0.770109	0.444	0.064
BLVRA.1	BLVRA	1.39340016651267e-82	4.57522944674434e-78	0.769726	0.628	0.113
LAMTOR4.1	LAMTOR4	9.08447881008761e-34	2.98288861729227e-29	0.769629	0.822	0.315
MFSD12	MFSD12	4.17226838831016e-101	1.36996432530164e-96	0.766253	0.528	0.07
METRNL	METRNL	3.22688573130782e-59	1.05954792987492e-54	0.761955	0.633	0.146
MSR1	MSR1	6.76089038778456e-49	2.21993835882906e-44	0.761072	0.417	0.08
TGFBI	TGFBI	2.26839150043351e-84	7.44826349167342e-80	0.760841	0.572	0.095
TCIRG1.1	TCIRG1	9.80405417148079e-59	3.21916118720572e-54	0.757737	0.739	0.189
SLC46A3	SLC46A3	1.30137394951592e-100	4.27306136323551e-96	0.756912	0.544	0.074
HEXB	HEXB	7.436583158917e-62	2.4418020802304e-57	0.756568	0.672	0.157
ACP5.2	ACP5	2.99752533108362e-17	9.84237442461308e-13	0.756125	0.728	0.39
SDC1	SDC1	6.78825305622241e-65	2.22892289101063e-60	0.753994	0.467	0.079
MRAS	MRAS	1.05154483637986e-84	3.45274747025328e-80	0.753976	0.428	0.054
LOC111769185	LOC111769185	9.01095245386196e-107	2.95874623822557e-102	0.750239	0.35	0.026
LOC100053579.1	LOC100053579	2.24092354784259e-109	7.35807246934115e-105	0.750041	0.561	0.067
ECHDC2	ECHDC2	2.23446451519745e-71	7.33686423565081e-67	0.749562	0.556	0.104
NCF1	NCF1	1.43301105966069e-70	4.70529181439587e-66	0.745819	0.55	0.101
UNC93B1	UNC93B1	7.93087927129078e-100	2.60410420872833e-95	0.745677	0.644	0.101
ANGPTL4	ANGPTL4	1.7946775482674e-46	5.892823729736e-42	0.745097	0.372	0.072
SKAP2.1	SKAP2	1.42504964806012e-95	4.67915051940542e-91	0.744312	0.706	0.124
G6PD	G6PD	2.48126528861338e-51	8.14723457516203e-47	0.742568	0.639	0.162
FAM149A	FAM149A	6.83972875303394e-125	2.24582493605869e-120	0.735996	0.444	0.039
LOC100049798	LOC100049798	4.04251136354513e-57	1.32735860622004e-52	0.731886	0.594	0.134
MARCH1	MARCH1	1.88501995789516e-98	6.18946303174877e-94	0.730673	0.456	0.053
BEST1	BEST1	1.97643094830274e-56	6.48961101875205e-52	0.730494	0.406	0.071
TALDO1.4	TALDO1	3.92007573888756e-22	1.28715686886373e-17	0.728341	0.894	0.489
PPARG	PPARG	8.628577184368e-58	2.83319331848723e-53	0.725987	0.5	0.098
TNFAIP2	TNFAIP2	2.34102008172892e-65	7.6867394383569e-61	0.72596	0.472	0.082
MREG	MREG	1.08659684310792e-120	3.56784073434486e-116	0.723424	0.35	0.022
SLC43A2.1	SLC43A2	1.74027351289715e-48	5.71418807959778e-44	0.721645	0.517	0.121
HACD1	HACD1	1.23015019573442e-75	4.03919816769397e-71	0.721582	0.5	0.081
SIRPB2	SIRPB2	1.09303143341217e-47	3.58896871160884e-43	0.718761	0.372	0.071
PXDC1	PXDC1	2.2759035015962e-147	7.47292914749114e-143	0.717828	0.394	0.022
NAPSA	NAPSA	3.94255100164785e-56	1.29453662139107e-51	0.717465	0.389	0.064
KCTD12.7	KCTD12	4.44875459174911e-42	1.46074857020082e-37	0.716418	0.783	0.257
PABPC1.3	PABPC1	1.2781303864741e-26	4.1967411239877e-22	0.716223	0.939	0.622
LOC100064221	LOC100064221	5.05852326476315e-38	1.66096611398498e-33	0.716019	0.372	0.08
ZFHX3	ZFHX3	2.23535318818184e-85	7.33978219339509e-81	0.715699	0.456	0.061
SULT1C4	SULT1C4	8.32135614860836e-62	2.73231729139556e-57	0.715262	0.467	0.08
CLIC2	CLIC2	1.32099066347527e-104	4.33747284352105e-100	0.714859	0.361	0.029
ENG	ENG	3.86821409000465e-113	1.27012809645303e-108	0.711701	0.483	0.052
VAT1	VAT1	7.15800370127849e-82	2.35033051531479e-77	0.711474	0.544	0.088
STX7	STX7	3.58307564708528e-76	1.17650288872045e-71	0.709323	0.644	0.124
NAV1	NAV1	1.32418486200294e-93	4.34796099438665e-89	0.709173	0.489	0.064
MAN2B1.1	MAN2B1	2.94674029361185e-35	9.67562175407451e-31	0.708806	0.761	0.276
GSTO1	GSTO1	4.35008966533017e-25	1.42835194161116e-20	0.705593	0.594	0.211
SNX30	SNX30	2.38642974741939e-105	7.83584207565158e-101	0.704521	0.561	0.075
RHEB.1	RHEB	4.13056658326228e-46	1.35627153761417e-41	0.704167	0.75	0.229
FGR.2	FGR	1.33603293347895e-64	4.38686413707814e-60	0.703553	0.794	0.191
NADK	NADK	2.67105374974662e-68	8.77040498729302e-64	0.702072	0.672	0.143
ADAP2	ADAP2	3.8668715397819e-76	1.26968727008739e-71	0.699922	0.522	0.082
SEC14L2	SEC14L2	3.16852955369108e-61	1.04038667895447e-56	0.698714	0.406	0.064
HSPD1.1	HSPD1	1.81745421883524e-29	5.96761092754551e-25	0.695474	0.722	0.268
MAMDC2	MAMDC2	8.4958799532903e-55	2.78962218266287e-50	0.6933	0.378	0.063
SOAT1	SOAT1	6.56427775445257e-61	2.1553806006745e-56	0.692807	0.517	0.103
STOM.1	STOM	3.4463984665102e-45	1.13162493647862e-40	0.691401	0.622	0.171
LOC100050719	LOC100050719	4.33843366605953e-54	1.42452469425065e-49	0.687418	0.344	0.054
RHOQ	RHOQ	4.81331768204805e-54	1.58045286090048e-49	0.687025	0.678	0.173
ALDH3B1	ALDH3B1	3.63097059704655e-87	1.19222919554023e-82	0.684052	0.533	0.078
GLIPR2.1	GLIPR2	9.0346283896021e-35	2.96652023172585e-30	0.683057	0.761	0.273
DRAM1	DRAM1	1.2556129283795e-74	4.1228050503341e-70	0.68177	0.472	0.073
ALDH1L1	ALDH1L1	9.94256828648471e-101	3.26464229686726e-96	0.681305	0.578	0.082
PRCP	PRCP	2.56612331657828e-56	8.42586590998479e-52	0.679346	0.439	0.08
ANAPC11	ANAPC11	5.83874673881208e-47	1.91715249168895e-42	0.676923	0.639	0.169
DQA.1.5	DQA.1	3.39103040442982e-07	0.0111344483329453	0.676916	0.594	0.357
PEA15	PEA15	2.69624412105956e-64	8.85311757149906e-60	0.674638	0.572	0.116
LOC100054458	LOC100054458	3.49469425694793e-53	1.14748285926885e-48	0.674048	0.583	0.139
ENO1.1	ENO1	3.55411733836434e-21	1.16699442805193e-16	0.673956	0.856	0.459
SHTN1	SHTN1	1.8085981174426e-107	5.93853191862276e-103	0.673418	0.55	0.07
AOAH.6	AOAH	5.71629998084638e-21	1.87694709871091e-16	0.672337	0.744	0.343
SPART	SPART	4.56801408326213e-73	1.49990742423912e-68	0.668713	0.517	0.087
DR1	DR1	2.54241466766915e-39	8.34801856129165e-35	0.66681	0.567	0.158
CTTNBP2NL	CTTNBP2NL	2.73354495456093e-125	8.97559485830083e-121	0.666317	0.483	0.045
NR1H3	NR1H3	1.719375837559e-55	5.64557056262497e-51	0.665623	0.372	0.061
SULF2	SULF2	1.22072233930169e-116	4.0082418010971e-112	0.66561	0.467	0.044
LOC106783161	LOC106783161	1.51906766498273e-34	4.98785867797078e-30	0.662069	0.339	0.072
CORO1C	CORO1C	4.21560676742875e-82	1.38419448208523e-77	0.661922	0.411	0.051
DRB.2	DRB.2	8.76042628546211e-17	2.87648597083148e-12	0.661885	0.372	0.136
RHOB.1	RHOB	4.89392728204035e-51	1.60692102305795e-46	0.660084	0.656	0.173
MFSD1	MFSD1	2.78096705527293e-58	9.13130532598865e-54	0.659701	0.561	0.123
ALDH16A1	ALDH16A1	1.77024591923471e-83	5.81260247580717e-79	0.659273	0.55	0.089
MRPL17	MRPL17	1.19724988753428e-56	3.9311700057188e-52	0.658951	0.561	0.124
RAC1.2	RAC1	3.75017864422219e-23	1.23137115783036e-18	0.658767	0.9	0.452
RUFY3	RUFY3	1.8767288766744e-43	6.16223926656039e-39	0.657985	0.672	0.196
AVPI1	AVPI1	7.16170129728236e-75	2.35154462096266e-70	0.657654	0.394	0.052
ARHGAP5	ARHGAP5	1.44205501072295e-68	4.73498762770881e-64	0.656822	0.517	0.094
RIN2	RIN2	2.88224867842634e-73	9.4638635356129e-69	0.656437	0.422	0.06
TM4SF19	TM4SF19	3.47223763437539e-50	1.14010922724716e-45	0.656168	0.35	0.059
TFEC	TFEC	2.09737922472109e-65	6.88674468437169e-61	0.655935	0.383	0.055
NYAP2	NYAP2	3.76864315305176e-98	1.23743397930454e-93	0.655854	0.406	0.042
LOC106782100	LOC106782100	8.90445873121018e-64	2.92377902439286e-59	0.655598	0.439	0.073
ZNF385A	ZNF385A	2.3152038848557e-66	7.6019719559237e-62	0.653377	0.294	0.033
ERP29	ERP29	5.5701152147699e-63	1.8289473307697e-58	0.647784	0.583	0.123
NDUFS8.1	NDUFS8	1.42531441670539e-33	4.68001988725215e-29	0.645141	0.728	0.262
ALDOA.2	ALDOA	3.15993587838344e-26	1.0375649456672e-21	0.644081	0.906	0.421
RTN4.2	RTN4	1.30499551986964e-32	4.28495278949196e-28	0.643457	0.783	0.289
LAT2	LAT2	4.31875530377749e-85	1.41806330399534e-80	0.642871	0.528	0.079
EEA1	EEA1	8.94823141367578e-72	2.93815178468044e-67	0.639871	0.5	0.085
ATP5F1D.1	ATP5F1D	8.59737257054153e-29	2.82294728353731e-24	0.639651	0.828	0.325
LOC100069576	LOC100069576	1.35552589912714e-89	4.45086928978398e-85	0.63921	0.528	0.077
PLXDC2	PLXDC2	1.10162300956547e-102	3.61717915190821e-98	0.636965	0.406	0.039
ARL8B	ARL8B	1.58170065257611e-56	5.19351409273367e-52	0.632293	0.689	0.171
MOSPD2	MOSPD2	2.28418675175094e-74	7.50012719937421e-70	0.630932	0.611	0.115
ITGAM	ITGAM	3.97213306783539e-45	1.30424989282375e-40	0.6301	0.389	0.078
SQOR	SQOR	6.27571614281655e-61	2.06063139549382e-56	0.629911	0.622	0.135
MAP4K4.1	MAP4K4	9.31510709805295e-61	3.05861541564569e-56	0.629128	0.694	0.171
GLMP	GLMP	1.23831833307149e-71	4.06601824664024e-67	0.624866	0.544	0.099
VTI1B	VTI1B	1.43257633197171e-51	4.70386438602911e-47	0.624804	0.617	0.149
BACE2	BACE2	7.63240354159068e-54	2.5060997028813e-49	0.623758	0.35	0.056
ARHGDIA.1	ARHGDIA	5.42076718565711e-19	1.77990890541051e-14	0.623597	0.883	0.449
PITRM1	PITRM1	3.34156067229654e-78	1.09720144674857e-73	0.621715	0.339	0.036
PRELID1.1	PRELID1	2.6397303735926e-23	8.66755468169129e-19	0.61804	0.806	0.384
GSR	GSR	5.04528168030639e-75	1.6566182397286e-70	0.617888	0.511	0.083
SLC25A6.3	SLC25A6	8.56058266093355e-19	2.81086731671753e-14	0.61774	0.939	0.738
PKM.4	PKM	3.8956753657132e-18	1.27914500633193e-13	0.617398	0.789	0.38
CLTA.1	CLTA	3.63396759279302e-22	1.19321325909359e-17	0.617254	0.894	0.486
PDLIM4	PDLIM4	1.86416431895081e-119	6.120983541275e-115	0.616612	0.428	0.037
C4BPA	C4BPA	1.24957679735847e-43	4.10298541412653e-39	0.615735	0.472	0.104
MSANTD3	MSANTD3	8.89738096390972e-69	2.92145503949976e-64	0.614517	0.256	0.023
LOC100053764	LOC100053764	5.95445035814453e-37	1.95514377509676e-32	0.6139	0.339	0.071
IER5L	IER5L	3.35530325455895e-60	1.10171382363443e-55	0.61226	0.494	0.095
OLR1.1	OLR1	1.32415035743823e-51	4.34784769864842e-47	0.612093	0.494	0.102
GPR137B	GPR137B	3.35639802743315e-32	1.10207329230768e-27	0.61149	0.622	0.206
CYP2S1	CYP2S1	2.18414036638554e-203	7.17162489302691e-199	0.611258	0.378	0.012
ITM2C	ITM2C	1.07068577357093e-36	3.51559673752013e-32	0.610675	0.567	0.165
RASGEF1B	RASGEF1B	7.5504312709859e-103	2.47918410782822e-98	0.609361	0.4	0.037
HEXA	HEXA	2.9600093678778e-59	9.71919075942677e-55	0.609074	0.522	0.106
IFNGR2.1	IFNGR2	3.46728861044148e-78	1.13848421523846e-73	0.608889	0.794	0.173
WDFY3	WDFY3	7.83402865485761e-89	2.57230330882249e-84	0.607053	0.467	0.061
RAB7A.4	RAB7A	5.82598361471276e-35	1.91296171989094e-30	0.606966	0.794	0.288
GSDME	GSDME	2.26204530268564e-131	7.42742575136831e-127	0.606824	0.289	0.012
MCF2L	MCF2L	3.90664645710843e-89	1.28274736419155e-84	0.604024	0.406	0.046
ACAT1	ACAT1	1.49478703299399e-50	4.90813322283578e-46	0.603399	0.5	0.11
C5H1orf54.6	C5H1orf54	7.28300467316341e-35	2.39137458443321e-30	0.602023	0.728	0.237
TLR2.1	TLR2	5.87746759444123e-89	1.92986648463478e-84	0.599423	0.7	0.129
LACC1	LACC1	1.06240784472728e-44	3.48841615816201e-40	0.599344	0.394	0.079
MEF2C	MEF2C	2.31258831194797e-97	7.59338372228114e-93	0.598772	0.45	0.052
COL4A3BP.1	COL4A3BP	8.12416651224621e-44	2.66757007429604e-39	0.597196	0.728	0.219
AKIRIN2.2	AKIRIN2	1.60328899442828e-28	5.26439941320525e-24	0.595167	0.833	0.334
PLIN2	PLIN2	1.73169606708527e-41	5.68602403627448e-37	0.594209	0.683	0.197
MGST1	MGST1	8.60494749427308e-68	2.82543450974456e-63	0.593787	0.361	0.048
ITGB5	ITGB5	8.19940103684293e-49	2.69227333044738e-44	0.592837	0.4	0.075
FBL.1	FBL	1.25679635669123e-33	4.12669083719567e-29	0.591473	0.767	0.279
SNX9	SNX9	1.99230538887713e-88	6.54173474437806e-84	0.589804	0.539	0.08
WDFY4	WDFY4	1.43013041288874e-91	4.69583321072017e-87	0.588823	0.483	0.063
HFE	HFE	9.77873977216074e-52	3.21084920418898e-47	0.588468	0.4	0.074
GNAQ	GNAQ	2.18256356247745e-89	7.16644745739471e-85	0.588147	0.467	0.061
HSD17B11.2	HSD17B11	2.60679645378519e-35	8.55941615600368e-31	0.587649	0.728	0.243
OAS2.2	OAS2	1.73449058237209e-35	5.69519982721875e-31	0.587533	0.594	0.181
LOC100630350.2	LOC100630350	9.81853437807965e-22	3.22391576304245e-17	0.585625	0.883	0.435
RBM47	RBM47	5.67892471606719e-84	1.86467493052066e-79	0.585163	0.528	0.082
LIMCH1	LIMCH1	3.31482817437244e-53	1.08842383105519e-48	0.584475	0.339	0.052
NRP2	NRP2	3.81775679430921e-58	1.25356044341143e-53	0.582312	0.367	0.057
RALB	RALB	8.13227647434084e-44	2.67023298034982e-39	0.582003	0.589	0.155
RAB7B	RAB7B	2.03669692273309e-95	6.68749434579409e-91	0.580741	0.456	0.055
JDP2	JDP2	7.31220501979622e-83	2.40096251825009e-78	0.580349	0.511	0.078
FAM49B	FAM49B	1.03094813965681e-27	3.38511821656315e-23	0.578013	0.733	0.295
TMEM192	TMEM192	1.2109595370009e-79	3.97618563974245e-75	0.577992	0.45	0.061
GSN	GSN	3.41871138783116e-48	1.12253388419436e-43	0.577837	0.567	0.138
TPMT	TPMT	3.41831575487825e-84	1.12240397811427e-79	0.576506	0.506	0.074
SLC8B1	SLC8B1	5.26166474116082e-69	1.72766761776016e-64	0.576028	0.4	0.057
GOLM1	GOLM1	3.8277889586107e-85	1.25685450455982e-80	0.575789	0.444	0.058
LOC100061057	LOC100061057	7.27792958925894e-70	2.38970818063317e-65	0.575533	0.483	0.08
RASAL2.4	RASAL2	4.66901970257904e-27	1.53307261934183e-22	0.575226	0.672	0.245
PLD4	PLD4	2.16651675305678e-90	7.11375775866194e-86	0.574425	0.311	0.025
MARC2	MARC2	5.86404866373328e-78	1.92546037873682e-73	0.574196	0.539	0.088
UGP2	UGP2	2.9967117463935e-49	9.83970301928306e-45	0.571885	0.517	0.119
DQA.2	DQA.2	8.05784372279773e-27	2.64579298638064e-22	0.569658	0.272	0.061
MSRA	MSRA	1.2171761286676e-42	3.99659781848008e-38	0.569095	0.372	0.075
LOC100146487	LOC100146487	1.7857908241869e-46	5.86364417121769e-42	0.568509	0.478	0.106
RAB20	RAB20	3.06196120151167e-47	1.00539496051636e-42	0.567433	0.361	0.066
POLD4	POLD4	1.51674572409811e-41	4.98023458507616e-37	0.567197	0.644	0.185
HACD4	HACD4	1.36851937368119e-112	4.49353336348217e-108	0.566815	0.422	0.039
PCYT1A	PCYT1A	2.5992164740578e-59	8.53452729256877e-55	0.566425	0.55	0.114
SLC25A5	SLC25A5	2.2184426430154e-48	7.28425641834105e-44	0.566046	0.694	0.191
SELL.1	SELL	3.67704237852816e-60	1.20735686498972e-55	0.565688	0.606	0.133
EGLN3	EGLN3	5.68620061492888e-74	1.8670639719119e-69	0.565015	0.417	0.058
APLP2	APLP2	4.71993972606081e-66	1.54979220905207e-61	0.564502	0.422	0.066
AKR7A2	AKR7A2	6.35857958347943e-60	2.08783960623547e-55	0.563523	0.372	0.057
CLN8	CLN8	3.63496889949979e-74	1.19354203815076e-69	0.562335	0.467	0.071
DOCK1	DOCK1	6.12061622165267e-121	2.00970433637966e-116	0.561399	0.411	0.034
SEC61B.3	SEC61B	8.58993614278861e-19	2.82050553248464e-14	0.560045	0.839	0.408
IL13RA1	IL13RA1	6.58118967787499e-61	2.16093363073025e-56	0.55875	0.4	0.063
RAB10.1	RAB10	1.89235303551425e-35	6.21354119211104e-31	0.558476	0.756	0.255
TFEB	TFEB	5.2880254396354e-82	1.73632315310428e-77	0.558225	0.528	0.082
IL10RB.5	IL10RB	1.32467058611019e-19	4.34955586949282e-15	0.557749	0.817	0.409
SLC31A1	SLC31A1	1.25522844031131e-54	4.12154258376219e-50	0.557696	0.411	0.072
SERP1.3	SERP1	1.65431880503899e-28	5.43195579634552e-24	0.557129	0.789	0.309
ALCAM	ALCAM	1.18069445552802e-45	3.87681024472624e-41	0.554003	0.494	0.116
SYS1	SYS1	3.51486604725127e-41	1.15410626661496e-36	0.552954	0.483	0.12
TAX1BP3	TAX1BP3	1.22915610831218e-62	4.03593408164304e-58	0.551331	0.533	0.104
SDC4	SDC4	3.35373994487708e-51	1.10120051090039e-46	0.550288	0.25	0.03
YWHAE.1	YWHAE	6.16367880834351e-26	2.02384393671959e-21	0.549935	0.833	0.369
SLC8A1	SLC8A1	1.71529381693932e-86	5.63216724792027e-82	0.547881	0.367	0.038
APRT.1	APRT	3.78570403222708e-14	1.24303591898176e-09	0.544703	0.817	0.437
CDKN1A	CDKN1A	4.01513157080728e-24	1.31836845127457e-19	0.544606	0.489	0.164
MHCB3.3	MHCB3	1.73035994863262e-13	5.68163689133519e-09	0.544347	0.617	0.324
RBBP8	RBBP8	8.0457683723992e-64	2.64182804507728e-59	0.543233	0.478	0.085
LOC100062747.1	LOC100062747	7.94781173585962e-36	2.60966398346951e-31	0.542965	0.756	0.255
LOC102148267	LOC102148267	4.02279634147306e-52	1.32088517872268e-47	0.542831	0.322	0.047
MEF2A.2	MEF2A	2.21180692920392e-30	7.26246805204107e-26	0.541917	0.789	0.307
DHRS3	DHRS3	5.83615925021883e-61	1.91630288980935e-56	0.541683	0.478	0.087
ABCA3	ABCA3	4.35349388040814e-61	1.42946971563201e-56	0.54069	0.489	0.091
HCK	HCK	9.11225066268969e-72	2.99200750509416e-67	0.538946	0.478	0.077
ARG2	ARG2	1.69448463356654e-57	5.56384029431575e-53	0.537955	0.444	0.081
DBI.4	DBI	7.48078807325744e-26	2.45631676385408e-21	0.535802	0.778	0.328
ANXA7.2	ANXA7	6.59547966180672e-24	2.16562574695424e-19	0.533981	0.811	0.355
LTA4H	LTA4H	1.62021153119572e-49	5.31996456268115e-45	0.533475	0.489	0.103
ASAP1	ASAP1	7.1534847156872e-52	2.34884670639589e-47	0.532875	0.611	0.15
SLC3A2.2	SLC3A2	3.58383764140296e-28	1.17675308955466e-23	0.532802	0.756	0.288
ARF3	ARF3	3.54693563764922e-42	1.16463631662212e-37	0.532781	0.556	0.145
P4HB	P4HB	4.72925764884331e-41	1.5528517489977e-36	0.532753	0.661	0.192
LOC100062440	LOC100062440	3.31279087760494e-64	1.08775488466158e-59	0.532535	0.567	0.113
ARHGAP17	ARHGAP17	5.42297326560148e-57	1.78063327176025e-52	0.532307	0.556	0.119
RPL4.3	RPL4	1.73766006146512e-14	5.70560681182073e-10	0.532216	0.867	0.618
TGOLN2.1	TGOLN2	5.52095307421888e-19	1.81280494191977e-14	0.530663	0.761	0.352
KIAA0930	KIAA0930	3.09625791668861e-72	1.0166562869447e-67	0.530514	0.489	0.079
SLC7A7	SLC7A7	9.44699709383645e-42	3.1019214957612e-37	0.530411	0.583	0.154
FGGY	FGGY	3.33229304218481e-70	1.09415842040138e-65	0.527356	0.433	0.065
EPSTI1.4	EPSTI1	1.39156755019275e-11	4.56921205105788e-07	0.526717	0.794	0.454
GBA	GBA	3.00994635864659e-50	9.88315886861609e-46	0.524908	0.483	0.104
SSR1	SSR1	8.23005389368393e-28	2.70233819599112e-23	0.523639	0.767	0.297
AP2M1.1	AP2M1	2.57180915051679e-29	8.44453534572189e-25	0.523391	0.744	0.274
PGD.1	PGD	8.5507853941033e-47	2.80765038415382e-42	0.522865	0.644	0.165
VAPA.1	VAPA	6.73429377592194e-29	2.21120536132397e-24	0.522003	0.75	0.275
PTPN12	PTPN12	1.07162180239499e-39	3.51867018816396e-35	0.521591	0.672	0.197
TMEM268	TMEM268	2.09963416245266e-58	6.89414877241332e-54	0.521356	0.394	0.064
ARL11	ARL11	1.01733964840758e-49	3.3404347355463e-45	0.521044	0.322	0.051
GLB1	GLB1	9.77859411640992e-60	3.2108013781232e-55	0.520615	0.561	0.113
ETV6	ETV6	7.12314101908713e-64	2.33888335361726e-59	0.520244	0.511	0.094
CEP128	CEP128	5.50430882238098e-43	1.8073398018288e-38	0.52024	0.333	0.06
ARL5A	ARL5A	9.20622310009611e-41	3.02286335491656e-36	0.519754	0.583	0.157
SNX2	SNX2	2.02806190042912e-45	6.659141250059e-41	0.519582	0.672	0.188
ALAS1	ALAS1	3.01665122291306e-59	9.90517429043504e-55	0.51915	0.556	0.114
ST3GAL1	ST3GAL1	6.96370639898053e-30	2.28653299610526e-25	0.519091	0.361	0.092
EIF4EBP3	EIF4EBP3	1.24425137741011e-29	4.08549939772611e-25	0.517779	0.333	0.081
HPCAL1	HPCAL1	4.06554191889387e-56	1.3349206890688e-51	0.516905	0.583	0.131
NRN1	NRN1	2.49879966184384e-71	8.20480868966426e-67	0.515142	0.417	0.059
BMP2K	BMP2K	3.6455997510146e-70	1.19703267824564e-65	0.513686	0.522	0.092
PNKD	PNKD	3.62820225281987e-67	1.1913202097134e-62	0.513382	0.439	0.07
CLEC4E.1	CLEC4E	9.98680243797873e-67	3.27916658051031e-62	0.512506	0.589	0.119
SLC49A3	SLC49A3	4.65444588832156e-59	1.52828730743038e-54	0.51077	0.444	0.079
ABHD12	ABHD12	2.56404033183495e-72	8.41902642958007e-68	0.510229	0.5	0.084
SUCLG1.2	SUCLG1	4.54360002581082e-24	1.49189106847498e-19	0.510084	0.706	0.276
2002-09-01	2002-09-01	1.76283767966396e-34	5.78827752117663e-30	0.50884	0.733	0.25
RPL12.4	RPL12	1.27411702679437e-15	4.18356325747931e-11	0.508252	0.939	0.798
TSTD3	TSTD3	8.43754226288878e-37	2.77046700201953e-32	0.507613	0.6	0.17
LOC100058098	LOC100058098	6.21636741087412e-34	2.04114423936052e-29	0.507106	0.561	0.167
LAMTOR2	LAMTOR2	2.29996756920855e-30	7.55194351349629e-26	0.506507	0.7	0.246
DNASE1L1	DNASE1L1	4.8034047358467e-58	1.57719794501526e-53	0.505951	0.483	0.094
NME2.3	NME2	4.91170632878359e-11	1.61275877305609e-06	0.504282	0.889	0.612
LTBR	LTBR	9.37848742092971e-82	3.07942634466227e-77	0.50121	0.433	0.058
VDAC1	VDAC1	1.86791211418989e-31	6.13328942694252e-27	0.50056	0.567	0.175
NAMPT	NAMPT	3.5702918775726e-50	1.17230533800096e-45	0.500195	0.617	0.156
BCAP31.1	BCAP31	2.68999393559945e-14	8.83259508754078e-10	0.500061	0.756	0.398
SCAMP1	SCAMP1	6.34431181046375e-56	2.08315478296577e-51	0.499692	0.439	0.08
CTNND1	CTNND1	4.82517508478194e-86	1.58434623908815e-81	0.499284	0.394	0.046
CHD9.1	CHD9	1.96545499178915e-18	6.45357146553969e-14	0.497119	0.739	0.338
NAA20.1	NAA20	5.26380613772758e-30	1.72837074532285e-25	0.496398	0.656	0.228
CXCL8.1	CXCL8	2.45058288018635e-50	8.04648888709187e-46	0.495856	0.594	0.147
SGPL1	SGPL1	1.43802821352809e-57	4.72176563911947e-53	0.495307	0.4	0.066
ATF3	ATF3	8.77233448593378e-42	2.88039602845636e-37	0.495254	0.539	0.139
ABL2	ABL2	1.66489863447591e-69	5.46669466630166e-65	0.494781	0.467	0.074
KLHL25	KLHL25	1.6848286286157e-31	5.53213480205965e-27	0.494762	0.289	0.06
SLC37A2	SLC37A2	2.84332484175034e-70	9.33605711788723e-66	0.494557	0.372	0.049
MTHFD2	MTHFD2	3.22668386382552e-36	1.05948164668711e-31	0.49422	0.578	0.168
PDCD6IP	PDCD6IP	3.56665108448444e-40	1.17110988359047e-35	0.492131	0.583	0.158
RPS8.4	RPS8	8.36873525847302e-17	2.74787422211961e-12	0.491628	0.994	0.894
PDXK	PDXK	6.97148240011525e-70	2.28908624607784e-65	0.491033	0.511	0.089
AGA	AGA	3.71321339997131e-34	1.21923361988058e-29	0.490869	0.556	0.166
RNF13.6	RNF13	5.49704531334325e-30	1.80495482863625e-25	0.490746	0.672	0.231
IL10RA	IL10RA	3.89837754768161e-38	1.28003226778126e-33	0.490621	0.617	0.181
TMEM189	TMEM189	6.176232929039e-42	2.02796608224995e-37	0.490509	0.378	0.077
GAMT	GAMT	1.78922509121313e-64	5.8749205869983e-60	0.490178	0.306	0.036
MDH2.1	MDH2	1.97813947402526e-25	6.49522096296193e-21	0.489511	0.717	0.276
PPP2CB	PPP2CB	2.08593554412192e-37	6.84916935912431e-33	0.489193	0.622	0.184
UAP1L1	UAP1L1	5.17183801110324e-72	1.69817301094575e-67	0.488732	0.344	0.041
FUCA1	FUCA1	2.26251185698366e-40	7.42895768240584e-36	0.488507	0.578	0.157
BACH1	BACH1	2.56018230781196e-86	8.40635860770056e-82	0.486329	0.578	0.09
EPN1	EPN1	3.26130014464606e-33	1.07084790249453e-28	0.485146	0.55	0.162
TNFSF8	TNFSF8	9.24685770274674e-57	3.03620572669689e-52	0.485019	0.35	0.053
ACTG1.4	ACTG1	3.87148560634207e-09	0.000127120229884242	0.48041	0.956	0.766
RHOA.1	RHOA	3.53467070901955e-17	1.16060912730657e-12	0.480409	0.911	0.533
RCAN1	RCAN1	9.76601752764006e-33	3.20667185520061e-28	0.476498	0.4	0.1
ATN1	ATN1	4.77433751034195e-52	1.56765372152078e-47	0.476366	0.5	0.106
TXNL1.1	TXNL1	5.04766300662333e-35	1.65740014822477e-30	0.475552	0.672	0.216
HEBP1	HEBP1	1.17183155633815e-35	3.8477089152363e-31	0.47553	0.644	0.192
MAFF	MAFF	7.06159698889147e-57	2.31867537130251e-52	0.47486	0.361	0.054
KRCC1	KRCC1	2.45365159049068e-36	8.05656499737613e-32	0.474595	0.6	0.18
SLC44A1	SLC44A1	1.87313521454808e-38	6.15043947696862e-34	0.474567	0.411	0.093
IGSF8	IGSF8	4.6169986043539e-36	1.5159914917396e-31	0.472876	0.389	0.091
LRRC25	LRRC25	2.16644741787414e-53	7.11353009658975e-49	0.470402	0.3	0.042
MSN.2	MSN	9.67921460504603e-16	3.17817011556686e-11	0.469859	0.839	0.433
LOC100053918	LOC100053918	1.89936220824974e-29	6.23655581078803e-25	0.469779	0.267	0.054
LOC100630846.1	LOC100630846	2.11359840438956e-15	6.94000036081312e-11	0.469685	0.828	0.406
IRF2BP2.1	IRF2BP2	5.46693010352284e-17	1.79506649949172e-12	0.469585	0.811	0.422
SH3GLB1	SH3GLB1	2.17532386876603e-39	7.14267592309327e-35	0.468693	0.678	0.203
SYNGR2	SYNGR2	2.97556989913102e-49	9.7702837637967e-45	0.467932	0.417	0.081
GMPR	GMPR	5.1804536213722e-57	1.70100194657756e-52	0.46771	0.372	0.059
PLEKHM2	PLEKHM2	7.45985764031125e-55	2.4494442561962e-50	0.467658	0.439	0.081
OSTM1	OSTM1	1.20127359157417e-41	3.94438183793379e-37	0.467475	0.522	0.134
EIF3E.1	EIF3E	6.48852162532986e-19	2.13050607567706e-14	0.467243	0.8	0.381
GLA	GLA	3.44536025341115e-56	1.13128403920755e-51	0.466968	0.472	0.09
ANXA1.4	ANXA1	1.07468775162417e-12	3.52873723245798e-08	0.46478	0.894	0.59
AXL	AXL	1.96369568113234e-29	6.44779476899804e-25	0.463444	0.322	0.075
BZW1.1	BZW1	3.83129132050463e-17	1.2580045050877e-12	0.462457	0.822	0.398
PIK3CB	PIK3CB	6.08408317679915e-67	1.997708711102e-62	0.461534	0.433	0.068
HILPDA	HILPDA	3.53852919029785e-38	1.1618760596343e-33	0.461075	0.383	0.084
P2RX4	P2RX4	7.52587613886025e-36	2.47112143019476e-31	0.460836	0.461	0.122
HPRT1.1	HPRT1	3.1943464326085e-40	1.048863651147e-35	0.460734	0.65	0.189
C25H9orf16.3	C25H9orf16	3.74189293488631e-12	1.22865054516992e-07	0.460389	0.717	0.341
LOC100053634.1	LOC100053634	2.00056514960378e-29	6.56885566872401e-25	0.459918	0.639	0.215
LDHA.3	LDHA	2.1293692457494e-17	6.99178391841814e-13	0.45981	0.794	0.397
DPYSL2	DPYSL2	1.73260710894078e-35	5.68901544220705e-31	0.459544	0.539	0.153
RAP2B.1	RAP2B	1.94303090795361e-27	6.37994198626568e-23	0.458324	0.589	0.202
BCAP29	BCAP29	1.27804577680046e-25	4.1964633081243e-21	0.457656	0.739	0.287
PCBD2	PCBD2	1.87492093139627e-54	6.15630287823964e-50	0.456394	0.539	0.115
LAIR1	LAIR1	1.51597494535572e-52	4.9777037330755e-48	0.455343	0.533	0.118
ANP32B.1	ANP32B	1.08351440226324e-18	3.55771953983136e-14	0.455125	0.828	0.392
POMP.2	POMP	6.18006844278992e-13	2.02922547319007e-08	0.453475	0.794	0.391
PSEN2	PSEN2	2.58051930824497e-56	8.47313514862236e-52	0.451947	0.306	0.04
HSD17B4	HSD17B4	7.29544075471861e-50	2.39545797181185e-45	0.451664	0.389	0.071
GTF2A2.2	GTF2A2	3.37821516658924e-20	1.10923694994958e-15	0.451097	0.706	0.292
ATP6V1D	ATP6V1D	2.20619936947271e-47	7.24405562966363e-43	0.451087	0.572	0.14
ATP5F1B.1	ATP5F1B	1.51093350675562e-15	4.96115016943208e-11	0.450689	0.833	0.411
ACER3	ACER3	8.88037034034765e-60	2.91586960125315e-55	0.450572	0.4	0.065
CASP4	CASP4	7.10726182886037e-37	2.3336694215063e-32	0.449191	0.583	0.169
RNASET2.2	RNASET2	1.83924239306049e-22	6.03915239761412e-18	0.448835	0.617	0.243
MORC3.2	MORC3	5.38543406163499e-27	1.76830727413785e-22	0.447575	0.728	0.275
PGLS.1	PGLS	1.524152404039e-16	5.00455441866205e-12	0.446937	0.8	0.37
LRRFIP2	LRRFIP2	1.05661281854827e-39	3.46938818970323e-35	0.446276	0.461	0.113
GALNT1	GALNT1	2.29196646223814e-37	7.52567187875892e-33	0.446264	0.6	0.174
PLOD3	PLOD3	2.08870316310007e-55	6.85825683603908e-51	0.445718	0.422	0.076
CEBPG	CEBPG	3.45382129449428e-38	1.1340622220472e-33	0.443714	0.672	0.204
ZC3H12C	ZC3H12C	2.08858005261636e-72	6.85785260276581e-68	0.443668	0.372	0.047
ATP1B3.3	ATP1B3	1.2084378301101e-15	3.96790561516650e-11	0.442405	0.683	0.314
UQCRB.1	UQCRB	1.54468915518599e-16	5.07198684105319e-12	0.441771	0.806	0.388
INF2	INF2	3.32596926191768e-54	1.09208200715067e-49	0.441615	0.4	0.07
NCKAP1L.2	NCKAP1L	1.83097349815733e-36	6.01200148119959e-32	0.441386	0.689	0.214
DAPK1	DAPK1	2.18834383672272e-72	7.18542698787904e-68	0.44089	0.339	0.039
SLC1A5.2	SLC1A5	2.36297439946585e-26	7.75882644064613e-22	0.44058	0.622	0.222
CLTC	CLTC	1.31066657931265e-27	4.3035737131731e-23	0.440574	0.8	0.31
PILRA.1	PILRA	5.94000735398716e-48	1.95040141468168e-43	0.440573	0.383	0.071
UBE2F	UBE2F	1.27624887353942e-45	4.19056317626668e-41	0.439446	0.506	0.118
FAM96A	FAM96A	1.94881313010089e-65	6.39892791268626e-61	0.439375	0.433	0.069
ARPC3.5	ARPC3	1.75293678083922e-10	5.75576791988557e-06	0.43881	0.906	0.661
DBNL	DBNL	3.77385578413704e-37	1.2391455467214e-32	0.438449	0.567	0.162
CAPRIN1	CAPRIN1	4.29652121141533e-36	1.41076273976822e-31	0.438331	0.694	0.222
ABCC5	ABCC5	3.99380447485109e-48	1.31136569931736e-43	0.437306	0.344	0.059
C2	C2	4.489508709836e-48	1.47413018487465e-43	0.437175	0.328	0.055
TNFAIP8L2	TNFAIP8L2	7.40838707945809e-44	2.43254389754006e-39	0.436394	0.456	0.101
AP2A1	AP2A1	1.35539480177875e-43	4.45043883164053e-39	0.435824	0.494	0.118
KMO	KMO	9.45739564556271e-55	3.10533586022052e-50	0.435461	0.406	0.071
CPNE3.3	CPNE3	3.0818118418189e-21	1.01191291826124e-16	0.433665	0.606	0.235
SIK1	SIK1	5.39659394199883e-50	1.77197162085532e-45	0.433316	0.411	0.077
AP1S2.4	AP1S2	2.483296334985e-32	8.15390351592325e-28	0.432583	0.722	0.244
FAM20C	FAM20C	5.71766514744997e-68	1.8773953511652e-63	0.432012	0.339	0.042
DPP7	DPP7	5.61717786479919e-52	1.84440035190681e-47	0.431148	0.394	0.07
SDHC.1	SDHC	5.59307877657565e-33	1.83648741628862e-28	0.430565	0.678	0.22
NDUFB4.1	NDUFB4	1.63380722080629e-20	5.36460600951746e-16	0.430047	0.756	0.313
YWHAG	YWHAG	2.15150407756206e-42	7.06446363867504e-38	0.429999	0.65	0.181
SMPDL3A.3	SMPDL3A	8.01058805132545e-25	2.63027658665271e-20	0.429213	0.661	0.248
LOC100052030	LOC100052030	7.38931984042157e-50	2.42628316960242e-45	0.42892	0.522	0.117
PTAFR.1	PTAFR	2.09952472036109e-80	6.89378941930564e-76	0.428127	0.433	0.055
SELENOS	SELENOS	2.29619630199235e-52	7.5395605575919e-48	0.427811	0.606	0.142
PDIA4	PDIA4	3.40577008840892e-43	1.11828460852907e-38	0.427629	0.544	0.137
TMBIM1	TMBIM1	1.24390416293496e-44	4.08435931899695e-40	0.427616	0.517	0.126
AGAP3	AGAP3	1.25565670691922e-54	4.12294879716926e-50	0.427267	0.317	0.046
PABPC4	PABPC4	5.39580944727383e-55	1.77171403201236e-50	0.427192	0.472	0.092
GPX4.1	GPX4	1.94619791056559e-12	6.39034083934211e-08	0.426948	0.756	0.408
LRP3	LRP3	7.71505301949297e-40	2.53323765895052e-35	0.426896	0.372	0.078
TRIO	TRIO	4.92381501888791e-46	1.61673466145184e-41	0.42665	0.311	0.051
LPAR6	LPAR6	6.32268898560583e-147	2.07605492842367e-142	0.425331	0.267	0.008
CHPT1	CHPT1	2.57258182707065e-36	8.44707242918649e-32	0.423666	0.611	0.182
LAMTOR3	LAMTOR3	1.09639919158079e-38	3.60002674555554e-34	0.423608	0.567	0.157
TTYH2	TTYH2	9.85787634057073e-84	3.2368336964264e-79	0.423263	0.283	0.022
LOC102149742	LOC102149742	2.09461455958964e-46	6.87766690641257e-42	0.421659	0.344	0.06
ZNF706.3	ZNF706	2.57332713665392e-21	8.44951965320316e-17	0.42126	0.744	0.32
TLR7	TLR7	4.17761261658427e-50	1.37171910265544e-45	0.421117	0.289	0.041
GNA15	GNA15	4.15173875342474e-38	1.36322341968701e-33	0.420082	0.467	0.113
UBAP2	UBAP2	3.03176884512481e-28	9.95481300296731e-24	0.419706	0.389	0.104
GNG12	GNG12	3.72327605591041e-58	1.22253769295818e-53	0.418902	0.417	0.072
GHITM.1	GHITM	3.39230682204654e-21	1.11386394501898e-16	0.418398	0.683	0.28
UBXN6	UBXN6	1.46203184160212e-28	4.80058155190055e-24	0.418224	0.622	0.215
RNF187	RNF187	1.05700351041053e-23	3.47067102643298e-19	0.418043	0.533	0.182
SPINT2	SPINT2	4.32492761606825e-123	1.42008998273601e-118	0.417391	0.367	0.024
NSA2.2	NSA2	5.40341225530144e-23	1.77421041402823e-18	0.417118	0.8	0.338
EEF2.1	EEF2	6.4891927745075e-13	2.13072644750954e-08	0.416947	0.928	0.688
C22H20orf27	C22H20orf27	3.74844261775002e-41	1.23080113353822e-36	0.41684	0.439	0.1
ATP5MC2.2	ATP5MC2	3.49723243612104e-13	1.14831627040034e-08	0.41631	0.811	0.445
NACA.2	NACA	8.79184706422222e-11	2.88680298353736e-06	0.415679	0.917	0.71
SREK1IP1	SREK1IP1	3.10908061173521e-28	1.02086661886326e-23	0.415374	0.611	0.2
SLCO2B1	SLCO2B1	1.10988773349597e-37	3.64431637293403e-33	0.414915	0.3	0.057
LOC100057398	LOC100057398	8.91898132304514e-49	2.92854751742187e-44	0.414426	0.361	0.064
SH2B3	SH2B3	4.0185333384222e-48	1.31948542167093e-43	0.41433	0.506	0.114
DIAPH2	DIAPH2	9.90380616648572e-48	3.25191475476559e-43	0.414312	0.567	0.137
CYFIP1	CYFIP1	2.11692648501855e-64	6.95092811355839e-60	0.413647	0.389	0.057
CALR.4	CALR	2.81425808125618e-10	9.24061640980467e-06	0.413283	0.867	0.519
ARPC5.2	ARPC5	1.3736811471871e-13	4.51048204678884e-09	0.412285	0.889	0.521
AMACR	AMACR	1.08661994290688e-27	3.56791658253473e-23	0.411716	0.267	0.058
METTL9.2	METTL9	3.44163804917969e-26	1.13006185344815e-21	0.410625	0.639	0.225
HGF	HGF	1.25509423198429e-50	4.1211019107204e-46	0.410119	0.283	0.04
C1QBP.1	C1QBP	1.57705381220219e-26	5.1782561923659e-22	0.409229	0.65	0.235
CCDC47	CCDC47	2.95208110667704e-40	9.69315831377406e-36	0.409171	0.533	0.14
PFKFB3	PFKFB3	3.67736632705207e-33	1.20746323348755e-28	0.409046	0.406	0.103
SERINC1.1	SERINC1	1.10746414885346e-27	3.63635853276034e-23	0.408422	0.711	0.253
IL4I1	IL4I1	1.35053030350004e-60	4.4344662515424e-56	0.407932	0.261	0.027
NAP1L1.2	NAP1L1	4.41056315097869e-12	1.44820841062385e-07	0.407708	0.9	0.563
CSNK2B	CSNK2B	5.51429313065823e-37	1.81061814945163e-32	0.407484	0.6	0.174
SLC39A1	SLC39A1	1.3093495709649e-38	4.29924931626324e-34	0.40729	0.456	0.112
RPL10.2	RPL10	4.49176899451178e-11	1.47487234934794e-06	0.40672	0.956	0.866
CUX1	CUX1	1.19961441150613e-65	3.93893392018036e-61	0.406428	0.506	0.089
COPRS	COPRS	1.95384697887336e-26	6.41545655513069e-22	0.406116	0.333	0.087
STAM	STAM	3.19251982371037e-35	1.0482638841153e-30	0.405049	0.406	0.1
MR1	MR1	6.93361007201875e-45	2.27665086714736e-40	0.402823	0.356	0.066
COP1	COP1	4.14131691305982e-48	1.35980140840319e-43	0.40237	0.506	0.112
ATP6V0D1	ATP6V0D1	1.06282346147429e-41	3.48978083575084e-37	0.402366	0.633	0.177
FGD4.1	FGD4	4.46172778191061e-61	1.46500831719035e-56	0.402151	0.639	0.139
NCOA4	NCOA4	1.16315872553022e-32	3.81923167527848e-28	0.401841	0.522	0.15
MTCH2	MTCH2	2.53223611451792e-46	8.31459728201959e-42	0.401643	0.517	0.121
RPS2.4	RPS2	7.25812318266701e-12	2.38320474702871e-07	0.399428	0.983	0.881
PPP1R14B	PPP1R14B	1.32700393259223e-34	4.35721741266658e-30	0.399243	0.578	0.169
UBE2L3.2	UBE2L3	2.41687038112304e-20	7.9357938964175e-16	0.398929	0.733	0.308
MRPL45	MRPL45	6.8651961382651e-47	2.25418715199935e-42	0.398689	0.472	0.102
GALK1	GALK1	2.16031955214276e-50	7.09340924946074e-46	0.398642	0.411	0.077
SNX27	SNX27	1.75541792511065e-39	5.76391475710081e-35	0.398566	0.467	0.113
ICAM1	ICAM1	1.23031111818089e-31	4.03972655654696e-27	0.397871	0.378	0.094
ADAM28	ADAM28	1.17642091191103e-34	3.86277806425987e-30	0.397534	0.311	0.064
LST1.1	LST1	5.11836854043233e-33	1.68061631025096e-28	0.397379	0.539	0.153
EIF3J.1	EIF3J	4.36344081209727e-21	1.43273579065214e-16	0.397104	0.761	0.313
NPC1	NPC1	9.69717298121849e-52	3.18406674838309e-47	0.396756	0.356	0.059
RTN3.2	RTN3	2.47370636502769e-27	8.12241484956841e-23	0.395213	0.694	0.25
PSTPIP2	PSTPIP2	6.24708638256681e-22	2.05123081371581e-17	0.395179	0.3	0.083
DMXL2	DMXL2	1.2040415549577e-32	3.95347044570361e-28	0.393013	0.328	0.073
AP1B1	AP1B1	1.43231450456778e-43	4.70300467574829e-39	0.39299	0.511	0.124
DYNLL2	DYNLL2	2.78302495470428e-31	9.1380624387715e-27	0.392787	0.422	0.112
ATG16L2	ATG16L2	1.20605288827542e-34	3.96007465865233e-30	0.392701	0.311	0.065
NFKBIE	NFKBIE	1.05835222330261e-43	3.47509952521412e-39	0.392244	0.489	0.114
ASS1	ASS1	1.46594202902576e-25	4.81342065230609e-21	0.392201	0.278	0.066
SMPD2	SMPD2	5.53677598573372e-39	1.81800039491567e-34	0.391833	0.333	0.066
VPS13C.1	VPS13C	7.60619693270026e-27	2.49749476285213e-22	0.391384	0.717	0.268
SWAP70	SWAP70	1.18392943317435e-40	3.88743229382799e-36	0.391292	0.361	0.073
NAGA	NAGA	2.93337161306028e-36	9.63172569148344e-32	0.390677	0.594	0.175
TRAM1	TRAM1	1.92943054773317e-25	6.33528520348186e-21	0.3895	0.661	0.243
NUMB	NUMB	1.55230662875991e-55	5.09699881553317e-51	0.389356	0.433	0.078
SRXN1	SRXN1	4.51742960887544e-33	1.48329801207425e-28	0.389304	0.3	0.061
NCF4	NCF4	4.55406292852626e-36	1.4953265625816e-31	0.389084	0.3	0.058
NSFL1C	NSFL1C	1.11313737379225e-36	3.65498656684686e-32	0.389027	0.461	0.117
LOC100064396	LOC100064396	2.00753366101155e-43	6.59173677593142e-39	0.388707	0.356	0.068
PRMT2	PRMT2	3.45209764149781e-30	1.13349626058581e-25	0.388567	0.533	0.161
C4BPB	C4BPB	2.23972415035248e-23	7.35413424768237e-19	0.388049	0.278	0.07
IGF2R	IGF2R	4.01813143967767e-30	1.31935345821816e-25	0.387894	0.506	0.15
ICOSLG	ICOSLG	5.09286992476699e-48	1.67224383979724e-43	0.387625	0.433	0.088
HSPH1	HSPH1	1.65017660315621e-49	5.41835487646341e-45	0.387107	0.522	0.117
JTB.1	JTB	1.02196485427109e-13	3.35562159899911e-09	0.386743	0.8	0.383
RGS18	RGS18	2.69250424256704e-32	8.84083768046888e-28	0.385835	0.444	0.121
CUEDC2	CUEDC2	2.64813075421163e-43	8.69513733145388e-39	0.38559	0.533	0.133
INSIG1	INSIG1	2.10125055492737e-23	6.89945619710404e-19	0.385215	0.544	0.195
IRF5	IRF5	1.71433867647802e-48	5.62903104421559e-44	0.384917	0.367	0.066
GGA2	GGA2	2.12691480779812e-34	6.98372477140512e-30	0.384402	0.344	0.077
LAP3.4	LAP3	1.02993962036275e-17	3.3818067434611e-13	0.384103	0.689	0.292
SMIM4	SMIM4	3.72220518152995e-43	1.22218607135536e-38	0.384069	0.344	0.063
DUSP6	DUSP6	8.14878026991805e-37	2.67565200162759e-32	0.382997	0.433	0.106
CTNNA1	CTNNA1	6.9021700974569e-30	2.26632755149997e-25	0.381719	0.6	0.193
NPL.1	NPL	2.29770183272053e-59	7.54450396773787e-55	0.381332	0.494	0.094
YIPF4	YIPF4	8.36605904623423e-31	2.74699548783101e-26	0.380678	0.639	0.21
VBP1	VBP1	5.7011824173697e-35	1.87198324674334e-30	0.380644	0.617	0.183
SDF4	SDF4	2.2479807926261e-32	7.38124493258782e-28	0.380034	0.55	0.165
HCFC1R1	HCFC1R1	6.59640420012605e-35	2.16592931911139e-30	0.379396	0.4	0.097
RAB5C.3	RAB5C	4.7685135443791e-28	1.56574142229688e-23	0.378989	0.739	0.263
EMILIN2	EMILIN2	3.96308998871471e-57	1.30128059779447e-52	0.378231	0.406	0.067
ZNF655	ZNF655	1.07375487224004e-56	3.52567412300017e-52	0.377244	0.461	0.086
MOCS1	MOCS1	1.24284327966657e-39	4.08087590878517e-35	0.376606	0.322	0.061
ZNF609	ZNF609	4.95158521539609e-35	1.62585300547531e-30	0.375636	0.422	0.105
ATG3	ATG3	3.64049625973115e-24	1.19535694688272e-19	0.375024	0.75	0.297
NLRP3	NLRP3	6.55894075879593e-59	2.15362819815064e-54	0.374824	0.256	0.027
LOC100069029	LOC100069029	4.63432837503845e-27	1.52168172194387e-22	0.374582	0.389	0.105
CLIC4	CLIC4	8.98407906187766e-46	2.94992235996753e-41	0.373451	0.389	0.075
HPSE	HPSE	2.34846889681931e-60	7.71119762270621e-56	0.373365	0.311	0.039
LGALS3BP.3	LGALS3BP	6.97467582766089e-15	2.29013480801245e-10	0.373297	0.783	0.382
NFE2L1	NFE2L1	6.76526307873471e-26	2.22137413190254e-21	0.373241	0.533	0.179
EHD4	EHD4	4.15205397405726e-78	1.3633269223817e-73	0.373095	0.339	0.036
UQCRC2	UQCRC2	9.36526579664968e-30	3.07508502432992e-25	0.373056	0.561	0.173
JAK2	JAK2	6.74145945604123e-42	2.21355821239114e-37	0.373035	0.544	0.139
BANK1	BANK1	7.49824647996706e-63	2.46204923169718e-58	0.373004	0.389	0.058
NOD2	NOD2	1.19853107450764e-54	3.93537678314582e-50	0.372932	0.328	0.048
MAPKAPK2	MAPKAPK2	4.09588288714978e-45	1.34488314599563e-40	0.372317	0.589	0.149
LOC100070123	LOC100070123	5.13129979411953e-38	1.68486228739915e-33	0.372141	0.294	0.054
LAMP2.1	LAMP2	1.64031430990314e-18	5.38597203656696e-14	0.371679	0.8	0.372
IDS	IDS	6.25591279250861e-56	2.0541289654202e-51	0.369701	0.356	0.054
NCF2	NCF2	7.82576987536092e-37	2.56959153857476e-32	0.369102	0.478	0.125
ATP5MF.2	ATP5MF	2.51534146479246e-11	8.25912369964604e-07	0.368836	0.833	0.409
STX6	STX6	4.17354509081888e-51	1.37038353057038e-46	0.368759	0.378	0.065
RRP36	RRP36	4.55266479074552e-28	1.49486748404129e-23	0.368549	0.478	0.146
RCOR1	RCOR1	1.93422946823762e-33	6.35104245895822e-29	0.36845	0.506	0.144
TUBB6	TUBB6	3.37393464893962e-30	1.10783144197933e-25	0.368037	0.256	0.051
EIF4EBP1	EIF4EBP1	9.74653753617776e-52	3.20027560000397e-47	0.367641	0.478	0.1
PNPLA6	PNPLA6	1.55690009704247e-49	5.11208146863896e-45	0.367364	0.411	0.078
CTDSP2	CTDSP2	1.03336356225302e-42	3.39304925665778e-38	0.367063	0.528	0.131
MCOLN1	MCOLN1	1.03999080643913e-45	3.41480981294288e-41	0.365356	0.406	0.082
SLC12A7	SLC12A7	3.70600840236621e-47	1.21686785891695e-42	0.364932	0.428	0.087
GNAI2.1	GNAI2	1.04954114924842e-09	3.44616836355719e-05	0.364788	0.867	0.636
RAB6A	RAB6A	2.53722885874836e-30	8.33099095770025e-26	0.364584	0.544	0.165
MCOLN2	MCOLN2	1.92882814621492e-23	6.33330721809668e-19	0.364528	0.356	0.104
ATP5PB.1	ATP5PB	1.46279757032426e-23	4.80309582215969e-19	0.363594	0.733	0.282
TMEM183A	TMEM183A	2.45920902526309e-40	8.07481283445135e-36	0.36347	0.372	0.077
PYGL	PYGL	1.78354572521008e-50	5.8562723887273e-46	0.363396	0.439	0.083
IL1B.2	IL1B	5.98467823963002e-24	1.96506909998252e-19	0.363326	0.261	0.06
EIF4E1B	EIF4E1B	6.07390325464153e-44	1.99436613366155e-39	0.362508	0.289	0.047
MGAT4B	MGAT4B	1.36295249928541e-56	4.47525453140363e-52	0.362462	0.444	0.08
AP2A2	AP2A2	5.28352191705946e-43	1.73484442146647e-38	0.361861	0.45	0.101
KIF1B	KIF1B	1.94490960694296e-42	6.3861106943972e-38	0.360708	0.394	0.083
RHOG.4	RHOG	5.28257646524119e-17	1.73453398236194e-12	0.359946	0.828	0.38
AP2S1.1	AP2S1	5.9923611663502e-22	1.96759178897109e-17	0.359847	0.672	0.258
PEPD	PEPD	1.13429733160154e-49	3.72446528831365e-45	0.359348	0.433	0.086
M6PR	M6PR	1.11490635898758e-47	3.66079502973573e-43	0.359294	0.511	0.115
GINM1	GINM1	7.4472504659068e-29	2.4453046904805e-24	0.358913	0.55	0.176
LOC100053645	LOC100053645	1.25810556070102e-32	4.13098960856181e-28	0.358831	0.467	0.128
FAM111B	FAM111B	2.45992311413474e-45	8.07715754526142e-41	0.35757	0.372	0.071
TAF10.1	TAF10	1.06931043910953e-17	3.51108082681613e-13	0.357218	0.722	0.312
NDUFA9	NDUFA9	3.75409543604301e-24	1.23265723642472e-19	0.356972	0.372	0.107
KARS.1	KARS	1.21282393819743e-25	3.98230740107127e-21	0.356489	0.744	0.281
CXHXorf40B	CXHXorf40B	7.59577572752991e-40	2.49407296013445e-35	0.356334	0.306	0.055
VPS35	VPS35	4.69961820322402e-39	1.54311963702861e-34	0.356252	0.644	0.187
LCP1.3	LCP1	2.02945578366118e-08	0.000666371806565147	0.355888	0.894	0.704
RPN2.1	RPN2	5.38343474962025e-24	1.76765080003781e-19	0.355324	0.733	0.279
SNX3.1	SNX3	2.12984551273123e-13	6.993347741053e-09	0.354366	0.828	0.447
KCNQ1	KCNQ1	3.97557891997493e-59	1.30538133837377e-54	0.354366	0.283	0.034
CLN5	CLN5	6.20493647786431e-44	2.03739089250675e-39	0.354175	0.4	0.082
BTK	BTK	3.53538204341563e-41	1.16084269395552e-36	0.353992	0.361	0.073
PSEN1	PSEN1	5.30609563334885e-46	1.74225650121009e-41	0.352811	0.517	0.12
TNS3	TNS3	2.74607108212886e-105	9.01672439817011e-101	0.352679	0.272	0.015
PSMB2.2	PSMB2	4.97434654056869e-20	1.63332668659573e-15	0.351146	0.711	0.294
GABARAP.5	GABARAP	1.06415741396077e-10	3.4941608687402e-06	0.35095	0.917	0.696
STX4	STX4	2.94480261222929e-43	9.66925937725486e-39	0.350768	0.439	0.096
PSMB5.1	PSMB5	1.32916289061446e-25	4.36430635133259e-21	0.350494	0.628	0.223
ITGB2.3	ITGB2	4.0334395045109e-16	1.32437986130615e-11	0.349827	0.867	0.406
MCUB	MCUB	6.17389067126734e-36	2.02719700191063e-31	0.349569	0.422	0.104
CRLF2	CRLF2	2.54250397560355e-32	8.34831180389426e-28	0.348705	0.256	0.046
CMC1	CMC1	9.20086918149543e-44	3.02110539574403e-39	0.348405	0.439	0.097
FNDC3B.1	FNDC3B	4.27070747207738e-48	1.40228679845661e-43	0.348387	0.594	0.149
HSPA9	HSPA9	1.13864550371251e-27	3.73874251144003e-23	0.347726	0.561	0.186
CRTAP	CRTAP	3.08220341096419e-40	1.01204148999009e-35	0.346928	0.422	0.095
VAMP4	VAMP4	2.83657051838776e-56	9.31387929712622e-52	0.3468	0.439	0.08
CERS5	CERS5	1.10296169275234e-38	3.62157471815232e-34	0.346458	0.511	0.131
VAMP3	VAMP3	4.26323931686606e-30	1.39983462969297e-25	0.345985	0.45	0.129
ATRN	ATRN	7.52076771958959e-47	2.46944408072724e-42	0.345452	0.394	0.076
LOC100053055	LOC100053055	2.281557972967e-39	7.49149560423713e-35	0.344575	0.317	0.061
CD84.2	CD84	8.59264056005094e-28	2.82139352789273e-23	0.344121	0.65	0.227
CD151	CD151	6.28885689414475e-40	2.06494616119243e-35	0.344041	0.522	0.132
PAQR8	PAQR8	3.57045867734449e-36	1.17236010670606e-31	0.343592	0.411	0.098
EIF5.1	EIF5	4.16612291134356e-12	1.36794645793966e-07	0.343428	0.872	0.494
LATS2	LATS2	1.88671349787129e-58	6.19502377026036e-54	0.343148	0.406	0.066
PSMD2	PSMD2	6.87850052990869e-31	2.25855564899552e-26	0.343074	0.639	0.209
LOC102149654	LOC102149654	4.71005525943409e-34	1.54654664443518e-29	0.342639	0.267	0.05
DRB.1.1	DRB.1	1.40536755984775e-13	4.61452438276009e-09	0.342326	0.356	0.137
TACC1.2	TACC1	5.52316666383502e-21	1.81353177407023e-16	0.341887	0.667	0.271
ACADVL	ACADVL	3.06104088897284e-30	1.00509277589423e-25	0.341766	0.656	0.215
LOC100067491	LOC100067491	3.5733007514089e-45	1.17329330172511e-40	0.341108	0.272	0.04
GNPTAB	GNPTAB	4.78634722943475e-52	1.5715971127849e-47	0.340871	0.483	0.1
PSMC1	PSMC1	1.08885589650667e-25	3.57525833617964e-21	0.340645	0.594	0.208
PSMB4.2	PSMB4	1.54252202856009e-14	5.06487108077705e-10	0.340442	0.767	0.37
CASP1	CASP1	3.07241665816757e-62	1.00882800970932e-57	0.3404	0.411	0.066
ARHGAP18	ARHGAP18	8.52192250322214e-33	2.79817325393299e-28	0.340384	0.544	0.16
LACTB	LACTB	2.0213864571742e-38	6.63722243213149e-34	0.340278	0.622	0.182
WDR7	WDR7	2.69659593516587e-29	8.85427275311715e-25	0.339866	0.35	0.088
SLC50A1	SLC50A1	3.01156371240197e-38	9.88846944967188e-34	0.339747	0.339	0.068
CYC1.1	CYC1	4.75828273166946e-18	1.56238213494367e-13	0.339645	0.7	0.287
HMGA1	HMGA1	2.03455852127078e-48	6.6804729045926e-44	0.339635	0.361	0.063
HMGN2.1	HMGN2	1.10597119953972e-07	0.00363145643368868	0.337946	0.889	0.552
HTRA1	HTRA1	5.99729277082612e-78	1.96921108130076e-73	0.33706	0.261	0.02
RPLP0.4	RPLP0	1.61436279658287e-11	5.30076024257986e-07	0.335481	0.983	0.886
VPS29.1	VPS29	8.47475318445865e-23	2.782685208117e-18	0.33506	0.617	0.223
CARD9	CARD9	4.52219275659765e-42	1.48486199162884e-37	0.334801	0.278	0.044
PRR13.4	PRR13	2.970675446114e-10	9.75421282731533e-06	0.334106	0.889	0.534
MRPL27	MRPL27	6.33810394182669e-36	2.08111642929879e-31	0.333775	0.522	0.141
KIAA1109.1	KIAA1109	8.53655555695133e-24	2.80297801712497e-19	0.333466	0.683	0.257
LOC100072605	LOC100072605	1.09651974639951e-44	3.6004225873028e-40	0.333428	0.289	0.045
TFG	TFG	2.5551887734917e-40	8.38996233776e-36	0.331819	0.589	0.16
PRPS2	PRPS2	2.81612890216484e-32	9.24675925025826e-28	0.330873	0.328	0.073
PLD1	PLD1	5.72769034010579e-36	1.88068712317374e-31	0.330855	0.3	0.059
FDX1	FDX1	5.35581983679567e-31	1.75858344341186e-26	0.330417	0.383	0.097
TIMD4	TIMD4	1.48189859959102e-49	4.86581405175712e-45	0.328803	0.289	0.04
VDAC2.1	VDAC2	5.27081528749203e-20	1.73067219964801e-15	0.328033	0.706	0.285
C12H11orf74	C12H11orf74	4.55166537217082e-27	1.49453932495229e-22	0.328001	0.306	0.073
PRKACA	PRKACA	4.95914935831284e-24	1.62833669180202e-19	0.327274	0.378	0.11
MTDH.1	MTDH	2.52302545439013e-10	8.28435407949001e-06	0.327141	0.861	0.509
CHMP4B.1	CHMP4B	2.22493113882747e-22	7.30556139434e-18	0.326367	0.672	0.248
KCTD20	KCTD20	7.31040282140814e-31	2.40037076640936e-26	0.326223	0.494	0.144
SPPL2A	SPPL2A	6.02183823669641e-30	1.97727058501927e-25	0.326214	0.683	0.231
HSPA5.2	HSPA5	2.96393713552426e-12	9.73208758449391e-08	0.326116	0.744	0.393
MRPS18B	MRPS18B	5.16815904398998e-48	1.69696502209411e-43	0.325248	0.456	0.095
OAS3	OAS3	1.87571440939725e-29	6.15890826325588e-25	0.325235	0.456	0.133
POLR2I	POLR2I	5.77280277144526e-19	1.89549979000405e-14	0.325183	0.544	0.205
MGST2	MGST2	6.85551376874066e-43	2.251007945966e-38	0.325039	0.35	0.066
DNAJB9	DNAJB9	4.9368888035444e-51	1.6210274386438e-46	0.325034	0.456	0.091
NUDT14	NUDT14	1.41714189449937e-39	4.65318541058868e-35	0.324916	0.278	0.046
ARHGEF12	ARHGEF12	2.15251457505319e-60	7.06778160718715e-56	0.324896	0.294	0.035
RENBP	RENBP	6.56562262508086e-47	2.1558221889453e-42	0.324778	0.289	0.043
UBTD1	UBTD1	4.99328373096849e-50	1.6395447130635e-45	0.324527	0.317	0.049
GNG5.1	GNG5	2.12235629995009e-08	0.000696875691088612	0.324489	0.806	0.46
AP3D1	AP3D1	6.63404536677529e-30	2.17828879618067e-25	0.324395	0.628	0.203
BET1	BET1	7.8074494923774e-39	2.56357604082212e-34	0.324349	0.456	0.109
COMMD3	COMMD3	6.01308483234463e-31	1.97439640470036e-26	0.32399	0.528	0.157
NCOR2	NCOR2	1.29767339767244e-33	4.26091060125747e-29	0.322906	0.561	0.164
SYK	SYK	6.62078773246816e-48	2.17393565195592e-43	0.322894	0.417	0.082
PIM3	PIM3	2.01949422338499e-50	6.63100928248461e-46	0.322689	0.344	0.056
ATP6V0A1	ATP6V0A1	4.50264421291852e-30	1.4784432273118e-25	0.322638	0.411	0.112
OGFR	OGFR	4.11543521505317e-19	1.35130315286271e-14	0.32115	0.561	0.215
RGS19.1	RGS19	4.24794600327055e-27	1.39481307017388e-22	0.321017	0.639	0.222
ABI1	ABI1	7.52138754040489e-29	2.46964759889195e-24	0.320717	0.617	0.209
UTP11	UTP11	9.70000965367518e-41	3.18499816978424e-36	0.320438	0.444	0.102
ACSL1	ACSL1	2.17416185610606e-49	7.13886045452424e-45	0.320377	0.367	0.064
FCHO2	FCHO2	1.72340785627137e-46	5.65880969606706e-42	0.318623	0.361	0.065
FH	FH	3.33506673733606e-36	1.0950691632043e-31	0.31861	0.506	0.134
P2RY2	P2RY2	1.17213859882264e-40	3.84871708923413e-36	0.318387	0.256	0.04
STK24	STK24	2.51540319166395e-20	8.25932637982858e-16	0.317476	0.528	0.193
C21H5orf51	C21H5orf51	2.50082418474717e-41	8.21145621061733e-37	0.317404	0.344	0.066
LAMTOR5	LAMTOR5	3.28205164839793e-16	1.07766165875146e-11	0.316658	0.717	0.326
YEATS4	YEATS4	1.11574409262681e-37	3.66354572814013e-33	0.316544	0.55	0.149
C5H1orf162	C5H1orf162	1.38486519380729e-38	4.54720486386623e-34	0.316074	0.35	0.073
NDUFA1.1	NDUFA1	3.96855200143089e-15	1.30307404966983e-10	0.315988	0.772	0.346
TMEM50B	TMEM50B	3.7944970546088e-59	1.2459231078808e-54	0.315363	0.267	0.029
ARHGEF2.1	ARHGEF2	7.85883412852471e-19	2.58044818610109e-14	0.315187	0.711	0.308
REL.4	REL	1.76859966862982e-22	5.807197011946e-18	0.315061	0.694	0.275
C7H19orf70.1	C7H19orf70	3.38487730871418e-24	1.1114244643163e-19	0.314862	0.683	0.252
HDDC2	HDDC2	2.01763306344606e-36	6.62489816382513e-32	0.314563	0.417	0.099
SPAG9	SPAG9	1.03805843500389e-33	3.40846487133526e-29	0.314557	0.444	0.117
STARD3NL	STARD3NL	1.92543899479342e-32	6.32217893940419e-28	0.314247	0.489	0.136
RREB1	RREB1	1.65684432575971e-38	5.44024834363201e-34	0.313672	0.533	0.139
GAA	GAA	2.35756768839214e-38	7.74107350483558e-34	0.313114	0.272	0.047
MINPP1	MINPP1	3.07346101429019e-37	1.00917092404218e-32	0.312512	0.483	0.125
C9H8orf59	C9H8orf59	3.2418617926432e-38	1.0644653196144e-33	0.312237	0.522	0.138
ZFAND5	ZFAND5	1.22214921317455e-17	4.01292694145863e-13	0.312079	0.622	0.256
SNF8	SNF8	5.10667403739898e-29	1.67677642017995e-24	0.312017	0.733	0.254
HK1	HK1	2.84924027923587e-27	9.35548045687099e-23	0.311093	0.583	0.194
MRPS22	MRPS22	1.06913110477915e-40	3.51049198254234e-36	0.310357	0.444	0.102
DCXR	DCXR	3.6982158085763e-60	1.21430916074603e-55	0.310191	0.306	0.038
ATP8B4	ATP8B4	6.4288443730071e-29	2.11091104987688e-24	0.309796	0.367	0.094
AARS	AARS	7.75536038860412e-31	2.54647258359816e-26	0.309676	0.539	0.163
TMEM243	TMEM243	6.16257852651061e-37	2.02348265917976e-32	0.308973	0.311	0.06
RAB33B	RAB33B	2.57860754653852e-20	8.46685787905924e-16	0.308864	0.333	0.1
LOC100056049.4	LOC100056049	6.05157252194853e-23	1.9870338375818e-18	0.308304	0.683	0.25
ACAA1	ACAA1	4.07999291207219e-30	1.3396656726789e-25	0.307738	0.333	0.079
URI1	URI1	1.74674080740318e-30	5.73542344110833e-26	0.307559	0.572	0.18
SLAMF7	SLAMF7	4.01137450588029e-27	1.31713481900579e-22	0.307395	0.489	0.15
ZDHHC20	ZDHHC20	7.21910844447305e-15	2.37039425774273e-10	0.307193	0.667	0.305
LOC106783320.1	LOC106783320	5.95192511177146e-20	1.95431461045016e-15	0.306514	0.667	0.259
NEU1	NEU1	2.72075457741174e-37	8.93359765493144e-33	0.306181	0.378	0.084
SRSF6.1	SRSF6	5.6493208287898e-29	1.85495449413313e-24	0.306095	0.644	0.217
SLC38A6	SLC38A6	7.65379157556094e-44	2.51312246383544e-39	0.304795	0.322	0.056
MICAL1	MICAL1	4.11427108119543e-27	1.35092090951052e-22	0.304758	0.6	0.202
HDLBP	HDLBP	1.5501862011113e-30	5.09003639134894e-26	0.304334	0.644	0.212
PSME3	PSME3	7.74403503322019e-31	2.54275390315785e-26	0.3034	0.372	0.091
PSMA4.2	PSMA4	9.82029671797028e-15	3.22449442734554e-10	0.303083	0.711	0.319
SLC11A1	SLC11A1	2.56759244049704e-16	8.43068977837204e-12	0.303056	0.344	0.116
BCL2L1	BCL2L1	4.04987181957173e-14	1.32977541195638e-09	0.302912	0.394	0.152
SPIN1	SPIN1	1.05826291299046e-27	3.47480627480416e-23	0.301862	0.461	0.138
PLOD1	PLOD1	1.83313994716505e-30	6.01911501651644e-26	0.301748	0.261	0.052
NET1	NET1	1.27635495716739e-30	4.19091150185912e-26	0.301655	0.294	0.064
GOLGA4.1	GOLGA4	4.23692619065014e-16	1.39119471469997e-11	0.300835	0.639	0.287
YPEL2	YPEL2	6.7127720920124e-28	2.20413871641227e-23	0.300326	0.283	0.063
CNPY3	CNPY3	5.70331787907795e-43	1.87268442559525e-38	0.299524	0.55	0.136
PCCB	PCCB	1.18093847740479e-27	3.87761149055862e-23	0.299485	0.433	0.124
TSN	TSN	4.47172913386256e-36	1.46829226110377e-31	0.29907	0.478	0.124
RPLP2.2	RPLP2	1.91025432017208e-08	0.000627232006028503	0.298977	0.972	0.895
MAT2A.1	MAT2A	1.40710573492374e-19	4.62023168062211e-15	0.298969	0.694	0.298
SCARB1	SCARB1	7.78884203093643e-42	2.55746628085798e-37	0.29891	0.45	0.101
TEX261	TEX261	4.30396403229405e-33	1.41320659000375e-28	0.298522	0.517	0.144
HSD17B12	HSD17B12	4.69485594408366e-33	1.54155594923987e-28	0.298385	0.478	0.13
EMC2	EMC2	2.11073005995341e-40	6.93058215185701e-36	0.298013	0.539	0.138
IQSEC1	IQSEC1	5.50818434669201e-37	1.80861233023632e-32	0.297905	0.561	0.152
GRINA.6	GRINA	7.6675690789693e-38	2.51764630707957e-33	0.297761	0.761	0.25
POLR2D.1	POLR2D	8.69181901126328e-29	2.8539587723483e-24	0.297625	0.689	0.235
MYC	MYC	1.03791302156715e-24	3.40798740631572e-20	0.297447	0.322	0.085
EIF4G1	EIF4G1	1.31273606130602e-32	4.31036885729831e-28	0.297405	0.589	0.176
MIEN1	MIEN1	1.38534606349851e-29	4.54878379949737e-25	0.297323	0.5	0.149
COMMD4	COMMD4	8.05215063237086e-24	2.64392366013897e-19	0.297192	0.439	0.138
RPL18.3	RPL18	1.74041065485923e-08	0.000571463838523027	0.296844	0.972	0.85
RPL28.4	RPL28	9.99707090609242e-07	0.0328253823201545	0.296512	0.972	0.857
NIFK	NIFK	6.86872461401811e-26	2.25534572701285e-21	0.296221	0.544	0.179
IDH3G	IDH3G	4.5566500591493e-22	1.49617604692167e-17	0.296093	0.4	0.125
NDUFA8	NDUFA8	4.59540924756462e-30	1.50890262643784e-25	0.295815	0.506	0.149
SDCCAG8	SDCCAG8	2.77635613682041e-19	9.11616537524982e-15	0.29559	0.272	0.075
GDE1	GDE1	3.39535620395177e-26	1.11486520956756e-21	0.295476	0.433	0.127
PIH1D1	PIH1D1	9.1125890283969e-39	2.99211860747412e-34	0.295279	0.344	0.069
MAFG	MAFG	1.2687047364887e-35	4.16579200226063e-31	0.29517	0.456	0.116
RNH1.1	RNH1	2.25298134311475e-22	7.39766424011729e-18	0.294981	0.639	0.241
COMMD9	COMMD9	5.81160368846589e-39	1.90824007110777e-34	0.294271	0.367	0.076
UBXN1.1	UBXN1	2.70561901444403e-09	8.88390003392698e-05	0.293762	0.778	0.417
LOC100052445	LOC100052445	7.76801729293978e-31	2.55062847813678e-26	0.293736	0.256	0.05
LOC111769252	LOC111769252	7.5820920241161e-47	2.48957991611852e-42	0.293536	0.256	0.034
RABGGTB	RABGGTB	1.22338794214226e-38	4.01699430802412e-34	0.292917	0.478	0.117
CNDP2.2	CNDP2	2.88467280141715e-22	9.4718231434532e-18	0.292455	0.644	0.242
SESTD1	SESTD1	3.87995668099847e-30	1.27398377620585e-25	0.292045	0.278	0.059
AP3B1	AP3B1	3.46767968637938e-26	1.13861262502267e-21	0.291558	0.728	0.271
NPTN.1	NPTN	4.93911710890587e-24	1.62175910270924e-19	0.291274	0.644	0.236
ACTR3.3	ACTR3	8.1624342796576e-07	0.0268013529572557	0.290606	0.917	0.683
PSMD9	PSMD9	1.80395197529305e-45	5.92327631087472e-41	0.290532	0.406	0.081
PGM2	PGM2	4.92997627124247e-25	1.61875770866247e-20	0.290371	0.589	0.203
NDUFS7.1	NDUFS7	6.94254125659831e-26	2.27958342160406e-21	0.290064	0.661	0.236
TGIF1	TGIF1	3.4974377075581e-43	1.1483836712767e-38	0.289972	0.422	0.09
MFHAS1	MFHAS1	4.56556874811224e-25	1.49910449844266e-20	0.289719	0.328	0.087
EVI5	EVI5	1.21901802648543e-51	4.00264568996491e-47	0.289701	0.289	0.039
ARHGAP31	ARHGAP31	8.24841067229535e-36	2.70836564424818e-31	0.288933	0.289	0.053
SNX8	SNX8	5.96311433023909e-40	1.95798859033401e-35	0.288748	0.311	0.057
TLR8	TLR8	2.51309493133744e-28	8.25174720704649e-24	0.288372	0.317	0.076
GPX1.1	GPX1	1.71046199620275e-07	0.00561630196453173	0.28817	0.744	0.422
CENPB	CENPB	4.16201213652527e-34	1.36659668502807e-29	0.288114	0.361	0.082
FAM204A.1	FAM204A	2.63399678828913e-16	8.64872845434734e-12	0.288014	0.739	0.331
DENND4C	DENND4C	9.82432406189876e-24	3.22581680572446e-19	0.287619	0.483	0.158
LOC111775035	LOC111775035	2.5815217239963e-33	8.47642658074184e-29	0.287394	0.411	0.102
KPNA3	KPNA3	3.77796898914497e-35	1.24049611758575e-30	0.286491	0.517	0.141
NAGPA	NAGPA	6.12920145905318e-33	2.01252329908011e-28	0.286217	0.4	0.1
ZNHIT1.1	ZNHIT1	1.43137335156092e-19	4.69991439985029e-15	0.28616	0.589	0.223
CSDE1	CSDE1	3.08328554002408e-10	1.01239680706691e-05	0.284993	0.839	0.471
IL18	IL18	1.71464939553423e-26	5.63005129023665e-22	0.284593	0.433	0.129
CCT3	CCT3	3.44220557181151e-26	1.13024819950431e-21	0.28458	0.55	0.181
ERCC1	ERCC1	7.21790963572311e-27	2.37000062888968e-22	0.283841	0.456	0.136
PEBP1.1	PEBP1	1.89181246261807e-14	6.21176622100644e-10	0.283037	0.717	0.329
DNAJC3	DNAJC3	5.32670371646612e-27	1.74902316530165e-22	0.282808	0.594	0.2
TCF4	TCF4	1.02121155847308e-37	3.35314815224637e-33	0.282255	0.267	0.044
LOC102149733	LOC102149733	1.37579136981117e-24	4.51741096277497e-20	0.281543	0.261	0.062
IPO7	IPO7	2.57071107132814e-30	8.44092980270593e-26	0.281511	0.644	0.212
EDEM1.1	EDEM1	7.1672946058033e-19	2.35338118381551e-14	0.281221	0.611	0.242
SLC39A10.2	SLC39A10	4.10042472636377e-23	1.34637445890154e-18	0.281188	0.644	0.245
PITPNA	PITPNA	7.62469115780688e-32	2.50356734166589e-27	0.280451	0.444	0.118
PCYOX1	PCYOX1	1.61517180016503e-36	5.30341660584187e-32	0.280425	0.356	0.076
SPARC	SPARC	4.290008537814e-27	1.40862430339123e-22	0.280248	0.322	0.077
TPM1	TPM1	1.14622188321831e-42	3.76361955354731e-38	0.280114	0.411	0.086
SSFA2	SSFA2	2.20733555632376e-40	7.24778629918907e-36	0.279413	0.439	0.101
CHCHD1.2	CHCHD1	5.51189961755116e-15	1.80983223942292e-10	0.279347	0.678	0.288
MOSPD3	MOSPD3	9.2395984338808e-12	3.03382214576476e-07	0.279111	0.328	0.13
PISD	PISD	3.72431043004753e-28	1.22287732970611e-23	0.27897	0.3	0.069
LOC100062522	LOC100062522	9.98859063495652e-36	3.27975373498797e-31	0.278405	0.356	0.077
GRSF1	GRSF1	1.04947080322253e-39	3.44593738238119e-35	0.278382	0.428	0.097
SNRPD2.1	SNRPD2	6.19932107503482e-12	2.03554707498768e-07	0.277772	0.822	0.412
CS	CS	4.89748049835119e-33	1.60808772163361e-28	0.277525	0.467	0.127
DTWD1	DTWD1	8.59185707925694e-19	2.82113627197402e-14	0.276981	0.428	0.149
RPL7.3	RPL7	4.06236012142968e-07	0.0133387594587143	0.276916	0.972	0.835
SERTAD2	SERTAD2	2.03796424056077e-33	6.69165558388129e-29	0.276205	0.494	0.137
TBC1D9B	TBC1D9B	6.5107320000565e-48	2.13779885221855e-43	0.276022	0.4	0.075
CD83	CD83	1.18313336427706e-28	3.88481840160374e-24	0.275947	0.4	0.109
LOC100067445.1	LOC100067445	9.01260503573569e-50	2.95928886348381e-45	0.275846	0.456	0.093
NAGLU	NAGLU	4.63507880126661e-34	1.52192812439589e-29	0.275768	0.294	0.059
C5AR1.1	C5AR1	8.39847386480186e-28	2.75763889350769e-23	0.275518	0.328	0.081
FAM89A	FAM89A	2.85144927216746e-28	9.36273368516187e-24	0.275472	0.256	0.053
CAPZA2.1	CAPZA2	6.39624277364879e-15	2.10020631472758e-10	0.275098	0.778	0.37
LOC100057755.1	LOC100057755	4.04942130158336e-17	1.3296274843749e-12	0.274568	0.661	0.273
TRMT112.1	TRMT112	1.09915229506493e-23	3.60906656084571e-19	0.273254	0.706	0.262
CXHXorf21	CXHXorf21	7.81210694351395e-61	2.56510531490281e-56	0.272191	0.278	0.031
FXYD6	FXYD6	5.80054491032417e-38	1.90460892130494e-33	0.272122	0.383	0.083
STEAP3	STEAP3	1.76946631398394e-42	5.81004264196628e-38	0.271785	0.294	0.048
DYM	DYM	4.63370493041998e-40	1.5214770139034e-35	0.27167	0.5	0.123
MYDGF.1	MYDGF	5.05974671073202e-16	1.66136783246886e-11	0.27151	0.639	0.27
RRAGC	RRAGC	3.17204711521529e-35	1.04154167028094e-30	0.271388	0.472	0.124
MOB1B	MOB1B	4.35118587253721e-37	1.42871188124759e-32	0.271163	0.283	0.051
ALAD	ALAD	7.13255397672533e-25	2.34197409825776e-20	0.270937	0.322	0.085
TMED10.1	TMED10	3.22581174877978e-22	1.05919528771184e-17	0.270382	0.722	0.284
WDR83OS.1	WDR83OS	7.15792139299143e-18	2.35030348938874e-13	0.270317	0.594	0.235
UBL3.2	UBL3	1.46551723702424e-15	4.8120258477691e-11	0.270227	0.711	0.327
VAV1.2	VAV1	1.81979034094457e-29	5.9752815844915e-25	0.270071	0.65	0.214
MGST3.3	MGST3	6.14372953099518e-11	2.01729359150227e-06	0.270061	0.661	0.334
RAN.1	RAN	2.3583275366023e-11	7.74356846643364e-07	0.269721	0.756	0.388
HK3	HK3	3.15767914486193e-30	1.03682394721541e-25	0.269713	0.4	0.102
MAPRE1	MAPRE1	1.08680287991607e-18	3.56851725620442e-14	0.26932	0.717	0.29
ARHGAP21	ARHGAP21	8.45484700258396e-38	2.77614901329844e-33	0.269311	0.344	0.07
TMED5	TMED5	1.38288576165006e-20	4.54070539837796e-16	0.269248	0.65	0.254
OS9	OS9	2.10058329701703e-18	6.89726525575542e-14	0.269135	0.639	0.253
RHBDD2	RHBDD2	7.52758712276756e-36	2.47168323176073e-31	0.269086	0.472	0.123
P2RY14.1	P2RY14	1.46295789950287e-68	4.80362226301768e-64	0.268792	0.461	0.073
ATP6V1E1	ATP6V1E1	9.90078915489743e-16	3.25092411901057e-11	0.268306	0.789	0.349
SLC11A2	SLC11A2	2.81202482789286e-41	9.2332835223862e-37	0.267808	0.322	0.058
FAM151B	FAM151B	2.58165609466787e-52	8.47686778684195e-48	0.267605	0.367	0.06
DCAF8	DCAF8	2.18384411423449e-28	7.17065214908896e-24	0.26722	0.461	0.133
ATP5MC3.3	ATP5MC3	2.90149221256419e-07	0.00952704967995452	0.266997	0.872	0.519
BID	BID	1.25170715360027e-31	4.10998043884648e-27	0.266334	0.533	0.157
GRHPR	GRHPR	1.02635164967923e-15	3.37002564172175e-11	0.265815	0.256	0.078
VPS26A	VPS26A	1.55338303921324e-38	5.10053320925667e-34	0.265717	0.478	0.118
PDIA6	PDIA6	5.04122500221473e-20	1.65528622947721e-15	0.264812	0.556	0.209
VAC14	VAC14	2.08118788669543e-34	6.83358042596445e-30	0.264647	0.372	0.086
BNIP2	BNIP2	2.78179417596911e-46	9.13402117679456e-42	0.264497	0.472	0.102
ANKRD9	ANKRD9	1.08413745658493e-45	3.55976533869663e-41	0.264448	0.383	0.074
RPL26.3	RPL26	7.71012002124381e-07	0.0253161790897541	0.264251	0.956	0.85
GCSH	GCSH	3.2982363148702e-22	1.08297589398763e-17	0.264219	0.561	0.197
FCF1	FCF1	3.78416361270801e-17	1.24253012223268e-12	0.264063	0.478	0.181
WDR45B	WDR45B	5.65963783491956e-36	1.85834208309584e-31	0.263749	0.55	0.152
MERTK	MERTK	1.46914398141913e-30	4.82393426298973e-26	0.263592	0.261	0.052
TMEM184C	TMEM184C	4.992859402911e-45	1.63940538494583e-40	0.263513	0.356	0.064
SLC7A1	SLC7A1	2.11016000963894e-29	6.92871039164947e-25	0.261986	0.367	0.091
FKBP2	FKBP2	9.99464597865227e-30	3.28174200709047e-25	0.261839	0.506	0.15
SLC25A3.2	SLC25A3	1.19883350151862e-07	0.00393636980223639	0.261304	0.856	0.565
UFD1	UFD1	1.07364915504443e-24	3.52532700058839e-20	0.260968	0.472	0.15
ATP5F1C.2	ATP5F1C	1.65914781075502e-11	5.4478118366141e-07	0.26092	0.706	0.34
ARPIN	ARPIN	4.3386124039646e-57	1.42458338284178e-52	0.260644	0.272	0.032
LARP1.1	LARP1	9.81058721259089e-19	3.22130631125422e-14	0.2606	0.594	0.235
MMP25	MMP25	2.98426511409283e-61	9.7988345021238e-57	0.26041	0.267	0.027
ZDHHC21	ZDHHC21	1.84099729557916e-37	6.04491462003416e-33	0.260032	0.378	0.082
TRPV2.1	TRPV2	4.52854282448628e-21	1.48694703642007e-16	0.25998	0.672	0.265
LAGE3.1	LAGE3	5.25546915809208e-13	1.72563329805954e-08	0.259069	0.65	0.29
COX5A.2	COX5A	1.74200996944421e-15	5.71988973467008e-11	0.258804	0.694	0.302
NCSTN	NCSTN	1.85307891529193e-27	6.08458461836105e-23	0.258731	0.478	0.144
ALDH9A1	ALDH9A1	3.34811046553001e-32	1.09935207135678e-27	0.258625	0.3	0.064
NDE1	NDE1	4.57188989042437e-35	1.50118004552084e-30	0.258358	0.383	0.087
RWDD4	RWDD4	2.19342686880903e-28	7.20211712373446e-24	0.258221	0.428	0.12
NOLC1	NOLC1	1.21213473547723e-30	3.98004440393948e-26	0.258075	0.444	0.12
PTPN6.3	PTPN6	3.60825990659417e-27	1.18477214033019e-22	0.258002	0.722	0.252
TMEM254	TMEM254	3.31052687252938e-33	1.08701149859502e-28	0.257842	0.478	0.129
TMEM165.1	TMEM165	5.91759411149923e-17	1.94304202651077e-12	0.257717	0.639	0.264
AK2	AK2	3.50647281844306e-35	1.15135034993578e-30	0.25748	0.45	0.113
MRE11	MRE11	2.72163323040034e-41	8.93648271201951e-37	0.256707	0.417	0.09
CCDC93	CCDC93	2.91610485720058e-25	9.57503029861809e-21	0.256595	0.367	0.102
LOC100058771.5	LOC100058771	2.98248592880572e-25	9.79299254723357e-21	0.25646	0.728	0.294
MCCC2	MCCC2	2.41794269825192e-20	7.93931484971017e-16	0.256277	0.256	0.067
PRAM1	PRAM1	7.90423489735487e-26	2.59535552854647e-21	0.256268	0.256	0.057
RAD23A.1	RAD23A	9.96718350843553e-20	3.27272470499481e-15	0.256131	0.617	0.241
SELENOT.2	SELENOT	4.97080366241914e-10	1.63216338255532e-05	0.255695	0.817	0.441
AFF1.1	AFF1	3.3399365799935e-28	1.09666817604087e-23	0.255207	0.656	0.22
CLASP2	CLASP2	2.97615622355418e-35	9.77220896004017e-31	0.255139	0.422	0.103
DLG1	DLG1	3.38429607649506e-30	1.11123361671715e-25	0.254768	0.411	0.109
CASP6	CASP6	2.44342485378021e-38	8.02298550738733e-34	0.254696	0.317	0.06
HIF1A.3	HIF1A	2.58867527438485e-18	8.49991526344264e-14	0.25409	0.606	0.241
APIP	APIP	2.72004544202847e-23	8.93126920890049e-19	0.253927	0.35	0.1
MYLIP	MYLIP	9.2023244679143e-28	3.02158323903966e-23	0.253916	0.283	0.063
LOC100630209.2	LOC100630209	2.72732167837379e-07	0.00895516073094035	0.253693	0.772	0.404
SPCS3.3	SPCS3	2.22782071605684e-16	7.31504932117263e-12	0.253672	0.789	0.348
B4GALT1	B4GALT1	1.88176773672802e-23	6.17878436354644e-19	0.253347	0.483	0.163
FDX1L	FDX1L	2.89595582587191e-32	9.50887095425042e-28	0.253294	0.494	0.138
LOC100147452	LOC100147452	1.01223132593709e-28	3.32366155871443e-24	0.25325	0.417	0.115
SNAP29	SNAP29	5.25267615274391e-45	1.72471621475346e-40	0.252938	0.478	0.106
PSMB1.2	PSMB1	1.36382037563638e-10	4.47810420340207e-06	0.252644	0.811	0.414
SNX24	SNX24	7.10770185640972e-36	2.33381390455213e-31	0.252639	0.283	0.052
MSRB1.1	MSRB1	1.95953416339893e-46	6.4341304255204e-42	0.25251	0.622	0.157
TANC1	TANC1	2.19723559586295e-50	7.21462307901601e-46	0.252218	0.25	0.031
HIPK2	HIPK2	1.0200326816518e-24	3.3492773102037e-20	0.251906	0.461	0.14
RAPGEF1	RAPGEF1	1.1939195988523e-18	3.92023500283153e-14	0.25182	0.428	0.149
HOOK3.1	HOOK3	3.26733075366982e-21	1.07282805296748e-16	0.251749	0.694	0.272
EBAG9	EBAG9	1.10162047421596e-28	3.6171708270881e-24	0.251648	0.528	0.16
LPGAT1	LPGAT1	6.69136582046899e-26	2.19710996715099e-21	0.25164	0.394	0.111
SRSF9.1	SRSF9	6.00373802810048e-16	1.97132738152679e-11	0.251345	0.683	0.294
LARP4B	LARP4B	9.31923853157143e-29	3.05997197184148e-24	0.250975	0.539	0.169
USP8	USP8	4.96200158721918e-21	1.62927322116342e-16	0.250595	0.589	0.221
FUCA2.1	FUCA2	1.1560847206247e-22	3.79600418017119e-18	0.250385	0.594	0.215
SSBP1	SSBP1	5.84252308803895e-27	1.91839245595759e-22	0.250064	0.422	0.121
LOC111768017.1	LOC111768017	1.41102468034591e-08	0.000463309953791579	-0.250415	0.411	0.189
PDAP1.1	PDAP1	9.05125579425634e-08	0.00297197984004407	-0.250645	0.528	0.252
NUP98	NUP98	6.37369015733202e-08	0.00209280116315997	-0.25384	0.511	0.246
CGGBP1	CGGBP1	5.57600435509222e-08	0.00183088102999453	-0.25646	0.55	0.262
ZDHHC18	ZDHHC18	7.85935226286639e-07	0.0258061831551218	-0.259957	0.367	0.175
GCC2	GCC2	1.00785649740326e-07	0.00330929680922359	-0.262383	0.517	0.252
PARP14.2	PARP14	5.14733425802559e-07	0.016901272036227	-0.265766	0.561	0.284
ARID1B	ARID1B	2.04126216839165e-07	0.006702484329914	-0.266927	0.339	0.153
LCOR	LCOR	7.85553358732476e-09	0.000257936445339809	-0.267802	0.5	0.232
SAT1.7	SAT1	1.46530534789504e-39	4.81133010981337e-35	-0.267809	0.939	0.422
CFLAR.1	CFLAR	1.38212820341506e-09	4.53821795591336e-05	-0.271618	0.456	0.206
TRPM2.1	TRPM2	2.13666416834566e-24	7.01573679676297e-20	-0.275578	0.317	0.08
MINDY2	MINDY2	1.49409211001322e-06	0.049058514432284	-0.2756	0.317	0.149
ATXN7	ATXN7	5.89274921415928e-07	0.019348842044692	-0.277541	0.372	0.177
SF1.1	SF1	1.58604938367132e-08	0.000520779315128479	-0.278708	0.539	0.252
LSM14A	LSM14A	1.43582927462118e-07	0.00471454542321864	-0.280101	0.5	0.24
LOC100058587	LOC100058587	3.23983617343182e-09	0.000106380020754634	-0.290551	0.389	0.172
DDX23.2	DDX23	9.14593340329832e-07	0.0300306723297301	-0.299604	0.494	0.245
FOSL2.1	FOSL2	6.13221993051372e-07	0.0201351441418418	-0.307459	0.4	0.202
MARCKS.3	MARCKS	2.61767642790133e-55	8.59514055101401e-51	-0.317349	0.772	0.197
RPL13A.5	RPL13A	7.63777945650676e-07	0.0250786488454399	-0.323703	0.972	0.91
PXK.1	PXK	1.58780788687191e-11	5.21356719654392e-07	-0.324256	0.4	0.163
LOC102149483.1	LOC102149483	1.28599909949383e-07	0.004222578043188	-0.325136	0.372	0.17
RPL38.5	RPL38	1.50595380591672e-06	0.0494479932172756	-0.336199	0.989	0.899
RPL37.5	RPL37	8.3923615250144e-07	0.0275563190673848	-0.337319	0.989	0.908
RPS10.5	RPS10	1.23726595464861e-06	0.0406256276208871	-0.343322	0.972	0.887
POR.1	POR	4.61186810269152e-08	0.00151430689151876	-0.357408	0.439	0.209
LOC100629234.1	LOC100629234	3.69152461792951e-33	1.21211210829715e-28	-0.361859	0.544	0.153
DDIT3.7	DDIT3	6.81481489761109e-08	0.0022376444716306	-0.369374	0.489	0.242
RAPGEF2.1	RAPGEF2	7.85299639387736e-08	0.00257853136592963	-0.392068	0.294	0.129
MT-s-rRNA.3	MT-s-rRNA	5.71704373980255e-13	1.87719131196417e-08	-0.414398	0.961	0.995
RPL13.5	RPL13	2.15612699720237e-09	7.07964299531399e-05	-0.433453	0.989	0.9
ND2.5	ND2	5.03680971524593e-07	0.01653836470001	-0.43852	0.928	0.928
LOC111775970.4	LOC111775970	1.81863938399585e-08	0.000597150241735039	-0.440178	0.917	0.993
LOC111775969.7	LOC111775969	5.08208591492422e-45	1.66870291016537e-40	-0.44772	0.744	0.213
AZIN1.4	AZIN1	5.25778508900251e-08	0.00172639373397397	-0.461543	0.556	0.268
LOC111775959.2	LOC111775959	9.91722663440827e-10	3.25632136540795e-05	-0.46686	0.922	0.808
EQMHCB2.4	EQMHCB2	1.29801517747618e-16	4.26203283524304e-12	-0.475724	0.994	0.997
LOC100056062.2	LOC100056062	3.56564253143631e-12	1.17077872519711e-07	-0.477821	0.967	0.954
RPL24.4	RPL24	3.72554726819719e-08	0.00122328344551255	-0.49491	0.95	0.889
RPS27.6	RPS27	2.73320022684148e-11	8.974462944834e-07	-0.503531	0.967	0.924
RPL34.5	RPL34	9.22428667456192e-10	3.02879452959241e-05	-0.50758	0.95	0.886
ARRDC3.1	ARRDC3	5.34868670964107e-12	1.75624128111064e-07	-0.514353	0.328	0.124
RGS2.1	RGS2	5.34595399917988e-27	1.75534399563071e-22	-0.522589	0.339	0.082
RPS21.5	RPS21	6.04013873924471e-13	1.983279555031e-08	-0.543128	0.972	0.898
IL1RN.1	IL1RN	2.67305958409384e-23	8.77699114437211e-19	-0.544512	0.45	0.147
JUND.2	JUND	2.69850518417814e-10	8.86054177224891e-06	-0.551754	0.894	0.94
LAPTM5.3	LAPTM5	1.32826278893036e-12	4.36135086745282e-08	-0.555179	0.944	0.91
BASP1.1	BASP1	3.73474800009973e-10	1.22630450583275e-05	-0.561627	0.272	0.103
ACOD1.1	ACOD1	1.95272131556511e-29	6.41176043965803e-25	-0.574993	0.461	0.132
LOC100051370.3	LOC100051370	8.78941181225398e-12	2.8860033685536e-07	-0.63022	0.944	0.84
PPIB.4	PPIB	8.04763560011025e-08	0.0026424411492962	-0.686478	0.883	0.772
S100A10.5	S100A10	1.3412381555577e-08	0.000440395548377371	-0.706077	0.883	0.827
MT-l-rRNA.3	MT-l-rRNA	1.26713889700417e-27	4.1606505683132e-23	-0.743212	0.95	0.997
SON	SON	2.40216978535389e-10	7.88752449020951e-06	-0.759909	0.856	0.772
PLEK.1	PLEK	5.20741725226617e-18	1.7098554547816e-13	-0.782784	0.511	0.198
EMB.2	EMB	1.37320705410966e-09	4.50892536216905e-05	-0.790343	0.2	0.397
KLF6.2	KLF6	5.19941558489993e-10	1.70722810730189e-05	-0.818879	0.839	0.848
G0S2.1	G0S2	1.09364418563957e-34	3.59098068354754e-30	-0.826077	0.5	0.137
TREM1.1	TREM1	1.24710618210223e-24	4.09487314893269e-20	-0.841302	0.456	0.142
MYH9.4	MYH9	7.31572076930478e-08	0.00240211691460123	-0.849679	0.761	0.666
SNX10.7	SNX10	2.2644946942707e-52	7.43546832863783e-48	-0.895628	0.806	0.225
CCRL2.1	CCRL2	3.29085773731011e-35	1.08055313804578e-30	-0.896417	0.578	0.165
RASGRP1.3	RASGRP1	6.92769479666603e-07	0.0227470858648529	-0.896973	0.106	0.25
SH3BGRL3.5	SH3BGRL3	6.81229859533468e-14	2.23681824377814e-09	-0.905907	0.878	0.803
SEPT7.6	2007-09-01	1.01256167387247e-10	3.32474625616027e-06	-0.910891	0.783	0.701
LOC100071611.1	LOC100071611	2.87325150012044e-18	9.43432130064545e-14	-0.921773	0.439	0.159
JUNB.3	JUNB	4.70970307309016e-09	0.000154643100404916	-0.945592	0.861	0.809
CXCL2.1	CXCL2	2.58764712986086e-16	8.49653935089814e-12	-0.979895	0.378	0.14
ARHGEF3.4	ARHGEF3	6.11992886891102e-08	0.00200947864410693	-1.00639	0.1	0.26
SYTL3.3	SYTL3	7.56841513767723e-07	0.0248508911045632	-1.02063	0.128	0.266
ITGB7.5	ITGB7	9.89979285085315e-07	0.0325059698257763	-1.02719	0.167	0.298
LBH.4	LBH	1.58068567940659e-08	0.000519018142833154	-1.02776	0.111	0.282
RPLP1.4	RPLP1	2.02084550137409e-36	6.63544620376182e-32	-1.03014	0.994	0.958
CST7.4	CST7	9.18257526798145e-07	0.0301509858924171	-1.03021	0.15	0.282
GADD45A.1	GADD45A	1.64908752074042e-10	5.41477887435118e-06	-1.03526	0.422	0.189
MCL1.1	MCL1	3.10767533041009e-21	1.02040519474015e-16	-1.05178	0.878	0.864
LIME1.4	LIME1	7.30997658954712e-08	0.0024002308131778	-1.07302	0.106	0.262
JCHAIN	JCHAIN	2.81828672667523e-24	9.25384446703812e-20	-1.08033	0.283	0.069
ARHGDIB.5	ARHGDIB	3.55453901737091e-25	1.16713288635374e-20	-1.08903	0.817	0.838
NPDC1.4	NPDC1	9.09314549035672e-07	0.0298573432175863	-1.09765	0.2	0.318
FLT3LG.4	FLT3LG	3.52612898536254e-07	0.0115780445234379	-1.10514	0.289	0.394
LOC100147160.6	LOC100147160	2.36890513328389e-14	7.77830000513764e-10	-1.10823	0.706	0.721
UBC.1.4	UBC.1	3.91008499228676e-36	1.28387640721736e-31	-1.12995	0.989	0.983
ZBTB38.3	ZBTB38	1.67348149318472e-07	0.00549487648287201	-1.13162	0.372	0.46
CORO1A.4	CORO1A	5.53823245357122e-13	1.81847862613011e-08	-1.13294	0.7	0.68
LOC100056182.2	LOC100056182	3.95706521441094e-08	0.00129930236315183	-1.13505	0.111	0.269
ARL6IP5.4	ARL6IP5	4.89243280911003e-07	0.0160643031287128	-1.13607	0.517	0.519
CXCR3.4	CXCR3	6.94940897539602e-08	0.00228183843707128	-1.13827	0.139	0.29
INPP4B.4	INPP4B	8.40088681108090e-09	0.000275843118441841	-1.13979	0.122	0.291
CD81.6	CD81	1.37245626249137e-11	4.50646013789041e-07	-1.14031	0.839	0.717
EEF1B2.5	EEF1B2	4.04762710806362e-28	1.32903836093269e-23	-1.15967	0.939	0.896
AAK1.4	AAK1	3.78480312767955e-08	0.00124274010697358	-1.19267	0.45	0.5
CXCR6.4	CXCR6	2.73998406493378e-09	8.99673767721006e-05	-1.19635	0.1	0.281
PSIP1.5	PSIP1	2.33508849732235e-08	0.000766726308095792	-1.21387	0.5	0.525
IL2RB.4	IL2RB	3.13354859887922e-10	1.02890068244199e-05	-1.21478	0.167	0.353
ANKRD12.1	ANKRD12	4.15341306013958e-13	1.36377317829683e-08	-1.21729	0.717	0.696
HCAR2.1	HCAR2	3.42203419543776e-22	1.12362492807199e-17	-1.21989	0.528	0.179
ACAP1.3	ACAP1	7.18594539747239e-09	0.000235950517126006	-1.22312	0.206	0.353
AES.4	AES	2.60831084974247e-11	8.56438867512941e-07	-1.22572	0.183	0.376
PTPRC.3	PTPRC	1.829446726444e-38	6.00698832627887e-34	-1.2298	0.922	0.921
MYCBP2.5	MYCBP2	3.99346917867761e-15	1.31125560481879e-10	-1.24413	0.667	0.697
BCL11B.3	BCL11B	8.40070714091041e-09	0.000275837218971793	-1.24545	0.139	0.303
STK17A.3	STK17A	1.96094530780389e-11	6.43876391817407e-07	-1.24558	0.517	0.582
ITGB1.5	ITGB1	4.06533549580541e-10	1.33485291004771e-05	-1.24562	0.794	0.678
LBR.1	LBR	3.07257432135374e-08	0.0010088797784165	-1.24762	0.317	0.422
RORA.3	RORA	1.3498319492958e-09	4.43217320551276e-05	-1.25836	0.122	0.306
CD96.4	CD96	3.27970020503422e-11	1.07688956232299e-06	-1.2663	0.133	0.335
LOC100146699.5	LOC100146699	4.04098506954357e-15	1.32685744758463e-10	-1.27662	0.661	0.687
NCR3.4	NCR3	3.2295482962494e-11	1.06042218307349e-06	-1.28002	0.111	0.319
F2R.5	F2R	1.55013478448339e-11	5.08986756485122e-07	-1.28297	0.083	0.297
LAT.5	LAT	1.80101596765977e-12	5.91363592981086e-08	-1.32024	0.178	0.391
CD5.5	CD5	5.73982116524726e-10	1.88467027960894e-05	-1.34966	0.156	0.335
CTSC.4	CTSC	3.57783846415788e-12	1.17478325970624e-07	-1.35418	0.517	0.584
GLIPR1.3	GLIPR1	6.19698289402551e-16	2.03477933325328e-11	-1.36404	0.578	0.665
SKAP1.4	SKAP1	3.06272775194134e-14	1.00564665734994e-09	-1.36486	0.144	0.385
IKZF3.4	IKZF3	8.04043198239082e-13	2.64007584141803e-08	-1.36764	0.122	0.349
TMEM123.4	TMEM123	4.77844404167876e-16	1.56900210108522e-11	-1.37415	0.344	0.541
LAG3.4	LAG3	5.85468787103434e-07	0.0192238676245412	-1.37633	0.261	0.366
RAC2.5	RAC2	2.87240902671058e-29	9.43155503920419e-25	-1.37881	0.806	0.812
EZR.3	EZR	3.00699908275904e-21	9.87348148823929e-17	-1.37998	0.7	0.748
JAML.3	JAML	2.55064017551984e-07	0.00837502701631939	-1.38512	0.306	0.403
GPR25.3	GPR25	1.43842160373417e-10	4.72305733586113e-06	-1.38516	0.072	0.274
RRP1B.4	RRP1B	5.81619098669271e-13	1.90974631048055e-08	-1.44102	0.311	0.487
CD69.4	CD69	7.49873430185641e-10	2.46220940801455e-05	-1.44556	0.106	0.293
LOC100630090.4	LOC100630090	4.56789320703593e-14	1.49986773453025e-09	-1.47992	0.311	0.496
CRIP1.4	CRIP1	3.27204321319293e-25	1.0743753890519e-20	-1.488	0.856	0.86
FYB1.5	FYB1	1.22287162919712e-12	4.01529899446875e-08	-1.50616	0.528	0.582
SH2D1A.5	SH2D1A	4.53284332906962e-13	1.48835910710001e-08	-1.57585	0.106	0.338
KLRK1.7	KLRK1	7.04234727315941e-14	2.31235472714189e-09	-1.64722	0.144	0.384
STK17B.5	STK17B	4.27999746802406e-24	1.4053371686257e-19	-1.65092	0.528	0.691
LCK.5	LCK	5.99163504190386e-21	1.96735336600913e-16	-1.67055	0.189	0.488
KIAA1551.2	KIAA1551	6.99264831028038e-20	2.29603607268056e-15	-1.67056	0.456	0.624
NKG7.6	NKG7	1.40523543005758e-13	4.61409053459406e-09	-1.67354	0.106	0.347
CGA.7	CGA	9.67470732883342e-11	3.17669015142245e-06	-1.68042	0.083	0.29
PRF1.5	PRF1	8.01520971604096e-15	2.63179411026205e-10	-1.70164	0.1	0.357
LOC111775205.4	LOC111775205	6.45395767182476e-19	2.11915700154366e-14	-1.71752	0.122	0.422
HCST.5	HCST	1.464553468441e-20	4.80886131362604e-16	-1.72865	0.45	0.625
LOC102147555.5	LOC102147555	9.92770928905498e-18	3.2597633450612e-13	-1.7522	0.194	0.464
CD3D.5	CD3D	7.50142005912423e-23	2.46309127641344e-18	-1.80215	0.183	0.509
LOC111771973.5	LOC111771973	3.37172811234278e-23	1.10710692568775e-18	-1.94119	0.239	0.545
GZMK.6	GZMK	1.23226033525818e-07	0.00404612681082023	-1.96362	0.094	0.25
CD2.5	CD2	1.32442202485809e-28	4.34873971862154e-24	-2.06621	0.289	0.603
HOPX.5	HOPX	6.82221844519945e-21	2.24007542648124e-16	-2.11023	0.183	0.489
LOC102149605.5	LOC102149605	3.30426898246152e-24	1.08495672039124e-19	-2.11508	0.267	0.573
LOC100630497.5	LOC100630497	1.40897993648525e-16	4.62638562144932e-12	-2.1777	0.3	0.526
LOC100147522.7	LOC100147522	4.63042360794766e-11	1.52039959166961e-06	-2.20991	0.083	0.298
ETS1.6	ETS1	1.27226349760717e-35	4.17747719439314e-31	-2.22505	0.194	0.618
PTPRCAP.5	PTPRCAP	3.08971609000385e-36	1.01450827815276e-31	-2.23027	0.339	0.689
LTB.3	LTB	4.65559247865631e-26	1.5286637903668e-21	-2.23552	0.178	0.556
CD3G.5	CD3G	3.81964568570401e-43	1.25418066090091e-38	-2.5267	0.239	0.692
CTSW.6	CTSW	3.78056068067174e-31	1.24134709949857e-26	-2.54977	0.206	0.596
CD3E.5	CD3E	5.37125420446289e-47	1.76365131803539e-42	-2.71987	0.233	0.713
GZMA.6	GZMA	3.94843715193454e-17	1.2964693388377e-12	-2.91275	0.15	0.43
CCL5.7	CCL5	1.31339190395447e-34	4.31252231663449e-30	-3.32123	0.244	0.637

## Sheet: Cluster 8
ID	gene	p_val	p_val_adj	avg_log2FC	pct.1	pct.2
C1QB.1	C1QB	4.27452959619614e-241	1.403541792911e-236	4.39006	0.966	0.123
C1QA.1	C1QA	2.00814708499519e-207	6.59375095358171e-203	4.29022	0.971	0.158
APOE.1	APOE	4.46494329135124e-199	1.46606412971518e-194	4.11705	0.971	0.16
LOC100069029.1	LOC100069029	1.64376068668712e-297	5.39728821473716e-293	4.07244	0.949	0.083
C1QC.1	C1QC	1.09756053961711e-286	3.60384003183278e-282	3.99244	0.943	0.09
MARCO	MARCO	0	0	3.93392	0.92	0.072
CD163.1	CD163	4.14058550433672e-304	1.35956125034896e-299	3.57262	1	0.094
LOC100630171.1	LOC100630171	2.95286970349738e-199	9.69574767143364e-195	3.39625	0.994	0.164
C4BPA.1	C4BPA	6.33706668926645e-278	2.08077584742064e-273	3.36952	0.931	0.087
LOC102148710.1	LOC102148710	8.35766790185183e-196	2.74424025557305e-191	3.32121	1	0.169
PSAP.6	PSAP	1.68019199481713e-123	5.51691041498205e-119	3.31439	1	0.451
LOC102148763	LOC102148763	7.85522118433954e-298	2.57926187587789e-293	2.96526	0.886	0.064
GPNMB.1	GPNMB	6.77553142356087e-167	2.22474574292621e-162	2.95151	0.897	0.134
PLTP.1	PLTP	9.47715220110471e-280	3.11182292523273e-275	2.90967	0.834	0.061
LOC111767398.3	LOC111767398	7.91765030127121e-173	2.5997604764224e-168	2.76783	0.994	0.197
FTH1.8	FTH1	5.65654749162639e-89	1.85732736887553e-84	2.76594	1	0.69
LOC100630595.8	LOC100630595	2.99232816094379e-89	9.82530951645894e-85	2.70827	1	0.672
LOC100052888.1	LOC100052888	0	0	2.66838	0.971	0.073
CYBB.1	CYBB	2.12961563304654e-177	6.99259293110832e-173	2.64348	0.971	0.174
LOC100050637.1	LOC100050637	3.9527161050813e-249	1.29787433310345e-244	2.61479	0.926	0.094
CTSZ.1	CTSZ	2.03607623550817e-170	6.68545631929109e-166	2.59355	0.994	0.186
RNASE6.2	RNASE6	3.58115135240323e-175	1.1758710465616e-170	2.5416	0.949	0.152
GRN.4	GRN	3.65688907231941e-169	1.20073952689608e-164	2.53403	0.989	0.198
LOC100066253	LOC100066253	5.09729146539297e-183	1.67369565266178e-178	2.44832	0.709	0.071
CTSB.7	CTSB	3.74659864159815e-112	1.23019566396875e-107	2.42212	0.977	0.309
SELENOP.1	SELENOP	8.77914256717137e-280	2.88263146193072e-275	2.37693	0.914	0.072
HMOX1.1	HMOX1	1.91032059463155e-272	6.2725376724727e-268	2.35067	0.96	0.092
CD68.1	CD68	1.99932105375024e-213	6.56477067998891e-209	2.33762	0.983	0.123
COLEC12.1	COLEC12	0	0	2.306	0.926	0.061
S100P.8	S100P	6.59766941632787e-131	2.16634475285126e-126	2.28518	1	0.235
LGMN.1	LGMN	9.95616904135441e-219	3.26910810472872e-214	2.27798	0.96	0.114
SIGLEC1.1	SIGLEC1	0	0	2.27586	0.949	0.07
CTSD.6	CTSD	3.14818600917233e-74	1.03370687611173e-69	2.25051	0.994	0.447
BHLHE41.1	BHLHE41	3.01589104290772e-265	9.90267823938749e-261	2.20254	0.926	0.079
MSR1.1	MSR1	0	0	2.18394	0.926	0.06
LTA4H.1	LTA4H	9.50043855601875e-246	3.11946899986876e-241	2.16871	0.886	0.088
ATOX1.1	ATOX1	7.84177364153845e-170	2.57484637519915e-165	2.15877	0.983	0.192
LOC100058098.1	LOC100058098	5.08578075437969e-162	1.66991611070057e-157	2.14654	0.914	0.154
IFI6.8	IFI6	2.03180423825913e-101	6.67142921632386e-97	2.13555	0.989	0.34
CD63.7	CD63	2.00303756110565e-135	6.57697383189041e-131	2.1217	0.983	0.217
TFRC.1	TFRC	4.69365655439465e-230	1.54116212963548e-225	2.12164	0.926	0.1
LRP1.1	LRP1	0	0	2.11997	0.954	0.071
PRDX1.4	PRDX1	4.8276873750123e-95	1.58517114958529e-90	2.08679	0.994	0.493
SCPEP1.1	SCPEP1	2.24752799546879e-236	7.37975817312176e-232	2.05894	0.954	0.103
CTSS.8	CTSS	6.24680879925922e-104	2.05113966923676e-99	2.0387	0.994	0.373
ADAP2.1	ADAP2	1.26606747277864e-305	4.15713254686867e-301	2.03487	0.909	0.067
NPC2.5	NPC2	2.2991780904318e-101	7.54935125993283e-97	1.9961	0.994	0.492
CXCL1.1	CXCL1	8.62279116543635e-185	2.83129347917102e-180	1.99379	0.863	0.103
HSD11B1.1	HSD11B1	3.48887239337579e-248	1.14557125036494e-243	1.99252	0.977	0.096
MRC1.1	MRC1	2.02157484221875e-243	6.63784099442528e-239	1.98225	0.754	0.056
NAPSA.1	NAPSA	3.24911510466061e-248	1.06684694461531e-243	1.9715	0.726	0.051
RNF130.7	RNF130	4.69566508802853e-146	1.54182163165417e-141	1.95908	0.994	0.218
TYROBP.8	TYROBP	4.05170759654071e-113	1.33037818932414e-108	1.95182	0.994	0.272
KCTD12.8	KCTD12	6.92783355814057e-116	2.27475414881546e-111	1.93293	0.966	0.25
FCER1G.8	FCER1G	6.96643427866165e-118	2.28742869539855e-113	1.92912	0.994	0.244
CYBA.8	CYBA	1.16585163594843e-93	3.82807384663666e-89	1.92016	0.994	0.631
LYZ.1	LYZ	1.39254470238489e-130	4.57242053028077e-126	1.91791	0.68	0.087
SDC1.1	SDC1	0	0	1.90393	0.909	0.062
FTL.8	FTL	4.4038912670194e-74	1.44601769752582e-69	1.90139	1	0.691
CCL8.1	CCL8	1.56066203551257e-104	5.12443379360552e-100	1.89728	0.474	0.052
GNS.1	GNS	8.88873917630243e-194	2.9186175085389e-189	1.89246	0.966	0.138
IFI27.8	IFI27	1.11669322857817e-75	3.66666221603641e-71	1.88771	0.994	0.688
BSG.4	BSG	2.63809719984934e-99	8.66219215570532e-95	1.88139	0.989	0.342
LOC100051526.1	LOC100051526	3.65563347756727e-286	1.20032725235921e-281	1.87982	0.869	0.066
ALDH2.1	ALDH2	2.5450134690655e-245	8.35655172567656e-241	1.87913	0.977	0.102
ALDH1A1.1	ALDH1A1	8.47628253531119e-261	2.78318737046943e-256	1.87773	0.817	0.061
TIMP2.1	TIMP2	1.50021647413849e-261	4.92596079283372e-257	1.87232	0.954	0.09
BLOC1S1.5	BLOC1S1	4.05413188565915e-95	1.33117420465618e-90	1.8709	0.994	0.42
LAMP1.6	LAMP1	2.49250296021544e-116	8.18413346986740e-112	1.86906	0.994	0.31
TCF7L2.1	TCF7L2	0	0	1.86651	0.954	0.068
SPARC.1	SPARC	0	0	1.86648	0.891	0.055
SULT1C4.1	SULT1C4	8.63592207864402e-286	2.83560501452276e-281	1.86153	0.88	0.064
MECR.2	MECR	2.90702206271752e-161	9.54520694293299e-157	1.83435	0.954	0.155
LOC100064221.1	LOC100064221	1.2165265882933e-240	3.99446505266104e-236	1.82404	0.8	0.063
SLC11A1.1	SLC11A1	1.65388488602599e-206	5.43053102326635e-202	1.80566	0.874	0.096
FCGRT.1	FCGRT	4.7666022288462e-203	1.56511384184165e-198	1.8014	0.954	0.119
SPI1.2	SPI1	6.43979854387896e-178	2.11450785188266e-173	1.79741	0.983	0.143
LOC106783161.1	LOC106783161	0	0	1.79033	0.869	0.052
UCP2.6	UCP2	8.93871260277224e-99	2.93502628312027e-94	1.78754	0.989	0.335
CXCL14.1	CXCL14	2.72634078200923e-253	8.9519399577273e-249	1.7814	0.834	0.064
CD36.1	CD36	1.28229317103634e-250	4.21040962709782e-246	1.77041	0.891	0.076
PLBD1.1	PLBD1	4.96331056183297e-160	1.62970302297786e-155	1.76172	0.949	0.151
ATP6V0C.8	ATP6V0C	6.4416178847317e-93	2.11510523245165e-88	1.75396	0.994	0.434
LOC100630139	LOC100630139	6.12703318164204e-269	2.01181134519216e-264	1.74607	0.703	0.04
MLANA	MLANA	1.27447710996134e-133	4.18474559055805e-129	1.72741	0.474	0.039
RRBP1.1	RRBP1	3.15136623592856e-138	1.03475110356714e-133	1.72598	0.977	0.194
LOC100067608.1	LOC100067608	7.17123174450582e-285	2.35467394330849e-280	1.71439	0.84	0.059
HIPK2.1	HIPK2	1.15598992594288e-199	3.79569292183345e-195	1.70307	0.949	0.122
LAPTM4A.6	LAPTM4A	5.18626237501618e-92	1.70290925083656e-87	1.70172	0.966	0.357
OLR1.2	OLR1	1.82085418929936e-209	5.97877473056444e-205	1.70118	0.857	0.088
DAB2.1	DAB2	9.92814172166843e-305	3.25990533430983e-300	1.67103	0.886	0.06
LOC100050760.8	LOC100050760	6.06658519395947e-100	1.99196324843659e-95	1.66418	0.954	0.252
BLVRB.1	BLVRB	2.02954541987222e-136	6.66401238615043e-132	1.66234	0.926	0.162
PLBD2.1	PLBD2	6.59358004366123e-189	2.16500200733616e-184	1.66193	0.96	0.129
CXCL16.6	CXCL16	3.46577055540928e-126	1.13798576186864e-121	1.65662	0.983	0.227
LOC102148672	LOC102148672	1.74184099735165e-280	5.71933491480415e-276	1.64061	0.766	0.046
SDCBP.8	SDCBP	6.74088682898545e-108	2.21337019029737e-103	1.64015	0.989	0.28
MARC1.1	MARC1	1.18326650360383e-288	3.88525556458319e-284	1.6269	0.897	0.064
HSPB1.1	HSPB1	1.9001614838049e-167	6.23918023207339e-163	1.62162	0.971	0.151
LOC100050100.1	LOC100050100	7.2376681503556e-156	2.37648833716926e-151	1.62062	0.686	0.072
MYOF.1	MYOF	5.88031143254577e-300	1.9308002588764e-295	1.60503	0.897	0.066
KLF4.1	KLF4	5.16649353355216e-198	1.69641815174185e-193	1.59816	0.869	0.097
LOC100055750.1	LOC100055750	7.37188709615849e-277	2.42055912802364e-272	1.59691	0.869	0.065
CTSA.6	CTSA	1.31064965771691e-110	4.30351815111349e-106	1.57842	0.983	0.249
ITGB2.4	ITGB2	9.23141876241513e-84	3.03113635063901e-79	1.57756	0.971	0.403
ACO1.1	ACO1	2.48793114222876e-248	8.16912190550813e-244	1.57286	0.943	0.09
ETHE1.1	ETHE1	3.80269512039965e-155	1.24861494278322e-150	1.57266	0.937	0.153
DDX60.1	DDX60	1.50891359919433e-207	4.95451780295459e-203	1.56674	0.857	0.089
SERPINB1.3	SERPINB1	1.02801844898389e-115	3.3754985772386e-111	1.56379	0.937	0.202
ITGB5.1	ITGB5	0	0	1.55555	0.88	0.056
LOC111775204.1	LOC111775204	6.10848037490031e-305	2.00571953109852e-300	1.54114	0.909	0.066
AKR1A1.1	AKR1A1	3.91268472893284e-244	1.2847300307451e-239	1.53096	0.92	0.087
DCSTAMP.1	DCSTAMP	2.8115070280391e-168	9.23158332656639e-164	1.52954	0.646	0.06
AXL.1	AXL	2.19921627267234e-305	7.22112663131962e-301	1.5249	0.851	0.055
FGR.3	FGR	2.32515715026833e-132	7.63465350290608e-128	1.51592	0.954	0.186
LOC100051036.1	LOC100051036	1.26693033184131e-245	4.15996574460095e-241	1.51359	0.88	0.08
COX2.3	COX2	2.57748660395092e-78	8.46317726407284e-74	1.5104	1	0.943
CAVIN1	CAVIN1	2.02309300032373e-239	6.64282586656296e-235	1.50416	0.726	0.05
CD5L	CD5L	3.72929360322257e-122	1.22451355461813e-117	1.49819	0.309	0.016
PRNP.1	PRNP	9.07936716319977e-240	2.98121020803665e-235	1.49418	0.914	0.087
PLEKHO1.1	PLEKHO1	2.49094806228174e-212	8.17902796250208e-208	1.4911	0.92	0.1
RHBG	RHBG	0	0	1.47957	0.771	0.04
ANGPTL4.1	ANGPTL4	4.53309429613112e-234	1.48844151213465e-229	1.47864	0.754	0.057
ANXA2.5	ANXA2	2.56062429515729e-64	8.40780987314897e-60	1.47066	0.983	0.607
CLEC12A.1	CLEC12A	2.15437626028216e-201	7.07389445063648e-197	1.46972	0.817	0.08
MNDA.5	MNDA	5.53895077982572e-67	1.81871448855577e-62	1.45359	1	0.699
ALDH3A2.1	ALDH3A2	9.2066473125614e-151	3.02300264507953e-146	1.43833	0.914	0.141
LHFPL2.1	LHFPL2	4.30805053733861e-202	1.41454839393513e-197	1.43407	0.897	0.1
CFP.1	CFP	1.55469960324577e-242	5.1048561472575e-238	1.4333	0.88	0.079
PGD.2	PGD	2.2575998681893e-156	7.41282916719958e-152	1.43298	0.96	0.154
SORT1.1	SORT1	1.01517763826203e-225	3.33333577523338e-221	1.42583	0.909	0.091
HK3.1	HK3	8.82825461431372e-195	2.89875740260991e-190	1.41815	0.817	0.086
HSP90B1.4	HSP90B1	1.45981001195031e-63	4.79328617423885e-59	1.41047	0.994	0.467
CEBPB.8	CEBPB	1.42133551529113e-81	4.66695516445843e-77	1.39823	0.989	0.369
RCAN1.1	RCAN1	2.32891470633174e-177	7.64699143824026e-173	1.39382	0.777	0.086
LST1.2	LST1	1.50140751587439e-154	4.92987157837356e-150	1.39267	0.926	0.139
ILT11A.2	ILT11A	1.10683466579067e-190	3.63429162512365e-186	1.38764	0.92	0.107
TALDO1.5	TALDO1	1.74035672711801e-73	5.714461313492e-69	1.3813	0.994	0.485
THY1	THY1	2.17005015529774e-230	7.12535968492013e-226	1.37905	0.531	0.024
LGALS3.5	LGALS3	5.31630242027314e-45	1.74560789969669e-40	1.37016	0.954	0.428
AIF1.1	AIF1	1.24453601630773e-238	4.08643400954645e-234	1.36733	0.874	0.078
ALOX5AP.1	ALOX5AP	1.6672325113521e-133	5.47435795102463e-129	1.36536	0.766	0.109
LIPA.1	LIPA	3.10589353270041e-235	1.01982014146218e-230	1.36081	0.874	0.076
PLIN2.1	PLIN2	1.9039058163069e-93	6.25147474784369e-89	1.35982	0.863	0.19
NADK.1	NADK	1.49020534142961e-178	4.89308923858412e-174	1.34889	0.96	0.132
APP.2	APP	9.24667423018035e-202	3.03614548347972e-197	1.34868	0.966	0.117
ANXA4.1	ANXA4	4.43210336813072e-139	1.45528114092572e-134	1.345	0.914	0.148
TXN.5	TXN	1.88668868392979e-29	6.19494229368348e-25	1.33636	0.96	0.539
DNASE2.1	DNASE2	2.07808053746309e-189	6.82337744476006e-185	1.33598	0.88	0.101
AGTRAP.1	AGTRAP	1.55154936377528e-202	5.09451233595612e-198	1.33321	0.96	0.115
ALDH3B1.1	ALDH3B1	6.0244358321965e-283	1.97812350550172e-278	1.32741	0.88	0.065
LOC100050034	LOC100050034	2.06043056236372e-226	6.76542375152129e-222	1.32713	0.709	0.05
SYT8	SYT8	0	0	1.32669	0.674	0.026
SLC44A2	SLC44A2	8.04994316693624e-127	2.64319883886351e-122	1.32448	0.851	0.147
LOC100050797.1	LOC100050797	4.08827710650868e-191	1.34238578792212e-186	1.3159	0.749	0.073
RGCC.5	RGCC	1.05392680876511e-63	3.46056867658025e-59	1.31555	0.914	0.303
OGFRL1.1	OGFRL1	1.12403944256591e-210	3.69078350966517e-206	1.30969	0.857	0.088
ATP6AP1.7	ATP6AP1	2.53523122849852e-100	8.32443173877489e-96	1.30605	0.966	0.241
ITGA7	ITGA7	7.51806750428581e-262	2.46855746503224e-257	1.30122	0.697	0.041
CEBPA.1	CEBPA	7.63364924526934e-277	2.50650872968419e-272	1.29625	0.789	0.051
LOC100058767.1	LOC100058767	1.7887726144657e-143	5.87343487959814e-139	1.29157	0.874	0.136
LIMA1	LIMA1	5.01431042700473e-232	1.646448828707e-227	1.28761	0.726	0.053
G6PD.1	G6PD	1.02771474156241e-150	3.37450135392017e-146	1.28735	0.949	0.151
EPB41L2.1	EPB41L2	1.36219097230626e-194	4.47275405756759e-190	1.28344	0.891	0.102
MIP-2BETA	MIP-2BETA	3.16469686905735e-99	1.03912821695498e-94	1.28292	0.389	0.036
LOC100063252.1	LOC100063252	1.4675843573553e-157	4.81881323737613e-153	1.27951	0.909	0.132
TKT.7	TKT	6.7937935948839e-107	2.23074212688013e-102	1.26997	0.971	0.212
VEGFB.1	VEGFB	9.54052118607655e-134	3.13263013144823e-129	1.26308	0.891	0.147
LOC100050835.6	LOC100050835	9.01877437947857e-66	2.96131456750179e-61	1.25883	0.966	0.328
CAT.1	CAT	3.51250872160367e-115	1.15333223873857e-110	1.25834	0.943	0.186
MPEG1.1	MPEG1	1.54733267942841e-249	5.08066685290319e-245	1.25736	0.834	0.065
KBTBD7	KBTBD7	7.74173619761245e-237	2.54199908048605e-232	1.25053	0.674	0.043
NUPR1.1	NUPR1	2.58495895969168e-149	8.48771274414763e-145	1.24663	0.623	0.064
C25H9orf16.4	C25H9orf16	8.5594066031389e-57	2.81048115814066e-52	1.24507	0.954	0.332
LPL	LPL	1.15198340734717e-241	3.78253751802443e-237	1.24324	0.577	0.028
CEBPD.1	CEBPD	3.09759194060759e-149	1.0170943136985e-144	1.24321	0.806	0.107
ATP10A	ATP10A	1.73524569641034e-216	5.69767924416336e-212	1.23968	0.749	0.06
PRRT4	PRRT4	2.32874370174287e-282	7.64642994467271e-278	1.22516	0.714	0.039
GUSB.1	GUSB	9.88615521816491e-123	3.24611906588445e-118	1.2231	0.943	0.175
PPARG.1	PPARG	1.11343304655532e-211	3.65595740836441e-207	1.22251	0.869	0.084
CCDC88A.1	CCDC88A	8.89712991507438e-191	2.92137260761467e-186	1.2082	0.84	0.091
LITAF.5	LITAF	4.16526066064395e-109	1.36766333792244e-104	1.207	0.971	0.204
NCF1.1	NCF1	2.59971197232351e-214	8.53615426112423e-210	1.20515	0.886	0.088
RNASE1	RNASE1	2.70938127741007e-219	8.89625342437597e-215	1.20456	0.617	0.038
TCIRG1.2	TCIRG1	2.49723755971035e-116	8.19967952730895e-112	1.20009	0.937	0.182
PNPLA2.1	PNPLA2	2.77760855256997e-121	9.1202776823635e-117	1.19895	0.903	0.162
DBI.5	DBI	2.67757077487507e-72	8.79180363930229e-68	1.19514	0.96	0.322
LOC100054321.1	LOC100054321	2.16244628588872e-165	7.1003923797156e-161	1.19287	0.589	0.05
CREG1.1	CREG1	2.12916531800621e-190	6.9911143216734e-186	1.18744	0.726	0.067
ACP5.3	ACP5	3.66617467601934e-60	1.20378845487095e-55	1.17954	0.983	0.38
MX2.2	MX2	1.54679154279692e-89	5.07889003077367e-85	1.17761	0.714	0.135
ASPH.1	ASPH	5.14403363070657e-180	1.6890434426425e-175	1.17611	0.771	0.08
QKI.4	QKI	5.16231736709553e-97	1.69504690748582e-92	1.1751	0.926	0.207
RND3	RND3	8.94450089593343e-272	2.93692686917974e-267	1.1738	0.629	0.029
HILPDA.1	HILPDA	2.19632157723391e-178	7.21162189884756e-174	1.17156	0.726	0.071
MYO1D	MYO1D	6.09984123423495e-259	2.00288286926104e-254	1.17032	0.754	0.048
RASAL2.5	RASAL2	4.58984336730588e-78	1.50707506965488e-73	1.16915	0.909	0.236
CTNNAL1.1	CTNNAL1	1.387636703785e-196	4.55630511687806e-192	1.16901	0.777	0.075
ATP6V1F.6	ATP6V1F	4.97539535843178e-77	1.63367106594108e-72	1.15923	0.949	0.277
NR1H3.1	NR1H3	2.19499143159215e-211	7.20725436563282e-207	1.15923	0.669	0.05
ABCA3.1	ABCA3	1.67741884380507e-219	5.50780477363395e-215	1.15531	0.829	0.078
LOC100054601.1	LOC100054601	2.37200416230563e-115	7.78847566693055e-111	1.15383	0.869	0.154
LMNA.1	LMNA	6.05412524925452e-104	1.98787202559272e-99	1.15284	0.771	0.128
MITF.1	MITF	9.82282840291955e-214	3.22532570609863e-209	1.14832	0.811	0.074
ZEB2.1	ZEB2	2.86875630011651e-109	9.41956131143257e-105	1.14559	0.931	0.189
ALDOA.3	ALDOA	5.48874671285511e-63	1.80222998316597e-58	1.14328	0.989	0.418
ARSB.1	ARSB	7.82937813906347e-187	2.57077631196149e-182	1.14285	0.766	0.076
GLUL.1	GLUL	1.78240784796332e-146	5.85253616878757e-142	1.1416	0.851	0.12
CORO1B.1	CORO1B	8.83690551025297e-174	2.90159792429156e-169	1.14044	0.897	0.113
ITGAM.1	ITGAM	1.74776420532462e-223	5.73878376818338e-219	1.13978	0.766	0.063
CCL15.1	CCL15	6.40554845164919e-96	2.10326183409901e-91	1.13923	0.411	0.042
MPP1.1	MPP1	1.52541532266825e-154	5.0087012119812e-150	1.13473	0.897	0.125
LOC100054260.1	LOC100054260	4.10678718786508e-226	1.3484635731355e-221	1.13429	0.8	0.066
LEPROT.1	LEPROT	5.93253425826818e-149	1.94794762370236e-144	1.13357	0.931	0.143
SEC14L2.1	SEC14L2	1.02004759605961e-101	3.34932628166173e-97	1.13332	0.503	0.061
PLPP3	PLPP3	6.84468804861448e-219	2.24745332076256e-214	1.12114	0.606	0.037
PAK1.1	PAK1	4.52734115062517e-205	1.48655246680777e-200	1.11728	0.84	0.083
TSPAN4.1	TSPAN4	9.89105917115169e-244	3.24772927884766e-239	1.11573	0.794	0.061
GLB1.1	GLB1	4.1472234093956e-154	1.36174080647504e-149	1.11499	0.806	0.104
ADAM28.1	ADAM28	6.18494809686038e-293	2.0308277076041e-288	1.11052	0.783	0.046
GPD1	GPD1	4.76263983762786e-133	1.56381279068511e-128	1.10998	0.543	0.052
SLC31A1.1	SLC31A1	4.91632767111846e-254	1.61427619081175e-249	1.10873	0.789	0.058
TMEM170B	TMEM170B	3.47823176015169e-242	1.14207739844581e-237	1.1084	0.72	0.049
STX2.1	STX2	4.14081660693832e-246	1.3596371328882e-241	1.10589	0.903	0.079
DPYD.2	DPYD	5.38032321788564e-150	1.76662912859275e-145	1.10545	0.92	0.135
ATP6V1A.1	ATP6V1A	4.39802519686082e-152	1.44409157338925e-147	1.10199	0.857	0.118
NAGK.1	NAGK	1.65106039444762e-100	5.42125680516875e-96	1.10126	0.857	0.174
C5H1orf54.7	C5H1orf54	5.2319523798955e-88	1.71791156393869e-83	1.10015	0.949	0.229
CHIT1	CHIT1	4.24117846738177e-305	1.39259094976481e-300	1.09196	0.709	0.034
NAAA.4	NAAA	2.73204297291542e-62	8.97066310156777e-58	1.09122	0.909	0.28
TM4SF19.1	TM4SF19	4.403526290686e-215	1.44589785754675e-210	1.08371	0.663	0.047
OAS3.1	OAS3	1.93089124378228e-130	6.34008139895913e-126	1.08335	0.8	0.12
LOC100630350.3	LOC100630350	3.50734921822709e-53	1.15163811580487e-48	1.08115	0.96	0.433
MEGF9	MEGF9	2.59536789817362e-162	8.52189049365307e-158	1.08106	0.657	0.064
GSTO1.1	GSTO1	1.04491044494328e-96	3.43096344597126e-92	1.07988	0.909	0.199
MAFB.1	MAFB	4.30365973654259e-122	1.41310667449376e-117	1.07611	0.526	0.054
GM2A.1	GM2A	2.64930255618335e-168	8.69898494322802e-164	1.07579	0.669	0.064
TTYH3.1	TTYH3	3.39840409405911e-129	1.11586598428431e-124	1.07576	0.851	0.136
CAPG.5	CAPG	2.81566186903727e-54	9.24522574698387e-50	1.0691	0.994	0.505
SIRPB2.1	SIRPB2	1.54847542419055e-281	5.08441905532968e-277	1.06673	0.817	0.054
CDC42EP3.3	CDC42EP3	1.7693134364363e-72	5.80954066853858e-68	1.06299	0.903	0.238
MSRB1.2	MSRB1	2.53828866112336e-152	8.33447081879855e-148	1.05997	0.937	0.145
LOC100064396.1	LOC100064396	5.65029409859606e-234	1.85527406727402e-229	1.05865	0.731	0.053
TSTD3.1	TSTD3	8.08394188283729e-112	2.65436231722962e-107	1.05495	0.874	0.16
MMP15	MMP15	1.66155912131899e-295	5.45572937485089e-291	1.05435	0.537	0.016
PLD3.1	PLD3	3.22322726375461e-86	1.05834667205382e-81	1.05328	0.731	0.143
LOC100054251.1	LOC100054251	6.61203737910842e-102	2.17106247343025e-97	1.05203	0.851	0.158
C4BPB.1	C4BPB	1.31930578607437e-177	4.3319405485752e-173	1.04972	0.651	0.055
SERPINB8.1	SERPINB8	4.11162398509827e-224	1.35005173550702e-219	1.04912	0.766	0.061
SHTN1.1	SHTN1	8.0301482293865e-234	2.63669917111906e-229	1.04785	0.771	0.062
PTGS2	PTGS2	9.80116342631042e-172	3.21821201102903e-167	1.04665	0.417	0.02
CSF1R.1	CSF1R	8.24553817850987e-222	2.70742246091372e-217	1.04397	0.686	0.049
ITM2C.1	ITM2C	2.2335925897728e-110	7.33400126851899e-106	1.03374	0.851	0.155
SLC1A5.3	SLC1A5	2.0955423405994e-85	6.88071327535813e-81	1.03318	0.903	0.212
TCF7L1	TCF7L1	4.47140172914558e-228	1.46818475776495e-223	1.03133	0.594	0.033
CLN8.1	CLN8	6.21783989649969e-206	2.04162773001567e-201	1.0307	0.726	0.062
TXNRD1.1	TXNRD1	1.61913084528427e-57	5.31641613049091e-53	1.03021	0.697	0.173
ICAM1.1	ICAM1	1.37348842417344e-176	4.5098492407735e-172	1.03008	0.76	0.079
FUCA1.1	FUCA1	4.90961508433116e-128	1.61207211294014e-123	1.0286	0.88	0.146
ITGAX.2	ITGAX	1.73864461704811e-123	5.70883960007748e-119	1.0282	0.766	0.114
CD86.1	CD86	1.06656160496281e-213	3.5020550298954e-209	1.02512	0.737	0.061
DHRS3.1	DHRS3	1.70778366484514e-197	5.607507663519e-193	1.02475	0.783	0.075
HNMT.1	HNMT	5.89104040223867e-234	1.93432311607507e-229	1.02432	0.749	0.055
DUSP6.1	DUSP6	8.03763800271505e-88	2.63915843819149e-83	1.0239	0.606	0.1
TPM4.6	TPM4	1.43823842463886e-78	4.72245586730171e-74	1.02357	0.914	0.224
PFKFB3.1	PFKFB3	1.06072239989393e-157	3.48288200005171e-153	1.02222	0.76	0.089
SMPDL3A.4	SMPDL3A	6.25364757648216e-71	2.05338518173792e-66	1.02164	0.914	0.238
ADAM9.1	ADAM9	2.3698773870008e-180	7.78149240021711e-176	1.01715	0.834	0.091
FRMD4A	FRMD4A	2.51622420008763e-250	8.26202216098775e-246	1.00947	0.777	0.057
THRSP	THRSP	4.47373837494677e-290	1.46895199541377e-285	1.00803	0.549	0.018
PPT1.1	PPT1	3.02491914137725e-97	9.9323220007122e-93	1.00732	0.914	0.19
[truncated: 1,654 more rows]

## Sheet: Cluster 9
ID	gene	p_val	p_val_adj	avg_log2FC	pct.1	pct.2
[truncated: 2,007 more rows]

[truncated: 6 more sheets: Cluster 10, Cluster 11, Cluster 12, Cluster 13, Cluster 14, Cluster 15]
