# Supplementary material for: Single-cell gene expression analysis of cryopreserved equine bronchoalveolar cells
Source: Front Immunol. 2022 Aug 23;13:929922. doi: 10.3389/fimmu.2022.929922 (PMC9467276; doi:10.3389/fimmu.2022.929922)
Supplement: Supplementary file 1 [file DataSheet_1.zip › Supplementary Material/Supplementary Table 3.XLSX]

## Sheet: B_Plasma cells
ID	gene	p_val	p_val_adj	avg_log2FC	pct.1	pct.2
JCHAIN.1	JCHAIN	4.84899284594678e-32	1.59216680096663e-27	6.65024	0.452	0.073
LOC100060608	LOC100060608	5.05289895401791e-177	1.65911937155178e-172	6.49365	0.339	0.004
LOC102147726	LOC102147726	0	0	6.00792	0.419	0.002
MS4A1	MS4A1	0	0	3.69919	0.774	0.01
TCF4	TCF4	4.73385333621894e-196	1.55436074294749e-191	2.82756	0.871	0.042
MEF2C.2	MEF2C	2.3169963626972e-128	7.60785755691626e-124	2.79184	0.79	0.058
LOC106781109	LOC106781109	0	0	2.26322	0.484	0.001
RALGPS2	RALGPS2	1.35697813316982e-181	4.45563770026309e-177	2.11245	0.5	0.012
IRF8.2	IRF8	3.55246259736519e-30	1.16645109384486e-25	2.11175	0.435	0.071
CD79A	CD79A	8.92963547537709e-220	2.93204580834007e-215	2.10394	0.613	0.015
FCMR	FCMR	9.2433962149863e-293	3.03506914719075e-288	2.00377	0.613	0.009
IFI30.3	IFI30	1.70599496468203e-34	5.60163446653343e-30	1.86104	0.806	0.227
BANK1.1	BANK1	2.81638958663885e-54	9.24761520772867e-50	1.82647	0.548	0.065
POU2AF1	POU2AF1	0	0	1.80516	0.5	0
POU2F2	POU2F2	1.6322568780228e-26	5.35951545898787e-22	1.79019	0.629	0.161
DRB.2	DRB.2	8.09848427850067e-32	2.65913731284569e-27	1.76322	0.645	0.138
LMO2.3	LMO2	3.84565143062951e-27	1.2627196472472e-22	1.66707	0.452	0.085
DRB.1	DRB.1	7.42486843087553e-26	2.43795554927798e-21	1.53855	0.581	0.139
DQA.2	DQA.2	8.90547941090057e-39	2.9241141645692e-34	1.52115	0.484	0.064
CD79B	CD79B	1.55631000728563e-135	5.11014390892238e-131	1.51489	0.419	0.012
EBF1	EBF1	5.11386169138026e-294	1.67913648636471e-289	1.51129	0.419	0.002
RAB30	RAB30	8.9567629180769e-292	2.94095310415055e-287	1.51003	0.532	0.006
CLIC4	CLIC4	5.93047189570321e-34	1.94727044695415e-29	1.45986	0.5	0.081
FCRL1	FCRL1	3.02646562240076e-195	9.93739987115289e-191	1.45222	0.387	0.005
LOC100060770	LOC100060770	2.05001878301164e-78	6.73123667401873e-74	1.44577	0.371	0.018
SCIMP.2	SCIMP	1.09296624457151e-21	3.58875466405054e-17	1.36733	0.355	0.064
RPL39.2	RPL39	1.19385108415516e-22	3.92001003482345e-18	1.36186	1	0.848
RPS20.3	RPS20	2.80801218600234e-24	9.22010801273868e-20	1.34856	1	0.91
FCRLA	FCRLA	0	0	1.34317	0.355	0
CBFA2T3.1	CBFA2T3	8.15999078277034e-69	2.67933297352264e-64	1.32775	0.387	0.023
SWAP70.3	SWAP70	3.83719026862462e-22	1.25994142470289e-17	1.28105	0.403	0.08
TNFRSF13C	TNFRSF13C	3.17618617759617e-107	1.0429007314137e-102	1.27489	0.403	0.015
STAP1.1	STAP1	3.70770601738297e-109	1.2174252708077e-104	1.26159	0.371	0.012
RPS12.3	RPS12	1.99501162612127e-22	6.55062067436918e-18	1.25569	1	0.89
SPIB	SPIB	3.91307071509004e-200	1.28485676929981e-195	1.25452	0.306	0.002
LOC100050401	LOC100050401	2.70683438229215e-41	8.88789069425628e-37	1.25	0.419	0.047
ARHGAP5.2	ARHGAP5	7.935334067175e-22	2.60556694095691e-17	1.24226	0.468	0.105
ID3	ID3	2.33586499000065e-45	7.66981269466712e-41	1.24079	0.452	0.048
CD83.1	CD83	4.86947087964144e-08	0.00159889076333027	1.23529	0.339	0.118
CCDC50	CCDC50	1.87484671985168e-14	6.15605920463299e-10	1.20934	0.532	0.184
REL.2	REL	7.11487657780417e-12	2.336169724322e-07	1.19935	0.661	0.286
BCL11A	BCL11A	1.96558643405316e-102	6.45400305621355e-98	1.14819	0.274	0.006
SNX9.2	SNX9	1.23171213861547e-21	4.04432680714388e-17	1.14012	0.435	0.094
SERP1.3	SERP1	6.66251440004875e-12	2.18763660325601e-07	1.11473	0.694	0.323
STRBP	STRBP	4.46521159109154e-27	1.46615222593491e-22	1.08854	0.355	0.049
RPL24.4	RPL24	1.17886285556794e-16	3.87079618625734e-12	1.08777	1	0.889
RPL5.4	RPL5	4.76438932350793e-20	1.56438723437383e-15	1.08278	1	0.826
RPS15A.4	RPS15A	2.62616083176823e-20	8.62299909111099e-16	1.07026	0.984	0.881
RPL26.2	RPL26	1.77509851901916e-19	5.8285359871994e-15	1.06739	0.984	0.852
BCAS4	BCAS4	1.37052672660032e-38	4.50012450679215e-34	1.05514	0.258	0.018
TXNDC5	TXNDC5	2.44855834175332e-09	8.03984131514701e-05	1.05499	0.258	0.068
OGFRL1.2	OGFRL1	5.18642097094611e-13	1.70296132581016e-08	1.05062	0.387	0.113
ZC3H10.2	ZC3H10	1.09352266512028e-20	3.59058167092243e-16	1.04872	0.984	0.911
RPS8.3	RPS8	2.2712666533949e-19	7.45770405642214e-15	1.02579	1	0.897
LOC100057298	LOC100057298	1.28026970561849e-157	4.20376557839833e-153	1.02173	0.29	0.003
BLOC1S6	BLOC1S6	2.9038950096597e-16	9.53493926421762e-12	1.0106	0.403	0.098
HERPUD1	HERPUD1	2.05079459301025e-10	6.73378404614915e-06	1.00995	0.677	0.34
STX7.2	STX7	1.85427085332842e-20	6.08849834690387e-16	1.00729	0.532	0.139
PABPC1.3	PABPC1	5.09138532264518e-11	1.67175637069055e-06	1.00133	0.887	0.631
CLIC2	CLIC2	8.20241170098266e-21	2.69326188201766e-16	0.99372	0.274	0.038
TCF3	TCF3	1.84693737961331e-11	6.06441888596029e-07	0.991908	0.468	0.162
AIM2.1	AIM2	2.75306589824582e-12	9.03969187689015e-08	0.990577	0.258	0.057
LAT2.3	LAT2	7.60989245869865e-18	2.4987081888137e-13	0.988556	0.403	0.092
RPS27.4	RPS27	1.18254964424591e-19	3.88290175688146e-15	0.987325	0.984	0.925
RPL37.3	RPL37	1.55471249197941e-20	5.10489846741438e-16	0.984353	0.984	0.91
DRA.4	DRA	1.83547361737939e-07	0.00602677762266524	0.983507	0.855	0.798
FAM46C	FAM46C	5.1494986210008e-10	1.69083787220561e-05	0.977527	0.355	0.107
RPL35A.3	RPL35A	2.29971617222603e-14	7.55111805150417e-10	0.973423	1	0.865
PAX5	PAX5	3.1867445701219e-259	1.04636757959952e-254	0.966096	0.258	0
CD74.3	CD74	2.63970133537719e-09	8.66745933471101e-05	0.954977	0.968	0.854
ZNF296	ZNF296	2.44754027342837e-25	8.03649848780207e-21	0.952136	0.306	0.04
RPS28.2	RPS28	5.59352613483124e-16	1.83663430637184e-11	0.948843	0.984	0.907
RPL10.3	RPL10	1.24274165793739e-13	4.08054223383743e-09	0.943661	0.968	0.868
RPS6.4	RPS6	8.12789606878563e-15	2.66879467418576e-10	0.942081	0.984	0.861
RPS14.3	RPS14	3.77125150782992e-17	1.23829043259595e-12	0.932	0.984	0.875
RRAS2	RRAS2	4.27945049313483e-36	1.40515756942082e-31	0.928244	0.339	0.033
DRAM2.2	DRAM2	2.600314567823e-10	8.53813288344683e-06	0.92751	0.435	0.162
RPL23.3	RPL23	3.71051205080969e-16	1.21834663188336e-11	0.926489	0.968	0.802
RPS5.3	RPS5	3.15399628512421e-15	1.03561468022053e-10	0.918987	0.984	0.873
DNASE2.2	DNASE2	5.66225597411867e-11	1.85920174910187e-06	0.91339	0.403	0.127
SARS.2	SARS	2.31991131155873e-07	0.00761742879150309	0.907892	0.565	0.285
LOC106782877	LOC106782877	1.1905181724408e-14	3.90906641920936e-10	0.904223	0.419	0.11
BMP2K.2	BMP2K	3.89491299138663e-09	0.00012788946807218	0.902614	0.323	0.105
LOC100060996.3	LOC100060996	1.78308373140951e-07	0.00585475543208313	0.900905	0.532	0.276
TFEB.2	TFEB	1.16358276368806e-11	3.82062400456976e-07	0.895376	0.339	0.097
TP53INP1	TP53INP1	1.16510875611666e-15	3.82563460070904e-11	0.890563	0.371	0.084
LOC100068433	LOC100068433	1.77837179547437e-09	5.83928379044009e-05	0.885809	0.339	0.102
RPL35.3	RPL35	1.59654022650189e-16	5.24223983371896e-12	0.885689	1	0.89
RPL12.3	RPL12	5.15293659436490e-12	1.69196673075972e-07	0.882873	0.968	0.801
LDHB.1	LDHB	5.3450433322138e-08	0.0017550449781324	0.881673	0.629	0.322
RPL18A.4	RPL18A	2.12149365500702e-12	6.96592441621554e-08	0.87804	1	0.855
RPS7.3	RPS7	3.39626534546688e-17	1.11516372618405e-12	0.87659	0.968	0.871
BLNK.1	BLNK	8.20644150411723e-32	2.69458506787689e-27	0.874715	0.29	0.03
AFF3	AFF3	3.29838762525323e-42	1.0830255767519e-37	0.867552	0.29	0.021
DQA.6	DQA	1.04970522688109e-07	0.00344670711246406	0.862853	0.839	0.667
RPS9.2	RPS9	2.94761006409026e-17	9.67847764544036e-13	0.862262	1	0.92
NFE2L1	NFE2L1	5.82416639323939e-10	1.91236503522015e-05	0.86162	0.484	0.189
HIF1A.1	HIF1A	1.02031250033058e-08	0.000335019609483545	0.856942	0.548	0.251
RPL36A.2	RPL36A	9.02624124621762e-11	2.96376631319556e-06	0.856164	0.952	0.773
GAPT	GAPT	1.30389128893754e-33	4.28132704722642e-29	0.855024	0.29	0.027
CHD7.2	CHD7	3.12257699600207e-12	1.02529815663728e-07	0.853621	0.387	0.115
RPS23.4	RPS23	5.21313073066527e-16	1.71173147541394e-11	0.853116	1	0.894
RPS26.3	RPS26	1.33676246186022e-13	4.38925954351804e-09	0.852418	0.984	0.847
NACA.3	NACA	7.61867982269815e-12	2.50159351978294e-07	0.847665	0.968	0.714
ZCCHC11.1	ZCCHC11	8.12268164069933e-08	0.00266708251672363	0.835702	0.516	0.235
RPS4X.3	RPS4X	9.48647475067776e-12	3.11488398438504e-07	0.835366	0.984	0.839
DQA.1.3	DQA.1	1.71171991647124e-08	0.000562043234573333	0.833641	0.661	0.363
RPL34.3	RPL34	1.1166853586438e-14	3.66663637510693e-10	0.83114	1	0.887
RPL6.2	RPL6	6.85552493251703e-13	2.25101161159197e-08	0.830024	0.984	0.845
CNOT6L.2	CNOT6L	3.63975815844093e-08	0.00119511459132408	0.829531	0.677	0.359
EIF1B.3	EIF1B	1.14372422308361e-06	0.0375541848649502	0.824194	0.613	0.344
RPS19.4	RPS19	1.57301435825806e-16	5.16499264534036e-12	0.818735	1	0.904
AKAP9.4	AKAP9	1.32572505564912e-09	4.35301822022388e-05	0.809553	0.806	0.432
RPL37A.3	RPL37A	1.71484514121722e-14	5.63069402118675e-10	0.809007	1	0.906
LOC100071401.4	LOC100071401	1.46695809510838e-06	0.0481675690528835	0.801799	0.806	0.589
COBLL1	COBLL1	2.73735735574487e-11	8.98811287758829e-07	0.797567	0.258	0.057
LOC100065786.3	LOC100065786	1.02491391181166e-09	3.3653048294336e-05	0.782739	0.903	0.662
ZNF706.2	ZNF706	1.05718157931348e-08	0.00034712557156758	0.781446	0.645	0.332
RPL21.3	RPL21	8.48946084362371e-14	2.78751446800385e-09	0.78037	0.968	0.881
RPL22.3	RPL22	6.80479180075092e-10	2.23435338777656e-05	0.776391	0.984	0.796
LOC100034005.3	LOC100034005	4.18038189531302e-11	1.37262839532603e-06	0.775577	0.984	0.877
RPL10A.3	RPL10A	9.10512372303422e-13	2.98966737445829e-08	0.768194	1	0.861
ERP29.2	ERP29	2.17629060006614e-09	7.14585018531718e-05	0.767154	0.387	0.137
GPATCH11.1	GPATCH11	1.97871785540288e-13	6.49712007821534e-09	0.765657	0.435	0.123
CNPY3.1	CNPY3	6.13202924366127e-12	2.01345180215618e-07	0.765176	0.452	0.148
SSR4.2	SSR4	3.69282124466705e-07	0.0121253785568643	0.763715	0.774	0.482
RCSD1.3	RCSD1	1.03010866837936e-07	0.00338236181262362	0.763456	0.613	0.302
RPLP0.2	RPLP0	1.38969346421164e-09	4.56305848973893e-05	0.76026	0.984	0.888
RPL38.4	RPL38	1.48556962365022e-11	4.87786785925551e-07	0.75727	0.984	0.901
RPS18.3	RPS18	1.01680690964359e-12	3.33868548781473e-08	0.753255	0.984	0.886
DQB.1.3	DQB.1	1.32064161749385e-07	0.00433632675104106	0.752349	0.645	0.313
RPL7.3	RPL7	2.55345724055239e-13	8.38427684935377e-09	0.74631	1	0.838
SYNGR2.2	SYNGR2	7.13460835666529e-15	2.34264865391105e-10	0.740032	0.371	0.09
RPL14.4	RPL14	2.56771687985606e-13	8.43109837500737e-09	0.738018	1	0.887
RPS3A.4	RPS3A	2.21767659141836e-12	7.28174108792218e-08	0.72701	1	0.883
MSI2.1	MSI2	2.69180161883728e-08	0.000883853061545222	0.724167	0.371	0.126
ZBTB18	ZBTB18	8.83067223887086e-11	2.89955122963325e-06	0.722792	0.258	0.062
RPS25.4	RPS25	5.20682597341614e-11	1.70966130837119e-06	0.714926	0.984	0.875
RPL29.3	RPL29	3.36530971981057e-11	1.1049994464998e-06	0.714629	0.984	0.816
RACK1.4	RACK1	8.90698002347353e-09	0.000292460689070753	0.714516	0.952	0.786
RPS27A.3	RPS27A	7.11192636904831e-11	2.33520102327701e-06	0.709167	1	0.864
RPL30.3	RPL30	1.18548659976424e-11	3.89254525032589e-07	0.703388	0.968	0.879
RPS10.3	RPS10	3.02798064566498e-12	9.94237445004096e-08	0.70317	1	0.888
RFX5	RFX5	1.73027445165605e-07	0.00568135616201264	0.701293	0.29	0.096
PNISR.1	PNISR	2.40355096294104e-07	0.00789205958681692	0.69897	0.823	0.567
RPS21.4	RPS21	3.10046623530462e-13	1.01803808836227e-08	0.697339	0.984	0.9
RPL19.4	RPL19	7.95441568811908e-10	2.6118323911939e-05	0.695609	0.968	0.85
NCF1.2	NCF1	2.55461276583111e-08	0.000838807101660644	0.692729	0.339	0.115
MED13L.1	MED13L	3.39118609383581e-10	1.11349595391099e-05	0.692653	0.516	0.201
RPL4.3	RPL4	1.91040742235178e-09	6.27282277129207e-05	0.692393	0.952	0.623
NR4A2	NR4A2	1.98576014276907e-09	6.52024342878225e-05	0.691615	0.452	0.16
HMGN1.2	HMGN1	3.05888189107675e-08	0.00100438386893505	0.691175	0.613	0.287
EEF2.1	EEF2	7.45875433460293e-09	0.000244908198576687	0.688279	0.919	0.694
EEF1A1.4	EEF1A1	3.8316580308562e-13	1.25812491443163e-08	0.682111	1	0.926
RPL8.3	RPL8	6.10463599652185e-14	2.00445722945795e-09	0.670412	1	0.902
RPL9.4	RPL9	1.87755070478377e-09	6.16493773915752e-05	0.668038	0.984	0.867
EIF3G.3	EIF3G	8.18570561131776e-09	0.000268777643747619	0.667296	0.903	0.641
NOTCH2.1	NOTCH2	3.93742561924002e-09	0.000129285370207746	0.665841	0.403	0.145
MDM2.1	MDM2	8.79168492848323e-07	0.0288674974626747	0.662839	0.387	0.167
PARP1.1	PARP1	4.26994544591465e-08	0.00140203658716607	0.662735	0.419	0.161
UPF3A	UPF3A	1.04474414280708e-25	3.43041739290703e-21	0.662733	0.29	0.034
RPL31.2	RPL31	2.3520199674606e-07	0.00772285756315689	0.662459	0.919	0.763
GALC	GALC	9.04022134011891e-15	2.96835667702804e-10	0.661549	0.29	0.057
RPS13.4	RPS13	5.32016419341997e-10	1.74687591290945e-05	0.656986	0.968	0.865
RPS11.3	RPS11	1.3469971937966e-11	4.42286528583115e-07	0.649748	1	0.888
AKAP11	AKAP11	5.32859164830826e-07	0.0174964306772202	0.644566	0.29	0.097
RPS16.3	RPS16	1.95966084129578e-09	6.43454637239469e-05	0.634752	0.968	0.775
LRMP.3	LRMP	3.45401603058568e-08	0.00113412616364281	0.633994	0.339	0.112
CYB561A3	CYB561A3	2.42827524681615e-13	7.97324177292083e-09	0.626035	0.274	0.056
CDK8	CDK8	2.50047897688265e-13	8.21032272059417e-09	0.625683	0.274	0.056
IRF4	IRF4	3.65517770301783e-09	0.00012001775987859	0.624791	0.258	0.067
REXO2.2	REXO2	4.02484272287201e-09	0.000132155710805502	0.622671	0.452	0.168
MRPS6	MRPS6	1.27816689039885e-06	0.0419686098462462	0.614654	0.306	0.114
C3H16orf74	C3H16orf74	5.75632477428394e-13	1.89008923963613e-08	0.613414	0.371	0.093
SPTBN1	SPTBN1	3.11452561682473e-11	1.0226544862844e-06	0.611305	0.339	0.088
BHLHE41.2	BHLHE41	3.08346972111381e-07	0.0101245728292772	0.609611	0.323	0.108
UVRAG.1	UVRAG	3.87661992648557e-09	0.000127288815286154	0.604207	0.387	0.133
LOC102148403	LOC102148403	4.96140046093714e-08	0.00162907584134871	0.601386	0.323	0.106
SNX2.2	SNX2	1.88249600893099e-09	6.1811756453249e-05	0.601293	0.516	0.202
ARFGAP3	ARFGAP3	6.094261491663e-08	0.00200105076078755	0.599811	0.323	0.106
LOC102148185.3	LOC102148185	8.29951094137036e-07	0.0272514441759896	0.591852	0.71	0.376
LOC100067801	LOC100067801	2.29498958949404e-08	0.000753559831710368	0.590007	0.306	0.091
HECTD4	HECTD4	8.78031812419999e-09	0.000288301745608107	0.58843	0.339	0.107
RPL27A.4	RPL27A	4.82173365004174e-10	1.58321624399121e-05	0.581801	1	0.898
GPR183	GPR183	5.08902830777837e-08	0.00167098244485903	0.574971	0.484	0.189
WDFY4.2	WDFY4	1.9075988662537e-09	6.26360087734403e-05	0.572656	0.274	0.077
RPL27.2	RPL27	2.29478773525039e-07	0.00753493552869466	0.571568	0.968	0.814
RPL3.3	RPL3	3.226724801005e-09	0.000105949508840999	0.566662	0.984	0.864
RPS24.3	RPS24	1.84400405270487e-08	0.000605478730705646	0.564533	0.984	0.878
FAM69A	FAM69A	1.5026354487567e-06	0.0493390349599263	0.561427	0.274	0.092
HSP90AB1.2	HSP90AB1	7.61343326802415e-07	0.0249987081355573	0.556862	0.855	0.533
MBTD1	MBTD1	3.31951092164586e-07	0.0108996141112242	0.556412	0.258	0.081
RPS2.2	RPS2	5.96725121665849e-07	0.0195934693698982	0.55614	0.968	0.884
RMND5A	RMND5A	5.58378492603942e-08	0.00183343578046504	0.556113	0.387	0.143
ZRSR2.1	ZRSR2	5.36088802731169e-07	0.0176024758376779	0.555842	0.468	0.204
RPL28.2	RPL28	2.36857806199188e-07	0.00777722606655035	0.55519	0.968	0.86
CCDC6	CCDC6	8.2449208149683e-08	0.00270721974959484	0.554572	0.339	0.115
KLHL24	KLHL24	3.03605788225964e-08	0.000996889605639953	0.55323	0.339	0.114
MCOLN2.2	MCOLN2	9.48707220234095e-08	0.00311508015763865	0.550909	0.323	0.111
ELL2.1	ELL2	1.30157610787799e-06	0.0427372515021737	0.550027	0.29	0.106
NFATC1	NFATC1	7.58216416619742e-08	0.00248960360397092	0.549585	0.274	0.081
RPL23A.3	RPL23A	5.89034483552715e-08	0.00193409472674534	0.5451	0.968	0.853
RPL15.3	RPL15	6.21951803004871e-08	0.00204217874516649	0.536914	1	0.853
LYSMD2	LYSMD2	2.53882101167319e-11	8.33621879182892e-07	0.530699	0.355	0.094
ALDH2.2	ALDH2	2.69162268826469e-08	0.00088379430969171	0.529922	0.387	0.131
STIM2	STIM2	4.10595056717195e-08	0.00134818886873091	0.529004	0.274	0.081
RPL32.3	RPL32	4.27100848480158e-08	0.0014023856359846	0.528855	0.968	0.875
TXN2.1	TXN2	1.79701928302355e-07	0.00590051281580781	0.507959	0.629	0.308
RPS15.4	RPS15	1.36197508671205e-07	0.00447204519721903	0.500514	1	0.897
NAA25	NAA25	3.36431473693939e-07	0.0110467274387405	0.497782	0.339	0.122
UPF2	UPF2	2.48742961661385e-07	0.00816747514615156	0.474197	0.661	0.323
LOC102147514	LOC102147514	1.57268209426272e-08	0.000516390165651164	0.467774	0.371	0.12
SYVN1	SYVN1	2.97741519464406e-09	9.77634279161376e-05	0.457582	0.339	0.102
ARID3A.1	ARID3A	1.02439787953582e-06	0.0336361043745588	0.456667	0.306	0.113
RPL36.3	RPL36	1.73845528319535e-07	0.00570821792237194	0.456579	1	0.91
SYS1.1	SYS1	1.39929540134634e-06	0.0459458645032069	0.43475	0.339	0.131
NFKB2.3	NFKB2	4.31359424742032e-07	0.0141636867114046	0.410086	0.435	0.176
HHEX.2	HHEX	5.43585625388472e-07	0.0178486340096305	0.400746	0.597	0.293
SSRP1	SSRP1	7.98232479037392e-07	0.0262099634491928	0.389529	0.371	0.143
CTSS.3	CTSS	4.87697743011124e-09	0.000160135553917703	0.38838	0.806	0.391
APEX1	APEX1	6.48574854700523e-07	0.0212959553540917	0.385593	0.371	0.142
EXOC6	EXOC6	1.17965442250846e-06	0.0387339529630654	0.383149	0.258	0.083
BASP1.2	BASP1	2.05212863190952e-23	6.73816436287491e-19	0.328583	0.532	0.104
TMSB4X.3	TMSB4X	1.17964982265107e-09	3.8733801926748e-05	-0.709287	1	0.98
LOC100056062.3	LOC100056062	4.33086307530344e-09	0.000142203889077588	-0.746265	0.968	0.954
CTSC.4	CTSC	8.19639821859505e-07	0.0269128735507569	-0.781494	0.29	0.585
COX1.3	COX1	7.54380697092843e-09	0.000247700901890435	-0.781946	1	0.946
CFL1.2	CFL1	3.88757768008676e-09	0.000127648613125649	-0.843384	0.823	0.86
LGALS1.4	LGALS1	6.13742294016283e-09	0.000201522282240246	-0.848156	0.565	0.842
RAC2.4	RAC2	1.45008031681942e-06	0.0476133872027657	-0.874833	0.661	0.814
LOC100051370.4	LOC100051370	1.32353856530891e-08	0.00043458388791918	-0.923626	0.871	0.843
CALM1.4	CALM1	3.84513643165808e-09	0.000126255054733493	-0.997292	0.806	0.841
B2M.2	B2M	7.98266302841643e-23	2.62110740538054e-18	-1.05057	1	0.995
PFN1.4	PFN1	3.42026438311259e-10	1.12304381019502e-05	-1.05831	0.823	0.857
EQMHCB2.3	EQMHCB2	1.30685291282481e-21	4.29105153926027e-17	-1.10389	1	0.996
MYL6.3	MYL6	1.40857784838238e-09	4.62506536516355e-05	-1.10635	0.677	0.807
GAPDH.2	GAPDH	1.15327734777559e-09	3.78678617142114e-05	-1.11414	0.71	0.804
EMP3.2	EMP3	1.02873441709075e-07	0.00337784945851747	-1.14234	0.484	0.687
PTMS.3	PTMS	3.52328489928167e-07	0.0115687059667914	-1.1638	0.677	0.753
UBC.1.4	UBC.1	2.09131917127706e-13	6.86684649888824e-09	-1.17045	0.968	0.984
LOC102151033.4	LOC102151033	6.24176045195271e-07	0.0204948204439867	-1.18718	0.016	0.316
GMFG.3	GMFG	1.62369151985585e-08	0.00053313911054467	-1.20457	0.452	0.688
KLF6.3	KLF6	7.90615740728256e-09	0.000259598678468123	-1.20967	0.71	0.85
LCP1.2	LCP1	1.58081641086967e-08	0.000519061068509057	-1.23176	0.532	0.714
LDLR.1	LDLR	1.2073418756528e-06	0.0396430704870596	-1.31658	0.032	0.319
BCL11B.4	BCL11B	1.39528054687351e-06	0.0458140367565918	-1.34714	0.016	0.301
TAGLN2.2	TAGLN2	4.02530282618942e-09	0.00013217081829793	-1.35495	0.548	0.734
ACTB.2	ACTB	1.26376662413393e-20	4.14957771034377e-16	-1.35696	0.984	0.981
AHNAK.3	AHNAK	5.32134893750284e-08	0.00174726492362906	-1.35838	0.403	0.668
SKAP1.4	SKAP1	3.63983809567433e-07	0.0119514083871467	-1.36167	0.065	0.38
LY6E.4	LY6E	2.56826613290445e-07	0.00843290184739175	-1.37777	0.419	0.646
IRF7.3	IRF7	2.95064348169983e-07	0.00968843787216138	-1.40044	0.323	0.611
COTL1.3	COTL1	2.12658122657471e-08	0.000698262945745807	-1.42231	0.371	0.633
LAG3.4	LAG3	9.37209786628933e-07	0.030773283343961	-1.45575	0.065	0.366
LAT.4	LAT	2.8464228253465e-07	0.00934622934702523	-1.46644	0.081	0.387
SLA.4	SLA	8.43966828718138e-07	0.02771165082096	-1.47981	0.113	0.418
FYB1.4	FYB1	9.68664011913064e-11	3.18060828311655e-06	-1.49277	0.129	0.586
JUNB.3	JUNB	2.85235231388713e-10	9.3656988226484e-06	-1.50563	0.629	0.814
LOC100146250.3	LOC100146250	4.29816175835516e-09	0.000141130141335592	-1.56035	0.048	0.422
ANXA2.4	ANXA2	3.38740617623961e-09	0.000111225481796828	-1.57476	0.29	0.626
JAML.3	JAML	1.10953542162233e-06	0.0364315955689693	-1.5835	0.113	0.403
ETS1.4	ETS1	4.34342508917038e-09	0.000142616362802909	-1.60433	0.306	0.606
LCK.4	LCK	4.85840141800195e-09	0.000159525610560094	-1.64437	0.129	0.481
HCST.4	HCST	3.40750507067004e-09	0.000111885428995451	-1.64839	0.323	0.623
ID2.2	ID2	6.01350941370023e-08	0.00197453581598847	-1.65297	0.129	0.459
SH2D1A.4	SH2D1A	1.88296137056582e-07	0.00618270366025286	-1.66552	0.016	0.333
LOC111775205.4	LOC111775205	2.18102147716024e-08	0.000716138402025566	-1.68373	0.065	0.415
NKG7.4	NKG7	3.80307394497774e-07	0.0124873932983344	-1.73712	0.032	0.342
VIM.4	VIM	2.82021993179913e-12	9.26019214606244e-08	-1.73813	0.661	0.831
PRF1.4	PRF1	3.65167157535733e-07	0.0119902636176858	-1.7715	0.048	0.351
PTPRC.3	PTPRC	7.49723035799427e-21	2.46171558804742e-16	-1.77901	0.677	0.924
ITM2B.3	ITM2B	3.43410018525733e-17	1.12758679582924e-12	-1.85682	0.452	0.814
LCP2.3	LCP2	1.75153646910670e-13	5.75116999631187e-09	-1.9009	0.065	0.559
DUSP1.4	DUSP1	6.21037090397785e-08	0.00203917528632113	-1.92	0.371	0.612
LGALS3.3	LGALS3	2.01864553820068e-08	0.000662822262468195	-1.95764	0.113	0.453
LOC111771758.3	LOC111771758	9.51786939671606e-14	3.12519241641172e-09	-2.02551	0.032	0.537
TSPO.4	TSPO	5.06343824633731e-09	0.000166257994818486	-2.03878	0.032	0.401
S100A11.4	S100A11	3.10982013599307e-17	1.02110944165332e-12	-2.06527	0.403	0.793
LOC111771973.4	LOC111771973	2.06023341743818e-11	6.76477642615827e-07	-2.08816	0.113	0.539
CD3D.4	CD3D	5.1445460609438e-12	1.6892116991109e-07	-2.09122	0.048	0.502
IFI27.3	IFI27	4.43089682476916e-12	1.45488497241295e-07	-2.17145	0.306	0.705
LOC100630393.4	LOC100630393	9.40241641499071e-17	3.0872834298622e-12	-2.23167	0.129	0.664
LOC102149732.3	LOC102149732	5.65995618139896e-17	1.85844661216235e-12	-2.29722	0.032	0.617
HOPX.4	HOPX	2.138853229279e-10	7.0229245783376e-06	-2.31071	0.081	0.483
LOC100146699.4	LOC100146699	2.692381041595e-18	8.8404331500772e-14	-2.48561	0.129	0.694
CD2.4	CD2	1.33649492551731e-15	4.38838108793609e-11	-2.53672	0.065	0.598
LOC100147160.4	LOC100147160	2.10738796177222e-21	6.9196083724791e-17	-2.8049	0.081	0.729
LOC100630497.4	LOC100630497	3.24312203842217e-12	1.06487912131592e-07	-2.87227	0.065	0.524
CD3E.4	CD3E	4.01456463996969e-19	1.31818229953405e-14	-2.9617	0.129	0.702
S100A10.4	S100A10	1.45812474495891e-24	4.78775260007257e-20	-2.99745	0.29	0.837
CD3G.4	CD3G	1.81751291777345e-19	5.96780366550913e-15	-3.01373	0.065	0.683
CTSW.4	CTSW	1.61693201069534e-15	5.30919625711815e-11	-3.20259	0.048	0.589
S100A4.4	S100A4	1.34200563964596e-17	4.4064755177775e-13	-3.38942	0.226	0.732
GZMA.4	GZMA	2.01993571275977e-08	0.000663245891284671	-3.43958	0.081	0.424
SRGN.4	SRGN	3.79004758905076e-24	1.24446212586482e-19	-3.90498	0.355	0.849
CCL4.4	CCL4	2.79481996144668e-09	9.17679134341018e-05	-3.93007	0.065	0.438
CCL5.4	CCL5	1.21943074804216e-16	4.00400086119642e-12	-4.05701	0.081	0.629

## Sheet: Dendritic cells
ID	gene	p_val	p_val_adj	avg_log2FC	pct.1	pct.2
FSCN1	FSCN1	2.00572916171161e-118	6.58581170248006e-114	4.97914	0.98	0.086
CCR7	CCR7	0	0	4.6496	0.98	0.01
CD83.2	CD83	6.33097716592321e-93	2.07877635243089e-88	3.96929	0.98	0.112
TSC22D1.1	TSC22D1	5.06179712904103e-130	1.66204108732062e-125	3.78846	0.939	0.068
RAB9A.1	RAB9A	1.89398500187067e-83	6.21889975364234e-79	3.7088	0.898	0.099
BCL2A1.1	BCL2A1	1.29992532248273e-163	4.26830479637205e-159	3.6998	0.98	0.056
IFI30.4	IFI30	4.51500895830902e-53	1.48250319146077e-48	3.69542	0.98	0.227
LAMP3	LAMP3	0	0	3.58612	0.816	0.014
CD1E2	CD1E2	0	0	3.57146	0.653	0.007
GPR183.1	GPR183	8.01191103639461e-52	2.63071098880017e-47	3.5324	0.918	0.185
MAP4K4.3	MAP4K4	1.47416791902716e-60	4.84043036212566e-56	3.51561	0.98	0.183
GRASP	GRASP	0	0	3.4406	0.816	0.014
CXCL16.4	CXCL16	1.04760354959343e-53	3.43980625509003e-49	3.38348	1	0.247
RALA.1	RALA	9.39411885119988e-61	3.08455892479148e-56	3.36748	0.98	0.194
PKIB.3	PKIB	7.63391295300848e-116	2.50659531812033e-111	3.32245	0.918	0.073
LOC100051901	LOC100051901	1.31971419784896e-40	4.33328156863706e-36	3.17528	0.612	0.086
MARCKSL1.3	MARCKSL1	2.66715344666014e-38	8.75759834210858e-34	3.08888	0.98	0.328
GCSAM	GCSAM	0	0	3.02408	0.776	0.009
DRB.2.1	DRB.2	5.06301833864348e-73	1.66244207149359e-68	2.9462	0.959	0.136
LY5.4	LY5	9.93019499925423e-44	3.26057952800513e-39	2.94147	0.939	0.256
SERPINB9.1	SERPINB9	5.04753719580405e-60	1.65735883824226e-55	2.93206	0.898	0.139
CLIC2.1	CLIC2	1.04834133696497e-231	3.44222877992448e-227	2.91901	0.939	0.032
INHBA	INHBA	0	0	2.89021	0.551	0.003
NR4A3	NR4A3	1.49732494828103e-221	4.91646646768078e-217	2.74578	0.776	0.02
DIRC2.2	DIRC2	2.63377786007845e-95	8.6480096035676e-91	2.73443	0.939	0.094
IL4I1	IL4I1	1.04471125053896e-218	3.43030939114469e-214	2.70822	0.857	0.027
LOC102149228	LOC102149228	0	0	2.68657	0.837	0.002
LIMCH1.1	LIMCH1	3.14729186844173e-131	1.03341328500284e-126	2.63313	0.878	0.055
TSPAN33	TSPAN33	0	0	2.63025	0.939	0.008
BASP1.3	BASP1	3.11534667800683e-82	1.02292408172354e-77	2.584	0.959	0.101
TNFRSF18	TNFRSF18	5.06737913993817e-147	1.6638739405987e-142	2.52766	0.755	0.032
UBE2I.1	UBE2I	2.6228870634981e-35	8.612249672996e-31	2.50561	0.959	0.336
GPR157	GPR157	7.20944337596155e-207	2.36722073249698e-202	2.48251	0.918	0.035
DRB.1.1	DRB.1	3.32798960062722e-55	1.09274538536595e-50	2.41334	0.878	0.137
TMEM176B	TMEM176B	3.04925284150409e-170	1.00122217050787e-165	2.37108	0.653	0.019
NFKB1.2	NFKB1	2.31578501064283e-60	7.60388008244574e-56	2.36277	0.959	0.163
MREG	MREG	5.24828806738138e-204	1.72327538692468e-199	2.34651	0.816	0.026
CCDC88A.3	CCDC88A	1.53441130386929e-59	5.03823951625481e-55	2.34599	0.837	0.112
SLC7A11.1	SLC7A11	9.46687853485829e-124	3.10844956692072e-119	2.3352	0.755	0.041
NUB1.3	NUB1	2.55637001857672e-30	8.39384095599667e-26	2.329	0.959	0.366
ARHGAP22	ARHGAP22	0	0	2.32859	0.776	0.002
LOC102148014.3	LOC102148014	6.09823697146009e-44	2.00235610957892e-39	2.28528	0.776	0.132
LSP1.2	LSP1	1.54908579516623e-30	5.08642320842833e-26	2.28236	0.98	0.625
CRLF2.1	CRLF2	1.56948602458454e-142	5.15340736172334e-138	2.28182	0.857	0.045
CD274	CD274	2.7302013885628e-113	8.96461625934594e-109	2.27431	0.898	0.065
PCNX1	PCNX1	4.52512190196788e-49	1.48582377651115e-44	2.2623	0.898	0.169
IDO1.1	IDO1	7.58478683081849e-49	2.49046475589925e-44	2.23501	0.653	0.079
TBC1D4.1	TBC1D4	4.15289338281678e-66	1.36360254224789e-61	2.22036	0.898	0.118
GDI2.1	GDI2	3.9507880908845e-31	1.29724126964192e-26	2.21911	0.939	0.348
SIAH2.1	SIAH2	3.50485622011692e-59	1.15081953987539e-54	2.18667	0.939	0.148
ANXA3	ANXA3	6.51061585422485e-300	2.13776071573473e-295	2.18583	0.673	0.009
REL.3	REL	8.8897455786597e-30	2.91894796075291e-25	2.17835	0.898	0.284
HS3ST1	HS3ST1	0	0	2.16759	0.673	0.005
LOC106782067	LOC106782067	0	0	2.1498	0.531	0.001
TFEC.2	TFEC	2.63439910077684e-42	8.65004944740076e-38	2.14357	0.531	0.063
SLAMF7	SLAMF7	6.82423032811214e-35	2.24073602823562e-30	2.13853	0.776	0.156
CXCL9	CXCL9	1.25629229235363e-186	4.12503574194314e-182	2.11302	0.551	0.011
RGS1.3	RGS1	5.34177827539993e-24	1.75397289672757e-19	2.09157	1	0.468
PLA2G7.2	PLA2G7	3.54836502145462e-87	1.16510565479462e-82	2.06532	0.796	0.069
CLPTM1.2	CLPTM1	3.1387445491186e-34	1.03060677270309e-29	2.05635	0.776	0.167
SAMSN1.4	SAMSN1	3.59396618856966e-25	1.18007879801685e-20	2.04412	0.939	0.366
ETV3	ETV3	1.1065507019784e-74	3.63335922994609e-70	2.03544	0.918	0.106
LOC111771918	LOC111771918	2.878883103161e-73	9.45281266922913e-69	2.02758	0.367	0.015
PLXNC1	PLXNC1	1.48981565054298e-40	4.89180968855787e-36	2.01603	0.816	0.16
NRIP1.3	NRIP1	2.05300213417797e-49	6.74103250757336e-45	2.01385	0.776	0.118
NINJ1.1	NINJ1	6.6065244414352e-126	2.16925230034525e-121	2.00964	0.816	0.046
RAB8B.3	RAB8B	4.41177234153951e-29	1.4486054483445e-24	1.98338	0.959	0.386
CDKN1A.2	CDKN1A	1.89933282217954e-41	6.23645932162653e-37	1.96526	0.857	0.169
CD200	CD200	3.94603608921298e-263	1.29568094989308e-258	1.96381	0.531	0.006
TMEM131.1	TMEM131	7.75728964880526e-51	2.54710605618521e-46	1.95092	0.918	0.165
VDR	VDR	1.61288932908715e-30	5.29592211205765e-26	1.92467	0.367	0.04
ABCC5.2	ABCC5	1.82335247346673e-59	5.98697784662801e-55	1.92347	0.633	0.064
STAT5A.2	STAT5A	1.31681619008184e-57	4.32376596013374e-53	1.90231	0.898	0.125
LRRK1	LRRK1	5.97435309512765e-50	1.96167883878516e-45	1.89711	0.735	0.102
CXCL10	CXCL10	1.52828211073505e-22	5.01811431059853e-18	1.89513	0.306	0.036
NAV1.3	NAV1	1.14865974190492e-77	3.7716242625448e-73	1.89034	0.776	0.073
BMP2K.3	BMP2K	1.14562555300485e-54	3.76166150329144e-50	1.8684	0.755	0.101
IFIH1.2	IFIH1	3.05851459946581e-69	1.0042632687346e-64	1.83555	0.776	0.081
TSPAN13	TSPAN13	0	0	1.83489	0.714	0.007
MGLL	MGLL	3.11620886497568e-72	1.02320718081476e-67	1.82786	0.469	0.026
CEP350.1	CEP350	1.08114547999306e-30	3.54994118355721e-26	1.82509	0.939	0.282
ADM2	ADM2	0	0	1.81603	0.776	0.003
APPL1	APPL1	2.68856607899655e-37	8.82790672038517e-33	1.81186	0.898	0.219
MARCKS.3	MARCKS	6.80789326255082e-42	2.23537175275856e-37	1.78252	0.98	0.211
SLC7A1	SLC7A1	2.84486664815803e-72	9.34111963922689e-68	1.78062	0.857	0.093
SPART.2	SPART	2.24390040465151e-54	7.36784697867322e-50	1.76988	0.755	0.097
CD40.1	CD40	3.22217126982261e-71	1.05799993644625e-66	1.76257	0.714	0.067
PPP1R14A	PPP1R14A	9.79635304159462e-233	3.21663252120759e-228	1.76255	0.592	0.01
CHKA	CHKA	5.24069809096949e-84	1.72078321816983e-79	1.75801	0.755	0.061
LOC100054448.3	LOC100054448	6.50407996483171e-09	0.000213561465645249	1.74483	0.959	0.52
CFLAR.3	CFLAR	2.89040245995063e-33	9.49063647724789e-29	1.74304	0.878	0.208
B3GALNT1	B3GALNT1	0	0	1.73024	0.592	0.003
PXDC1	PXDC1	9.14612815956937e-161	3.0031311811946e-156	1.71392	0.755	0.029
TRIO.1	TRIO	4.14021341649937e-93	1.35943907530757e-88	1.70945	0.735	0.054
SH3BGRL.3	SH3BGRL	2.02399868962991e-20	6.64579969739982e-16	1.70573	0.959	0.539
BIRC3.3	BIRC3	9.04820958544781e-23	2.97097961738179e-18	1.70502	0.959	0.517
SWAP70.4	SWAP70	6.20022582463626e-82	2.03584414951932e-77	1.7004	0.816	0.076
ZBTB10	ZBTB10	7.27497970526433e-262	2.38873958622354e-257	1.68196	0.776	0.016
IRF4.1	IRF4	4.92463957800983e-89	1.61700540543953e-84	1.68118	0.796	0.061
ATF5	ATF5	1.08083162624281e-72	3.54891064476827e-68	1.67698	0.49	0.028
LOC100050760.3	LOC100050760	5.97681504519695e-24	1.96248722009042e-19	1.67647	0.898	0.272
CCDC50.1	CCDC50	4.47535262240976e-34	1.46948203356824e-29	1.66131	0.837	0.181
RELB.1	RELB	1.50328971257988e-53	4.93605177125605e-49	1.65642	0.898	0.135
NUPR1.2	NUPR1	6.20112234352669e-19	2.03613852149699e-14	1.65509	0.429	0.081
CD74.4	CD74	8.08244726435387e-13	2.65387155925059e-08	1.65199	1	0.854
LOC100050835.3	LOC100050835	4.14711713679198e-20	1.36170591186565e-15	1.64014	0.959	0.345
GCA	GCA	3.07570093238782e-96	1.00990640114954e-91	1.63868	0.796	0.06
RNPEP	RNPEP	1.38085340328822e-52	4.53403214969686e-48	1.6264	0.714	0.088
SLC9A7	SLC9A7	3.12831081515654e-135	1.02718085615665e-130	1.61831	0.796	0.041
PIM3.1	PIM3	3.9190486268276e-87	1.28681961661884e-82	1.60966	0.755	0.06
C2H4orf3.1	C2H4orf3	5.30309165002181e-34	1.74127014328466e-29	1.60651	0.898	0.225
MAP3K14	MAP3K14	1.16005718868143e-53	3.80904777903546e-49	1.60409	0.755	0.093
FLT3	FLT3	4.40952035409115e-87	1.44786600826583e-82	1.58931	0.755	0.058
RAP2B.2	RAP2B	7.245117736778e-28	2.37893440887106e-23	1.58918	0.816	0.21
ASAP2	ASAP2	9.19050187596804e-95	3.01770129097411e-90	1.583	0.735	0.05
FYTTD1	FYTTD1	1.43033363701372e-52	4.69650049713455e-48	1.58227	0.857	0.125
CALM3.1	CALM3	1.32156721332822e-11	4.33936594496321e-07	1.57983	0.755	0.33
NECTIN2	NECTIN2	3.3034651384633e-123	1.08469277821443e-118	1.57725	0.673	0.032
FABP5.4	FABP5	6.46115357757405e-07	0.0212151977719644	1.5748	0.939	0.633
NFE2L2.3	NFE2L2	1.29612869566738e-29	4.25583857222384e-25	1.56827	0.816	0.194
DDIT4	DDIT4	6.08324443547416e-22	1.99743331038794e-17	1.53618	0.551	0.11
SYNGR2.3	SYNGR2	1.61041905111136e-67	5.28781095432417e-63	1.53263	0.796	0.087
SLCO5A1	SLCO5A1	0	0	1.52647	0.776	0.002
FAM49A	FAM49A	3.56014211261805e-134	1.16897266267814e-129	1.52207	0.796	0.039
BIRC2	BIRC2	3.06815848647976e-29	1.00742983903563e-24	1.5119	0.918	0.248
GNL1	GNL1	1.0045467782119e-57	3.29842934625879e-53	1.50826	0.694	0.074
DQA.1.4	DQA.1	3.32555133467202e-16	1.09194478073956e-11	1.49905	0.857	0.361
YEATS4	YEATS4	1.1253107736881e-25	3.69495792540488e-21	1.48	0.694	0.159
MAFF	MAFF	1.1100990938117e-95	3.64501037453072e-91	1.47038	0.796	0.058
TANK.3	TANK	9.54986892465589e-26	3.13569946141076e-21	1.4666	0.939	0.28
GNG5.2	GNG5	6.51208147706384e-21	2.13824195299391e-16	1.46604	0.959	0.468
LAPTM4A.3	LAPTM4A	7.66699528956095e-15	2.51745790332734e-10	1.46427	0.898	0.375
ATOX1.2	ATOX1	9.97908907128585e-20	3.27663389655671e-15	1.46283	0.735	0.216
PDCD1LG2	PDCD1LG2	1.04373158528662e-109	3.42709266028861e-105	1.46164	0.633	0.032
SESN3.1	SESN3	3.23356925169783e-34	1.06174246379498e-29	1.45775	0.714	0.128
DQA.7	DQA	1.621726788337e-09	5.32493990950453e-05	1.45697	0.959	0.666
SNN	SNN	4.16057641389542e-175	1.36612526550256e-170	1.44843	0.816	0.031
IL21R	IL21R	2.20962865705481e-143	7.25531569543946e-139	1.44332	0.837	0.041
JARID2.2	JARID2	1.70509254257171e-36	5.5986713635342e-32	1.44304	0.816	0.157
DPH5	DPH5	4.32108740944964e-115	1.41882905089279e-110	1.43694	0.653	0.031
SHISA8	SHISA8	0	0	1.43544	0.714	0.005
JDP2.2	JDP2	2.018946475436e-71	6.62921075209409e-67	1.43349	0.816	0.087
DUSP5	DUSP5	5.43947067493612e-56	1.78605019611527e-51	1.42923	0.673	0.069
CRYL1	CRYL1	6.2183224585104e-41	2.04178617925189e-36	1.42769	0.551	0.065
ANKRD33B.1	ANKRD33B	2.3139481934552e-118	7.59784889321014e-114	1.42505	0.816	0.046
LOC100049811.2	LOC100049811	1.40721253233479e-42	4.62058234992129e-38	1.41127	0.714	0.109
KCTD20.1	KCTD20	7.48184943975505e-40	2.45666526354357e-35	1.41125	0.816	0.151
SOD2.3	SOD2	3.89240899744589e-17	1.27807249431136e-12	1.40412	0.714	0.225
RTN4.3	RTN4	3.14478562721403e-21	1.03259036069573e-16	1.39717	0.898	0.302
ABL2.1	ABL2	2.63235124662406e-52	8.64332531829011e-48	1.39663	0.694	0.083
G0S2.3	G0S2	2.70598102520346e-54	8.88508869625557e-50	1.39228	0.939	0.142
RAMP2.1	RAMP2	1.30785819292632e-148	4.29435237647357e-144	1.39126	0.755	0.033
PXK.3	PXK	5.82889588143886e-40	1.91391796267045e-35	1.38688	0.878	0.165
OSTF1.4	OSTF1	1.18824984380632e-16	3.90161836213804e-12	1.38566	0.939	0.671
PID1	PID1	0	0	1.38362	0.612	0.003
TNFRSF13C.1	TNFRSF13C	5.29800648424953e-239	1.73960042910333e-234	1.38149	0.673	0.013
C26H21orf33.1	C26H21orf33	1.7323820573665e-30	5.6882764853629e-26	1.3751	0.918	0.235
TRAF1	TRAF1	2.34172652775612e-44	7.68905905388721e-40	1.37297	0.898	0.147
SIPA1L3	SIPA1L3	1.22933370264812e-88	4.0365172126451e-84	1.37141	0.633	0.038
ATP6V1G1.2	ATP6V1G1	7.53634709689345e-18	2.47455956926497e-13	1.36331	0.959	0.509
RASSF4.1	RASSF4	1.97064194838732e-65	6.47060283752975e-61	1.3598	0.531	0.04
DRA.5	DRA	8.47937990848402e-07	0.0278420439295073	1.34603	0.959	0.797
ICOSLG.2	ICOSLG	4.7890971817779e-49	1.57250005963677e-44	1.34187	0.714	0.095
HNRNPDL.1	HNRNPDL	3.35408203997692e-14	1.10131283782642e-09	1.34058	0.939	0.481
C10H19orf33.4	C10H19orf33	2.11759043536189e-17	6.95310819451078e-13	1.33551	1	0.45
LOC100072611	LOC100072611	2.40574050164719e-35	7.89924893715854e-31	1.32906	0.918	0.191
LOC102148742	LOC102148742	3.35315775753433e-61	1.1010093496864e-56	1.32495	0.735	0.075
STK4.2	STK4	1.30997396829883e-19	4.30129952490922e-15	1.32398	0.918	0.399
CDYL2	CDYL2	2.69183382620779e-32	8.83863636835329e-28	1.32268	0.673	0.118
PLBD2.2	PLBD2	2.84247950457047e-29	9.33328145325713e-25	1.31837	0.755	0.154
E2F5	E2F5	1.26510721145873e-291	4.15397952882474e-287	1.31068	0.714	0.011
BATF3.2	BATF3	4.5450673438423e-40	1.49237286235062e-35	1.31034	0.551	0.066
PLCL1	PLCL1	9.45564383793457e-84	3.10476065418582e-79	1.30934	0.653	0.045
SPAG9.1	SPAG9	7.13623587924677e-34	2.34318305095068e-29	1.30667	0.694	0.124
UBE2K	UBE2K	2.53807462905193e-31	8.333768044492e-27	1.30365	0.755	0.152
TUBB.2	TUBB	3.46504517592227e-16	1.13774758351408e-11	1.30024	0.939	0.432
ZNF608	ZNF608	1.77011769956049e-195	5.81218146650687e-191	1.29845	0.551	0.01
PMAIP1	PMAIP1	1.83924129000293e-20	6.03914877572461e-16	1.29511	0.796	0.231
GADD45B.2	GADD45B	1.76870038984453e-20	5.80752773005451e-16	1.29249	0.939	0.381
KLF7.1	KLF7	4.86715045620389e-57	1.59812885229455e-52	1.29239	0.776	0.092
CSNK1G3.1	CSNK1G3	9.25964703685657e-28	3.04040510455186e-23	1.28096	0.796	0.189
TMCC3	TMCC3	3.93822607779531e-287	1.29311653264409e-282	1.2764	0.612	0.007
ACTB.3	ACTB	1.11483313450738e-17	3.66055459715498e-13	1.27624	1	0.981
TNFRSF9	TNFRSF9	6.45031878880322e-188	2.11796217430354e-183	1.26988	0.694	0.019
RAB31.2	RAB31	1.95085591148911e-44	6.40563538537449e-40	1.2695	0.837	0.139
PLEKHO1.3	PLEKHO1	7.19549263692895e-40	2.36264000733562e-35	1.26479	0.776	0.124
BAZ1A.1	BAZ1A	1.29232079680197e-17	4.24333533629925e-13	1.26478	0.939	0.35
ALCAM.2	ALCAM	1.84812779068413e-44	6.06832760071135e-40	1.2631	0.796	0.124
S1PR1	S1PR1	7.77480898285608e-132	2.55285852952079e-127	1.2608	0.571	0.019
CD47.3	CD47	1.60560294607065e-19	5.27199727342296e-15	1.25989	0.959	0.392
IRF8.3	IRF8	2.22032241561637e-35	7.29042865167635e-31	1.25715	0.531	0.071
ACHE	ACHE	2.47621399492404e-189	8.13064865233308e-185	1.2552	0.449	0.007
SLC38A1	SLC38A1	4.27612986483981e-26	1.40406724112015e-21	1.25405	0.837	0.198
CHST7	CHST7	8.51965768941177e-104	2.79742960231836e-99	1.25251	0.755	0.045
LOC100053223	LOC100053223	1.37520223303803e-86	4.51547653218037e-82	1.24553	0.49	0.023
SLC41A2	SLC41A2	2.17544124713697e-108	7.14306133497423e-104	1.23946	0.796	0.048
ATP2B1.3	ATP2B1	5.63066700694215e-16	1.84882951172945e-11	1.23823	0.857	0.384
C23H9orf72	C23H9orf72	2.08468524533997e-68	6.84506400307379e-64	1.238	0.673	0.06
FGL2.2	FGL2	1.39365855793296e-07	0.00457607787497286	1.22981	0.429	0.16
RFTN1	RFTN1	1.43109304115078e-28	4.69899400061858e-24	1.22804	0.837	0.187
GPR155	GPR155	9.64216114864264e-74	3.16600361315681e-69	1.22617	0.673	0.052
LOC100049798.1	LOC100049798	2.08179485985887e-24	6.83557342234659e-20	1.22459	0.694	0.146
PRR7	PRR7	3.00151596084516e-99	9.85547765743508e-95	1.22348	0.694	0.041
SH2B3.3	SH2B3	9.61942514841348e-41	3.15853824748157e-36	1.21982	0.755	0.123
RASSF2.3	RASSF2	8.3159723665204e-20	2.73054952654697e-15	1.2193	0.816	0.256
MMP25	MMP25	4.03058300867323e-103	1.32344193089785e-98	1.21744	0.612	0.03
BACH1.1	BACH1	5.49999795070878e-40	1.80592432711523e-35	1.21482	0.694	0.103
ANTXR2.2	ANTXR2	4.93156646873375e-30	1.61927985000873e-25	1.19608	0.878	0.199
MKLN1	MKLN1	5.77323366071918e-39	1.89564127249714e-34	1.18405	0.755	0.125
MYO1G.4	MYO1G	3.92524106339276e-15	1.28885290316501e-10	1.1828	0.857	0.374
RASSF3.1	RASSF3	6.95847262356321e-26	2.28481448594698e-21	1.17987	0.714	0.157
ERP29.3	ERP29	6.05204625865846e-28	1.9871893890305e-23	1.17936	0.673	0.135
VIM.5	VIM	3.04064078981281e-07	0.00998394403335037	1.17303	0.98	0.827
FJX1	FJX1	0	0	1.16704	0.612	0.003
PPDPF.3	PPDPF	1.68668914244639e-12	5.53824379922271e-08	1.16659	0.959	0.75
GOLGA4.3	GOLGA4	1.0749268962013e-14	3.52952246367698e-10	1.16182	0.878	0.294
LOC100058098.2	LOC100058098	7.25759891709744e-22	2.38303260442894e-17	1.15948	0.714	0.177
PPP1CB.2	PPP1CB	2.14423871622636e-16	7.04060782472927e-12	1.15848	0.898	0.366
UBE2H.1	UBE2H	7.44624575340903e-23	2.44497479313185e-18	1.15493	0.857	0.226
LOC100062747.2	LOC100062747	9.6610099144456e-25	3.17219260540821e-20	1.15219	0.918	0.268
LOC106782100.2	LOC106782100	4.11610039299378e-55	1.35152156403951e-50	1.15199	0.714	0.081
ZFAND3	ZFAND3	1.61775184856569e-31	5.31188819476544e-27	1.14327	0.816	0.173
DQB.1.4	DQB.1	1.85479269317304e-08	0.000609021180803366	1.14208	0.714	0.313
SLC15A4.2	SLC15A4	1.42331668790675e-32	4.67346034474182e-28	1.13816	0.776	0.151
RUBCN	RUBCN	2.30421341533461e-30	7.5658847492512e-26	1.13558	0.469	0.061
ZFP36L1.2	ZFP36L1	4.20284558170431e-14	1.38000434675261e-09	1.13058	0.959	0.626
KPNA3.1	KPNA3	9.3346913819429e-28	3.06504591526095e-23	1.12515	0.714	0.15
UGCG.2	UGCG	1.47115758543214e-16	4.83054593176645e-12	1.12494	0.837	0.284
NCOA4.2	NCOA4	4.76888907654681e-23	1.56586472828415e-18	1.11977	0.673	0.159
DNASE2.3	DNASE2	1.1819975946747e-38	3.88108910211436e-34	1.11609	0.776	0.124
SERTAD2.1	SERTAD2	2.18932224945494e-38	7.18863960608529e-34	1.11084	0.816	0.143
NFKBIE.1	NFKBIE	1.4241835844923e-43	4.67630679968046e-39	1.11049	0.796	0.122
SLC44A1.1	SLC44A1	1.22525368424973e-38	4.023120472234e-34	1.10507	0.673	0.099
PDLIM5.2	PDLIM5	3.92611885472384e-44	1.28914112594857e-39	1.1028	0.673	0.09
PEBP1.3	PEBP1	1.01041859335586e-17	3.31770945128396e-13	1.10261	0.918	0.338
LAP3.3	LAP3	8.03714795016386e-15	2.6389975294363e-10	1.10227	0.816	0.302
FNBP1.2	FNBP1	6.81220862507755e-13	2.23678870204421e-08	1.10205	0.918	0.452
SUB1.3	SUB1	3.76673657129112e-12	1.23680795318344e-07	1.10164	0.959	0.713
VRK2	VRK2	1.92329100560361e-30	6.31512601689946e-26	1.10001	0.755	0.152
CHML	CHML	5.29271080583241e-49	1.73786159309507e-44	1.0998	0.367	0.024
OSTM1.3	OSTM1	6.32510799930335e-25	2.07684921157125e-20	1.09979	0.673	0.144
STAU2.2	STAU2	4.95272126244825e-38	1.62622602652488e-33	1.09908	0.755	0.125
TMEM176A	TMEM176A	1.49653038453945e-118	4.91385751763528e-114	1.09786	0.51	0.017
BTG1.4	BTG1	1.85108789954381e-15	6.0780471181521e-11	1.09765	0.98	0.676
DAPP1	DAPP1	2.25066633448383e-40	7.39006290927766e-36	1.09169	0.776	0.122
LOC100059091.3	LOC100059091	4.33884713802206e-07	0.0142466045776954	1.07952	0.959	0.571
LOC102147416	LOC102147416	1.11628121432338e-125	3.66530936723083e-121	1.07813	0.49	0.015
WNK1.2	WNK1	1.58191174008814e-13	5.1942071985794e-09	1.07781	0.878	0.393
MFSD1.2	MFSD1	1.93753855543732e-26	6.36190784677844e-22	1.07302	0.673	0.134
ATP10B	ATP10B	0	0	1.07092	0.429	0.001
BHLHE40.2	BHLHE40	3.40048178137211e-09	0.000111654819291353	1.0666	0.796	0.405
DENND4A.2	DENND4A	7.4400586358208e-27	2.44294325307176e-22	1.05982	0.714	0.146
RRAGD	RRAGD	5.95292797540803e-32	1.95464390072523e-27	1.05509	0.673	0.118
DUSP2.1	DUSP2	5.14738681260976e-22	1.69014445992041e-17	1.05381	0.837	0.204
EHF.2	EHF	9.72568517283231e-40	3.19342872649949e-35	1.04894	0.531	0.064
COX7A2L.1	COX7A2L	1.28259774500657e-19	4.21140969572909e-15	1.04702	0.918	0.296
PSME2.1	PSME2	3.08331650364943e-16	1.01240697397329e-11	1.0452	0.857	0.333
DQA.2.1	DQA.2	5.88727648985813e-20	1.93308723544492e-15	1.04127	0.408	0.066
TBC1D9.2	TBC1D9	5.00380118861708e-34	1.64299812028242e-29	1.04103	0.714	0.12
EIF1.4	EIF1	4.54470038813751e-16	1.49225237244495e-11	1.03888	0.98	0.914
STK24.1	STK24	8.79200933233183e-22	2.88685626427116e-17	1.03833	0.755	0.2
LOC106782530	LOC106782530	1.47475009481316e-199	4.84234193631902e-195	1.03781	0.306	0.002
ETV7	ETV7	3.95152561378726e-159	1.29748343528705e-154	1.03701	0.551	0.014
TET2.2	TET2	5.93556308416783e-20	1.94894213868651e-15	1.0335	0.694	0.176
BANK1.2	BANK1	2.14169910028492e-31	7.03226899578554e-27	1.03093	0.49	0.067
NET1.1	NET1	1.33450433708206e-43	4.38184499080895e-39	1.0304	0.571	0.067
SH3PXD2A	SH3PXD2A	0	0	1.03005	0.408	0.001
NDE1.2	NDE1	2.37363312089598e-49	7.79382435246196e-45	1.02937	0.714	0.092
CPNE3.1	CPNE3	1.03288973612454e-13	3.39149344856491e-09	1.02563	0.714	0.244
LRP6	LRP6	1.19249238038709e-219	3.91554873100102e-215	1.02463	0.469	0.006
SNX8.1	SNX8	2.29201660611623e-30	7.52583652618264e-26	1.02434	0.469	0.063
RNF19A.2	RNF19A	4.22679628633292e-15	1.38786856061741e-10	1.02122	0.735	0.222
B4GALT1.2	B4GALT1	2.14265039567804e-31	7.03539257420886e-27	1.02056	0.816	0.168
LOC111770205	LOC111770205	5.32904948947596e-164	1.74979339986943e-159	1.02019	0.469	0.009
UBE2Q2	UBE2Q2	6.92310650116804e-144	2.27320201965853e-139	1.01913	0.592	0.019
SUPT3H	SUPT3H	4.16029969592658e-31	1.36603440515749e-26	1.01901	0.571	0.086
SLA.5	SLA	9.67732073039603e-08	0.00317754826182554	1.01271	0.755	0.411
MEX3C	MEX3C	3.73670299340723e-34	1.22694642788526e-29	1.01094	0.571	0.078
AFTPH	AFTPH	2.48476205389192e-29	8.1587162039541e-25	1.01043	0.776	0.158
EVA1C	EVA1C	1.44536118240674e-290	4.74584344243253e-286	1.00819	0.449	0.003
GNB4.3	GNB4	6.1119874056904e-34	2.00687106465844e-29	1.0024	0.592	0.09
SPRED1	SPRED1	1.09238624630149e-105	3.58685023973093e-101	1.00167	0.449	0.015
CYTIP.3	CYTIP	4.18238604707828e-11	1.37328645855815e-06	0.997322	0.857	0.418
CXCL1.2	CXCL1	6.4430039986086e-20	2.11556036294313e-15	0.996572	0.592	0.127
CD68.2	CD68	8.98129909016227e-18	2.94900955625478e-13	0.993396	0.633	0.15
TAX1BP3.2	TAX1BP3	1.41275656568318e-40	4.63878618342073e-36	0.993073	0.735	0.114
RUNX2.1	RUNX2	6.92283011928127e-20	2.273111269666e-15	0.991334	0.755	0.206
NCOA7.2	NCOA7	3.12051589917157e-15	1.02462139549299e-10	0.990661	0.735	0.237
KIF2A.1	KIF2A	7.00387569919809e-24	2.29972258583169e-19	0.987682	0.776	0.187
LOC100057920.2	LOC100057920	1.49610491257528e-17	4.91246048044093e-13	0.986063	0.776	0.234
RNF19B.2	RNF19B	7.06111317870727e-18	2.31851651222853e-13	0.985652	0.735	0.22
SQSTM1.3	SQSTM1	5.05536578257863e-16	1.65992935470969e-11	0.985453	0.898	0.335
TRIP10	TRIP10	5.48523722994724e-73	1.80107764445318e-68	0.985452	0.653	0.049
ACTG1.4	ACTG1	1.38092607033728e-10	4.53427075195247e-06	0.984314	0.959	0.771
NFKB2.4	NFKB2	5.56158706894658e-29	1.82614711408861e-24	0.982684	0.816	0.172
NEMP2	NEMP2	2.70253265571806e-78	8.87376597505026e-74	0.98048	0.653	0.045
STX11.3	STX11	7.81177911880041e-26	2.56499767365811e-21	0.977646	0.796	0.174
CRELD2	CRELD2	6.00168332624303e-18	1.9706527201719e-13	0.973646	0.388	0.067
LOC100630244.1	LOC100630244	1.47883809712488e-39	4.85576489190954e-35	0.972755	0.449	0.044
ZNRF1.1	ZNRF1	6.17138429384333e-57	2.02637403288346e-52	0.970888	0.633	0.061
GHITM.2	GHITM	1.71367742106144e-13	5.62685981205525e-09	0.969436	0.796	0.29
ANXA5.5	ANXA5	3.18497490890386e-13	1.04578651133858e-08	0.965723	0.857	0.346
RAPGEF1	RAPGEF1	3.023358245642e-28	9.92719679956552e-24	0.959702	0.755	0.153
LOC111769185	LOC111769185	2.30374646745763e-37	7.56435152589714e-33	0.956447	0.388	0.035
ATP6V0B.4	ATP6V0B	2.91445201980371e-14	9.56960320702548e-10	0.947484	0.857	0.332
PPM1B.2	PPM1B	7.68397881725493e-21	2.52303444464566e-16	0.946683	0.714	0.177
WARS.3	WARS	1.00194823691348e-07	0.0032898970359054	0.945432	0.857	0.495
TPST1	TPST1	1.09156974653513e-48	3.58416926274811e-44	0.944645	0.49	0.043
AIG1.2	AIG1	1.40247321988662e-32	4.60502081749772e-28	0.943858	0.673	0.115
RNF144B	RNF144B	1.16219707100168e-61	3.81607408263402e-57	0.941995	0.531	0.041
ARL8A.1	ARL8A	2.41231581014353e-34	7.92083896260628e-30	0.938872	0.735	0.127
EDF1	EDF1	3.1323223013413e-14	1.02849802764542e-09	0.936909	0.918	0.456
SIRPA.4	SIRPA	7.43892430674447e-13	2.44257079611955e-08	0.932213	0.531	0.156
METTL1	METTL1	1.41854078896577e-27	4.65777868056912e-23	0.931589	0.347	0.038
SYNPO2	SYNPO2	0	0	0.931433	0.429	0
ITGA4.3	ITGA4	1.25255887981422e-09	4.11277708186999e-05	0.927238	0.796	0.39
BANP	BANP	6.62957457144151e-22	2.17682081053282e-17	0.924223	0.388	0.057
SCPEP1.3	SCPEP1	4.98388845398667e-28	1.63645977386652e-23	0.922215	0.714	0.129
PDLIM4.1	PDLIM4	1.76174887323275e-44	5.78470242525974e-40	0.914139	0.49	0.048
CANX.5	CANX	5.34451080079903e-10	1.75487012144236e-05	0.908806	0.918	0.415
TRAFD1.1	TRAFD1	2.03305576272623e-31	6.67553859691157e-27	0.906646	0.816	0.162
VEGFA	VEGFA	5.05862748537759e-14	1.66100033482373e-09	0.905509	0.265	0.041
RP2.2	RP2	1.10220632149011e-34	3.61909445661277e-30	0.902435	0.673	0.107
LOC100049837	LOC100049837	3.88787635861727e-45	1.27658420235198e-40	0.902018	0.653	0.082
GABARAP.3	GABARAP	8.36257574940544e-13	2.74585174731728e-08	0.901803	0.959	0.702
GUSB.2	GUSB	5.58973336117293e-21	1.83538894914113e-16	0.901233	0.796	0.198
UBC.2	UBC	1.49000571958271e-09	4.89243378024983e-05	0.897376	0.98	0.92
KDM2B	KDM2B	5.82092448299115e-37	1.91130055399014e-32	0.897147	0.653	0.093
LYN.4	LYN	4.80886205120902e-32	1.57898985451448e-27	0.894347	0.857	0.177
CTNNAL1.2	CTNNAL1	8.85564745743402e-26	2.90775184264846e-21	0.891634	0.551	0.096
TRPV2.2	TRPV2	2.24448357638306e-12	7.36976182305378e-08	0.889792	0.755	0.276
HSPA4L	HSPA4L	3.98342553768319e-173	1.30795777529828e-168	0.886895	0.51	0.01
PCSK7	PCSK7	1.71446585400785e-48	5.62944863163477e-44	0.884979	0.653	0.076
RPS20.4	RPS20	1.1670618127047e-12	3.8320474620159e-08	0.884884	1	0.91
VASH1	VASH1	1.61070718246447e-79	5.28875703362208e-75	0.881983	0.347	0.012
IRF1.4	IRF1	3.78919667901378e-11	1.24418272955418e-06	0.881674	0.776	0.288
EEF1A1.5	EEF1A1	1.30203557496018e-13	4.27523381038176e-09	0.877968	0.98	0.927
SEPT11.4	40787	3.33508345529489e-13	1.09507465254608e-08	0.87511	0.878	0.341
IL10RA.2	IL10RA	1.0561781538581e-19	3.46796096819308e-15	0.873425	0.735	0.192
FBXO32	FBXO32	1.0119093097192e-11	3.32260421846299e-07	0.872639	0.367	0.086
GLTP	GLTP	9.58772709096032e-33	3.14813019031682e-28	0.87078	0.755	0.135
LOC102149733.1	LOC102149733	2.77128094258306e-29	9.09950097497146e-25	0.867909	0.469	0.065
LOC100067589	LOC100067589	2.51961265775358e-22	8.27314816173387e-18	0.867521	0.714	0.165
ICAM1.2	ICAM1	3.29609744740007e-36	1.08227359685381e-31	0.8645	0.653	0.099
LOC106781798	LOC106781798	2.05504029491159e-97	6.74772480834219e-93	0.86448	0.327	0.008
SSR4.3	SSR4	2.22403019184661e-10	7.30260313492835e-06	0.862916	0.939	0.481
CORO1B.2	CORO1B	6.95049039547406e-16	2.28219352135391e-11	0.862615	0.551	0.138
LMBR1L	LMBR1L	1.21987467935029e-59	4.00545850964669e-55	0.857977	0.571	0.046
FAM129A.4	FAM129A	1.47263686552865e-11	4.83540314796331e-07	0.854369	0.898	0.398
EPOP	EPOP	8.17774827960907e-219	2.68516364760964e-214	0.854198	0.408	0.004
ADTRP	ADTRP	3.70691273738162e-59	1.21716479731926e-54	0.852754	0.306	0.013
LOC100146385.1	LOC100146385	5.65353901152232e-16	1.85633953443335e-11	0.851178	0.327	0.055
FAM69A.1	FAM69A	8.44303146077082e-51	2.7722693801441e-46	0.8495	0.755	0.087
RAC1.2	RAC1	2.86343017579092e-11	9.40207298220948e-07	0.849112	0.918	0.465
DNASE1L1.3	DNASE1L1	3.13818204043798e-31	1.03042207297781e-26	0.848575	0.633	0.103
SELPLG	SELPLG	5.43979352628911e-15	1.78615620435703e-10	0.848059	0.694	0.206
LOC100070567	LOC100070567	5.82788654891069e-150	1.91358654833482e-145	0.846582	0.571	0.017
LDLRAD3	LDLRAD3	1.02032448279682e-235	3.35023543926336e-231	0.844634	0.51	0.006
CD86.2	CD86	1.28407401237135e-23	4.21625701962132e-19	0.844206	0.49	0.083
NECAB3	NECAB3	4.66765087172751e-78	1.53262316373173e-73	0.843103	0.469	0.023
PSEN2.1	PSEN2	2.05271905339359e-34	6.74010301181785e-30	0.842799	0.429	0.047
KIF13B	KIF13B	1.74160324684096e-31	5.7185542610023e-27	0.840661	0.592	0.09
LOC102147828	LOC102147828	3.65455859427901e-33	1.19997431443151e-28	0.840308	0.327	0.029
TXN.3	TXN	7.49577522078922e-08	0.00246123779374614	0.839822	0.898	0.551
CLIP1.5	CLIP1	2.41511566348699e-09	7.93003228105955e-05	0.839015	0.878	0.406
TUBA1A.1	TUBA1A	5.92185044809823e-17	1.94443959463305e-12	0.838602	0.653	0.168
CCNY	CCNY	1.81679018532943e-19	5.96543057352919e-15	0.836845	0.694	0.179
SLC5A3	SLC5A3	7.82075329700473e-16	2.5679443450715e-11	0.83353	0.388	0.071
RNH1.1	RNH1	3.12788351329285e-15	1.02704055158971e-10	0.832334	0.776	0.251
DOCK10.3	DOCK10	5.47418588748684e-11	1.7974489361563e-06	0.832334	0.939	0.497
GNA12	GNA12	2.30417240138604e-39	7.56575007995107e-35	0.83203	0.633	0.083
LOC100054321.2	LOC100054321	9.47330152968026e-13	3.11055855727051e-08	0.830605	0.327	0.068
LOC106782877.1	LOC106782877	1.87439324828163e-28	6.15457023073272e-24	0.829836	0.633	0.108
ST8SIA4.4	ST8SIA4	2.49753561936144e-12	8.20065820617328e-08	0.829782	0.816	0.293
RPL39.3	RPL39	1.05654162997879e-10	3.46915444203534e-06	0.828052	0.98	0.848
MTURN	MTURN	9.44277280759119e-60	3.10053445137257e-55	0.82493	0.694	0.067
SNX9.3	SNX9	7.85407736275442e-18	2.57888630206041e-13	0.816291	0.449	0.095
PEX13	PEX13	2.38102493337415e-49	7.81809536873402e-45	0.815002	0.51	0.045
FBL.3	FBL	1.25409332525213e-15	4.11781543346535e-11	0.811538	0.857	0.292
HIVEP1	HIVEP1	1.00525939360754e-23	3.30076921891035e-19	0.809023	0.633	0.124
SRC	SRC	4.02007375020088e-105	1.31999121587846e-100	0.803447	0.531	0.022
TMEM123.4	TMEM123	8.47179072320276e-07	0.0278171248396363	0.800801	0.857	0.53
MCF2L.1	MCF2L	2.9970010813532e-35	9.84065305062323e-31	0.79845	0.469	0.055
NRP2.1	NRP2	1.90001400154965e-37	6.23869597408828e-33	0.797729	0.531	0.064
LOC100629504	LOC100629504	4.76843583970985e-19	1.56571590796873e-14	0.792453	0.714	0.189
ADGRG6	ADGRG6	0	0	0.789503	0.449	0.002
SMAP1.3	SMAP1	8.42966837177152e-11	2.76788160987118e-06	0.786586	0.898	0.42
TPT1.4	TPT1	1.23308808383941e-10	4.04884472328672e-06	0.786395	0.98	0.974
SEMA4A.1	SEMA4A	2.19229860552711e-11	7.19841247124828e-07	0.784721	0.694	0.252
PEA15.2	PEA15	4.32976685940409e-17	1.42167894828533e-12	0.782361	0.551	0.129
SHTN1.2	SHTN1	1.1408615784177e-21	3.74601899273452e-17	0.781191	0.469	0.084
LONP1	LONP1	4.14737629851931e-38	1.36179100761882e-33	0.780971	0.571	0.072
LOC100630682.1	LOC100630682	9.43032737484967e-72	3.09644799353189e-67	0.776324	0.469	0.025
GPR171	GPR171	1.33121177749514e-15	4.37103387140529e-11	0.770472	0.571	0.137
CD63.3	CD63	2.42545281128017e-14	7.96397430583845e-10	0.770434	0.796	0.24
JAG1.1	JAG1	2.47187207943865e-28	8.11639197283682e-24	0.770151	0.327	0.033
N4BP2L1.2	N4BP2L1	2.73370121400646e-26	8.9761079361902e-22	0.765364	0.592	0.107
AFF3.1	AFF3	1.16182873401171e-53	3.81486464812744e-49	0.760949	0.367	0.021
IER5.2	IER5	7.66507140459562e-19	2.51682619569897e-14	0.760223	0.898	0.278
CD84.2	CD84	1.66137221211026e-08	0.000545511565846403	0.758553	0.633	0.239
PTPN1.2	PTPN1	3.42389468129141e-13	1.12423581860204e-08	0.756452	0.796	0.278
ITGB8	ITGB8	1.84501072251535e-37	6.05809270737917e-33	0.756292	0.286	0.019
LOC100630746.1	LOC100630746	6.39576692060297e-18	2.10005006837998e-13	0.755726	0.714	0.189
CEP128.1	CEP128	7.62267821209795e-37	2.50290639094236e-32	0.749094	0.531	0.066
NFE2L1.1	NFE2L1	1.58203172758543e-17	5.19460117752676e-13	0.748596	0.694	0.188
FBXO27	FBXO27	6.78335806153241e-308	2.22731561950417e-303	0.746506	0.306	0
LOC106781226	LOC106781226	2.47412035596926e-30	8.12377418882508e-26	0.741294	0.327	0.03
JPT1.5	JPT1	1.26275128728154e-09	4.14624385178895e-05	0.736172	0.959	0.469
INTS6	INTS6	9.83909576898158e-18	3.2306670957451e-13	0.730081	0.633	0.157
GPR132	GPR132	1.89216144237516e-49	6.21291209603884e-45	0.728533	0.612	0.06
KDM2A	KDM2A	9.73764996592994e-18	3.1973573663131e-13	0.72776	0.796	0.227
COMMD4	COMMD4	2.44811088292795e-26	8.03837208409392e-22	0.727664	0.714	0.144
GNAI3.1	GNAI3	1.2165601603496e-15	3.99457528650792e-11	0.727019	0.837	0.276
ZBTB46	ZBTB46	1.01005020180653e-121	3.31649983763174e-117	0.722783	0.408	0.01
NCOR2.1	NCOR2	2.29140178293183e-19	7.52381775425667e-15	0.722771	0.714	0.174
UBXN6.3	UBXN6	1.0191012650225e-13	3.34621900370139e-09	0.722473	0.714	0.225
RUNX1.1	RUNX1	8.29919289364001e-14	2.7250399866267e-09	0.721654	0.653	0.193
LOC100630006	LOC100630006	2.05103230308474e-127	6.73456456717875e-123	0.719607	0.408	0.009
PQBP1	PQBP1	1.07592203188013e-24	3.53278999167842e-20	0.717959	0.571	0.102
ARPP19	ARPP19	1.73350017454726e-15	5.69194782312593e-11	0.71405	0.735	0.223
MTHFD2.2	MTHFD2	6.58534447509062e-18	2.162297858396e-13	0.713412	0.694	0.178
HSPBAP1	HSPBAP1	2.42766834307451e-32	7.97124900448516e-28	0.712312	0.469	0.057
OPN3	OPN3	5.44937046100642e-70	1.78930079087146e-65	0.712197	0.327	0.012
RAB21.1	RAB21	2.69032380469373e-13	8.83367821271185e-09	0.711386	0.714	0.222
IDO2	IDO2	4.06359031575308e-153	1.33427988017752e-148	0.711165	0.408	0.007
DOCK4.1	DOCK4	3.31475754735879e-62	1.08840064067526e-57	0.710042	0.49	0.034
LOC100066535	LOC100066535	3.64670993344718e-36	1.19739720664738e-31	0.709066	0.306	0.022
LRRC40	LRRC40	8.75590452522189e-33	2.87500125085661e-28	0.708892	0.49	0.062
ATP6V0C.4	ATP6V0C	8.96261226623615e-09	0.000294287373761864	0.707813	0.878	0.451
MAPK8	MAPK8	5.14981062666061e-30	1.69094031926401e-25	0.707808	0.551	0.08
FH	FH	6.2138939645766e-20	2.04033208326873e-15	0.707036	0.633	0.143
BTBD7	BTBD7	2.31344598211301e-11	7.59619988226807e-07	0.706985	0.367	0.085
MOSPD2.2	MOSPD2	1.71867287762714e-15	5.64326239368871e-11	0.704056	0.531	0.131
CLASP2	CLASP2	4.06224535116955e-29	1.33383826105652e-24	0.703695	0.633	0.11
HSP90AA1.2	HSP90AA1	4.88403876791505e-07	0.0160367412944491	0.701972	0.959	0.843
LOC111774802	LOC111774802	7.65430542556036e-48	2.51329118648274e-43	0.700215	0.408	0.03
SEMA7A.2	SEMA7A	8.10776104975082e-44	2.66218334068568e-39	0.699626	0.592	0.068
TFRC.2	TFRC	3.5267602867498e-10	1.1580117401543e-05	0.697363	0.449	0.128
LOC100053918	LOC100053918	4.68354457664536e-16	1.5378418617415e-11	0.696815	0.347	0.06
UPB1.2	UPB1	4.39251670571292e-40	1.44228286032084e-35	0.694654	0.571	0.064
CD80	CD80	4.35189736757536e-22	1.42894550064337e-17	0.693914	0.633	0.129
RHOC.1	RHOC	1.06061664652955e-17	3.48253475887977e-13	0.693001	0.612	0.15
HOMER2	HOMER2	1.86415655291312e-295	6.12095804149024e-291	0.692748	0.388	0.001
MACO1.2	MACO1	5.29790652319108e-23	1.73956760688979e-18	0.692387	0.755	0.175
LOC111772043	LOC111772043	1.6803950497994e-87	5.51757714601632e-83	0.692236	0.286	0.007
SLC25A6.3	SLC25A6	3.5229353510713e-08	0.00115675582252426	0.692156	0.939	0.744
RPL12.4	RPL12	3.81105817241793e-08	0.00125136095091343	0.69165	1	0.801
GCLC	GCLC	4.9827063479761e-38	1.63607162935795e-33	0.691433	0.551	0.066
MEF2A.3	MEF2A	8.93946458836008e-11	2.93527319758803e-06	0.690916	0.816	0.321
RAB33B	RAB33B	4.73514363160985e-21	1.55478441143909e-16	0.687793	0.531	0.104
PITPNC1.1	PITPNC1	3.00317864691054e-09	9.86093708713076e-05	0.687192	0.551	0.194
ATP6V1F.3	ATP6V1F	8.19715268558591e-10	2.69153508431213e-05	0.684271	0.796	0.297
LOC100050706	LOC100050706	4.5476852963333e-09	0.000149323246705104	0.683727	0.327	0.085
MAP1LC3A	MAP1LC3A	6.26392256270949e-50	2.05675897346566e-45	0.683653	0.551	0.052
LOC111770857.1	LOC111770857	4.66452290616897e-39	1.53159609624058e-34	0.681377	0.653	0.083
HNRNPA1.2	HNRNPA1	4.56899761194347e-07	0.0150023036588164	0.680127	0.898	0.51
USP12	USP12	4.66658309782063e-48	1.5322725601694e-43	0.679635	0.612	0.064
ASAP1.2	ASAP1	3.67087158865549e-15	1.20533068613503e-10	0.677809	0.592	0.163
EDEM1.3	EDEM1	1.91675500071067e-13	6.2936650448335e-09	0.676378	0.755	0.251
PHLDA1	PHLDA1	2.6573513266759e-99	8.72541308114032e-95	0.675512	0.408	0.013
TSKU	TSKU	2.13102537229434e-116	6.99722180992847e-112	0.675023	0.408	0.01
MHCX1.3	MHCX1	3.88625146033172e-09	0.000127605066699992	0.669909	0.959	0.78
TYROBP.4	TYROBP	4.45535542233287e-17	1.462915952923e-12	0.668351	0.959	0.292
LOC111772297	LOC111772297	7.53561861200079e-65	2.47432037125046e-60	0.667998	0.429	0.024
TRAF2	TRAF2	1.89532823978999e-40	6.22331027535043e-36	0.666434	0.633	0.078
IL13RA1.2	IL13RA1	2.17978271413987e-33	7.15731654187828e-29	0.665981	0.531	0.072
NAMPT.2	NAMPT	3.58702416656356e-15	1.17779938509114e-10	0.662737	0.612	0.169
LOC111775820	LOC111775820	5.97014592161766e-14	1.96029741336316e-09	0.660301	0.286	0.047
GRAMD1A.1	GRAMD1A	1.21853927375636e-26	4.001073705379e-22	0.656161	0.531	0.084
DIP2B	DIP2B	4.47097038443597e-29	1.46804312572955e-24	0.652189	0.694	0.127
USF3	USF3	2.56673728621505e-15	8.42788187928713e-11	0.652034	0.388	0.075
VAMP3.2	VAMP3	5.61517585051184e-27	1.84374299051556e-22	0.651582	0.694	0.135
CTSZ.2	CTSZ	7.41267351111844e-14	2.43395134737574e-09	0.650534	0.714	0.211
CDC42SE1.2	CDC42SE1	1.5313848873126e-10	5.02830227749092e-06	0.649405	0.796	0.311
GNG10.4	GNG10	8.79707275538725e-12	2.8885188392314e-07	0.647799	0.776	0.27
TUSC3	TUSC3	1.83797300832905e-227	6.03498437284843e-223	0.646898	0.347	0.002
SLC35C2	SLC35C2	3.41563119045234e-22	1.12152250138502e-17	0.646749	0.551	0.102
LOC102147479	LOC102147479	5.24050680181615e-248	1.72072040837633e-243	0.646562	0.408	0.003
ATP11C.1	ATP11C	2.61765301115521e-13	8.59506366212813e-09	0.645866	0.449	0.113
GAS2L1.1	GAS2L1	1.26479315165638e-27	4.15294831346371e-23	0.644436	0.388	0.049
ST3GAL1.1	ST3GAL1	4.56898328008419e-26	1.50022566001564e-21	0.644197	0.571	0.098
GARS.2	GARS	1.07703000317257e-12	3.53642801541714e-08	0.643941	0.755	0.245
ZFHX3.3	ZFHX3	1.10614531943233e-21	3.63202815635607e-17	0.642968	0.429	0.072
NACA.4	NACA	1.24954646891802e-06	0.0410288583069233	0.642482	0.939	0.715
MYO5A	MYO5A	4.04643255901201e-19	1.32864613075159e-14	0.640755	0.388	0.064
LAPTM4B.1	LAPTM4B	2.22105527071395e-24	7.29283498138925e-20	0.639163	0.347	0.041
KCMF1.1	KCMF1	3.50455734957018e-16	1.15072140573137e-11	0.639045	0.714	0.2
RAB1A.3	RAB1A	2.24517602615587e-13	7.37203548188279e-09	0.638616	0.776	0.247
PSME1.3	PSME1	9.38730164032158e-07	0.0308232049359959	0.637171	0.98	0.672
ITM2C.3	ITM2C	3.75551102857729e-13	1.23312204623335e-08	0.635226	0.612	0.176
RPLP0.3	RPLP0	1.35016134346491e-07	0.00443325477126703	0.633831	0.959	0.889
CEP120	CEP120	1.52693556554931e-29	5.01369292948117e-25	0.633625	0.551	0.081
LOC100061127	LOC100061127	6.99084696516099e-40	2.29544460101061e-35	0.633537	0.367	0.028
CHAC1	CHAC1	4.35482402762578e-67	1.42990646947093e-62	0.632053	0.286	0.01
TNFSF8.1	TNFSF8	1.62181620406511e-16	5.32523350604779e-12	0.631935	0.347	0.061
TTC39B	TTC39B	6.01058051309894e-31	1.97357411147604e-26	0.63104	0.653	0.102
ATF3.2	ATF3	8.61950734389399e-20	2.83021523636759e-15	0.630641	0.653	0.149
LOC111768910	LOC111768910	1.30414805741945e-46	4.28217014653677e-42	0.630614	0.367	0.024
HMGN3	HMGN3	4.54340957136627e-27	1.49182853275811e-22	0.629704	0.347	0.037
LGALS1.5	LGALS1	1.18458541484166e-06	0.0388958620963258	0.628439	0.98	0.837
QKI.2	QKI	1.68386476329366e-12	5.52896995027472e-08	0.628285	0.735	0.229
PWWP2B	PWWP2B	1.34885861568659e-49	4.42897726460693e-45	0.627926	0.429	0.031
SLC46A3.2	SLC46A3	1.40445729576299e-14	4.61153553063778e-10	0.62751	0.408	0.089
OGFRL1.3	OGFRL1	1.15744471183062e-23	3.80046971129585e-19	0.627367	0.592	0.112
PANK3	PANK3	1.91233553162059e-26	6.2791537180762e-22	0.627196	0.755	0.154
MARCH8.1	MARCH8	7.87809055065785e-22	2.5867710323085e-17	0.62572	0.612	0.128
LOC111774036	LOC111774036	3.15565863520028e-16	1.03616051286801e-11	0.625092	0.633	0.165
MYO1C	MYO1C	3.16495124202026e-35	1.03921174031735e-30	0.623754	0.551	0.07
FAM229A	FAM229A	2.08957012655013e-90	6.86110351052736e-86	0.619438	0.327	0.009
ARHGAP39	ARHGAP39	4.46302737149999e-31	1.46543503743202e-26	0.6191	0.571	0.083
CTDSP2.1	CTDSP2	2.2219444685588e-12	7.29575466251283e-08	0.618183	0.51	0.142
NPM1.4	NPM1	1.25435275725354e-08	0.000411866727844201	0.615861	0.959	0.491
ELL2.2	ELL2	5.40841048753014e-10	1.77585158358052e-05	0.611837	0.388	0.105
TRPS1	TRPS1	2.41774987242134e-15	7.93868170609546e-11	0.608552	0.531	0.129
SINHCAF	SINHCAF	5.94034820811102e-26	1.95051333413325e-21	0.607176	0.51	0.081
ZBTB18.1	ZBTB18	5.61365569428116e-23	1.84324384721722e-18	0.606885	0.408	0.06
USP10	USP10	4.37669865215232e-13	1.43708900243421e-08	0.605412	0.531	0.143
EIF3D.3	EIF3D	7.53726320858944e-09	0.000247486037454034	0.60353	0.918	0.429
HERC6.1	HERC6	9.13805848526903e-19	3.00048150363808e-14	0.601097	0.653	0.155
ST3GAL4.1	ST3GAL4	1.03694985303755e-23	3.40482484244881e-19	0.596774	0.469	0.074
TMEM189.1	TMEM189	1.50293751325126e-13	4.93489532476052e-09	0.596356	0.388	0.086
RRAGC.1	RRAGC	8.26066720769464e-23	2.71239007764653e-18	0.594633	0.633	0.132
HMGN1.3	HMGN1	8.89344251302123e-10	2.92016184915052e-05	0.594603	0.755	0.286
TNFRSF4	TNFRSF4	4.78598405158328e-75	1.57147786333737e-70	0.594035	0.327	0.011
SH3BP4	SH3BP4	2.024314327449e-73	6.6468360941788e-69	0.593979	0.367	0.015
ERGIC1	ERGIC1	2.65943044054333e-18	8.73223985152404e-14	0.592583	0.327	0.048
IGF1R	IGF1R	1.17368948316692e-59	3.85380941797859e-55	0.591279	0.388	0.022
COPRS.1	COPRS	4.12053599934434e-22	1.35297799538472e-17	0.591252	0.51	0.093
GALNT7.2	GALNT7	2.93453929193481e-24	9.63555976506795e-20	0.590972	0.612	0.119
PRDX6.2	PRDX6	1.42358142442914e-08	0.000467432960711309	0.589684	0.796	0.335
BCL2L11	BCL2L11	3.1875042208958e-19	1.04661701093114e-14	0.585792	0.49	0.091
RIPK2	RIPK2	1.7488221008167e-19	5.74225736803162e-15	0.585539	0.449	0.079
NUAK1	NUAK1	4.23115836508533e-59	1.38930084917577e-54	0.583142	0.286	0.011
SNAP23.2	SNAP23	2.21206845034562e-21	7.26332675670985e-17	0.581696	0.612	0.128
YWHAE.3	YWHAE	5.83510325195058e-09	0.000191595615277797	0.58046	0.878	0.382
MED28.1	MED28	2.32436940173619e-22	7.63206693060079e-18	0.579369	0.714	0.158
PSMB4.2	PSMB4	1.07109233710406e-07	0.00351693168888117	0.578835	0.837	0.381
RIC1	RIC1	9.63507480687854e-29	3.16367681283857e-24	0.576627	0.571	0.088
LOC111774697	LOC111774697	1.24910176506532e-43	4.10142564559197e-39	0.576461	0.286	0.016
PFKFB3.2	PFKFB3	1.68664220124048e-15	5.53808966777312e-11	0.57631	0.49	0.111
SPI1.3	SPI1	7.45027506373116e-19	2.44629781717613e-14	0.575824	0.735	0.168
SOCS2	SOCS2	1.31631523534222e-12	4.32212107524616e-08	0.574133	0.449	0.11
MOB1A	MOB1A	9.56520779840539e-09	0.000314073598060641	0.571272	0.857	0.391
ST3GAL6.4	ST3GAL6	5.33331213245711e-09	0.000175119303869229	0.570354	0.878	0.393
SPINT2.1	SPINT2	4.45779542545028e-43	1.4637171279466e-38	0.570076	0.408	0.033
CXCR4.3	CXCR4	5.74176238325987e-08	0.00188530767854338	0.569475	0.796	0.366
C21H5orf51.1	C21H5orf51	9.04790387941727e-33	2.97087923880666e-28	0.569219	0.531	0.072
CEP83	CEP83	2.07647307489548e-23	6.8180993414193e-19	0.569127	0.429	0.065
FBXO22	FBXO22	1.48993912838593e-64	4.8922151280552e-60	0.568935	0.408	0.021
LGMN.2	LGMN	8.68597742980732e-24	2.85204068907723e-19	0.568003	0.714	0.14
LAT2.4	LAT2	9.12927432425983e-22	2.99759722437072e-17	0.563003	0.51	0.092
TPM4.5	TPM4	7.68045047348762e-10	2.52187591296966e-05	0.562647	0.694	0.245
HAVCR2	HAVCR2	1.73546386610091e-37	5.69839560434233e-33	0.561696	0.306	0.021
ADAM8.1	ADAM8	8.10303675268748e-34	2.66063211774493e-29	0.560765	0.449	0.048
MAFK	MAFK	8.14650237908325e-12	2.67490405617198e-07	0.559662	0.367	0.084
WDR45B	WDR45B	1.4969579007374e-15	4.91526126707126e-11	0.559073	0.612	0.162
LOC111775967.2	LOC111775967	1.76308822120057e-24	5.78910017431207e-20	0.559024	0.816	0.184
TMEM63B	TMEM63B	3.09481468994512e-16	1.01618240344348e-11	0.558472	0.327	0.054
DIMT1	DIMT1	3.87895886036169e-32	1.27365614179976e-27	0.557749	0.388	0.041
NAPA.1	NAPA	7.43119303968499e-17	2.44003223458057e-12	0.557511	0.755	0.21
COPS8	COPS8	5.1785220985238e-15	1.70036773105029e-10	0.556183	0.408	0.084
ATP6AP2.2	ATP6AP2	8.75004388634032e-11	2.87307691007985e-06	0.552748	0.735	0.248
SPPL2A.2	SPPL2A	1.42628910832702e-13	4.68322028719178e-09	0.550973	0.776	0.243
RNF13.3	RNF13	1.79861771971123e-12	5.90576128267183e-08	0.550834	0.755	0.243
USP53	USP53	1.04166019691518e-72	3.42029125657099e-68	0.549385	0.327	0.012
ZNF366	ZNF366	4.60514257635098e-173	1.51209856494484e-168	0.546558	0.327	0.003
NRM	NRM	5.29680327582085e-26	1.73920535561577e-21	0.54635	0.51	0.077
THEM4	THEM4	1.14119066805602e-08	0.000374709955856193	0.546167	0.327	0.089
LOC106783112	LOC106783112	6.11500739924305e-12	2.00786267954145e-07	0.545582	0.673	0.201
GNA13.2	GNA13	1.61776292166647e-09	5.31192455329184e-05	0.545539	0.714	0.279
POLR2I	POLR2I	7.1620671874224e-15	2.35166476099014e-10	0.545356	0.735	0.213
LOC100054601.2	LOC100054601	5.24284570303103e-10	1.72148838659024e-05	0.545264	0.551	0.177
CSRNP2	CSRNP2	5.45217100622256e-14	1.79022034989318e-09	0.544899	0.327	0.059
HDGFL2	HDGFL2	2.07912504207379e-13	6.82680707564929e-09	0.544627	0.388	0.083
LOC100056207	LOC100056207	8.67517738800956e-115	2.84849449535294e-110	0.544346	0.449	0.013
CUX1	CUX1	5.79920215203607e-13	1.90416802662104e-08	0.543293	0.429	0.101
ARHGAP10.1	ARHGAP10	9.79032818200674e-25	3.21465425856191e-20	0.539891	0.408	0.057
TNPO2	TNPO2	4.28026277172135e-30	1.4054242810947e-25	0.537017	0.673	0.114
C9H8orf59.1	C9H8orf59	1.53359019652269e-13	5.03554341028227e-09	0.536329	0.551	0.148
CSNK2A2	CSNK2A2	5.7822188915745e-29	1.89859157304849e-24	0.536086	0.633	0.106
UBXN1.2	UBXN1	2.47255260168371e-07	0.00811862646762847	0.535209	0.857	0.427
LOC111770057	LOC111770057	3.47148470888056e-273	1.13986200416093e-268	0.534735	0.449	0.003
CYB5R4	CYB5R4	1.29317081456699e-14	4.24612636963072e-10	0.533749	0.469	0.108
RAN.3	RAN	9.74020527064681e-09	0.000319819640061688	0.532246	0.918	0.397
PNMA1	PNMA1	2.91223534376831e-102	9.56232475126325e-98	0.531619	0.449	0.015
FNIP2.2	FNIP2	6.41978825800839e-23	2.10793747451706e-18	0.53127	0.49	0.084
STK3	STK3	6.74029930972084e-34	2.21317727834684e-29	0.5296	0.408	0.042
BMPR2.2	BMPR2	5.63668949308581e-23	1.85080699505473e-18	0.528815	0.469	0.079
RAB29	RAB29	1.73619486110085e-16	5.70079582642464e-12	0.528713	0.408	0.079
SIK3	SIK3	1.04544632425039e-19	3.43272300567615e-15	0.527822	0.571	0.114
MINK1	MINK1	2.07111144263087e-35	6.80049442187846e-31	0.526796	0.633	0.086
SMAP2.3	SMAP2	4.00909027098137e-10	1.31638479047673e-05	0.525903	0.796	0.312
UBE2D3	UBE2D3	4.56675440046431e-07	0.0149949380739246	0.521709	0.939	0.524
ARL8B.2	ARL8B	7.27243540468219e-17	2.3879041651274e-12	0.521394	0.714	0.186
COMMD3.2	COMMD3	1.89752670556589e-13	6.2305289377256e-09	0.519474	0.592	0.167
IL4R.2	IL4R	1.06722335833092e-17	3.50422789707957e-13	0.519142	0.694	0.179
ELMO1.2	ELMO1	9.341418006551e-08	0.00306725460245102	0.516901	0.531	0.192
IL6ST	IL6ST	1.37038824744963e-10	4.49966981050086e-06	0.516423	0.449	0.128
ABTB2	ABTB2	2.26379737504137e-54	7.43317868094833e-50	0.515887	0.388	0.023
ARHGAP17.3	ARHGAP17	2.28349980612447e-16	7.49787161340968e-12	0.515281	0.551	0.131
SYNPO	SYNPO	1.0017996068022e-235	3.28940900893503e-231	0.514663	0.367	0.002
LOC106782954	LOC106782954	1.51260038706231e-19	4.9666233709191e-15	0.514212	0.388	0.063
STAT4.1	STAT4	3.91422237744935e-12	1.28523491763549e-07	0.513568	0.653	0.198
CREM.2	CREM	2.85861621126024e-11	9.38626632967298e-07	0.512948	0.612	0.189
PPP4R1	PPP4R1	2.17212596923254e-17	7.13217561997504e-13	0.511895	0.388	0.067
MCOLN1.2	MCOLN1	7.66328133345327e-15	2.51623842583938e-10	0.511891	0.429	0.091
LOC100050004.1	LOC100050004	1.30751227847529e-28	4.2932165663736e-24	0.510776	0.449	0.06
FAM3C	FAM3C	6.37461382837289e-32	2.09310445054624e-27	0.509922	0.49	0.062
ZBTB24	ZBTB24	2.17464015473163e-38	7.1404309480613e-34	0.509237	0.51	0.056
MSANTD3	MSANTD3	3.08143625234745e-24	1.01178959345829e-19	0.509127	0.286	0.029
ASL	ASL	2.69221753969006e-19	8.8398962915723e-15	0.508585	0.551	0.115
SULF2.1	SULF2	3.05328416014032e-29	1.00254585398208e-24	0.508367	0.449	0.057
PLEKHF2.1	PLEKHF2	7.5933938659105e-14	2.49329087587171e-09	0.507579	0.571	0.152
GSDME	GSDME	4.23406627052388e-35	1.39025565992652e-30	0.505451	0.286	0.02
BSDC1	BSDC1	8.77389325053174e-13	2.8809078488121e-08	0.504262	0.449	0.112
NEDD4	NEDD4	3.70616231199255e-39	1.21691839514275e-34	0.50395	0.388	0.032
UPF2.1	UPF2	7.80388653427258e-11	2.5624061435284e-06	0.502149	0.878	0.322
TMEM268.2	TMEM268	5.12025467750324e-20	1.68123562335819e-15	0.50178	0.429	0.073
MAP3K1.3	MAP3K1	8.51296128892661e-08	0.00279523083921905	0.501652	0.837	0.386
OSER1.1	OSER1	6.96167363489388e-23	2.28586553801741e-18	0.500462	0.571	0.108
MSRB3	MSRB3	6.69212772582201e-58	2.19736013877366e-53	0.496165	0.286	0.011
SERP1.4	SERP1	2.13634038601559e-08	0.000701467365748218	0.496125	0.816	0.322
PLPBP	PLPBP	3.39488891200251e-23	1.11471177425603e-18	0.49529	0.449	0.07
SGPL1.1	SGPL1	1.4432823163371e-10	4.73901748569288e-06	0.493516	0.327	0.077
NARS.2	NARS	5.91329895868395e-09	0.000194163171308387	0.493084	0.694	0.257
EPB41L2.3	EPB41L2	1.77918334467966e-11	5.84194851225568e-07	0.491624	0.469	0.128
C5H1orf54.3	C5H1orf54	2.50376510450956e-10	8.22111272065716e-06	0.491494	0.714	0.252
SRP72.1	SRP72	7.78573962526749e-08	0.00255644760595658	0.490875	0.592	0.215
SETD7	SETD7	6.92944555468692e-23	2.27528344788145e-18	0.490559	0.347	0.045
CLIC4.1	CLIC4	5.45774446983823e-17	1.79205039667138e-12	0.490061	0.429	0.083
MOB1B.1	MOB1B	1.08822158330623e-22	3.573175568786e-18	0.489228	0.388	0.057
TXNDC16	TXNDC16	9.84968459550708e-26	3.23414393693475e-21	0.488908	0.265	0.024
TPRG1L	TPRG1L	3.03836435481627e-22	9.97646935903923e-18	0.488691	0.531	0.095
MMD	MMD	5.13199898871274e-21	1.68509186794383e-16	0.487722	0.592	0.119
ERC1	ERC1	2.03937937527895e-20	6.69630217872842e-16	0.487088	0.408	0.065
MTCH2.3	MTCH2	3.66050274594074e-17	1.20192607662964e-12	0.487036	0.571	0.131
TRIP12	TRIP12	1.40201589706685e-18	4.60351919801899e-14	0.486278	0.735	0.187
TRAPPC2L	TRAPPC2L	1.64782709125162e-12	5.4106402541247e-08	0.484209	0.592	0.172
NECAP2	NECAP2	2.52317028326799e-32	8.28482962511044e-28	0.482845	0.449	0.052
DENND5A.1	DENND5A	5.0095781261946e-19	1.644894977736e-14	0.481832	0.653	0.155
SEL1L.1	SEL1L	7.25809269535822e-10	2.38319473652087e-05	0.480725	0.612	0.217
TIGD2	TIGD2	8.68512899404624e-44	2.85176210519508e-39	0.479844	0.347	0.024
LOC100061017.1	LOC100061017	4.90905391137579e-11	1.61188785180024e-06	0.479258	0.286	0.058
SLC23A2	SLC23A2	8.67754308772812e-19	2.84927127285553e-14	0.479179	0.449	0.082
PCGF5.1	PCGF5	3.52763276013596e-11	1.15829821679064e-06	0.477448	0.469	0.128
CHN1	CHN1	3.11556332700479e-52	1.02299521842202e-47	0.477306	0.306	0.015
HBP1.1	HBP1	1.87438492645498e-07	0.00615454290601494	0.477079	0.449	0.148
CMC2	CMC2	1.14094912685565e-07	0.00374630645803054	0.476242	0.388	0.121
PARVB	PARVB	3.94549956214167e-126	1.29550478122922e-121	0.474317	0.327	0.005
NCOA6	NCOA6	2.32300918450738e-10	7.62760065732997e-06	0.474279	0.449	0.123
CTBP2	CTBP2	2.19440636748479e-19	7.20533330763632e-15	0.472823	0.306	0.041
LAMTOR5	LAMTOR5	3.57198762920955e-09	0.000117286213805095	0.471398	0.837	0.336
SMIM14.2	SMIM14	6.32997625454269e-10	2.07844770317909e-05	0.46878	0.469	0.137
TBCA.2	TBCA	7.64859278343126e-07	0.0251141544043966	0.468525	0.857	0.414
ZC3H12C.1	ZC3H12C	7.55972431348679e-18	2.48223547833339e-13	0.468311	0.347	0.056
DUSP22	DUSP22	9.18638052977619e-13	3.01634804695201e-08	0.467392	0.51	0.129
SLC3A2.3	SLC3A2	1.44492499680568e-08	0.000474441122701145	0.465881	0.776	0.301
ZNF146	ZNF146	5.97566450981939e-25	1.9621094417992e-20	0.465081	0.531	0.087
HNRNPH2.2	HNRNPH2	1.07428187366846e-17	3.52740453219039e-13	0.463645	0.694	0.172
TMEM256.3	TMEM256	1.32916419474419e-09	4.36431063344254e-05	0.462903	0.776	0.29
RAP2A	RAP2A	1.46758341332263e-17	4.81881013764485e-13	0.46223	0.408	0.072
NF1	NF1	4.81323302578762e-33	1.58042506401736e-28	0.461923	0.449	0.052
RELT	RELT	2.64320599345677e-43	8.67896687951531e-39	0.460803	0.327	0.021
LOC111775957	LOC111775957	8.0785590593692e-08	0.00265259486714388	0.460042	0.449	0.151
DOT1L	DOT1L	1.08955275192416e-10	3.57754646094299e-06	0.459997	0.286	0.059
SMAD7.3	SMAD7	2.1651028350338e-07	0.00710911515883347	0.459777	0.714	0.299
RNF10	RNF10	3.97190818009309e-14	1.30417605093357e-09	0.459748	0.714	0.21
CDYL	CDYL	5.26946684131804e-20	1.73022943734678e-15	0.4592	0.592	0.124
TBC1D15	TBC1D15	2.74083996289368e-15	8.9995480181614e-11	0.458823	0.51	0.12
KYNU	KYNU	2.03449186105037e-30	6.68025402575888e-26	0.458695	0.286	0.024
SLC30A4	SLC30A4	5.79316797072596e-51	1.90218670318787e-46	0.458545	0.449	0.033
LOC102147400	LOC102147400	5.43058488449323e-36	1.78313254682335e-31	0.457694	0.571	0.071
MSANTD1	MSANTD1	4.86372649501266e-271	1.59700459463741e-266	0.456426	0.306	0
N4BP1.4	N4BP1	2.58892263182952e-11	8.50072746161222e-07	0.456169	0.755	0.28
CERK	CERK	8.54015205057293e-16	2.80415892580562e-11	0.455985	0.592	0.144
APAF1.2	APAF1	2.48570055835548e-20	8.16179778336021e-16	0.455346	0.633	0.137
ZHX2	ZHX2	9.65591943221404e-27	3.17052114556748e-22	0.454506	0.51	0.074
CARS	CARS	3.50369665994434e-11	1.15043879829272e-06	0.454419	0.469	0.128
SLC16A1.2	SLC16A1	7.34748076438841e-09	0.000241254530898693	0.454412	0.286	0.072
NAA25.1	NAA25	1.91466068082886e-13	6.28678834550155e-09	0.451313	0.49	0.121
MLX	MLX	1.76620993409873e-16	5.79935031861318e-12	0.450998	0.571	0.135
UBE2A	UBE2A	2.50218197228792e-16	8.21591450600739e-12	0.450989	0.714	0.191
EIF3H.3	EIF3H	6.01148200248749e-09	0.000197387011551677	0.450866	0.878	0.349
SGK1.3	SGK1	2.30373394985212e-12	7.56431042433944e-08	0.450741	0.694	0.225
RNASEH2B.1	RNASEH2B	3.72141298297441e-08	0.00122192595295965	0.449168	0.531	0.187
MYLIP	MYLIP	5.38042318782905e-12	1.76666195372367e-07	0.449045	0.327	0.069
CYTH1.3	CYTH1	1.87395752431579e-08	0.000615313953109091	0.448643	0.857	0.375
RNASEK.4	RNASEK	2.60891916783124e-07	0.00856638608757389	0.448149	0.857	0.366
ATP10D.1	ATP10D	3.9221600159182e-16	1.28784124122674e-11	0.447887	0.51	0.111
RAB32.3	RAB32	2.39829228830683e-18	7.87479272865548e-14	0.447358	0.633	0.146
DIP2A	DIP2A	1.73542665978956e-14	5.69827343741901e-10	0.44656	0.612	0.162
IFNGR2.4	IFNGR2	4.13972488288266e-21	1.35927866529452e-16	0.445257	0.796	0.191
RHEB.2	RHEB	6.81540231743793e-13	2.23783735093074e-08	0.442312	0.776	0.244
ATAD2B.1	ATAD2B	6.84224727767373e-17	2.24665189362417e-12	0.442172	0.612	0.146
ARMC1	ARMC1	4.43526345470101e-14	1.45631875535108e-09	0.441173	0.388	0.08
APLP2.1	APLP2	7.07278239697406e-09	0.000232234810004643	0.440735	0.306	0.077
PLEKHA8	PLEKHA8	1.03461197576714e-147	3.39714842243141e-143	0.437865	0.286	0.003
ESYT3	ESYT3	1.05676303342148e-182	3.46988142023943e-178	0.437814	0.347	0.003
ORMDL1	ORMDL1	1.1427155954981e-09	3.75210665781802e-05	0.437594	0.367	0.095
STX4.2	STX4	4.95023492574632e-22	1.62540963786881e-17	0.437093	0.551	0.105
FMNL2	FMNL2	1.04987870033307e-60	3.44727671254364e-56	0.436449	0.306	0.013
TDRD3	TDRD3	6.88040460406598e-22	2.25918085174506e-17	0.436265	0.51	0.088
SBNO2.2	SBNO2	4.10326724059934e-24	1.34730779845079e-19	0.435771	0.653	0.125
ARHGAP31	ARHGAP31	1.20708856668119e-18	3.9634753086977e-14	0.435715	0.367	0.059
BEX4	BEX4	2.38010044310892e-23	7.81505980494815e-19	0.435185	0.347	0.042
LOC111775035.2	LOC111775035	8.23564602485755e-17	2.70417437226198e-12	0.434488	0.51	0.11
LOC111769335	LOC111769335	4.8331679453086e-231	1.58697069484208e-226	0.434345	0.265	0
C20H6orf106	C20H6orf106	8.10595898731384e-13	2.6615916334845e-08	0.433736	0.612	0.176
LOC100062210.1	LOC100062210	6.61275708729109e-24	2.17129878961203e-19	0.43351	0.735	0.161
PAQR3	PAQR3	1.47055323287228e-22	4.82856154013612e-18	0.431362	0.347	0.045
TMEM199.1	TMEM199	8.57285171612303e-12	2.814895860989e-07	0.431313	0.367	0.083
GINM1.1	GINM1	1.03876680955684e-11	3.41079081917988e-07	0.431263	0.612	0.186
SEPT2.2	37500	1.37607164193932e-10	4.51833123630777e-06	0.430829	0.755	0.263
ATN1.2	ATN1	1.12221045704675e-20	3.684778035713e-16	0.429974	0.571	0.117
SMIM3.1	SMIM3	6.85074597093963e-14	2.24944243955803e-09	0.428903	0.388	0.082
LITAF.3	LITAF	1.02858263972324e-09	3.37735109753125e-05	0.428364	0.653	0.228
TFG.1	TFG	4.38680227399226e-19	1.44040652666536e-14	0.428074	0.714	0.171
KDM5B.2	KDM5B	3.15853896383099e-21	1.03710626877391e-16	0.427157	0.51	0.094
LOC100059925	LOC100059925	4.70916810837379e-38	1.54625534838453e-33	0.42655	0.388	0.034
PLXNA1	PLXNA1	3.84358965142053e-66	1.26204266204393e-61	0.425797	0.327	0.013
UBE2R2	UBE2R2	1.28164670603815e-17	4.20828695927626e-13	0.424162	0.735	0.187
KCNQ4	KCNQ4	2.1979070884033e-116	7.21682792477224e-112	0.424106	0.367	0.008
ALDH1L1.2	ALDH1L1	2.97076635402718e-20	9.75451132344824e-16	0.423169	0.51	0.096
CISD2.1	CISD2	3.53485948667326e-07	0.0116067111244917	0.422706	0.816	0.354
ARHGAP5.3	ARHGAP5	1.46929841473532e-13	4.82444134478341e-09	0.422495	0.449	0.107
VASN	VASN	1.89839404585418e-86	6.23337684956221e-82	0.422046	0.347	0.011
ATRN.1	ATRN	1.60610963887538e-22	5.27366099924732e-18	0.421492	0.49	0.084
RPS6KC1	RPS6KC1	3.16181722757089e-23	1.0381826866729e-18	0.421344	0.531	0.092
EZH1	EZH1	1.24744058176989e-22	4.09597115024142e-18	0.419132	0.449	0.069
TIMM17A	TIMM17A	6.93657495740446e-17	2.27762438726375e-12	0.417761	0.694	0.176
RAB7A.4	RAB7A	9.16807776182151e-09	0.000301033833309409	0.41526	0.796	0.303
CHMP1B.1	CHMP1B	7.10664068218625e-25	2.33346546799585e-20	0.414172	0.531	0.089
MRPL45.1	MRPL45	2.28789695400998e-16	7.51230964849177e-12	0.413798	0.51	0.112
ACPP	ACPP	9.9304544935828e-42	3.26066473296791e-37	0.412205	0.327	0.021
MIP-2BETA.1	MIP-2BETA	5.22049409915019e-12	1.71414923745597e-07	0.411791	0.265	0.047
EIF2S3.1	EIF2S3	3.91850069136147e-08	0.00128663970200854	0.410382	0.694	0.27
BAX	BAX	8.51207142453461e-19	2.79493865224594e-14	0.410368	0.714	0.171
STAM.1	STAM	2.15821390185173e-16	7.08649534673015e-12	0.410085	0.49	0.108
CLDND1	CLDND1	3.38683062149879e-11	1.11206583456913e-06	0.409938	0.51	0.147
CDC42EP2	CDC42EP2	1.75881541073106e-142	5.77507040113544e-138	0.409789	0.286	0.003
BNIP3	BNIP3	4.51994272142999e-10	1.48412319258154e-05	0.409727	0.327	0.079
ECHDC2.3	ECHDC2	9.64084707830812e-09	0.000316557213816247	0.409332	0.408	0.118
MKKS	MKKS	7.22933540798126e-16	2.37375228121065e-11	0.406536	0.592	0.146
TIMM17B	TIMM17B	2.48508819729145e-14	8.15978709580646e-10	0.405398	0.571	0.148
TUBB6.1	TUBB6	1.28342193672263e-13	4.21411592922875e-09	0.404729	0.306	0.057
LOC102148954	LOC102148954	6.98050953703898e-82	2.29205030648675e-77	0.403669	0.327	0.01
LOC102149483.2	LOC102149483	6.23168690383116e-10	2.04617439487296e-05	0.403183	0.551	0.174
IKBKB.1	IKBKB	1.10924526079592e-19	3.64220681382342e-15	0.403075	0.592	0.126
LOC106781494	LOC106781494	1.84497570635349e-10	6.05797773181168e-06	0.401826	0.265	0.052
RAB10.2	RAB10	4.27628341598244e-10	1.40411765963783e-05	0.400449	0.776	0.269
NFKBIB	NFKBIB	1.19462572984601e-18	3.92255358394937e-14	0.399912	0.633	0.145
CLEC5A	CLEC5A	1.17887336526172e-49	3.87083069483686e-45	0.399235	0.286	0.014
LOC102150724	LOC102150724	2.75207023098527e-68	9.03642260344013e-64	0.398756	0.327	0.012
SESN2	SESN2	4.69405341638941e-20	1.54129243927146e-15	0.398663	0.347	0.05
AMZ2	AMZ2	2.50760306748621e-12	8.23371467209096e-08	0.398044	0.327	0.066
ISCU	ISCU	1.50506012896206e-10	4.94186493344692e-06	0.396282	0.714	0.245
NFKBIZ	NFKBIZ	2.18800756110926e-09	7.18432282690227e-05	0.396125	0.551	0.177
LOC111768019	LOC111768019	6.78215822828659e-47	2.2269216542579e-42	0.39598	0.286	0.015
ETV6.2	ETV6	1.68234451614911e-13	5.52397821877561e-09	0.39586	0.449	0.107
EVI5	EVI5	1.73715893226595e-25	5.70396135409526e-21	0.395644	0.367	0.045
PSMD9	PSMD9	1.12060279551473e-20	3.67949927907262e-16	0.393919	0.49	0.089
MAP3K13	MAP3K13	4.185035083983e-55	1.37415626982582e-50	0.393321	0.265	0.01
PTP4A1.1	PTP4A1	6.32581360228562e-07	0.0207708089631048	0.391861	0.714	0.32
NAB1	NAB1	3.02154135392543e-22	9.92123103561415e-18	0.391557	0.408	0.06
LY96.3	LY96	1.46285768235846e-08	0.0004803293200024	0.389872	0.714	0.269
GGA2.1	GGA2	1.36702153568402e-13	4.48861521241847e-09	0.389611	0.388	0.084
TAP2.1	TAP2	3.28917350153634e-10	1.08000011922946e-05	0.389218	0.551	0.167
TNPO1	TNPO1	3.12112378719204e-15	1.02482099552451e-10	0.389096	0.612	0.157
PRKAR2B.2	PRKAR2B	1.05935181121536e-07	0.00347838167212562	0.388122	0.388	0.123
MAPK6	MAPK6	2.12250373770541e-15	6.96924102275572e-11	0.388111	0.633	0.163
NSMCE1	NSMCE1	1.0288181717429e-14	3.37812446691782e-10	0.386979	0.469	0.107
RUFY3.2	RUFY3	1.55761435289404e-13	5.11442672772757e-09	0.385552	0.714	0.209
AARS	AARS	2.55914207729336e-10	8.40294301079273e-06	0.385541	0.551	0.174
MARF1	MARF1	7.45198249477519e-13	2.44685845215943e-08	0.384446	0.408	0.092
LEMD3.1	LEMD3	3.95711113927281e-15	1.29931744258023e-10	0.384365	0.571	0.139
LOC111774932	LOC111774932	3.71353067878958e-12	1.21933779838056e-07	0.384161	0.306	0.06
AP3S1.2	AP3S1	5.94405246846945e-08	0.00195172962802194	0.383757	0.857	0.356
SELENOH.3	SELENOH	6.25760408911085e-07	0.0205468430265955	0.38156	0.449	0.155
RB1.1	RB1	2.04097257256272e-08	0.000670153344200969	0.381136	0.551	0.194
PCGF2	PCGF2	1.56192482405772e-25	5.12858015979353e-21	0.380578	0.327	0.036
ATP5S	ATP5S	6.98968567255493e-11	2.29506329058341e-06	0.380278	0.286	0.057
NFAT5.2	NFAT5	3.02895159899855e-10	9.94556257531173e-06	0.378456	0.796	0.3
SMARCE1.2	SMARCE1	1.68108780021434e-08	0.00055198517920038	0.376902	0.653	0.244
COL4A3BP.2	COL4A3BP	2.08986338842392e-09	6.86206643588994e-05	0.376901	0.673	0.234
UBA1	UBA1	9.64102347774561e-13	3.16563005891777e-08	0.375891	0.612	0.175
TM7SF3.2	TM7SF3	4.03763901968559e-12	1.32575877211376e-07	0.375848	0.449	0.115
RNF115	RNF115	5.32289534868953e-12	1.74777268774221e-07	0.375033	0.653	0.199
SARS.3	SARS	4.66083105170982e-07	0.0153038387582892	0.374101	0.694	0.285
ZNF462	ZNF462	2.17182578498902e-76	7.13118996501144e-72	0.372923	0.306	0.009
EIF4EBP1.2	EIF4EBP1	1.23655093919239e-18	4.06021500883823e-14	0.372417	0.531	0.11
GPALPP1	GPALPP1	5.38981853921044e-17	1.76974691734975e-12	0.37152	0.531	0.116
FBXO6	FBXO6	1.37911715811165e-16	4.52833118865959e-12	0.371101	0.388	0.071
CD2AP.1	CD2AP	1.48848783257988e-11	4.88744979827603e-07	0.370408	0.51	0.143
VKORC1L1.1	VKORC1L1	1.48249660614738e-18	4.86777760628492e-14	0.370079	0.49	0.096
VEGFB.4	VEGFB	3.62922647862398e-14	1.19165651425619e-09	0.368567	0.653	0.17
ADORA2A	ADORA2A	1.11527250967949e-47	3.6619972855326e-43	0.368207	0.429	0.032
WBP2.3	WBP2	8.42474493935575e-11	2.76626500083746e-06	0.368084	0.776	0.277
NSMCE2.1	NSMCE2	2.94351835340382e-08	0.000966504251340143	0.367257	0.408	0.125
EEA1.2	EEA1	1.27479135126075e-09	4.18577740186468e-05	0.366587	0.367	0.098
ARL5C	ARL5C	3.61627471735094e-11	1.18740380344218e-06	0.366253	0.286	0.057
DRAM1.2	DRAM1	6.99192766487174e-09	0.000229579944876064	0.365444	0.327	0.086
COMT	COMT	8.86417471651625e-15	2.91055176816811e-10	0.365421	0.429	0.089
MBOAT2	MBOAT2	9.5333006000325e-71	3.13025925202067e-66	0.364506	0.265	0.008
LOC100062440.2	LOC100062440	4.29700477407858e-14	1.4109215175687e-09	0.364238	0.51	0.126
TRNT1	TRNT1	9.09515899641166e-19	2.98639545647177e-14	0.363997	0.388	0.064
CLDN23	CLDN23	3.47549722637238e-20	1.14117951427937e-15	0.361972	0.265	0.03
TAB2.2	TAB2	7.93241169755488e-11	2.60460738089214e-06	0.361662	0.694	0.23
SDF4.1	SDF4	1.99728937179016e-11	6.55809965227299e-07	0.361645	0.592	0.176
MGST2.2	MGST2	1.43270577532229e-12	4.70428941327073e-08	0.359247	0.347	0.074
GLRX3	GLRX3	1.50983713038848e-09	4.95755021763056e-05	0.358602	0.551	0.181
ZDHHC18.1	ZDHHC18	2.33578104632618e-09	7.669537065612e-05	0.357161	0.551	0.179
PIK3CB.2	PIK3CB	3.46637370731914e-10	1.13818380679824e-05	0.356922	0.327	0.08
SYS1.2	SYS1	1.05811036489638e-06	0.0347430538313726	0.355716	0.388	0.131
ST6GAL1	ST6GAL1	1.49162591429116e-12	4.89775368957502e-08	0.355658	0.408	0.089
UBE2W	UBE2W	2.6934869760251e-12	8.8440644857784e-08	0.355476	0.49	0.127
DAAM1	DAAM1	6.98154253524725e-12	2.29238949144843e-07	0.355375	0.306	0.061
PGM2.1	PGM2	3.82683484648428e-08	0.00125654122184311	0.355229	0.592	0.214
LOC102150778.2	LOC102150778	6.72553181319703e-12	2.20832837086325e-07	0.355122	0.449	0.116
STAT3.2	STAT3	4.95820271743e-08	0.00162802586226814	0.354707	0.714	0.284
FXR1.1	FXR1	4.79429668254683e-08	0.00157420731571425	0.354551	0.673	0.262
TPMT.2	TPMT	2.32479341989694e-11	7.63345919423162e-07	0.353105	0.367	0.088
CCNG1.1	CCNG1	1.61770954124231e-08	0.000531174927866912	0.352937	0.449	0.144
TBCB.1	TBCB	3.93202582758235e-08	0.00129108068048667	0.352655	0.531	0.189
PPP6C.1	PPP6C	1.5312855156878e-13	5.02797599076088e-09	0.351585	0.592	0.156
ANKRD13A.1	ANKRD13A	2.22788456350694e-16	7.31525896427505e-12	0.35101	0.551	0.124
COMMD5	COMMD5	1.82055674116388e-08	0.000597779805961159	0.350309	0.551	0.186
RAD51B	RAD51B	8.03770944418458e-28	2.63918189599801e-23	0.350151	0.265	0.022
PPP2CB.1	PPP2CB	2.85715862320126e-09	9.38148033928135e-05	0.349513	0.592	0.197
TMEM192.1	TMEM192	1.1845218638874e-14	3.88937754007426e-10	0.348998	0.367	0.073
ATP6V1A.2	ATP6V1A	3.85519009358074e-12	1.26585166722723e-07	0.348793	0.531	0.142
C15H2orf49	C15H2orf49	3.76785289655032e-10	1.2371744985823e-05	0.346845	0.388	0.099
UBXN2A.2	UBXN2A	9.4927049001724e-14	3.11692965397161e-09	0.346576	0.653	0.179
CTNND1.1	CTNND1	3.17115964666532e-10	1.04125026998256e-05	0.345116	0.265	0.057
RAD52.2	RAD52	3.70784405917799e-16	1.21747059683109e-11	0.344644	0.653	0.159
HMGA1.1	HMGA1	2.54040424481825e-07	0.00834141733786072	0.343847	0.265	0.073
NRAS	NRAS	2.21116212572898e-21	7.26035083983109e-17	0.342284	0.449	0.074
ZMIZ2	ZMIZ2	2.49564217729147e-22	8.19444108913653e-18	0.341873	0.592	0.113
TBC1D22A	TBC1D22A	2.52723024888686e-20	8.29816052222001e-16	0.340143	0.449	0.077
CCDC71L.3	CCDC71L	1.30639692292538e-06	0.042895542964255	0.339063	0.571	0.231
STXBP3.2	STXBP3	2.44749213039121e-10	8.03634041013955e-06	0.33891	0.714	0.245
SRSF6.2	SRSF6	8.61674961566882e-11	2.82930973630486e-06	0.338543	0.694	0.229
SESTD1.1	SESTD1	4.45062011850737e-13	1.46136111591189e-08	0.337931	0.327	0.064
HSPA9.2	HSPA9	5.99817958626689e-09	0.000196950226715073	0.337558	0.571	0.197
CAND1	CAND1	1.57489319722713e-14	5.17116181309529e-10	0.334204	0.551	0.136
PATL1	PATL1	4.94665439610754e-15	1.62423397096191e-10	0.33403	0.592	0.15
LOC100053634.2	LOC100053634	1.58533272409405e-11	5.20543999956282e-07	0.333968	0.714	0.227
KMO.2	KMO	1.91716658637875e-08	0.000629501648637461	0.331907	0.306	0.082
MTA1	MTA1	5.41944255992737e-17	1.77947396455215e-12	0.331657	0.469	0.094
MR1.1	MR1	4.4942655709014e-14	1.47569210020547e-09	0.331262	0.367	0.074
LOC100630173	LOC100630173	6.7003827796882e-14	2.20007068571062e-09	0.331153	0.429	0.093
ADAP2.2	ADAP2	3.57499102687595e-07	0.0117384830367472	0.32952	0.327	0.096
ATG3.2	ATG3	1.39279031800018e-06	0.045732270091536	0.329175	0.714	0.31
ARL5A.2	ARL5A	8.92589148770763e-08	0.0029308164699888	0.329092	0.49	0.17
LOC100054211.2	LOC100054211	1.29538769535344e-17	4.25340549769301e-13	0.328939	0.51	0.109
TGFBR1.2	TGFBR1	1.30968483662137e-09	4.30035016104627e-05	0.328801	0.551	0.172
CECR2	CECR2	2.37467968140978e-172	7.79726073390901e-168	0.328307	0.265	0.002
IL15	IL15	4.95743986094509e-08	0.00162777537834132	0.327011	0.286	0.074
ERO1B	ERO1B	1.53019540250409e-08	0.000502439660412219	0.326683	0.347	0.096
IARS	IARS	2.43304201132211e-09	7.98889344417613e-05	0.325339	0.408	0.115
LOC100054462	LOC100054462	6.07000995051888e-12	1.99308776725287e-07	0.323553	0.592	0.17
LIMA1.2	LIMA1	1.21872130657551e-11	4.0016714101407e-07	0.323397	0.347	0.075
NSMAF.2	NSMAF	4.14294419374461e-07	0.0136033572601604	0.323057	0.449	0.158
HSD3B7.2	HSD3B7	6.72835491867744e-15	2.20925533754774e-10	0.322311	0.388	0.078
EIF1AX.1	EIF1AX	2.56532229746523e-07	0.00842323576372708	0.321131	0.694	0.275
HS2ST1	HS2ST1	1.1525857624342e-14	3.7845153509527e-10	0.319722	0.306	0.052
LOC102148267	LOC102148267	2.68153681691945e-17	8.80482613835502e-13	0.3197	0.347	0.055
PATL2	PATL2	1.0724806822628e-42	3.52149032020989e-38	0.318054	0.347	0.024
PRKAG2.2	PRKAG2	5.66642048160747e-10	1.86056916513581e-05	0.317103	0.449	0.128
VPS13C.2	VPS13C	6.27458590858115e-07	0.0206026028308262	0.316987	0.673	0.282
DPP4	DPP4	3.59188933637141e-11	1.17939686359755e-06	0.3163	0.306	0.061
IGF2R.2	IGF2R	1.0519845461513e-07	0.0034541912572878	0.316077	0.469	0.161
TMEM30A	TMEM30A	8.51030469165188e-11	2.79435854550389e-06	0.316074	0.592	0.184
KHDRBS1.2	KHDRBS1	5.87247113608936e-07	0.0192822589753494	0.31578	0.755	0.316
PSMC1.1	PSMC1	1.61754626185357e-07	0.00531121315079618	0.315494	0.592	0.219
TNIP2	TNIP2	2.93965204485974e-12	9.65234748929696e-08	0.315303	0.469	0.118
ANAPC16.1	ANAPC16	4.6019957639868e-08	0.00151106530910507	0.315052	0.816	0.316
TRAK1	TRAK1	1.07098965052808e-14	3.51659451750895e-10	0.314165	0.367	0.071
KDM6B.3	KDM6B	4.87389837004123e-10	1.60034452980304e-05	0.312404	0.694	0.231
PHLPP1	PHLPP1	5.91823851129249e-38	1.94325361518289e-33	0.312397	0.306	0.021
FRMD4A.2	FRMD4A	1.51677308959668e-09	4.9803244396907e-05	0.311254	0.327	0.081
WIPF2	WIPF2	8.01467939485322e-09	0.000263161997930006	0.311026	0.306	0.074
RIOK1	RIOK1	3.85884399886507e-10	1.26705142702734e-05	0.310749	0.51	0.152
MED29.1	MED29	8.21650949761614e-08	0.00269789089354226	0.308771	0.551	0.193
HDLBP.1	HDLBP	7.79570080125836e-12	2.55971835809318e-07	0.30852	0.714	0.223
SLC30A9	SLC30A9	2.4868292180633e-14	8.16550373751085e-10	0.30847	0.408	0.083
LOC100061154.2	LOC100061154	4.34708120002213e-07	0.0142736411202727	0.307248	0.286	0.079
TRAF5	TRAF5	8.84847662567164e-17	2.90539730003928e-12	0.305486	0.469	0.091
LOC111774319.1	LOC111774319	5.92303114008089e-13	1.94482727484556e-08	0.305335	0.327	0.065
FIP1L1	FIP1L1	1.73648837350082e-10	5.70175957438993e-06	0.305099	0.592	0.181
PDRG1.1	PDRG1	3.09344822133091e-12	1.015733723474e-07	0.303768	0.429	0.106
ZNF281.1	ZNF281	3.48242623808309e-11	1.14345465527458e-06	0.303686	0.449	0.118
MYOF.2	MYOF	6.61720099024183e-11	2.17275794514591e-06	0.303619	0.388	0.094
GTF2A1	GTF2A1	1.31878192956241e-11	4.33022046571817e-07	0.303018	0.469	0.122
ZFAND5.3	ZFAND5	4.87821423161051e-09	0.000160176164294931	0.302812	0.735	0.266
PRKCI	PRKCI	2.8897714931166e-36	9.48856469764835e-32	0.302745	0.286	0.019
SENP2	SENP2	4.50827109432623e-12	1.48029081382202e-07	0.302452	0.265	0.046
LATS2.2	LATS2	7.27673277178684e-08	0.00238931520561621	0.302343	0.286	0.077
IDH3A	IDH3A	5.29592167486358e-14	1.73891588194146e-09	0.301157	0.449	0.103
CMC1.2	CMC1	1.70552948927545e-11	5.60010607803595e-07	0.301058	0.429	0.107
PTPN2.2	PTPN2	1.60520677571577e-07	0.00527069644806272	0.300834	0.714	0.288
AKT3	AKT3	4.48087293734292e-12	1.47129462897655e-07	0.300632	0.469	0.117
JAK2.2	JAK2	1.14172116228015e-07	0.00374884143634687	0.300596	0.449	0.151
OSBP	OSBP	3.61575498217986e-21	1.18723314839876e-16	0.299495	0.327	0.041
FOXK2	FOXK2	2.52478562899608e-19	8.29013361280864e-15	0.29919	0.531	0.105
VAPA.2	VAPA	2.7515028774304e-08	0.000903455969804272	0.297558	0.776	0.288
USP1.2	USP1	1.16923151542611e-10	3.83917168090163e-06	0.297231	0.714	0.232
GLOD4	GLOD4	1.30531749830355e-10	4.28601000567971e-06	0.29684	0.49	0.141
ICK	ICK	5.02180169556624e-11	1.64890858673917e-06	0.296345	0.347	0.077
EPB41L5.1	EPB41L5	3.19613435409838e-26	1.0494507151682e-21	0.2963	0.388	0.045
LOC111772457	LOC111772457	6.66085275565786e-60	2.18709100232026e-55	0.29592	0.265	0.009
AK2.1	AK2	1.75371744085024e-08	0.000575833121703175	0.295889	0.408	0.123
RAB6A.1	RAB6A	5.74139449618956e-09	0.000188518688282384	0.294817	0.531	0.176
MRPS33	MRPS33	1.4603457321911e-11	4.79504521164948e-07	0.29434	0.592	0.176
FUCA2.2	FUCA2	3.32264287166132e-08	0.00109098978690999	0.293798	0.633	0.226
FBXO7	FBXO7	1.19612080229223e-15	3.92746265432655e-11	0.293269	0.408	0.079
REV1	REV1	7.06483396700254e-08	0.00231973823306528	0.293038	0.306	0.083
MFHAS1.2	MFHAS1	2.88154212612227e-10	9.46154357112247e-06	0.29284	0.367	0.093
DBNL.4	DBNL	1.50053459450101e-10	4.92700534104407e-06	0.291428	0.571	0.174
SLC25A5.1	SLC25A5	2.90219939350324e-11	9.52937170856789e-07	0.291305	0.673	0.206
TMEM135.1	TMEM135	6.31137779622418e-12	2.07234089939021e-07	0.291066	0.327	0.07
RAB11FIP1.1	RAB11FIP1	4.81727765851886e-10	1.58175311917467e-05	0.290943	0.592	0.194
AEBP2.1	AEBP2	9.66243140346711e-14	3.17265935132842e-09	0.290722	0.551	0.139
HEXB.3	HEXB	2.17523405777692e-09	7.14238102871051e-05	0.288912	0.551	0.173
GSTM3.2	GSTM3	2.95178959137398e-09	9.69220112327646e-05	0.288689	0.51	0.154
ACTR1A	ACTR1A	1.33303224862617e-14	4.37701138836404e-10	0.288108	0.449	0.099
LOC111770590	LOC111770590	6.63224166023307e-24	2.17769654913753e-19	0.287598	0.286	0.029
TMEM141	TMEM141	2.04966357459381e-17	6.73007034717879e-13	0.286833	0.429	0.079
MGAT4B.3	MGAT4B	7.6415312352526e-12	2.50909678109519e-07	0.286043	0.388	0.091
DERA.3	DERA	2.67548103131303e-07	0.00878494196631632	0.285687	0.653	0.237
LOC100630842.1	LOC100630842	1.70330023866782e-07	0.0055927863336658	0.285619	0.735	0.288
DCTN4	DCTN4	6.58317239715334e-13	2.1615846566053e-08	0.285522	0.592	0.165
LAMTOR1.2	LAMTOR1	5.05399706532031e-09	0.000165947993639792	0.285475	0.694	0.24
SRSF9.1	SRSF9	9.50034102071159e-08	0.00311943697415065	0.284823	0.776	0.304
RYBP.1	RYBP	5.03506241227171e-11	1.65326274306942e-06	0.280717	0.551	0.165
FBXO38	FBXO38	1.75713180373121e-08	0.000576954227755142	0.279452	0.265	0.062
NUP62	NUP62	3.6991504040139e-15	1.21461603515796e-10	0.279395	0.469	0.102
RELL1	RELL1	3.10105367104771e-31	1.01823097288852e-26	0.278477	0.469	0.057
DCUN1D1	DCUN1D1	1.12593129223559e-11	3.69699539805557e-07	0.278388	0.531	0.149
LOC100052954	LOC100052954	7.07494874579664e-15	2.32305942068233e-10	0.277853	0.429	0.086
CCDC90B	CCDC90B	3.48345154870101e-11	1.14379131601598e-06	0.276888	0.347	0.079
BRI3.4	BRI3	3.24241706432325e-11	1.06464764307054e-06	0.276241	0.735	0.233
ISG20.3	ISG20	2.43495540172189e-12	7.99517606155383e-08	0.275999	0.735	0.227
MBNL3	MBNL3	8.63184770457137e-07	0.0283426719379601	0.275862	0.367	0.121
SPIRE2	SPIRE2	2.12692867829961e-17	6.98377031519678e-13	0.275693	0.265	0.033
SLC4A2.1	SLC4A2	3.39790171885697e-11	1.11570102938669e-06	0.272959	0.367	0.087
CAPRIN1.1	CAPRIN1	4.47579793239712e-09	0.00014696282511026	0.271337	0.673	0.236
LAMTOR3.2	LAMTOR3	1.85100091716443e-10	6.07776151150939e-06	0.271327	0.551	0.169
DESI1	DESI1	1.07578615049843e-14	3.53234382516158e-10	0.271242	0.429	0.091
ILKAP	ILKAP	1.19151640142624e-12	3.91234410408307e-08	0.270798	0.449	0.107
NUFIP1	NUFIP1	6.43211986693473e-13	2.11198655830802e-08	0.270651	0.408	0.092
AHCY	AHCY	1.6560680626669e-07	0.00543769948376676	0.269334	0.347	0.104
PLD2	PLD2	3.49042562465556e-27	1.14608125385565e-22	0.268769	0.306	0.029
TRAF6	TRAF6	6.54783528275615e-15	2.14998171509298e-10	0.267926	0.469	0.103
PRELID3B	PRELID3B	1.7467674030006e-14	5.73551076775246e-10	0.267847	0.551	0.135
OSBPL3	OSBPL3	1.40026606591748e-33	4.59777362744005e-29	0.267135	0.429	0.044
RAB5B.1	RAB5B	7.02689627522824e-14	2.30728139197119e-09	0.26701	0.51	0.123
ATG4D	ATG4D	2.62765615310687e-20	8.6279089787264e-16	0.265484	0.327	0.043
YKT6	YKT6	1.96128478672543e-08	0.000643987859721294	0.264411	0.51	0.171
ACER3.3	ACER3	8.61509161718324e-14	2.82876533250212e-09	0.264253	0.367	0.075
ABHD2	ABHD2	2.55484164108223e-09	8.38882252849351e-05	0.264178	0.51	0.16
NAPRT.2	NAPRT	5.98631055425675e-10	1.9656050704902e-05	0.263491	0.388	0.102
HOOK3.1	HOOK3	5.3304875873645e-07	0.0175026559931113	0.262202	0.694	0.284
PSEN1.2	PSEN1	1.62405252854189e-07	0.00533257647746729	0.261954	0.408	0.133
C7H19orf70.2	C7H19orf70	1.57808210699367e-07	0.00518163259831372	0.2618	0.694	0.264
ZBED4	ZBED4	1.33007769056823e-13	4.36731009698079e-09	0.261438	0.469	0.108
UAP1L1.1	UAP1L1	2.07459853550717e-13	6.8119442913378e-09	0.260802	0.286	0.051
NUPR2	NUPR2	1.86314022769931e-15	6.1176209376507e-11	0.26047	0.408	0.08
MAP4K5	MAP4K5	9.03236449491544e-13	2.96577688190549e-08	0.260081	0.531	0.135
MFN1	MFN1	4.00379274785409e-13	1.31464534875789e-08	0.259919	0.388	0.084
BAZ2B.3	BAZ2B	9.70818485476852e-16	3.18768249706324e-11	0.259616	0.49	0.109
GNAQ.2	GNAQ	3.25575494686872e-08	0.00106902713680434	0.258354	0.286	0.074
CDK19	CDK19	5.17188822026983e-17	1.6981894971256e-12	0.257507	0.469	0.091
LOC111773222.2	LOC111773222	1.84344767189671e-08	0.000605296043067285	0.256501	0.408	0.121
ENG.2	ENG	4.89914378063651e-08	0.001608633860372	0.256478	0.265	0.067
LMBRD2	LMBRD2	6.05912257265347e-12	1.98951289673077e-07	0.255579	0.347	0.075
TRIM44	TRIM44	8.65348911044025e-20	2.84137314941305e-15	0.255388	0.327	0.044
NUP35	NUP35	3.55068643204398e-10	1.16586788996164e-05	0.254724	0.347	0.084
ACOX1.1	ACOX1	3.32184811374963e-10	1.09072882814969e-05	0.2543	0.429	0.118
ATP6V1B2.3	ATP6V1B2	5.44518014878884e-08	0.00178792490185482	0.253948	0.551	0.18
MAPRE1	MAPRE1	2.66898509393439e-09	8.76361255593356e-05	0.253527	0.837	0.301
CSF2RB.4	CSF2RB	1.66467203430852e-15	5.46595062465204e-11	0.25319	0.551	0.132
TXNL1.2	TXNL1	1.42947864730384e-10	4.69369313842216e-06	0.251888	0.714	0.229
CEBPG.1	CEBPG	1.61052084527139e-10	5.28814519544862e-06	0.251457	0.673	0.217
MRPS6.1	MRPS6	2.23183924473597e-09	7.32824416009057e-05	0.250596	0.408	0.113
FNDC3B.3	FNDC3B	4.04297918778761e-07	0.0132751221631006	-0.422994	0.49	0.163
RPLP1.3	RPLP1	2.91089002796351e-08	0.000955790740681817	-0.7738	1	0.959
UBC.1.5	UBC.1	7.2670809789837e-08	0.0023861460394493	-0.881387	0.98	0.983
ND2.2	ND2	3.35007521360086e-08	0.00109999719638584	-0.942548	0.959	0.928
GAPDH.3	GAPDH	1.26136212293017e-06	0.0414168253064122	-0.972779	0.837	0.802
PTMA.4	PTMA	8.96572909175816e-08	0.00294389714727879	-1.03053	0.878	0.841
JUND.3	JUND	3.69629240568142e-09	0.00012136776114055	-1.08343	0.898	0.939
HMGB1.2	HMGB1	8.16065807538913e-07	0.0267955207905402	-1.2278	0.735	0.727
LOC100051370.5	LOC100051370	4.47073869526242e-10	1.46796705058942e-05	-1.27401	0.857	0.844
CALM1.5	CALM1	1.8083871968346e-10	5.93783936080642e-06	-1.30932	0.837	0.841
S100A10.5	S100A10	5.55303982873349e-08	0.00182334062776464	-1.34062	0.816	0.83
LOC100630393.5	LOC100630393	3.35897825150686e-07	0.0110292050888228	-1.48763	0.49	0.659
GMFG.4	GMFG	8.03645713912637e-09	0.000263877070163215	-1.54159	0.531	0.686
EZR.3	EZR	1.56528575476321e-08	0.000513961577576501	-1.55634	0.551	0.748
ITM2B.4	ITM2B	2.86242667259869e-11	9.39877797947781e-07	-1.65175	0.776	0.81
LOC102149732.4	LOC102149732	1.97076277666873e-07	0.00647099957719176	-1.65971	0.408	0.611
SH3BGRL3.4	SH3BGRL3	7.15515325128961e-12	2.34939457006094e-07	-1.71228	0.694	0.807
CLIC1.3	CLIC1	2.86448797322085e-11	9.40554626007067e-07	-1.71394	0.612	0.753
LOC100146699.5	LOC100146699	2.10414292676012e-09	6.90895330001686e-05	-1.72834	0.367	0.69
LY6E.5	LY6E	3.62676226717771e-07	0.011908473904278	-1.75518	0.469	0.645
PTPRCAP.5	PTPRCAP	1.22320573185875e-07	0.00401639602055822	-1.81787	0.531	0.677
LOC100147160.5	LOC100147160	9.08571259119458e-10	2.98329372931874e-05	-1.81802	0.469	0.723
IRF7.4	IRF7	4.6762332616313e-07	0.0153544119145664	-1.87045	0.367	0.61
IL1RN.3	IL1RN	6.12187775774046e-13	2.01011856175408e-08	-1.8937	0.571	0.155
PTPRC.4	PTPRC	4.89059620571206e-18	1.60582726414555e-13	-1.91958	0.714	0.923
RAC2.5	RAC2	3.7606026684618e-14	1.23479388618943e-09	-1.97941	0.49	0.815
LAPTM5.5	LAPTM5	2.83046425365589e-19	9.2938293768791e-15	-1.99157	0.796	0.913
EMP3.3	EMP3	6.21676134884296e-10	2.04127358889258e-05	-1.99924	0.469	0.687
ZFP36L2.3	ZFP36L2	5.08462320158258e-12	1.66953602823964e-07	-2.02645	0.449	0.756
GLIPR1.4	GLIPR1	5.9301080446321e-10	1.94715097645495e-05	-2.06163	0.347	0.665
ARHGDIB.4	ARHGDIB	7.55843911297555e-16	2.48181348274552e-11	-2.06223	0.51	0.841
CD3G.5	CD3G	6.92561036105338e-10	2.27402416205188e-05	-2.10078	0.408	0.677
CD3E.5	CD3E	1.30797055900149e-10	4.29472133048138e-06	-2.17137	0.429	0.698
S100A4.5	S100A4	3.80164649238273e-08	0.00124827062577387	-2.31576	0.592	0.726
S100A11.5	S100A11	1.22412879371523e-14	4.01942689416396e-10	-2.39081	0.51	0.791
CTSW.5	CTSW	1.95232972944129e-08	0.000641047466662049	-2.40313	0.265	0.585
CCL5.5	CCL5	2.51317790798529e-08	0.000825201966086971	-2.56237	0.306	0.625

## Sheet: Mast cells
ID	gene	p_val	p_val_adj	avg_log2FC	pct.1	pct.2
RET.1	RET.1	0	0	6.90082	0.988	0.006
LTC4S	LTC4S	0	0	5.81742	0.988	0.009
MS4A2	MS4A2	0	0	4.39565	0.977	0.001
RHEX	RHEX	0	0	4.36662	0.988	0.011
GATA2	GATA2	0	0	4.19925	0.965	0
FCER1A	FCER1A	0	0	4.14868	0.884	0.004
GCSAML	GCSAML	0	0	3.8504	0.942	0.009
LOC102148941	LOC102148941	0	0	3.59407	0.919	0
CFAP206	CFAP206	4.50687726172436e-283	1.47983314888719e-278	3.57649	0.419	0.004
CSF2RB.3	CSF2RB	4.5649063548977e-141	1.49888700163066e-136	3.5571	0.965	0.121
KIT	KIT	0	0	3.41484	0.895	0.004
HPGDS	HPGDS	0	0	3.2319	0.86	0.005
LMO4.2	LMO4	5.31552229715681e-83	1.74535174627144e-78	3.14207	0.953	0.231
ALOX5.2	ALOX5	1.0429779121479e-198	3.42461797453761e-194	2.9243	0.884	0.061
CST3.3	CST3	4.00690888692898e-59	1.31566853302313e-54	2.83708	0.977	0.423
LAIR1.2	LAIR1	4.83111935732787e-103	1.5862980409786e-98	2.82993	0.837	0.12
GNPTAB.2	GNPTAB	3.63208172358002e-116	1.1925940339375e-111	2.80686	0.826	0.101
RAB27B	RAB27B	0	0	2.79174	0.791	0.006
PTGS1	PTGS1	0	0	2.77176	0.756	0
DBI.3	DBI	6.47839749970353e-61	2.12718181902765e-56	2.74344	0.942	0.334
HDC	HDC	0	0	2.60397	0.744	0
B4GALT6	B4GALT6	8.41615812449523e-100	2.76344552017801e-95	2.58027	0.884	0.138
LOC102149483.1	LOC102149483	1.6311503599967e-88	5.35588220704915e-84	2.5471	0.895	0.164
NENF.2	NENF	3.00230064291828e-89	9.85805416102218e-85	2.54419	0.814	0.134
RAB32.2	RAB32	5.74183964728935e-86	1.88533304818746e-81	2.41973	0.814	0.139
SLC2A3.2	SLC2A3	2.93025357631441e-58	9.62148761782836e-54	2.41411	0.93	0.298
EMILIN2	EMILIN2	3.97397032040057e-133	1.30485315470353e-128	2.39829	0.756	0.067
LOC102149751	LOC102149751	0	0	2.39071	0.581	0.004
SLC2A13	SLC2A13	4.2178433350783e-86	1.38492885907296e-81	2.39031	0.86	0.144
PKIB.2	PKIB	2.37308666548289e-137	7.79203006611306e-133	2.3896	0.779	0.068
LOC111773429	LOC111773429	0	0	2.36409	0.756	0.011
RGS13	RGS13	0	0	2.35192	0.686	0.001
ALOX5AP.3	ALOX5AP	1.14185294048993e-104	3.74927413009868e-100	2.33982	0.884	0.119
LIF	LIF	0	0	2.31859	0.547	0.004
LMNA.2	LMNA	3.35345537001298e-85	1.10110707074376e-80	2.21719	0.872	0.138
RAB44	RAB44	3.25491660004396e-183	1.06875186562443e-178	2.20903	0.616	0.026
LAPTM4B	LAPTM4B	1.20964388882675e-222	3.97186570896263e-218	2.17668	0.733	0.031
ABCC3	ABCC3	0	0	2.08584	0.663	0.01
ADGRG3	ADGRG3	0	0	2.07255	0.581	0.005
MAOB	MAOB	2.84741711238044e-279	9.34949408850118e-275	2.0517	0.663	0.017
SBSPON	SBSPON	0	0	2.05065	0.558	0.003
ACSL4.2	ACSL4	1.05009724995491e-45	3.44799432022694e-41	2.01259	0.895	0.342
SLC45A3	SLC45A3	0	0	1.9778	0.558	0.001
HS6ST1	HS6ST1	1.04502846326185e-121	3.43135095912029e-117	1.9665	0.651	0.052
PBX1	PBX1	0	0	1.95434	0.605	0.006
LPCAT2	LPCAT2	1.59514911879907e-122	5.23767213157676e-118	1.94768	0.57	0.037
CD63.2	CD63	3.27278262948991e-54	1.07461817639301e-49	1.93908	0.895	0.233
EPB41L2.2	EPB41L2	1.211357504232e-72	3.97749236514576e-68	1.93477	0.733	0.12
SSFA2.1	SSFA2	2.08544784371521e-96	6.8475679948389e-92	1.92081	0.779	0.101
PAFAH2	PAFAH2	3.28990971995818e-268	1.08024185654827e-263	1.90225	0.593	0.013
LOC100054684	LOC100054684	6.54174079467693e-116	2.14798058993217e-111	1.89479	0.628	0.049
CAVIN1.2	CAVIN1	1.95077555944303e-94	6.40537154943119e-90	1.88947	0.64	0.065
PLCB4	PLCB4	0	0	1.87977	0.547	0
PKIG	PKIG	0	0	1.87361	0.616	0.007
KIAA1522	KIAA1522	1.03433332428456e-176	3.39623347028836e-172	1.86627	0.616	0.029
BTK.2	BTK	1.09838279403089e-100	3.60653990420044e-96	1.85545	0.674	0.073
LYL1	LYL1	2.87598489176117e-97	9.44329639209781e-93	1.79556	0.535	0.044
SERPINB6	SERPINB6	1.10531385546445e-47	3.62929804441753e-43	1.79314	0.779	0.199
ICAM2	ICAM2	2.90659282205263e-224	9.54379753120981e-220	1.78873	0.605	0.019
RAB37	RAB37	3.64545621931168e-69	1.19698554961099e-64	1.77541	0.663	0.093
CCDC88A.2	CCDC88A	1.12155161503068e-52	3.68261472795324e-48	1.77041	0.616	0.11
EEF2K.2	EEF2K	2.41604084754739e-62	7.93307012292186e-58	1.75715	0.628	0.1
SOX13	SOX13	0	0	1.75676	0.57	0.001
PMP22	PMP22	0	0	1.74112	0.535	0
CYTH3	CYTH3	2.14176419177624e-90	7.03248272369729e-86	1.7331	0.674	0.074
LOC102151104	LOC102151104	0	0	1.72351	0.558	0.002
GM2A.2	GM2A	4.95554962193224e-51	1.62715471836145e-46	1.71979	0.512	0.079
NDST2	NDST2	4.95230728977634e-108	1.62609009859806e-103	1.69802	0.663	0.059
HRH4	HRH4	0	0	1.68612	0.488	0.001
CLINT1.2	CLINT1	2.97243752154292e-27	9.75999860198618e-23	1.68223	0.802	0.364
IL1RL1	IL1RL1	0	0	1.66774	0.419	0.001
FAM198B	FAM198B	0	0	1.66507	0.453	0.001
ARHGEF12.1	ARHGEF12	9.59416323482571e-101	3.15024349815502e-96	1.66289	0.5	0.036
SERP1.2	SERP1	1.27082543091639e-27	4.17275530241396e-23	1.65653	0.767	0.319
IGFBP7	IGFBP7	0	0	1.63574	0.581	0.002
ARRB1	ARRB1	1.7594503671766e-127	5.77715528062435e-123	1.62858	0.581	0.038
DAPK1.1	DAPK1	6.47460657155563e-46	2.12593706777029e-41	1.62115	0.372	0.045
PRKCB.1	PRKCB	3.86796431948636e-46	1.27004608430335e-41	1.62051	0.733	0.175
ITM2B.2	ITM2B	2.87180978720583e-30	9.42958743629034e-26	1.61338	0.965	0.806
FXYD6.2	FXYD6	4.01734524111141e-73	1.31909530991893e-68	1.60905	0.628	0.084
TSPO.3	TSPO	1.37409821693602e-37	4.51185149530943e-33	1.6082	0.907	0.386
SCIN	SCIN	0	0	1.59353	0.477	0.005
CTSD.2	CTSD	1.89167819220556e-38	6.21132534410695e-34	1.57522	0.942	0.459
MITF.2	MITF	5.43840484279871e-51	1.78570023013296e-46	1.57511	0.558	0.093
LOC100066110	LOC100066110	4.2020667581522e-274	1.37974862003927e-269	1.5659	0.535	0.009
NRIP3	NRIP3	6.54329124941161e-148	2.1484896817443e-143	1.56499	0.477	0.02
AMPD3	AMPD3	1.82431807340013e-183	5.99014839400931e-179	1.56469	0.442	0.011
FBLN2	FBLN2	0	0	1.56032	0.477	0.001
ATP2A3.3	ATP2A3	9.59527272979347e-31	3.15060780082769e-26	1.55672	0.779	0.281
LPIN1	LPIN1	7.87380958911765e-89	2.58536537858678e-84	1.54715	0.477	0.036
STXBP5	STXBP5	2.40229775327094e-44	7.88794467286513e-40	1.53642	0.57	0.107
YIF1B	YIF1B	9.82777452048172e-31	3.22694976380017e-26	1.53328	0.605	0.172
PRKACB	PRKACB	4.24906725405822e-34	1.39518123287002e-29	1.528	0.605	0.147
MLPH	MLPH	0	0	1.499	0.465	0
PNKD.2	PNKD	1.6895185514728e-37	5.54753416376093e-33	1.48912	0.442	0.078
FCER1G.3	FCER1G	1.90089964561095e-46	6.24160398636357e-42	1.48757	0.977	0.259
KIF21A	KIF21A	0	0	1.48048	0.407	0.001
LOC100630682	LOC100630682	3.03788857088255e-128	9.97490712249285e-124	1.45984	0.465	0.022
KANK2	KANK2	2.31995514026381e-127	7.61757270305622e-123	1.4584	0.547	0.031
NMT2	NMT2	0	0	1.45771	0.442	0
GNAI1	GNAI1	1.61484560931039e-103	5.30234555817067e-99	1.45743	0.43	0.025
C10H19orf33.3	C10H19orf33	1.77906813166139e-28	5.84157021031017e-24	1.45424	0.907	0.447
HOXB6	HOXB6	0	0	1.44365	0.488	0
SLC18A2	SLC18A2	2.94565774303549e-268	9.67206719925704e-264	1.43094	0.488	0.007
STX3	STX3	1.91962401089487e-235	6.30308543977329e-231	1.43063	0.465	0.008
LOC111772964	LOC111772964	0	0	1.42824	0.442	0
SQSTM1.2	SQSTM1	8.7117669994955e-34	2.86050869428435e-29	1.41907	0.826	0.332
PIK3R6	PIK3R6	6.02017417386085e-52	1.97672418998721e-47	1.41578	0.5	0.068
SPINT2	SPINT2	9.35679552466367e-116	3.07230381052332e-111	1.41168	0.488	0.028
KCNE3.2	KCNE3	1.40855619844754e-51	4.6249942776025e-47	1.411	0.535	0.085
LOC100056167	LOC100056167	4.13433540507267e-43	1.35750903025561e-38	1.4072	0.477	0.076
TAL1	TAL1	0	0	1.40622	0.419	0
CXXC5	CXXC5	1.0709292776838e-27	3.51639628327476e-23	1.40241	0.465	0.107
ITGA9	ITGA9	0	0	1.39622	0.453	0.003
ADGRG1	ADGRG1	4.9455933589983e-249	1.62388557942709e-244	1.39523	0.337	0.002
PILRA.2	PILRA	2.43199606796359e-66	7.98545908915844e-62	1.38806	0.581	0.074
ITM2C.2	ITM2C	7.75786524178185e-29	2.54729505213907e-24	1.38562	0.605	0.173
LAT.3	LAT	3.69589422218418e-27	1.21354686785418e-22	1.38255	0.837	0.374
CAMK2G.1	CAMK2G	7.19199257189184e-32	2.36149076098069e-27	1.35232	0.593	0.153
TPSG1	TPSG1	0	0	1.34571	0.36	0
MEIS2	MEIS2	0	0	1.33514	0.407	0
CERS2	CERS2	1.18927399178962e-20	3.90498115204121e-16	1.33036	0.593	0.217
P2RY1	P2RY1	1.47022464233806e-237	4.82748261311702e-233	1.32296	0.442	0.007
FOXP1.2	FOXP1	4.11662181173361e-26	1.35169277188273e-21	1.31464	0.86	0.411
ATP6V0B.3	ATP6V0B	8.91159699768345e-21	2.92612287418936e-16	1.31455	0.744	0.33
GLRX5	GLRX5	4.132383472832e-27	1.35686811330439e-22	1.30644	0.488	0.122
SEMA4D	SEMA4D	7.2051402962036e-21	2.36580781625845e-16	1.30542	0.477	0.139
ACER3.2	ACER3	1.83388219251714e-43	6.02155217913003e-39	1.30023	0.453	0.071
ZFHX3.2	ZFHX3	3.97088972950266e-29	1.3038416426822e-24	1.29833	0.372	0.07
LOC102147466	LOC102147466	1.4169428311125e-255	4.65253178595788e-251	1.29692	0.337	0.002
HSPB1.2	HSPB1	6.21362724018367e-31	2.04024450431431e-26	1.29375	0.628	0.173
FCRL3	FCRL3	6.34446694090998e-231	2.08320572004779e-226	1.29037	0.36	0.004
ESYT1.1	ESYT1	1.45381758955933e-26	4.77361005531805e-22	1.28315	0.698	0.242
GSTO1.2	GSTO1	1.38658111270519e-23	4.55283908356751e-19	1.27751	0.628	0.218
LGALS1.3	LGALS1	1.00845909809352e-28	3.31127544859008e-24	1.26485	0.988	0.835
PSTPIP1.2	PSTPIP1	4.91608221213295e-25	1.61419559435385e-20	1.26479	0.744	0.271
TIMP1.1	TIMP1	6.43028931101432e-30	2.11138549527155e-25	1.26428	0.616	0.164
CCND1	CCND1	5.09431891160444e-95	1.67271961462532e-90	1.26244	0.395	0.022
GNAO1	GNAO1	6.91217138871473e-135	2.26961147548448e-130	1.25907	0.395	0.014
TESC.1	TESC	5.39697417601747e-31	1.77209647069534e-26	1.2536	0.709	0.206
POC1A	POC1A	3.65580201891666e-65	1.20038259291129e-60	1.25342	0.453	0.045
LOC100068575	LOC100068575	1.00212364691905e-249	3.29047299465871e-245	1.25123	0.291	0.001
LOC111773957	LOC111773957	1.20325743060459e-88	3.95089577339018e-84	1.247	0.488	0.037
DSE	DSE	7.54930212561735e-32	2.47881335294646e-27	1.24229	0.663	0.172
CD22	CD22	1.46502873847308e-94	4.81042186277634e-90	1.23771	0.395	0.022
ENO2	ENO2	0	0	1.23089	0.384	0
LOC102149826	LOC102149826	2.78947837555223e-201	9.15925224612575e-197	1.22924	0.279	0.002
SHE	SHE	2.37164834670835e-260	7.78730734641687e-256	1.22886	0.395	0.004
EPB41L5	EPB41L5	3.67938311044113e-69	1.20812544431335e-64	1.22526	0.453	0.041
PODXL	PODXL	0	0	1.22186	0.36	0.001
UVRAG	UVRAG	7.62155818252626e-26	2.5025386292325e-21	1.22106	0.512	0.129
VAT1.2	VAT1	1.83605888982656e-18	6.02869936474551e-14	1.21381	0.372	0.101
IGF2	IGF2	1.13153182644803e-35	3.71538475214211e-31	1.21348	0.64	0.14
LOC111774625.1	LOC111774625	5.28083609360095e-15	1.73396253133387e-10	1.21332	0.547	0.229
EFNB1	EFNB1	1.57190007054272e-69	5.16133388162703e-65	1.20784	0.372	0.028
CDH1	CDH1	5.00783516213281e-267	1.64432267548631e-262	1.20236	0.349	0.002
ADGRE3.1	ADGRE3	2.37056290207492e-54	7.78374328896301e-50	1.19919	0.442	0.054
PRKAG2.1	PRKAG2	8.51179998557356e-29	2.79484952526308e-24	1.19687	0.512	0.124
TUBA1A	TUBA1A	6.37904523293394e-23	2.09455950223386e-18	1.1962	0.558	0.166
ECHDC2.2	ECHDC2	3.11147482085123e-28	1.0216527574265e-23	1.19589	0.477	0.115
FAM109A	FAM109A	3.47522891421706e-169	1.14109141398317e-164	1.1885	0.326	0.006
CNDP2.2	CNDP2	1.03253781626486e-16	3.39033791970567e-12	1.17783	0.593	0.251
ZNF521	ZNF521	2.20999153079595e-302	7.2565071913685e-298	1.1778	0.302	0
RAB15	RAB15	2.60427203370891e-142	8.55112722268322e-138	1.17444	0.384	0.012
LOC100053318	LOC100053318	0	0	1.17344	0.337	0
LY6E.3	LY6E	3.78360868251298e-23	1.24234791090314e-18	1.17182	0.988	0.637
CBFA2T3	CBFA2T3	4.15414824462151e-66	1.36401457612147e-61	1.17047	0.326	0.022
IGSF8.2	IGSF8	8.43033852003304e-32	2.76810165305285e-27	1.17015	0.465	0.096
MTSS1	MTSS1	1.99090603931257e-31	6.53713998008281e-27	1.16868	0.407	0.072
DHCR24.1	DHCR24	5.17406710404886e-20	1.69890493361444e-15	1.16841	0.733	0.315
RPL7.2	RPL7	3.38044879538131e-31	1.10997036196345e-26	1.16815	0.977	0.837
CSRP1	CSRP1	6.46524355078767e-26	2.12286271990113e-21	1.16195	0.372	0.072
MAST4	MAST4	7.26877735773309e-282	2.38670304541166e-277	1.15258	0.349	0.002
MADD	MADD	9.397589021317e-37	3.08569835514944e-32	1.15241	0.43	0.07
FAM129B	FAM129B	1.50671524779893e-85	4.94729951614777e-81	1.15221	0.384	0.024
C26H21orf59	C26H21orf59	9.81666554088284e-24	3.22330213034888e-19	1.15194	0.384	0.085
EID1	EID1	4.86519169812335e-43	1.5974856940788e-38	1.15057	0.465	0.07
RAPGEF2.3	RAPGEF2	8.14191457932355e-45	2.67339765212089e-40	1.15032	0.651	0.126
RBPMS	RBPMS	8.85361798142234e-29	2.90708546420003e-24	1.14959	0.372	0.066
PLOD2	PLOD2	4.69988399049425e-91	1.54320690827879e-86	1.14907	0.36	0.019
DNASE1L1.2	DNASE1L1	1.6052384800546e-17	5.27080054925929e-13	1.14861	0.372	0.104
FES	FES	2.26045369111982e-27	7.42219969479191e-23	1.14495	0.5	0.123
ST3GAL4	ST3GAL4	4.43181573269151e-39	1.45518669582926e-34	1.1417	0.442	0.071
HMGCR	HMGCR	1.53362951529935e-23	5.03567251348542e-19	1.14096	0.721	0.263
CNTN1	CNTN1	2.81428819680119e-241	9.2407152941967e-237	1.13688	0.314	0.002
LOC100063291.1	LOC100063291	1.91740427198003e-34	6.29579692704644e-30	1.13672	0.314	0.042
LOC111772258	LOC111772258	2.58367444970405e-18	8.48349505560324e-14	1.13438	0.581	0.209
FAM234A	FAM234A	6.35094432679105e-100	2.08533256970184e-95	1.13351	0.407	0.022
TGFB1.1	TGFB1	3.9235005850652e-17	1.28828141710616e-12	1.13177	0.756	0.389
SERPINB9	SERPINB9	1.92359955687617e-28	6.31613914500289e-24	1.12854	0.558	0.139
KATNB1	KATNB1	1.52312086854611e-55	5.00116737187114e-51	1.12723	0.349	0.031
LAT2.2	LAT2	7.73323698950328e-27	2.5392083655034e-22	1.1261	0.419	0.09
GATA1	GATA1	0	0	1.12449	0.349	0
CHST1	CHST1	6.47829081240828e-129	2.12714678825426e-124	1.12391	0.372	0.013
CD55	CD55	1.19079248129911e-50	3.90996711234561e-46	1.11412	0.419	0.049
EFCAB14	EFCAB14	1.67794921946092e-21	5.50954626209993e-17	1.1108	0.57	0.192
PLPP1	PLPP1	1.27849450268781e-76	4.19793669957544e-72	1.10694	0.395	0.028
CHST13	CHST13	3.53244760924807e-94	1.1598791724966e-89	1.10528	0.326	0.014
SFT2D2.3	SFT2D2	1.31743530492382e-24	4.32579882371738e-20	1.09482	0.686	0.231
RNF150	RNF150	7.89400948476418e-161	2.59199801432232e-156	1.09183	0.302	0.005
S100A11.3	S100A11	8.57421955023616e-22	2.81534498932004e-17	1.09176	0.977	0.784
TNS1	TNS1	1.09663933621654e-83	3.60081526046701e-79	1.09021	0.326	0.017
ANK2	ANK2	1.11155966149017e-218	3.64980614850296e-214	1.07627	0.291	0.002
CHN2	CHN2	4.2809976064825e-31	1.40566556408853e-26	1.07482	0.558	0.125
CASP6	CASP6	1.80556101917552e-40	5.92855960646281e-36	1.06969	0.419	0.063
TNS3	TNS3	4.5117845138948e-60	1.48144444513736e-55	1.06515	0.291	0.02
SSPO	SSPO	7.86325857333433e-215	2.58190095255433e-210	1.05737	0.279	0.002
LOC102147723.2	LOC102147723	5.343631496078e-23	1.75458140173721e-18	1.05655	0.395	0.094
FGFR1	FGFR1	3.2139017327209e-280	1.05528463393891e-275	1.05431	0.302	0
BHLHE40.1	BHLHE40	9.46881050436749e-19	3.10908392910907e-14	1.05258	0.814	0.401
PDE1C	PDE1C	0	0	1.05081	0.36	0.001
VPS13A	VPS13A	1.18117731418474e-16	3.87839571112559e-12	1.04911	0.465	0.151
COL23A1	COL23A1	5.08832133044274e-222	1.67075030885087e-217	1.04577	0.279	0.001
P4HA2	P4HA2	7.25488921322672e-40	2.38214287316300e-35	1.04469	0.43	0.064
SLC39A6	SLC39A6	8.464592674725e-33	2.77934900474595e-28	1.04274	0.453	0.086
PLEKHA2.2	PLEKHA2	3.44690202752749e-21	1.13179028073865e-16	1.03996	0.721	0.287
PTMA.3	PTMA	5.08247328153351e-25	1.66883010199153e-20	1.03818	0.965	0.839
MOCS1.2	MOCS1	8.34373104309703e-21	2.73966408800091e-16	1.0359	0.314	0.067
PDE7A	PDE7A	2.5767248588971e-19	8.46067607418863e-15	1.0348	0.547	0.175
TESPA1	TESPA1	6.15094705381508e-33	2.01966346512018e-28	1.03444	0.384	0.061
TMBIM1.2	TMBIM1	5.77978479841716e-16	1.89779233856027e-11	1.02774	0.419	0.136
FHL1	FHL1	1.24311342403254e-210	4.08176292781084e-206	1.02668	0.337	0.004
SCP2.1	SCP2	9.30072010013652e-16	3.05389144487983e-11	1.02443	0.593	0.254
NHSL1	NHSL1	2.80637945074904e-52	9.21474692653449e-48	1.02411	0.302	0.025
GYPC	GYPC	4.26163790813341e-42	1.39930880713561e-37	1.02326	0.43	0.061
SWAP70.2	SWAP70	2.39459572394236e-32	7.86265505956473e-28	1.02277	0.419	0.078
C1H10orf128	C1H10orf128	1.73586503457613e-203	5.69971284103072e-199	1.02116	0.36	0.005
CHD3.2	CHD3	7.95680819278496e-17	2.61261797010094e-12	1.01745	0.663	0.28
TXNIP.2	TXNIP	2.78217607844877e-23	9.13527515358655e-19	1.01385	0.965	0.625
ANXA4.2	ANXA4	2.08841604457754e-20	6.85731408237036e-16	1.01317	0.547	0.17
NAV1.2	NAV1	3.93183260691362e-28	1.29101723648009e-23	1.01288	0.384	0.075
SERINC3.1	SERINC3	8.02852674510749e-22	2.63616675675604e-17	1.01241	0.628	0.22
AOAH.3	AOAH	1.3121403510703e-16	4.30841284273933e-12	1.0094	0.721	0.352
RPL10.2	RPL10	4.73438236742841e-25	1.55453445034512e-20	1.00765	0.988	0.867
GPR4	GPR4	1.4379675347054e-267	4.72156640020519e-263	1.00454	0.267	0
DPM3	DPM3	2.36056900296726e-15	7.75092832124298e-11	1.00412	0.535	0.207
EML3	EML3	9.05432512884865e-21	2.97298765605745e-16	1.0018	0.453	0.121
INSR	INSR	1.64709662546954e-157	5.40824176972922e-153	0.999885	0.279	0.004
TAPBP	TAPBP	7.51216486805663e-15	2.4666193344264e-10	0.998891	0.721	0.374
ZDHHC24.1	ZDHHC24	1.58600075596372e-14	5.20763348220687e-10	0.995716	0.395	0.134
AK1	AK1	2.16520161702182e-169	7.10943950949114e-165	0.988017	0.279	0.003
ABHD4	ABHD4	6.2033827552196e-28	2.03688072767635e-23	0.987325	0.302	0.047
MATK.2	MATK	2.22232366058963e-18	7.29699973954606e-14	0.986279	0.628	0.224
RASGRP4	RASGRP4	2.10043626923049e-30	6.89678249001832e-26	0.985929	0.36	0.061
GPR35	GPR35	4.26639711422431e-19	1.40087149245555e-14	0.984105	0.407	0.103
PTGDS	PTGDS	4.87317180446496e-237	1.60010596199607e-232	0.982711	0.302	0.002
ACOT7	ACOT7	5.07956565908769e-48	1.66787538416144e-43	0.982355	0.384	0.043
PDE4A	PDE4A	8.26054232284836e-19	2.71234907170726e-14	0.981488	0.337	0.08
SDCCAG8	SDCCAG8	1.09542393284168e-18	3.59682448348566e-14	0.979898	0.337	0.078
CANX.3	CANX	1.70491955748469e-12	5.59810336700096e-08	0.978101	0.733	0.414
PLXND1	PLXND1	5.85654525531751e-63	1.9229966345835e-58	0.977052	0.267	0.015
RHOBTB3	RHOBTB3	1.69052771354553e-47	5.55084774742675e-43	0.974729	0.419	0.05
CD37.2	CD37	3.56818593718024e-12	1.17161385247313e-07	0.973291	0.802	0.511
STAP1	STAP1	5.21865141650116e-106	1.71354419260816e-101	0.972747	0.314	0.011
CIT	CIT	3.0409683356349e-112	9.9850195300572e-108	0.97154	0.279	0.007
AHNAK2	AHNAK2	5.12490839844986e-38	1.68276367263101e-33	0.968519	0.256	0.025
SPTLC1	SPTLC1	4.03542184193866e-18	1.32503076180056e-13	0.960874	0.442	0.132
HYAL3	HYAL3	6.52957385837856e-41	2.1439855763986e-36	0.957909	0.372	0.047
TXK	TXK	1.83350109078838e-52	6.02030083160365e-48	0.957476	0.337	0.03
STARD10	STARD10	6.85666679729625e-28	2.25138654289222e-23	0.957226	0.314	0.05
AGPAT2.3	AGPAT2	2.4102701793516e-18	7.91412213390097e-14	0.951052	0.744	0.35
CLIC6	CLIC6	3.69167789889572e-185	1.21216243810241e-180	0.949132	0.314	0.004
OAF	OAF	3.59234081593108e-120	1.17954510691097e-115	0.939922	0.256	0.005
TDRD10	TDRD10	1.60795467146192e-188	5.27971916374522e-184	0.939638	0.291	0.003
ARAP3	ARAP3	5.32122383056573e-70	1.74722384476626e-65	0.938751	0.36	0.025
SCPEP1.2	SCPEP1	2.40937057279986e-24	7.91116827578833e-20	0.936765	0.523	0.128
EVA1B	EVA1B	4.2864246134115e-57	1.40744752181367e-52	0.933852	0.337	0.027
TACC1.2	TACC1	2.35245093314956e-14	7.72427263899656e-10	0.932327	0.628	0.28
ZMAT1	ZMAT1	3.15517239929374e-17	1.0360008573081e-12	0.931451	0.302	0.065
MMP2	MMP2	8.98452431788314e-291	2.95006855977693e-286	0.930146	0.291	0
TSTD3.2	TSTD3	1.20519911117038e-14	3.95727128152793e-10	0.929531	0.488	0.181
GSN.2	GSN	5.60261694524803e-16	1.83961927397219e-11	0.92792	0.453	0.149
TRIM47	TRIM47	2.41556280860737e-115	7.93150048206231e-111	0.925691	0.36	0.014
SRGN.3	SRGN	1.90309991955198e-32	6.24882858584891e-28	0.923006	1	0.839
SSBP3	SSBP3	1.11567524279436e-11	3.66331965971529e-07	0.922138	0.314	0.095
MSI2	MSI2	1.69002112127101e-21	5.54918435169335e-17	0.9212	0.477	0.123
EBP.1	EBP	3.28403567232902e-13	1.07831311300924e-08	0.915267	0.64	0.307
DOK3.2	DOK3	7.0747602876941e-19	2.32299754046436e-14	0.914285	0.302	0.068
SMPD3	SMPD3	9.51059180615093e-208	3.12280281954966e-203	0.913358	0.256	0.001
FAM102A.3	FAM102A	7.22668096132672e-14	2.37288069365163e-09	0.906482	0.605	0.255
STK32A	STK32A	3.61357745409788e-279	1.18651815705304e-274	0.903429	0.279	0
SETD5.1	SETD5	6.61172967815436e-13	2.17096143982198e-08	0.898299	0.512	0.206
TM9SF2.1	TM9SF2	8.1074517843615e-15	2.6620817933951e-10	0.897797	0.581	0.243
ABCC1	ABCC1	5.77013307172826e-19	1.89462319410197e-14	0.893222	0.36	0.086
MCTP1	MCTP1	3.75301591828136e-27	1.23230277676769e-22	0.892901	0.302	0.046
FAR1.1	FAR1	1.88269953138005e-17	6.18184391128641e-13	0.888789	0.488	0.154
HK1.1	HK1	3.55251535759733e-13	1.16646841766708e-08	0.884859	0.5	0.204
CHPT1.2	CHPT1	1.61185945622142e-11	5.29254052450303e-07	0.882281	0.465	0.193
BIN1	BIN1	2.69062739982091e-17	8.83467506731197e-13	0.880316	0.512	0.157
CTTNBP2	CTTNBP2	4.41404273032201e-98	1.44935093050123e-93	0.877343	0.267	0.008
ARHGAP25.1	ARHGAP25	1.17395092401289e-13	3.85466785899632e-09	0.875698	0.488	0.182
P2RX1	P2RX1	6.58211267360392e-164	2.16123669637785e-159	0.874653	0.256	0.003
PACSIN2	PACSIN2	9.03500504193338e-15	2.96664390551882e-10	0.87405	0.512	0.196
TMEM154.3	TMEM154	5.41890546168824e-30	1.77929760834533e-25	0.868093	0.686	0.193
LOC102148682	LOC102148682	1.07617377812841e-47	3.53361660048463e-43	0.86386	0.302	0.027
MICAL1.2	MICAL1	1.86865734617748e-11	6.13573639617375e-07	0.862125	0.5	0.213
LAP3.2	LAP3	2.94415868976724e-12	9.66714505785073e-08	0.857804	0.616	0.302
ARL6IP5.3	ARL6IP5	1.56312910368605e-12	5.13253441195316e-08	0.856527	0.802	0.514
REEP5.1	REEP5	1.19477827969168e-11	3.92305448136763e-07	0.854349	0.698	0.42
FAM151A	FAM151A	1.92311587735878e-224	6.31455098330754e-220	0.85312	0.256	0.001
TMIGD3	TMIGD3	9.69593861074405e-61	3.18366144283781e-56	0.853111	0.256	0.015
CAPNS1.2	CAPNS1	7.26493492786582e-09	0.000238544138356474	0.852249	0.721	0.501
IDS.1	IDS	8.62984552603367e-19	2.83360977847315e-14	0.849197	0.291	0.061
AHNAK.2	AHNAK	1.18347561104161e-11	3.88594216885511e-07	0.846824	0.919	0.66
ITGAE.3	ITGAE	4.27516555121431e-16	1.40375060874122e-11	0.846406	0.744	0.315
LMO2.2	LMO2	4.0801233596698e-21	1.33970850514758e-16	0.845982	0.36	0.084
RGS19.2	RGS19	7.49894625422592e-11	2.46227900257508e-06	0.845695	0.512	0.233
STOM.2	STOM	6.39093058381477e-11	2.09846205719558e-06	0.845357	0.453	0.183
MGAT4B.2	MGAT4B	2.43348576349108e-24	7.99035050442295e-20	0.841475	0.395	0.089
LOC102149966.2	LOC102149966	1.19396720917299e-09	3.92039133131952e-05	0.836693	0.709	0.435
NELFA	NELFA	7.64020965115708e-16	2.50866283895743e-11	0.835497	0.384	0.11
TRPV2.1	TRPV2	1.92426353795643e-12	6.31831932687995e-08	0.834652	0.593	0.275
TRMT112.2	TRMT112	2.24477190955122e-10	7.37070856501143e-06	0.834171	0.558	0.274
PMEPA1.1	PMEPA1	1.9798460168316e-12	6.50082439626656e-08	0.832819	0.512	0.208
SPCS3.1	SPCS3	1.22587311860867e-12	4.02515438495156e-08	0.832669	0.686	0.359
INO80C	INO80C	2.90637111002097e-12	9.54306953975386e-08	0.831927	0.36	0.119
ARMCX3	ARMCX3	2.92327502639224e-08	0.000959857354915893	0.831786	0.384	0.174
TNRC18	TNRC18	2.69359339975566e-09	8.84441392809772e-05	0.826972	0.267	0.089
LOC100050921.3	LOC100050921	6.40082464145849e-10	2.10171077102289e-05	0.826962	0.605	0.304
CAPG.3	CAPG	5.60628467893508e-11	1.84082357432833e-06	0.826748	0.814	0.518
CD84.1	CD84	8.91303339438208e-08	0.00292659451504536	0.824551	0.465	0.239
RNASET2.2	RNASET2	2.36426755356779e-12	7.76307251213985e-08	0.823854	0.57	0.251
NKG7.3	NKG7	1.04228779652333e-13	3.42235197988435e-09	0.82367	0.721	0.33
TMSB10.2	TMSB10	4.4318296717892e-13	1.45519127273198e-08	0.823313	0.953	0.742
KRTCAP2.2	KRTCAP2	1.0337431050247e-09	3.39429548534862e-05	0.822984	0.558	0.283
AP1S2.2	AP1S2	4.55005117161512e-14	1.49400930219982e-09	0.819031	0.593	0.257
PEBP1.2	PEBP1	3.15726929379491e-12	1.03668937261756e-07	0.81752	0.663	0.338
ATP6V1F.2	ATP6V1F	1.33821048726982e-12	4.39401413495044e-08	0.817042	0.64	0.296
FBXW8	FBXW8	1.00526945679136e-11	3.30080226137444e-07	0.815858	0.267	0.075
XK	XK	1.49357802043249e-155	4.90416343009008e-151	0.811239	0.291	0.005
ANKRD13A	ANKRD13A	9.18202091751047e-10	3.01491656826456e-05	0.810959	0.337	0.124
SEPT11.2	40787	6.71347186187796e-13	2.20436848584763e-08	0.810577	0.686	0.34
VPS37B	VPS37B	8.30325851434143e-07	0.0272637493318401	0.809046	0.267	0.107
CMTM7.2	CMTM7	1.64469963745502e-13	5.40037125958357e-09	0.808348	0.744	0.39
ANXA1.3	ANXA1	2.92445923075285e-16	9.60246188417698e-12	0.805107	0.907	0.596
ABI3	ABI3	3.11707968915024e-12	1.02349311593248e-07	0.803563	0.314	0.093
MBOAT7.2	MBOAT7	7.46467304606212e-24	2.4510253946745e-19	0.802598	0.488	0.123
SNX29	SNX29	4.19672916841283e-15	1.37799602244835e-10	0.802007	0.291	0.072
S100A4.3	S100A4	4.10882402791929e-14	1.3491323695673e-09	0.800587	0.988	0.72
AGTRAP.2	AGTRAP	1.92838722726357e-21	6.33185946071993e-17	0.799172	0.5	0.14
PLEKHO1.2	PLEKHO1	4.59835463661484e-12	1.50986974493248e-07	0.798439	0.372	0.127
MLEC	MLEC	7.11089804306183e-15	2.33486337243935e-10	0.798232	0.395	0.123
TM6SF1.1	TM6SF1	1.02081172281497e-10	3.35183529186294e-06	0.797148	0.384	0.147
CD320	CD320	2.69076821419716e-25	8.83513743131636e-21	0.796479	0.36	0.067
RABEP1	RABEP1	4.01943625852945e-10	1.31978189548815e-05	0.794704	0.407	0.161
ACD	ACD	3.63170811759692e-11	1.19247136041295e-06	0.79296	0.395	0.15
VCL	VCL	9.33145112791482e-15	3.06398197785083e-10	0.791515	0.337	0.092
ABR	ABR	1.55870530175744e-10	5.11800885832056e-06	0.788264	0.407	0.162
PRKX.2	PRKX	1.04315289572969e-10	3.42519253312844e-06	0.787802	0.628	0.34
PQLC3	PQLC3	7.23300369104361e-10	2.37495676195417e-05	0.786577	0.384	0.15
SKI	SKI	1.4157994446406e-14	4.64877747647741e-10	0.783496	0.535	0.205
NEK6	NEK6	6.17278354497031e-08	0.002026833476991	0.782482	0.326	0.132
RNF14	RNF14	7.01819028032545e-11	2.30442277854486e-06	0.78119	0.302	0.097
EPS8.2	EPS8	2.03507832031919e-20	6.68217966476807e-16	0.779874	0.302	0.062
ENC1	ENC1	4.66182618562048e-219	1.53071062804848e-214	0.776383	0.267	0.001
RTN3.3	RTN3	3.04511406873953e-09	9.99863204470626e-05	0.773404	0.523	0.262
RAC2.3	RAC2	6.35196514028051e-15	2.08566775381111e-10	0.773213	0.942	0.809
RDH11	RDH11	3.43467942423542e-11	1.1277769889477e-06	0.768447	0.349	0.118
ZNRF1	ZNRF1	9.56743763291518e-17	3.1414681467677e-12	0.764531	0.279	0.063
GLS.2	GLS	1.04838316833632e-09	3.44236613323232e-05	0.763901	0.64	0.357
SYTL3.3	SYTL3	1.4487210975379e-10	4.75687572376571e-06	0.76373	0.57	0.255
LMAN2	LMAN2	9.89751910003847e-10	3.24985039649763e-05	0.763301	0.593	0.314
ACBD6	ACBD6	8.94699410678332e-10	2.9377455149623e-05	0.76189	0.384	0.154
MUTYH	MUTYH	2.5881415571805e-12	8.49816280300218e-08	0.756719	0.349	0.111
ZC3H7B	ZC3H7B	5.72537435111013e-13	1.87992666818701e-08	0.756299	0.419	0.146
VEZF1.1	VEZF1	1.53223485437705e-10	5.03109314434705e-06	0.755832	0.453	0.187
C3H4orf48.3	C3H4orf48	4.28282650418986e-11	1.40626608265074e-06	0.755538	0.698	0.36
ATP6V0A2	ATP6V0A2	2.68589962607954e-13	8.81915142223219e-09	0.75068	0.314	0.089
PDZD8	PDZD8	1.06248111805941e-08	0.000348865675114806	0.748179	0.372	0.154
FHL3	FHL3	2.86211925622111e-17	9.397768577802e-13	0.748134	0.36	0.091
FANCA	FANCA	2.04199366236611e-16	6.70488619037911e-12	0.745989	0.279	0.061
SH2B3.2	SH2B3	1.62631424930877e-07	0.00534000283760536	0.743404	0.302	0.126
CCDC107.3	CCDC107	2.31431282512307e-07	0.00759904616129161	0.742393	0.581	0.362
GLCCI1	GLCCI1	3.13228267544435e-12	1.02848501648215e-07	0.741904	0.302	0.086
VIM.3	VIM	1.48568938750466e-16	4.87826110387154e-12	0.741797	1	0.826
CCDC68	CCDC68	3.21114482682466e-27	1.05437940388788e-22	0.741635	0.302	0.045
GLO1.2	GLO1	3.09072541081619e-12	1.0148396886415e-07	0.736567	0.349	0.116
RPL4.2	RPL4	2.0629730390932e-10	6.77377197386252e-06	0.736016	0.849	0.624
NFE2L2.2	NFE2L2	3.72060809983928e-14	1.22166166958223e-09	0.735677	0.523	0.194
CRLF2	CRLF2	2.45492209831327e-33	8.06073670981161e-29	0.730697	0.349	0.048
VAMP8.2	VAMP8	4.58115088468373e-10	1.5042208929859e-05	0.730367	0.733	0.439
SERTAD2	SERTAD2	6.59307406668123e-10	2.16483586979478e-05	0.729888	0.372	0.146
ARHGAP18.1	ARHGAP18	2.22634387917294e-10	7.31020012726434e-06	0.729004	0.419	0.17
FAM8A1.1	FAM8A1	3.78326437033907e-09	0.000124223485600083	0.72834	0.291	0.105
GNB4.2	GNB4	2.6194100072443e-11	8.60083275878666e-07	0.728083	0.291	0.092
CSK.2	CSK	1.02216011056187e-11	3.35626272302989e-07	0.72779	0.674	0.348
GSTM3	GSTM3	1.61696968363319e-11	5.30931995620958e-07	0.724955	0.419	0.153
AHR.3	AHR	2.56981223373992e-07	0.00843797846948503	0.72275	0.488	0.254
MSMO1.2	MSMO1	8.27512949899989e-10	2.71713877099661e-05	0.721535	0.733	0.456
TM7SF3.1	TM7SF3	1.18450945478006e-09	3.88933679477034e-05	0.720278	0.314	0.115
KPNA3	KPNA3	4.02191801207825e-07	0.0132059677926589	0.719405	0.337	0.152
HMGN2.2	HMGN2	1.31724446026863e-09	4.32517218529204e-05	0.716234	0.779	0.561
DCBLD2	DCBLD2	1.28830137833067e-22	4.23013757574876e-18	0.714806	0.267	0.043
ANKIB1	ANKIB1	1.29488044987468e-06	0.0425173995716352	0.708604	0.291	0.124
DNAJC24	DNAJC24	5.71518052156558e-08	0.00187657952425606	0.707322	0.326	0.136
MACF1.2	MACF1	3.10241692975195e-07	0.0101867859888405	0.707213	0.733	0.463
ALDOA.2	ALDOA	1.16351567911614e-08	0.000382040373237786	0.70681	0.733	0.434
PLEC.1	PLEC	7.28046198581113e-09	0.000239053969304109	0.701476	0.651	0.349
INPP5D	INPP5D	1.68791408425174e-11	5.54226589564058e-07	0.701027	0.442	0.169
LOC100069576.2	LOC100069576	1.76318899393774e-13	5.78943106159456e-09	0.69828	0.314	0.09
PTPN7	PTPN7	3.03965251608437e-21	9.98069903656303e-17	0.696041	0.372	0.079
FLOT2	FLOT2	1.5276514200329e-08	0.000501604343767803	0.690374	0.395	0.164
NDUFS5.1	NDUFS5	6.01734468591895e-07	0.0197579512762149	0.689394	0.605	0.369
NOL4L	NOL4L	6.29966368570043e-17	2.06849457119974e-12	0.689381	0.291	0.065
LOC100066066.2	LOC100066066	2.34253025064349e-09	7.6916980779879e-05	0.689273	0.628	0.332
RACK1.3	RACK1	6.3899191899641e-11	2.09812996602471e-06	0.686838	0.965	0.785
PLAU.1	PLAU	1.0313562029493e-78	3.38645809238404e-74	0.686719	0.558	0.053
TECR	TECR	7.44432989853438e-07	0.0244434572218376	0.685824	0.395	0.202
ATP6V0A1.2	ATP6V0A1	5.82997095343696e-08	0.00191427096256102	0.685418	0.302	0.12
ZMIZ1	ZMIZ1	2.70127697577963e-08	0.000886964294997241	0.684039	0.395	0.173
EFHD2.2	EFHD2	5.15945737190162e-10	1.6941078280639e-05	0.683066	0.721	0.448
SPECC1	SPECC1	3.18217591333223e-15	1.04486746114264e-10	0.680745	0.488	0.155
RPN1.1	RPN1	1.22265127854215e-08	0.000401457547309315	0.679248	0.5	0.242
ANKH	ANKH	4.41692050575384e-21	1.45029584806427e-16	0.678176	0.267	0.045
MID1IP1.1	MID1IP1	7.91197064803912e-07	0.0259789556228364	0.675928	0.453	0.248
KIF3A	KIF3A	1.08250037477913e-08	0.000355438998058727	0.67373	0.279	0.094
DDX17	DDX17	2.96450768091667e-10	9.73396097028988e-06	0.669218	0.849	0.501
NAPA	NAPA	5.50363187263772e-07	0.018071175253806	0.668747	0.419	0.212
MTFR1L	MTFR1L	3.70436678417667e-18	1.21632883358441e-13	0.668289	0.302	0.067
CBX6	CBX6	7.65801184871986e-11	2.51450819052717e-06	0.667391	0.337	0.109
TSPAN31.1	TSPAN31	5.96795019353058e-11	1.95957644604577e-06	0.667369	0.395	0.147
PFKL	PFKL	1.07183640070397e-11	3.51937482171148e-07	0.665693	0.337	0.11
CA5B	CA5B	1.15781430780978e-10	3.8016832796934e-06	0.664616	0.291	0.091
ERICH1	ERICH1	1.29941504368364e-13	4.26662929593523e-09	0.66433	0.395	0.126
CHURC1	CHURC1	1.95684879269713e-08	0.000642531301082102	0.657276	0.43	0.197
P2RX4.2	P2RX4	2.22565436900979e-08	0.000730793612064363	0.649721	0.326	0.132
GABARAP.2	GABARAP	1.22288602386311e-12	4.01534625935452e-08	0.649253	0.93	0.7
STIM1	STIM1	3.80341836255641e-10	1.2488524193454e-05	0.644287	0.43	0.168
SNRNP70.3	SNRNP70	5.45464568205039e-07	0.0179103290970125	0.643206	0.453	0.227
ORAI2	ORAI2	3.25554135446584e-18	1.06895700373886e-13	0.642935	0.267	0.052
TUBB4B.1	TUBB4B	1.43934041808969e-07	0.00472607426279748	0.641382	0.453	0.231
TBC1D4	TBC1D4	1.20605643325563e-11	3.96008629859486e-07	0.64125	0.372	0.121
RPS3A.3	RPS3A	3.80534605628488e-11	1.24948537758114e-06	0.636522	0.977	0.883
JADE2	JADE2	1.79331653552855e-07	0.005888354844408	0.635076	0.407	0.181
USP47	USP47	1.51649731903338e-07	0.00497941894704611	0.633463	0.407	0.195
PYGL	PYGL	3.14718875228527e-12	1.03337942681287e-07	0.63298	0.314	0.093
IRF5.2	IRF5	9.60274240891451e-14	3.15306046996708e-09	0.631572	0.279	0.073
PTPN6.2	PTPN6	3.70652516025425e-08	0.00121703753636948	0.630225	0.523	0.266
LOC100050637.2	LOC100050637	9.08910533210058e-17	2.98440773579522e-12	0.630191	0.43	0.12
LOC100055916.2	LOC100055916	5.92228739710845e-12	1.94458306684056e-07	0.628284	0.302	0.09
LDB1	LDB1	5.93574634015806e-07	0.019490023107909	0.624572	0.36	0.167
PABPC1.2	PABPC1	6.99885542692083e-10	2.29807417942946e-05	0.622149	0.884	0.629
ORC2	ORC2	3.07190774464445e-09	0.000100866090795401	0.620096	0.279	0.091
DUSP12	DUSP12	1.15517978034833e-11	3.79303280877375e-07	0.619907	0.326	0.101
WDR7.2	WDR7	1.83663055000053e-08	0.000603057641092674	0.619521	0.267	0.095
LOC100059091.2	LOC100059091	2.37295073018033e-09	7.79158372254711e-05	0.618189	0.826	0.571
ANKRD27	ANKRD27	4.02369850799257e-09	0.000132118140509936	0.614513	0.267	0.086
RPL5.3	RPL5	3.14775500349113e-10	1.03356535539631e-05	0.613405	0.942	0.827
UBN2	UBN2	8.519445223438e-07	0.0279735983911587	0.612337	0.256	0.1
ADAM8	ADAM8	2.56105022645694e-23	8.40920841857135e-19	0.611534	0.291	0.048
PABPC4.2	PABPC4	1.00433274099984e-06	0.0329772655507299	0.611301	0.256	0.104
DUSP7	DUSP7	1.01392072721793e-11	3.32920870782007e-07	0.610173	0.256	0.066
GSE1	GSE1	3.27308693104329e-07	0.0107471809380806	0.610026	0.43	0.207
CKAP2L	CKAP2L	5.05422216749022e-15	1.65955384869541e-10	0.608792	0.314	0.077
LOC102150867	LOC102150867	3.00217782689224e-11	9.85765089460067e-07	0.608788	0.279	0.081
EIF3K.3	EIF3K	5.62807886538592e-09	0.000184797969544947	0.608145	0.86	0.664
RPIA.1	RPIA	9.64967316263573e-10	3.16847018295144e-05	0.607195	0.384	0.151
LOC100053583	LOC100053583	9.19380755294937e-08	0.00301878671001093	0.60594	0.279	0.108
COMTD1	COMTD1	1.7589742303153e-18	5.77559188524028e-14	0.605106	0.36	0.084
GRAP2	GRAP2	1.84063972051447e-09	6.04374052230925e-05	0.602379	0.395	0.15
ZFAND5.2	ZFAND5	1.56692719453447e-08	0.000514500544325394	0.602265	0.535	0.266
LOC100146589	LOC100146589	1.96844298238263e-11	6.46338253265337e-07	0.600835	0.279	0.081
IMPACT	IMPACT	1.01433457852084e-07	0.00333056758857317	0.598209	0.291	0.113
EEF1A1.3	EEF1A1	3.20949371263681e-12	1.0538372605443e-07	0.598101	1	0.926
DAD1.1	DAD1	3.43256833832554e-08	0.00112708381388919	0.597407	0.523	0.269
CALCOCO2.1	CALCOCO2	1.9930927005061e-07	0.00654431988211177	0.592154	0.372	0.171
NCSTN	NCSTN	5.13723542291212e-08	0.0016868112511132	0.590019	0.36	0.153
NDFIP1.3	NDFIP1	5.83274786005732e-09	0.000191518275984982	0.589331	0.814	0.556
ATP1B3.1	ATP1B3	5.38531785808613e-07	0.0176826911870258	0.581292	0.558	0.324
GRAMD1A	GRAMD1A	1.33706750725436e-10	4.39026116006971e-06	0.580377	0.279	0.085
HEXB.2	HEXB	1.8450957038481e-07	0.00605837174358522	0.580316	0.384	0.173
RPS6KA1	RPS6KA1	6.20544045257708e-08	0.00203755637260368	0.580054	0.488	0.24
NPM3	NPM3	7.75258930736523e-09	0.000254556269907337	0.576391	0.395	0.166
IRF2BP2.1	IRF2BP2	1.25280992502153e-07	0.00411360138880818	0.575889	0.686	0.432
NPDC1.3	NPDC1	8.7368197995575e-07	0.028687347811847	0.573243	0.558	0.309
ZNF827	ZNF827	2.17059515324995e-09	7.12714918569622e-05	0.573194	0.279	0.088
NPTN.2	NPTN	7.37465133667229e-07	0.0242146676639635	0.572126	0.465	0.248
OCIAD2	OCIAD2	2.83443087994339e-11	9.30685379429413e-07	0.571588	0.267	0.077
LAMP2.2	LAMP2	3.04606758050776e-09	0.000100017629005972	0.570674	0.709	0.383
SMIM14	SMIM14	8.45875197595133e-09	0.000277743121130362	0.567525	0.349	0.137
ARL8A	ARL8A	1.10429268908336e-06	0.0362594504460521	0.567206	0.302	0.13
DPYSL2.1	DPYSL2	3.04862377391142e-08	0.00100101561616381	0.567069	0.384	0.164
MAN2A2	MAN2A2	4.70933435391528e-09	0.000154630993510808	0.566534	0.384	0.154
LOC100050797.2	LOC100050797	5.07171369553979e-10	1.66529719193049e-05	0.565029	0.291	0.095
SMIM3	SMIM3	1.17800994449133e-13	3.86799565273728e-09	0.564273	0.302	0.081
PIK3C2B	PIK3C2B	2.71736501182096e-15	8.92246801631411e-11	0.559488	0.302	0.07
LOC111773222	LOC111773222	1.06893040026092e-07	0.00350983296925673	0.554992	0.302	0.121
JPT2	JPT2	1.41483708949306e-10	4.64561758335045e-06	0.554614	0.256	0.074
ANAPC11.2	ANAPC11	1.33222473395222e-07	0.00437435991393213	0.553657	0.395	0.184
BLCAP	BLCAP	3.22729572703839e-09	0.000105968255197306	0.553486	0.384	0.152
LOC100051483	LOC100051483	5.64875051727045e-11	1.85476723234575e-06	0.549342	0.279	0.081
PPP3CA	PPP3CA	7.23489851139864e-07	0.0237557892621774	0.547924	0.558	0.304
BRD3	BRD3	8.14712086561983e-07	0.0267510713622627	0.547507	0.337	0.15
DDX5.2	DDX5	2.4981419523104e-09	8.2026491004112e-05	0.546709	0.965	0.852
HSPA1A	HSPA1A	4.74681817389216e-13	1.55861774739749e-08	0.545632	0.5	0.188
NCOR2	NCOR2	2.73086363205286e-07	0.00896679073584556	0.545442	0.384	0.176
EIF2AK4	EIF2AK4	1.40764286105883e-08	0.000462199533428668	0.545087	0.291	0.102
SIGIRR	SIGIRR	1.14079930680561e-10	3.74581452389623e-06	0.54247	0.384	0.133
ITGA5	ITGA5	3.49267464731614e-08	0.00114681972044625	0.541799	0.314	0.122
ZNF395	ZNF395	2.22911334704287e-12	7.31929367501527e-08	0.541651	0.256	0.064
SGMS1	SGMS1	3.787560946393e-07	0.0124364563674814	0.540466	0.36	0.16
CAT.2	CAT	5.840498800837e-08	0.00191772778125483	0.538738	0.465	0.21
RAD50	RAD50	4.09264235598301e-08	0.00134381911758702	0.538011	0.453	0.214
HMGCS1	HMGCS1	6.66452916927885e-08	0.00218829815273271	0.537373	0.523	0.259
RHOT2	RHOT2	4.76617711906469e-11	1.56497425704489e-06	0.537298	0.302	0.092
SEC14L1.1	SEC14L1	4.25922652315918e-07	0.0139851702887932	0.533086	0.407	0.197
WSB1.3	WSB1	4.35083260309437e-07	0.0142859588522604	0.528899	0.477	0.247
RPL14.3	RPL14	1.18357980056162e-11	3.88628427514408e-07	0.522525	1	0.886
SERINC1.2	SERINC1	3.24322159772522e-08	0.00106491181161308	0.51244	0.535	0.266
GFI1	GFI1	8.21408932395215e-07	0.0269709622951969	0.511742	0.279	0.104
PXN	PXN	2.77279603243959e-09	9.1044757725154e-05	0.502235	0.43	0.178
MYL6.2	MYL6	4.56753465097306e-08	0.001499750002647	0.500491	0.953	0.802
NSMAF.1	NSMAF	3.58674212911652e-09	0.000117770677809541	0.492446	0.384	0.157
KDM5B.1	KDM5B	3.89663654645984e-10	1.27946061003009e-05	0.492221	0.291	0.094
CD82.2	CD82	1.77436614926117e-07	0.00582613125109904	0.487691	0.605	0.343
RPL12.2	RPL12	2.9510626894438e-07	0.00968981434078872	0.486506	0.93	0.801
RPL19.3	RPL19	2.98094028964862e-09	9.78791744106123e-05	0.484618	0.965	0.849
DNAJB1.3	DNAJB1	7.97608301079005e-14	2.61894685659291e-09	0.48158	0.698	0.326
PRKAR2B.1	PRKAR2B	1.45269215302617e-06	0.0476991468446144	0.473519	0.291	0.123
CITED2	CITED2	6.61424988873348e-09	0.000217178895096564	0.472175	0.488	0.209
SNAP23.1	SNAP23	1.40739168428126e-09	4.62117059533752e-05	0.471773	0.349	0.129
TNFSF14	TNFSF14	4.56209989120293e-08	0.00149796549927648	0.468859	0.465	0.199
PYGB	PYGB	7.17474877277129e-08	0.00235582875953945	0.466657	0.279	0.101
TSC22D1	TSC22D1	2.45267444211017e-15	8.05335653066874e-11	0.463678	0.302	0.073
WDR37	WDR37	1.20798055241108e-06	0.0396640414384177	0.455078	0.256	0.099
PPM1B.1	PPM1B	3.88231948596586e-07	0.0127475960321689	0.451963	0.395	0.179
ZEB2.2	ZEB2	1.23198293116741e-06	0.0404521595448819	0.447349	0.442	0.212
MED29	MED29	8.6215676785093e-07	0.0283089174723853	0.437501	0.407	0.193
RPL29.2	RPL29	1.20305071889431e-06	0.0395021703548948	0.427065	0.988	0.815
ZBTB33	ZBTB33	1.06104084617366e-08	0.000348392761841123	0.423258	0.256	0.083
SRRM2.1	SRRM2	6.13547400600151e-07	0.0201458288987059	0.42296	0.895	0.702
BRI3.3	BRI3	2.61861856826214e-08	0.000859823406888873	0.418725	0.5	0.234
RHOH	RHOH	1.08075099136079e-11	3.54864588013317e-07	0.405529	0.465	0.171
RAB1A.2	RAB1A	1.1374657241495e-06	0.0373486870524488	0.397682	0.488	0.248
PGD.3	PGD	1.30763487972225e-06	0.0429361912756802	0.394487	0.395	0.18
TYROBP.3	TYROBP	5.32919466854107e-21	1.74984106941546e-16	0.363029	0.884	0.288
NABP1.3	NABP1	6.26147335579047e-07	0.020559547763738	0.350108	0.314	0.128
LOC100060688.1	LOC100060688	2.60530961780072e-21	8.55453413004865e-17	0.330242	0.314	0.056
SLC2A6.2	SLC2A6	6.1155456990162e-09	0.000200803943027197	0.295855	0.314	0.111
LYN.3	LYN	1.01709916761351e-11	3.33964511685897e-07	0.25448	0.477	0.179
SDCBP.3	SDCBP	2.84793837096243e-07	0.00935120564105514	0.25012	0.605	0.301
ACTB.1	ACTB	6.03724442335805e-07	0.0198232920640961	-0.475421	0.988	0.981
RPL13A.3	RPL13A	8.83262762134989e-08	0.00290019327947024	-0.525446	0.953	0.912
B2M.1	B2M	1.24666607988559e-14	4.09342807330432e-10	-0.591466	1	0.994
RPS21.3	RPS21	2.9482999785156e-09	9.68074297945596e-05	-0.657835	0.965	0.9
RPL38.3	RPL38	6.65462774150333e-10	2.18504701892262e-05	-0.674217	0.953	0.901
LOC100056062.2	LOC100056062	6.80192870168791e-12	2.23341328919923e-07	-0.71346	0.953	0.954
TPT1.2	TPT1	1.13565930665801e-12	3.72893733341157e-08	-0.745386	0.977	0.974
RPS27.3	RPS27	3.10331314077848e-11	1.01897286977461e-06	-0.758165	0.93	0.926
TMSB4X.2	TMSB4X	1.10999328585442e-17	3.64466295410299e-13	-0.818172	1	0.98
CORO1A.3	CORO1A	1.29684989288671e-06	0.0425820662329352	-0.820946	0.5	0.684
CD44.2	CD44	2.56676033533267e-09	8.42795756106481e-05	-0.839393	0.837	0.877
ARPC2.2	ARPC2	3.18123034558962e-09	0.000104455698397435	-0.842883	0.698	0.793
JAK1.3	JAK1	7.16406977186512e-07	0.0235232230959191	-0.876858	0.442	0.644
PLEK.3	PLEK	4.51832505014056e-10	1.48359203021365e-05	-0.893062	0.5	0.204
KLF6.2	KLF6	1.41154169057461e-06	0.0463479714100174	-0.909942	0.837	0.848
EQMHCB2.2	EQMHCB2	8.77619501730185e-24	2.88166363393106e-19	-0.918146	1	0.996
RGS10.2	RGS10	2.73366916000835e-07	0.00897600268688741	-0.94636	0.023	0.276
SETX.2	SETX	1.21788512398056e-06	0.0399892580459017	-0.960293	0.302	0.534
MPC2.2	MPC2	5.4306326664044e-07	0.0178314823601389	-0.962301	0.151	0.404
WDR1	WDR1	1.23469074476092e-07	0.00405410706042249	-0.970183	0.326	0.558
PPIB.3	PPIB	4.6516483694915e-09	0.000152736874212254	-0.97681	0.721	0.778
IDH2.2	IDH2	1.12674569101189e-06	0.0369966947643753	-0.992657	0.186	0.415
FAM78A.2	FAM78A	4.25764455999985e-08	0.00139799759127595	-0.996765	0	0.266
LOC100056988.3	LOC100056988	4.48041374150371e-07	0.0147114385202274	-1.00518	0.023	0.264
CYFIP2.3	CYFIP2	1.62180722717075e-07	0.00532520403041514	-1.02221	0.012	0.262
CDC42EP3.2	CDC42EP3	8.6005653079332e-07	0.0282399561885987	-1.02892	0.035	0.267
IL16.3	IL16	1.127961374084e-06	0.037036611718048	-1.0316	0.058	0.293
MHCB3.2	MHCB3	1.2146686406157e-06	0.0398836448146165	-1.03804	0.093	0.34
APBB1IP.2	APBB1IP	5.80187335369064e-07	0.0190504511568432	-1.03857	0.244	0.481
EQMCE1	EQMCE1	1.61485301791552e-12	5.3023698843256e-08	-1.04031	0.558	0.762
PSMB9.3	PSMB9	2.73530622011512e-07	0.008981377973748	-1.04247	0.267	0.493
PREX1.1	PREX1	8.28832205373422e-07	0.0272147054634363	-1.04896	0.093	0.337
LOC100060996.2	LOC100060996	2.35504841184223e-07	0.00773280146028397	-1.0518	0.035	0.284
UGCG	UGCG	4.55210590166852e-07	0.0149468397281286	-1.06082	0.047	0.294
RASAL2.2	RASAL2	1.39295399500917e-07	0.0045737644426126	-1.07507	0.012	0.266
HINT1.2	HINT1	6.09309383310692e-11	2.00066736010066e-06	-1.09112	0.488	0.703
TCOF1.2	TCOF1	4.25777040106734e-08	0.00139803891119046	-1.09254	0.081	0.367
PAG1.1	PAG1	9.24499485723616e-07	0.0303559406137349	-1.11215	0.186	0.432
LOC100050473.1	LOC100050473	5.58893375692873e-09	0.000183512639908755	-1.11335	0.14	0.454
ARHGAP15.2	ARHGAP15	1.27175356256526e-07	0.00417580282268303	-1.12807	0.012	0.267
HMGB2.2	HMGB2	9.28235446264907e-07	0.0304786108781082	-1.14307	0.233	0.478
GIMAP6.2	GIMAP6	6.02953655358381e-09	0.000197979832736924	-1.15675	0.221	0.513
ZNF292.3	ZNF292	1.09524489805012e-06	0.0359623662274757	-1.16791	0.233	0.464
ZFP36L1.1	ZFP36L1	7.25690186332476e-08	0.00238280372682269	-1.20235	0.407	0.634
TNIK.3	TNIK	2.19468134738688e-08	0.000720623620414483	-1.20347	0	0.275
CLEC2B.2	CLEC2B	4.16685880093471e-09	0.000136818808728691	-1.20431	0.116	0.432
EPSTI1.2	EPSTI1	7.84867975348169e-08	0.00257711399705571	-1.2062	0.198	0.472
LIMD2.2	LIMD2	3.78075751089885e-07	0.0124141172870364	-1.20678	0.047	0.301
MT-s-rRNA.1	MT-s-rRNA	1.91514252735035e-24	6.28837048855486e-20	-1.21219	1	0.994
LOC102151033.3	LOC102151033	2.08126186288287e-09	6.83382332677591e-05	-1.23362	0.012	0.318
TIFA.2	TIFA	2.18493657045172e-09	7.17423922907822e-05	-1.2426	0.047	0.36
RALGDS.2	RALGDS	1.47429846148169e-07	0.00484085899827513	-1.26052	0.035	0.295
CD53.2	CD53	5.25448361813534e-08	0.00172530969601474	-1.26519	0.372	0.593
ACTR3.2	ACTR3	6.68334516708459e-13	2.19447638561222e-08	-1.26701	0.453	0.697
SLFN5.3	SLFN5	7.3033312607473e-09	0.000239804881946638	-1.29334	0.035	0.331
CXCR3.3	CXCR3	6.94046538507117e-09	0.000227890180918812	-1.29559	0	0.29
RAPGEF6.3	RAPGEF6	2.21700657869982e-10	7.27954110116086e-06	-1.30048	0.081	0.437
TMEM123.3	TMEM123	5.63802320948698e-10	1.85124492083505e-05	-1.30514	0.221	0.539
TNFSF13B.3	TNFSF13B	2.48787315222852e-09	8.16893149534234e-05	-1.30737	0.012	0.317
NCR3.3	NCR3	1.16495281165284e-08	0.000382512255706211	-1.32161	0.023	0.316
CXCR6.3	CXCR6	4.61086473365714e-08	0.00151397743529632	-1.33134	0.012	0.279
ZFP36L2.2	ZFP36L2	1.9449905728059e-11	6.38637654580818e-07	-1.3466	0.605	0.756
F2R.3	F2R	1.4015248018825e-08	0.000460190668698119	-1.34756	0.012	0.294
GPR25.3	GPR25	9.06247674352002e-07	0.029756642387348	-1.3507	0.035	0.271
TNFRSF1B.2	TNFRSF1B	8.39550665872945e-10	2.75666461139381e-05	-1.35699	0.023	0.342
SLC4A7.3	SLC4A7	6.81519821442392e-10	2.23777033370609e-05	-1.36605	0.023	0.345
WARS.2	WARS	9.1552528955656e-09	0.000300612728825897	-1.36864	0.221	0.505
LOC100054448.2	LOC100054448	6.66266595136825e-11	2.18768636513177e-06	-1.36917	0.174	0.531
BCL11B.3	BCL11B	7.4659913668504e-09	0.000245145826530533	-1.3758	0.012	0.302
FAM129A.2	FAM129A	3.21737786088494e-11	1.05642602062157e-06	-1.38292	0.047	0.41
LOC102148185.2	LOC102148185	2.71452485601335e-08	0.000891314236471984	-1.39224	0.093	0.386
FYN.3	FYN	2.50507592182879e-10	8.22541678932483e-06	-1.39643	0.012	0.343
EVI2B.2	EVI2B	2.11608255869202e-07	0.00694815708146526	-1.40668	0.186	0.44
RORA.3	RORA	1.98542668250932e-08	0.000651914851201936	-1.41269	0.023	0.304
ANXA2.3	ANXA2	4.11937848965201e-08	0.00135259792707724	-1.41605	0.477	0.624
EPB41.1	EPB41	1.36267472049221e-10	4.47434244473617e-06	-1.41679	0	0.338
IL32.3	IL32	6.60744842718301e-10	2.16955569106554e-05	-1.43025	0.233	0.539
TRIM22.2	TRIM22	4.3906633049755e-10	1.44167429618871e-05	-1.43144	0.012	0.336
CD69.3	CD69	5.74566089110534e-07	0.0188658775359444	-1.43699	0.047	0.29
JUNB.2	JUNB	1.82836093860001e-11	6.00342314189313e-07	-1.43774	0.651	0.814
JUND.2	JUND	1.10676018574252e-23	3.63404706988556e-19	-1.44893	0.802	0.941
LOC100061035.3	LOC100061035	6.7269099342314e-12	2.20878087690488e-07	-1.44932	0.023	0.396
LOC100071401.3	LOC100071401	4.96395666185306e-11	1.62991516991945e-06	-1.4655	0.302	0.597
LGALS3BP.2	LGALS3BP	2.38092446057704e-12	7.81776546630473e-08	-1.46886	0.023	0.405
RBPJ.3	RBPJ	3.91429879939223e-10	1.28526001078044e-05	-1.49858	0.291	0.567
CD5.3	CD5	1.44549005453711e-09	4.74626659407259e-05	-1.50058	0.023	0.334
MT-l-rRNA.2	MT-l-rRNA	4.17101457568942e-34	1.36955263592762e-29	-1.5039	0.988	0.995
PSIP1.3	PSIP1	5.07335293018355e-12	1.66583543462577e-07	-1.50767	0.163	0.531
MCL1.2	MCL1	1.31020169082007e-19	4.30204725180768e-15	-1.52971	0.64	0.869
EZR.2	EZR	2.63559296077715e-14	8.65396948671178e-10	-1.53855	0.512	0.75
PTPRCAP.3	PTPRCAP	3.99350144887934e-12	1.31126620073953e-07	-1.58926	0.488	0.679
ITGB2.3	ITGB2	3.30281709065793e-12	1.08447999171753e-07	-1.59346	0.058	0.431
SLA.3	SLA	4.98484076357481e-11	1.63677246471979e-06	-1.59593	0.058	0.421
SORL1.3	SORL1	1.97434624456559e-11	6.48276589403112e-07	-1.60082	0.023	0.385
DQA.1.2	DQA.1	1.86677825297848e-11	6.12956639365483e-07	-1.60678	0.012	0.373
LOC111771933.1	LOC111771933	8.20296901234293e-19	2.6934448752028e-14	-1.629	0.395	0.788
LOC111775205.3	LOC111775205	6.38858018089284e-11	2.09769030239616e-06	-1.62952	0.07	0.417
EVL.2	EVL	2.6381798503765e-14	8.66246353871124e-10	-1.64005	0.012	0.44
CD8A.3	CD8A	7.2587326795222e-09	0.000238340487532111	-1.65469	0.023	0.317
RGCC.3	RGCC	4.71467959427515e-09	0.000154806504478024	-1.66129	0.035	0.332
LOC100146250.2	LOC100146250	4.57694926455414e-14	1.50284129101635e-09	-1.66348	0	0.424
EGR1.2	EGR1	4.16880791228701e-08	0.00136882807799944	-1.6767	0.105	0.392
STK17B.3	STK17B	1.66307792173283e-14	5.46071635600976e-10	-1.69298	0.384	0.69
COTL1.2	COTL1	3.26811016319532e-16	1.07308397208518e-11	-1.7025	0.198	0.638
ETS1.3	ETS1	2.64690264357778e-13	8.69110483018763e-09	-1.71646	0.291	0.608
SH2D1A.3	SH2D1A	1.70575291230687e-10	5.60083968755961e-06	-1.73111	0	0.335
PTMS.2	PTMS	2.95934085389623e-17	9.71699569376827e-13	-1.74066	0.453	0.758
LAG3.3	LAG3	9.50161152409195e-12	3.11985414393559e-07	-1.74101	0	0.368
LOC100630497.3	LOC100630497	4.03659466568003e-08	0.00132541585847604	-1.75725	0.244	0.523
PNRC1.3	PNRC1	1.88259720165896e-12	6.18150791164718e-08	-1.76502	0.453	0.724
RRP1B.3	RRP1B	1.06708206861409e-13	3.50376397229436e-09	-1.78666	0.081	0.487
UBD.3	UBD	2.18282526336186e-12	7.16730675224866e-08	-1.8092	0	0.384
PRF1.3	PRF1	1.0002039660056e-10	3.28416972237938e-06	-1.81887	0.012	0.353
EMB.1	EMB	1.90285076868232e-12	6.2480104989684e-08	-1.83213	0.012	0.396
LOC100057107.3	LOC100057107	6.32226273590945e-16	2.07591496933587e-11	-1.83983	0.035	0.497
ITGB1.3	ITGB1	6.43552146787836e-16	2.11310347397786e-11	-1.85714	0.337	0.689
CGA.3	CGA	8.23713712734718e-09	0.000270466397576445	-1.88468	0	0.288
MARCKSL1.2	MARCKSL1	3.12924419595111e-10	1.02748733174055e-05	-1.91104	0.012	0.341
IRF7.2	IRF7	7.35692193401031e-14	2.41564531703228e-09	-1.91789	0.244	0.614
DQB.1.2	DQB.1	1.46535287791596e-09	4.81148617463705e-05	-1.92449	0.012	0.323
LCK.3	LCK	8.27405964792959e-16	2.71678748539768e-11	-1.93006	0.023	0.485
HCST.3	HCST	4.69310647406129e-16	1.54098151075802e-11	-1.93703	0.221	0.626
KLRK1.3	KLRK1	7.2648626226953e-12	2.385417642162e-07	-1.93936	0.012	0.382
LOC100146890.2	LOC100146890	1.77587652251384e-24	5.83109056167419e-20	-1.95156	0.384	0.806
FOSB.1	FOSB	6.97729618112929e-16	2.2909952010738e-11	-1.97035	0.174	0.6
JAML.2	JAML	7.48920398987169e-13	2.45908013007437e-08	-1.9852	0.012	0.406
LOC102147555.3	LOC102147555	1.65182440284328e-14	5.42376542673592e-10	-2.01466	0.023	0.462
IFI27.2	IFI27	3.76853243815041e-13	1.23739762606669e-08	-2.02858	0.453	0.704
LOC111771758.2	LOC111771758	7.54823370748305e-19	2.47846253785206e-14	-2.03979	0.023	0.539
BIRC3.2	BIRC3	9.5066700488391e-15	3.12151511053632e-10	-2.06211	0.105	0.53
RN18S.1	RN18S	5.59652585490905e-45	1.83761926445939e-40	-2.09323	0.942	0.998
LOC111771923.2	LOC111771923	3.01699357652424e-35	9.90629840851733e-31	-2.11723	0.628	0.969
CD3D.3	CD3D	5.45602104141406e-17	1.79148450894831e-12	-2.13314	0.023	0.505
CXCR4.1	CXCR4	1.40576038386716e-11	4.61581422042783e-07	-2.1464	0.012	0.378
NFKBIA.2	NFKBIA	4.51005023400932e-08	0.00148087499433696	-2.15601	0.36	0.585
STK17A.3	STK17A	4.60285324996029e-21	1.51134686462446e-16	-2.19488	0.035	0.59
KIAA1551.2	KIAA1551	2.53705278354824e-21	8.33041281478066e-17	-2.2402	0.058	0.628
LOC102149732.2	LOC102149732	4.49297167894997e-23	1.47526725078322e-18	-2.29412	0.035	0.62
LOC111771973.3	LOC111771973	3.04736366764748e-18	1.00060186027205e-13	-2.3867	0.047	0.542
DUSP1.3	DUSP1	6.09471707651613e-17	2.00120035207407e-12	-2.43117	0.186	0.617
FYB1.3	FYB1	2.76090428951339e-21	9.06542923461723e-17	-2.52899	0.035	0.59
ZFP36.2	ZFP36	8.1840505134523e-20	2.68723298609206e-15	-2.53366	0.209	0.668
JUN.2	JUN	6.51818634637688e-22	2.14024648683285e-17	-2.5455	0.616	0.819
LOC100630393.3	LOC100630393	5.60315352788593e-27	1.83979546088134e-22	-2.55114	0.012	0.669
HOPX.3	HOPX	6.458074828693e-17	2.12050887000135e-12	-2.55927	0	0.486
PLAC8.1	PLAC8	1.98599358588267e-16	6.52100993924574e-12	-2.60389	0.081	0.542
LOC102149605.3	LOC102149605	5.54971352752394e-19	1.82224843676248e-14	-2.61484	0.07	0.57
CD2.3	CD2	7.98104947283962e-23	2.62057759440689e-18	-2.67108	0.012	0.601
GLIPR1.2	GLIPR1	6.63939225463923e-27	2.18004444681079e-22	-2.70505	0.023	0.673
PTPRC.2	PTPRC	6.98767729921139e-41	2.29440384119606e-36	-2.71537	0.547	0.928
LOC100146699.3	LOC100146699	6.53078994900874e-29	2.14438487975702e-24	-2.83878	0.023	0.699
LTB.3	LTB	1.3969774859542e-19	4.58697557513063e-15	-2.90702	0.012	0.552
DQA.5	DQA	1.84841509890128e-26	6.06927097724234e-22	-2.91876	0.047	0.681
LOC100147522.3	LOC100147522	4.66824882861691e-09	0.000153281950287636	-2.96517	0	0.295
FABP5.2	FABP5	4.54544463965048e-22	1.49249674742923e-17	-2.97238	0.116	0.646
LOC100147160.3	LOC100147160	7.62072997370149e-32	2.50226668686488e-27	-3.05607	0.012	0.734
DRB.5	DRB	2.27432334061425e-31	7.4677406889069e-27	-3.07476	0.442	0.855
CD3G.3	CD3G	2.6371950959542e-27	8.65923009756562e-23	-3.09773	0.035	0.686
MNDA.2	MNDA	1.15900107872214e-30	3.80558004198416e-26	-3.20391	0.023	0.723
FOS.2	FOS	1.50252851026315e-29	4.93355236344906e-25	-3.22798	0.302	0.822
CTSW.3	CTSW	1.76257991297083e-21	5.78743114423971e-17	-3.24909	0.035	0.592
CD3E.3	CD3E	1.92728502008929e-29	6.3282403634632e-25	-3.41833	0.023	0.707
GZMA.3	GZMA	1.0128893434995e-13	3.32582215938061e-09	-3.73897	0.012	0.427
DQB.4	DQB	1.28211495329251e-35	4.20982444913595e-31	-3.74563	0.105	0.813
CCL4.3	CCL4	3.06090976316231e-11	1.00504972073434e-06	-3.80214	0.093	0.439
CD74.2	CD74	5.08831322959316e-41	1.67074764893691e-36	-3.92241	0.128	0.87
DRA.3	DRA	1.99753572647309e-37	6.5589085578744e-33	-4.17222	0.047	0.813
CCL5.3	CCL5	4.44388937229825e-24	1.45915107539413e-19	-4.25358	0.035	0.633

## Sheet: MoMa
ID	gene	p_val	p_val_adj	avg_log2FC	pct.1	pct.2													Summary
APOE.1	APOE	0	0	5.2229	0.813	0.111
C1QA.1	C1QA	0	0	5.15996	0.851	0.103
LOC102148710.1	LOC102148710	0	0	5.07718	0.89	0.111
C1QB.1	C1QB	0	0	4.98761	0.847	0.066
GPNMB.1	GPNMB	0	0	4.30686	0.849	0.075
C1QC.1	C1QC	0	0	4.09262	0.786	0.036
LOC100069029.1	LOC100069029	0	0	4.09037	0.771	0.031
LOC100630171.1	LOC100630171	0	0	4.01502	0.921	0.102
CD163.1	CD163	0	0	3.91332	0.856	0.034
MARCO.1	MARCO	0	0	3.79396	0.677	0.03
LYZ.1	LYZ	0	0	3.72305	0.711	0.032
CTSZ.1	CTSZ	0	0	3.68125	0.972	0.119
PSAP.1	PSAP	0	0	3.55196	0.983	0.406
LOC102148763.1	LOC102148763	0	0	3.22583	0.701	0.017
CYBB.1	CYBB	0	0	3.20998	0.947	0.108
FTH1.1	FTH1	1.5038198013284e-251	4.9377923176618e-247	3.19582	0.996	0.664
LOC100630595.1	LOC100630595	1.41833616171547e-258	4.65710678699274e-254	3.1765	0.998	0.644
CTSS.1	CTSS	0	0	3.14277	0.979	0.321
CD68.1	CD68	0	0	3.04387	0.928	0.055
C4BPA.1	C4BPA	0	0	2.97951	0.792	0.032
LOC100052888.1	LOC100052888	0	0	2.8569	0.828	0.014
CD63.1	CD63	0	0	2.81489	0.964	0.153
SELENOP.1	SELENOP	0	0	2.8009	0.775	0.018
CCL8	CCL8	0	0	2.786	0.509	0.011
GRN.1	GRN	0	0	2.76551	0.979	0.131
CTSB.1	CTSB	0	0	2.72653	0.949	0.255
RNASE6.1	RNASE6	0	0	2.63746	0.911	0.088
BHLHE41.1	BHLHE41	0	0	2.6261	0.822	0.019
LOC111767398.1	LOC111767398	0	0	2.53339	0.93	0.136
SPP1	SPP1	1.72061311732957e-239	5.64963317075165e-235	2.50806	0.318	0.008
FTL.1	FTL	3.0508114020537e-234	1.00173392386433e-229	2.49338	1	0.665
LOC100050637.1	LOC100050637	0	0	2.46766	0.802	0.039
LGMN.1	LGMN	0	0	2.4656	0.905	0.048
COLEC12.1	COLEC12	0	0	2.43535	0.792	0.003
LOC100050760.1	LOC100050760	0	0	2.39598	0.928	0.195
LGALS3.1	LGALS3	5.55305857210725e-180	1.82334678215142e-175	2.35577	0.922	0.387
S100P.1	S100P	0	0	2.34733	0.941	0.177
LAMP1.1	LAMP1	0	0	2.30549	0.966	0.254
LRP1.1	LRP1	0	0	2.28874	0.854	0.008
SIGLEC1.1	SIGLEC1	0	0	2.27118	0.849	0.007
SCPEP1.1	SCPEP1	0	0	2.25646	0.907	0.036
PLTP.1	PLTP	0	0	2.23888	0.56	0.03
CTSD.1	CTSD	6.25165164668088e-199	2.05272981818767e-194	2.22716	0.947	0.406
PRDX1.1	PRDX1	2.64045622601689e-235	8.66993801812647e-231	2.2081	0.97	0.453
NPC2.1	NPC2	9.96597349740187e-280	3.2723273978719e-275	2.20007	0.985	0.45
CXCL14.1	CXCL14	0	0	2.19902	0.762	0.007
CD36.1	CD36	0	0	2.16301	0.82	0.015
HSD11B1.1	HSD11B1	0	0	2.16148	0.83	0.039
CXCL1.1	CXCL1	0	0	2.15651	0.813	0.044
MSR1.1	MSR1	0	0	2.15618	0.769	0.005
TFRC.1	TFRC	0	0	2.15546	0.809	0.044
SERPINB1.1	SERPINB1	0	0	2.15269	0.924	0.14
FCGRT.1	FCGRT	0	0	2.12841	0.896	0.054
TYROBP.1	TYROBP	0	0	2.12678	0.985	0.211
BLOC1S1.1	BLOC1S1	9.18678259203904e-249	3.01648006409602e-244	2.11867	0.97	0.374
FCER1G.1	FCER1G	0	0	2.11731	0.974	0.182
UCP2.1	UCP2	1.78601970065502e-281	5.86439568710076e-277	2.10532	0.957	0.283
SPI1.1	SPI1	0	0	2.10382	0.96	0.073
ANXA2.1	ANXA2	9.79169380891849e-196	3.21510266215839e-191	2.09601	0.966	0.577
RNF130.1	RNF130	0	0	2.02966	0.951	0.156
CXCL16.1	CXCL16	0	0	2.02917	0.955	0.165
HMOX1.1	HMOX1	0	0	2.02838	0.853	0.031
SDCBP.1	SDCBP	0	0	2.02759	0.947	0.224
CST3.1	CST3	2.50328021533658e-28	8.21952058705766e-24	2.02601	0.792	0.387
LOC100064221.1	LOC100064221	0	0	2.02546	0.713	0.011
ALDH2.1	ALDH2	0	0	2.02323	0.871	0.04
RGCC.1	RGCC	1.00105895955315e-208	3.28697709369277e-204	2.02245	0.862	0.257
OLFM4	OLFM4	3.87138680485933e-203	1.27116985737556e-198	1.99782	0.265	0.006
LMNA.1	LMNA	0	0	1.98343	0.786	0.07
SULT1C4.1	SULT1C4	0	0	1.9692	0.769	0.008
ATP6V0C.1	ATP6V0C	1.58594212887077e-263	5.20744098014719e-259	1.95181	0.975	0.388
CYBA.1	CYBA	9.93077674521336e-249	3.26077054429081e-244	1.9476	0.992	0.599
IFI6.1	IFI6	2.48172990010189e-234	8.14876012698456e-230	1.93703	0.947	0.29
PLBD1.1	PLBD1	0	0	1.93568	0.885	0.091
ALDH1A1.1	ALDH1A1	0	0	1.90296	0.722	0.008
ATOX1.1	ATOX1	0	0	1.89805	0.9	0.134
LAPTM4A.1	LAPTM4A	1.97953633481059e-253	6.49980755535056e-249	1.88117	0.936	0.309
MRC1.1	MRC1	0	0	1.8791	0.673	0.006
LOC100066253.1	LOC100066253	0	0	1.87397	0.554	0.036
MARC1.1	MARC1	0	0	1.86478	0.788	0.006
ADAP2.1	ADAP2	0	0	1.83026	0.794	0.009
FABP5	FABP5	4.80941777941557e-101	1.5791723278711e-96	1.82876	0.945	0.596
IFI27	IFI27	3.71504139727988e-169	1.21983384279685e-164	1.81519	0.968	0.665
CCL15	CCL15	0	0	1.81306	0.437	0.006
PLEKHO1.1	PLEKHO1	0	0	1.80009	0.888	0.034
MECR.1	MECR	0	0	1.79986	0.892	0.094
ANXA4.1	ANXA4	0	0	1.79969	0.887	0.086
GNS.1	GNS	0	0	1.79819	0.885	0.078
CLEC12A.1	CLEC12A	0	0	1.76976	0.8	0.019
PLBD2.1	PLBD2	0	0	1.76916	0.917	0.063
TKT.1	TKT	0	0	1.74488	0.917	0.154
LIPA.1	LIPA	0	0	1.73662	0.779	0.02
LOC100050835.1	LOC100050835	1.12644103823953e-250	3.69866914905949e-246	1.72265	0.949	0.275
TIMP2.1	TIMP2	0	0	1.72117	0.87	0.027
BSG.1	BSG	4.63604718989121e-190	1.52224609480078e-185	1.71642	0.898	0.298
PRNP.1	PRNP	0	0	1.70607	0.815	0.029
ATP6V1F.1	ATP6V1F	2.5581594808403e-279	8.39971665533912e-275	1.69186	0.94	0.22
DAB2.1	DAB2	0	0	1.68991	0.779	0.003
KCTD12.1	KCTD12	5.14212233848405e-271	1.68841586984124e-266	1.68061	0.913	0.196
CTSA.1	CTSA	3.39647945042362e-290	1.1152340275466e-285	1.68037	0.919	0.194
SPARC.1	SPARC	0	0	1.67576	0.715	0.006
SLC11A1.1	SLC11A1	0	0	1.67261	0.728	0.047
VIM.1	VIM	1.11269686182674e-169	3.6535401458081e-165	1.67025	0.994	0.807
ACO1.1	ACO1	0	0	1.64949	0.843	0.029
LOC106783161.1	LOC106783161	0	0	1.64669	0.705	0.002
KLF4.1	KLF4	0	0	1.6457	0.851	0.033
HSPB1.1	HSPB1	0	0	1.63767	0.896	0.089
RRBP1.1	RRBP1	0	0	1.62673	0.9	0.137
NAPSA.1	NAPSA	0	0	1.62627	0.62	0.006
LOC100067608.1	LOC100067608	0	0	1.61752	0.762	0.002
LOC100054260.1	LOC100054260	0	0	1.6167	0.779	0.006
AKR1A1.1	AKR1A1	0	0	1.61325	0.83	0.026
TCF7L2.1	TCF7L2	0	0	1.60847	0.805	0.011
MLANA	MLANA	8.65295199565156e-279	2.84119678777219e-274	1.60526	0.391	0.012
MPEG1.1	MPEG1	0	0	1.59341	0.779	0.006
DCSTAMP.1	DCSTAMP	0	0	1.59178	0.665	0.007
BLVRB.1	BLVRB	0	0	1.58767	0.87	0.103
LHFPL2.1	LHFPL2	0	0	1.58284	0.832	0.039
NAAA.1	NAAA	2.89981285680139e-205	9.52153551530736e-201	1.57005	0.868	0.231
DNASE2.1	DNASE2	0	0	1.55815	0.828	0.04
CAT.1	CAT	0	0	1.54795	0.866	0.131
LOC100055750.1	LOC100055750	0	0	1.54425	0.722	0.014
CEBPB.1	CEBPB	2.32976101681279e-237	7.6497702987048e-233	1.52975	0.968	0.318
LOC100630139	LOC100630139	0	0	1.52057	0.531	0.005
MAFB.1	MAFB	0	0	1.51344	0.588	0.006
AIF1.1	AIF1	0	0	1.50928	0.822	0.016
ILT11A.1	ILT11A	0	0	1.49943	0.862	0.044
LOC100051526.1	LOC100051526	0	0	1.49461	0.694	0.019
SDC1.1	SDC1	0	0	1.48925	0.733	0.011
ATP6V1G1.1	ATP6V1G1	1.59255813835993e-162	5.22916464730485e-158	1.48358	0.958	0.457
CEBPD.1	CEBPD	0	0	1.48296	0.802	0.047
SORT1.1	SORT1	0	0	1.48287	0.832	0.03
LTA4H.1	LTA4H	0	0	1.48114	0.716	0.041
MYOF.1	MYOF	0	0	1.47415	0.781	0.009
PPARG.1	PPARG	0	0	1.4741	0.773	0.029
ITGB5.1	ITGB5	0	0	1.46885	0.735	0.004
PDLIM1.1	PDLIM1	0	0	1.45226	0.692	0.018
GPD1.1	GPD1	0	0	1.45123	0.544	0.01
PLIN2.1	PLIN2	1.16616564247177e-280	3.82910488705606e-276	1.45069	0.841	0.135
LOC111775204.1	LOC111775204	0	0	1.44208	0.8	0.008
ATP6AP1.1	ATP6AP1	6.42762539279694e-295	2.11051079772487e-290	1.43772	0.938	0.182
AXL.1	AXL	0	0	1.43764	0.709	0.004
OLR1.1	OLR1	0	0	1.43186	0.758	0.035
ALDH3A2.1	ALDH3A2	0	0	1.42795	0.837	0.084
LST1.1	LST1	0	0	1.42731	0.817	0.085
ADAM9.1	ADAM9	0	0	1.41906	0.826	0.028
ANGPTL4.1	ANGPTL4	0	0	1.41836	0.667	0.008
CD164.1	CD164	4.50456373253717e-245	1.47907350157858e-240	1.4091	0.862	0.176
LOC100054251.1	LOC100054251	0	0	1.40012	0.811	0.104
TPM4.1	TPM4	1.55278904273548e-277	5.09858282182194e-273	1.39847	0.904	0.165
TALDO1.1	TALDO1	2.73817852823465e-177	8.99080919745848e-173	1.39526	0.962	0.446
EPB41L2.1	EPB41L2	0	0	1.3884	0.836	0.041
LOC102148672.1	LOC102148672	0	0	1.38731	0.56	0.01
ALDH3B1.1	ALDH3B1	0	0	1.3771	0.79	0.006
ETHE1.1	ETHE1	0	0	1.37705	0.832	0.099
TXN.1	TXN	6.94358433274911e-100	2.27992591565817e-95	1.37611	0.943	0.505
OGFRL1.1	OGFRL1	0	0	1.37489	0.815	0.027
CCDC88A.1	CCDC88A	0	0	1.37075	0.817	0.029
GUSB.1	GUSB	0	0	1.36996	0.875	0.117
LOC100051036.1	LOC100051036	0	0	1.36858	0.754	0.027
LOC106782413.1	LOC106782413	0	0	1.35933	0.72	0.015
LOC100058098.1	LOC100058098	5.62427823359586e-269	1.8467317580012e-264	1.35767	0.766	0.108
PNPLA2.1	PNPLA2	0	0	1.35638	0.87	0.102
ASPH.1	ASPH	0	0	1.34943	0.758	0.022
VEGFB.1	VEGFB	0	0	1.34551	0.824	0.091
CFP.1	CFP	0	0	1.34145	0.775	0.023
PLD3.1	PLD3	1.67190838809282e-286	5.48971119230276e-282	1.34033	0.735	0.092
CPVL.1	CPVL	0	0	1.32785	0.539	0.004
LITAF.1	LITAF	0	0	1.3212	0.936	0.142
FGR.1	FGR	0	0	1.31683	0.909	0.125
LIMA1.1	LIMA1	0	0	1.31569	0.614	0.009
QKI.1	QKI	1.59017063836423e-289	5.22132529106894e-285	1.31251	0.894	0.149
LOC100061154.1	LOC100061154	0	0	1.30607	0.641	0.009
MIP-2BETA	MIP-2BETA	1.30832752455811e-256	4.29589342688655e-252	1.30564	0.353	0.01
DERA.1	DERA	7.72958689004316e-277	2.53800985534567e-272	1.30314	0.887	0.158
GLUL.1	GLUL	0	0	1.2993	0.784	0.065
PAK1.1	PAK1	0	0	1.29711	0.794	0.024
MYO1D.1	MYO1D	0	0	1.29655	0.595	0.007
MITF.1	MITF	0	0	1.29228	0.767	0.016
NCF1.1	NCF1	0	0	1.28863	0.796	0.031
PPT1.1	PPT1	0	0	1.28812	0.9	0.129
HIPK2.1	HIPK2	0	0	1.28264	0.766	0.074
DBI.1	DBI	6.87903880056553e-197	2.25873239016569e-192	1.28004	0.907	0.273
MPP1.1	MPP1	0	0	1.27619	0.828	0.067
ATP10A.1	ATP10A	0	0	1.27307	0.618	0.017
DDX60.1	DDX60	0	0	1.26543	0.692	0.044
CAVIN1.1	CAVIN1	0	0	1.26113	0.541	0.016
LOC100063252.1	LOC100063252	0	0	1.25573	0.849	0.073
MX2.1	MX2	1.05790617086678e-201	3.47363491204106e-197	1.25298	0.626	0.096
SERPINB8.1	SERPINB8	0	0	1.25079	0.73	0.005
APP.1	APP	0	0	1.24536	0.853	0.059
AGTRAP.1	AGTRAP	0	0	1.24324	0.858	0.055
NADK.1	NADK	0	0	1.24322	0.86	0.073
HSP90B1.1	HSP90B1	1.05506548739051e-136	3.46430752784675e-132	1.24313	0.943	0.428
C4BPB.1	C4BPB	0	0	1.24161	0.603	0.01
COX2	COX2	4.5820480071453e-125	1.50451546314616e-120	1.2415	0.981	0.94
ARSB.1	ARSB	0	0	1.24128	0.733	0.021
ALDOA.1	ALDOA	2.20451153512774e-172	7.23851362559194e-168	1.24037	0.964	0.372
SMS.1	SMS	0	0	1.2268	0.809	0.057
PGD.1	PGD	0	0	1.22553	0.851	0.098
ATP6V0B.1	ATP6V0B	1.59304216780993e-204	5.23075395800389e-200	1.22427	0.934	0.26
STX2.1	STX2	0	0	1.22102	0.802	0.021
CORO1B.1	CORO1B	0	0	1.21714	0.817	0.055
GFRA4.1	GFRA4	0	0	1.21634	0.601	0.002
ZEB2.1	ZEB2	3.63653628114875e-290	1.19405668791519e-285	1.2141	0.871	0.132
HNMT.1	HNMT	0	0	1.20187	0.682	0.003
TNFAIP6	TNFAIP6	9.98909998288026e-268	3.27992097937873e-263	1.19964	0.321	0.004
RNASE1	RNASE1	0	0	1.19505	0.518	0.001
YBX1.1	YBX1	1.30631828990177e-136	4.28929610489245e-132	1.19391	0.979	0.612
LOC100050034.1	LOC100050034	0	0	1.18763	0.543	0.015
MAMDC2.1	MAMDC2	0	0	1.18489	0.647	0.002
G6PD.1	G6PD	0	0	1.18247	0.841	0.096
PTGR1.1	PTGR1	0	0	1.17982	0.582	0.003
ACP5.1	ACP5	9.36501420799633e-140	3.0750024151956e-135	1.17568	0.898	0.339
LOC100054321.1	LOC100054321	0	0	1.17527	0.565	0.007
MNDA	MNDA	1.04988599744032e-109	3.44730067259529e-105	1.16824	0.974	0.676
DPYD.1	DPYD	0	0	1.16571	0.86	0.075
IFI30.1	IFI30	1.26722448250311e-224	4.16093158829895e-220	1.16561	0.845	0.157
KLHL25.1	KLHL25	0	0	1.1604	0.58	0.003
CAPG.1	CAPG	1.24690268593432e-147	4.09420496926536e-143	1.15399	0.974	0.465
NAGK.1	NAGK	9.1027136508143e-299	2.98887602724487e-294	1.15205	0.843	0.117
GLB1.1	GLB1	0	0	1.15196	0.756	0.049
TSPAN4.1	TSPAN4	0	0	1.15114	0.716	0.008
CEBPA.1	CEBPA	0	0	1.14876	0.664	0.004
HEBP1.1	HEBP1	1.73312213935735e-249	5.69070654457986e-245	1.1463	0.805	0.133
TMSB10	TMSB10	1.40297722563538e-75	4.60667572037376e-71	1.14431	0.962	0.718
LOC100054601.1	LOC100054601	4.33032410418854e-307	1.42186191961031e-302	1.14264	0.809	0.1
TSTD3.1	TSTD3	4.46825507647703e-305	1.46715155436123e-300	1.13638	0.817	0.105
ITGB2.1	ITGB2	3.36764407989747e-141	1.10576593363433e-136	1.13104	0.941	0.358
TCIRG1.1	TCIRG1	0	0	1.12492	0.887	0.123
RCAN1.1	RCAN1	0	0	1.11648	0.664	0.041
CTNNAL1.1	CTNNAL1	0	0	1.11556	0.681	0.026
CD300LF.1	CD300LF	0	0	1.11478	0.679	0.014
RHBG.1	RHBG	0	0	1.11384	0.558	0.004
CSF1R.1	CSF1R	0	0	1.11334	0.611	0.003
LOC102150778.1	LOC102150778	0	0	1.11257	0.777	0.034
HK3.1	HK3	0	0	1.11148	0.694	0.039
LOC100050797.1	LOC100050797	0	0	1.10841	0.667	0.025
CANX.1	CANX	9.81181638862244e-154	3.22170991120418e-149	1.10831	0.943	0.353
SMPDL3A.1	SMPDL3A	6.74771413127444e-199	2.21561193500396e-194	1.10619	0.851	0.188
ATP6V1A.1	ATP6V1A	0	0	1.10582	0.8	0.062
KCNE3.1	KCNE3	0	0	1.10578	0.696	0.015
TCN2.1	TCN2	0	0	1.10113	0.597	0.007
GM2A.1	GM2A	0	0	1.0995	0.607	0.02
BCAT1.1	BCAT1	0	0	1.09524	0.705	0.02
SIRPA.1	SIRPA	0	0	1.09473	0.871	0.068
CTSK	CTSK	5.98941569002317e-88	1.96662464181911e-83	1.09257	0.353	0.067
ATP6V1B2.1	ATP6V1B2	0	0	1.08918	0.832	0.101
LOC100630350.1	LOC100630350	1.95593632837305e-138	6.42231693421291e-134	1.08206	0.94	0.39
LOC100058767.1	LOC100058767	2.17472427787919e-306	7.14070716641632e-302	1.07671	0.762	0.087
CREG1.1	CREG1	0	0	1.07224	0.673	0.017
GSTO1.1	GSTO1	7.63328758418669e-223	2.5063899782677e-218	1.07126	0.819	0.149
ITGA7.1	ITGA7	0	0	1.0683	0.558	0.002
LEPROT.1	LEPROT	0	0	1.06483	0.847	0.086
VAT1.1	VAT1	0	0	1.06275	0.741	0.024
RNASEK.1	RNASEK	2.61215136168941e-160	8.57699899610718e-156	1.05912	0.926	0.299
ANXA5.1	ANXA5	7.1775046307922e-178	2.35673364552062e-173	1.05803	0.94	0.276
RASAL2	RASAL2	1.62932436743488e-189	5.34988656047244e-185	1.05301	0.845	0.186
NFE2L2.1	NFE2L2	3.00052560127531e-304	9.85222581178747e-300	1.05058	0.862	0.115
SELENOH.1	SELENOH	0	0	1.04122	0.811	0.074
TPP1.1	TPP1	0	0	1.04035	0.781	0.051
SLC31A1.1	SLC31A1	0	0	1.03628	0.686	0.008
EMP1.1	EMP1	0	0	1.03459	0.567	0.024
PRRT4	PRRT4	0	0	1.03333	0.548	0.002
ASS1.1	ASS1	0	0	1.03104	0.597	0.007
CLEC7A.1	CLEC7A	0	0	1.02991	0.73	0.025
STOM.1	STOM	2.34039368199818e-288	7.68468265484101e-284	1.02911	0.809	0.108
TM4SF19.1	TM4SF19	0	0	1.02286	0.571	0.005
CTNNB1.1	CTNNB1	8.0926274852866e-228	2.65721423479386e-223	1.01929	0.802	0.141
TGFBR1.1	TGFBR1	1.32192015299771e-284	4.34052482236799e-280	1.01287	0.777	0.099
NUPR1.1	NUPR1	0	0	1.01172	0.526	0.028
SIRPB2.1	SIRPB2	0	0	1.00899	0.662	0.008
LOC100056049.1	LOC100056049	6.42360806920649e-180	2.10919170952395e-175	1.00637	0.837	0.193
CPM.1	CPM	0	0	1.00124	0.677	0.014
ITM2C.1	ITM2C	1.08472417769624e-284	3.56169183746562e-280	0.998166	0.786	0.103
SHTN1.1	SHTN1	0	0	0.992847	0.715	0.008
TTYH3.1	TTYH3	0	0	0.992136	0.781	0.084
ATP6V0E1.1	ATP6V0E1	1.04177312683962e-120	3.42066206197788e-116	0.990971	0.966	0.543
C25H9orf16	C25H9orf16	1.10564044614379e-111	3.63037040491314e-107	0.98793	0.868	0.29
UNC93B1.1	UNC93B1	0	0	0.984787	0.786	0.036
RIN2.1	RIN2	0	0	0.983793	0.624	0.003
THY1	THY1	1.34016065554122e-244	4.4004175124696e-240	0.97844	0.321	0.007
STMN1	STMN1	4.59292135167582e-195	1.50808572582276e-190	0.978277	0.446	0.044
EGR2.1	EGR2	0	0	0.977565	0.626	0.044
EIF4A1.1	EIF4A1	1.91064464519298e-143	6.27360169249114e-139	0.975522	0.949	0.345
LOC102148014.1	LOC102148014	0	0	0.966815	0.8	0.053
DHRS3.1	DHRS3	0	0	0.964488	0.705	0.024
HEXB.1	HEXB	9.69743333418547e-299	3.1841522352798e-294	0.959424	0.796	0.097
LOC100064396.1	LOC100064396	0	0	0.955759	0.645	0.006
CAMKK2.1	CAMKK2	0	0	0.955017	0.792	0.062
BRI3.1	BRI3	1.37251228767911e-238	4.50664409659437e-234	0.952019	0.864	0.158
C5H1orf54	C5H1orf54	1.48254225995922e-206	4.86792751057608e-202	0.950648	0.879	0.176
BACE2.1	BACE2	0	0	0.950467	0.573	0.003
CLN8.1	CLN8	0	0	0.948845	0.673	0.011
HILPDA.1	HILPDA	0	0	0.947937	0.622	0.028
PLPP3	PLPP3	0	0	0.945435	0.49	0.003
APRT	APRT	3.10971786219397e-104	1.02107586005139e-99	0.944146	0.911	0.392
SQOR.1	SQOR	0	0	0.936998	0.767	0.075
GPR137B.1	GPR137B	4.59595205551405e-217	1.50908085742804e-212	0.936797	0.813	0.146
ITGAM.1	ITGAM	0	0	0.936151	0.643	0.018
PKM.1	PKM	1.93954377100884e-125	6.36849197210751e-121	0.928114	0.913	0.329
ADAM28.1	ADAM28	0	0	0.927937	0.62	0.004
DRAM2.1	DRAM2	0	0	0.927011	0.779	0.086
SLC44A2.1	SLC44A2	8.57061413999877e-200	2.8141611528686e-195	0.923369	0.673	0.109
ABCA1	ABCA1	0	0	0.921472	0.408	0.005
MFSD12.1	MFSD12	0	0	0.920475	0.654	0.014
TNFAIP2.1	TNFAIP2	0	0	0.916023	0.692	0.021
SEC14L2	SEC14L2	1.42179597523034e-307	4.66846708466882e-303	0.914039	0.495	0.024
LCP1.1	LCP1	6.00282794133824e-100	1.97102855453841e-95	0.912791	0.962	0.679
PRELID1.1	PRELID1	1.13073071804061e-121	3.71275431268636e-117	0.912649	0.9	0.335
ABCA3.1	ABCA3	0	0	0.910636	0.694	0.03
CD86.1	CD86	0	0	0.910126	0.622	0.018
EGLN3.1	EGLN3	0	0	0.909767	0.586	0.005
ARHGDIA.1	ARHGDIA	5.64708528595089e-115	1.85422045364197e-110	0.906308	0.955	0.403
SLC1A5.1	SLC1A5	4.89046265384715e-199	1.60578341239071e-194	0.902389	0.822	0.162
GPCPD1.1	GPCPD1	5.82506044232635e-193	1.91265859623786e-188	0.901949	0.783	0.156
LOC100146487.1	LOC100146487	1.23668468242937e-275	4.06065415475685e-271	0.899842	0.612	0.057
PFKFB3.1	PFKFB3	0	0	0.89739	0.662	0.044
KBTBD7	KBTBD7	0	0	0.895414	0.52	0.009
BLVRA.1	BLVRA	0	0	0.895132	0.779	0.049
PLA2G7.1	PLA2G7	0	0	0.891385	0.567	0.014
GNG10.1	GNG10	1.78669077705657e-165	5.86659916646523e-161	0.883351	0.845	0.202
ARHGAP5.1	ARHGAP5	0	0	0.881487	0.696	0.035
BEST1.1	BEST1	0	0	0.879565	0.543	0.024
NR1H3.1	NR1H3	0	0	0.87931	0.548	0.012
RND3	RND3	0	0	0.874405	0.429	0.003
LOC100067519	LOC100067519	0	0	0.873028	0.509	0.003
ACTG1	ACTG1	9.06387119705509e-81	2.97612210755304e-76	0.87213	0.985	0.746
FGL2.1	FGL2	2.56932746671888e-271	8.43638673697146e-267	0.871973	0.733	0.089
CDC42EP3	CDC42EP3	5.02124854271857e-128	1.64872695900164e-123	0.871334	0.741	0.201
REXO2.1	REXO2	2.21536023667637e-269	7.27413533712686e-265	0.870232	0.754	0.097
LPL	LPL	0	0	0.864612	0.412	0.002
AIG1.1	AIG1	0	0	0.864473	0.681	0.048
RAB20.1	RAB20	0	0	0.863675	0.599	0.01
GTF2A2.1	GTF2A2	8.61299071239985e-135	2.82807550041649e-130	0.862816	0.839	0.24
MEGF9.1	MEGF9	0	0	0.861416	0.546	0.027
ENO1	ENO1	5.13946022859386e-107	1.68754176605879e-102	0.857537	0.945	0.413
MCEMP1.1	MCEMP1	0	0	0.855472	0.599	0.019
HSD17B11.1	HSD17B11	3.33225162950643e-169	1.09414482254844e-164	0.855322	0.824	0.189
LOC100049811.1	LOC100049811	0	0	0.855203	0.673	0.044
KLF5.1	KLF5	0	0	0.854517	0.595	0.021
LOC100070523.1	LOC100070523	8.83971373105073e-111	2.90252000359051e-106	0.854206	0.888	0.304
SCARB2.1	SCARB2	4.29176079463821e-192	1.40919965691946e-187	0.854033	0.681	0.112
ALDH1L1.1	ALDH1L1	0	0	0.853965	0.696	0.024
RAB1A.1	RAB1A	2.13157344589369e-201	6.99902140959194e-197	0.853653	0.864	0.173
MSRA.1	MSRA	0	0	0.853043	0.62	0.018
POLD4.1	POLD4	1.56943600483121e-243	5.15324312186327e-239	0.843751	0.807	0.125
RPL39	RPL39	6.93062900387875e-81	2.27567203342359e-76	0.843577	0.994	0.831
TXNRD1.1	TXNRD1	3.40741175353548e-162	1.11882364927338e-157	0.840461	0.679	0.13
PRCP.1	PRCP	0	0	0.838535	0.612	0.027
MAN2B1	MAN2B1	8.09520399024837e-157	2.65806023019805e-152	0.837372	0.877	0.219
SLC7A7.1	SLC7A7	1.23627142422371e-276	4.05929722143854e-272	0.835946	0.764	0.094
SNX30.1	SNX30	0	0	0.834516	0.686	0.018
NRN1.1	NRN1	0	0	0.82983	0.59	0.007
AKIRIN2.1	AKIRIN2	2.74180573119459e-140	9.00271911837743e-136	0.829393	0.924	0.279
LMO2.1	LMO2	0	0	0.828787	0.633	0.02
MCOLN2.1	MCOLN2	0	0	0.826106	0.62	0.049
ZFYVE16.1	ZFYVE16	7.39331357132979e-261	2.42759451114614e-256	0.825541	0.607	0.06
SLC7A11	SLC7A11	8.4198719414971e-185	2.76466495199057e-180	0.822202	0.304	0.015
LOC100630244	LOC100630244	7.39083430304144e-185	2.42678044340366e-180	0.819906	0.306	0.015
SLCO2B1.1	SLCO2B1	0	0	0.819574	0.567	0.002
SLC3A2.1	SLC3A2	1.48036586357281e-138	4.86078131304133e-134	0.819379	0.858	0.235
TREM2	TREM2	0	0	0.817761	0.363	0.002
FUCA1.1	FUCA1	2.6128856159695e-277	8.57940992003585e-273	0.815853	0.771	0.097
SLC16A1.1	SLC16A1	0	0	0.814778	0.546	0.013
FMN1.1	FMN1	0	0	0.814146	0.56	0.007
RHOQ.1	RHOQ	2.33939843510434e-269	7.6814147616651e-265	0.813264	0.819	0.112
PDCD6IP.1	PDCD6IP	1.95507278571689e-276	6.4194814919014e-272	0.81183	0.773	0.098
EPN1.1	EPN1	5.7374577497001e-256	1.88389425211403e-251	0.811064	0.756	0.102
LOC100059091	LOC100059091	8.54155100191226e-46	2.80461827147789e-41	0.810679	0.924	0.53
LAMTOR4.1	LAMTOR4	1.69601559996909e-136	5.5688672224985e-132	0.808805	0.907	0.261
ATP5F1D	ATP5F1D	6.74816817057915e-133	2.21576101880966e-128	0.80841	0.915	0.271
RAB7B.1	RAB7B	0	0	0.806879	0.586	0.004
PTPN12.1	PTPN12	1.57716685524426e-226	5.17862736919454e-222	0.804489	0.824	0.137
HACD1.1	HACD1	0	0	0.804258	0.635	0.028
DR1.1	DR1	3.58557887194799e-201	1.17732482260412e-196	0.803274	0.686	0.108
IFNGR2.1	IFNGR2	0	0	0.8031	0.907	0.106
ABCA6	ABCA6	0	0	0.796914	0.346	0.001
SYT8	SYT8	0	0	0.796892	0.418	0.004
LY86	LY86	0	0	0.796833	0.501	0.005
WFDC2	WFDC2	0	0	0.795171	0.378	0.005
IRF8.1	IRF8	0	0	0.794265	0.499	0.021
ARL5A.1	ARL5A	3.78911232164935e-256	1.24415503081356e-251	0.793577	0.75	0.099
NFAM1.1	NFAM1	0	0	0.792967	0.79	0.053
DUSP6.1	DUSP6	5.31844422673224e-222	1.74631116184753e-217	0.792822	0.558	0.062
IER5L.1	IER5L	0	0	0.78954	0.648	0.041
FNIP2.1	FNIP2	0	0	0.789427	0.582	0.024
ALAS1.1	ALAS1	0	0	0.789004	0.713	0.057
EHF.1	EHF	0	0	0.783695	0.537	0.008
NME2	NME2	1.89457971528795e-74	6.22085249514799e-70	0.783057	0.955	0.58
LOC100050719	LOC100050719	0	0	0.782472	0.457	0.015
TMSB4X	TMSB4X	8.30605747545336e-94	2.72729397206511e-89	0.781916	1	0.978
PDIA4.1	PDIA4	8.59624998417655e-286	2.82257868230437e-281	0.779419	0.722	0.079
ADD3	ADD3	3.03272319352749e-118	9.95794660594751e-114	0.778746	0.709	0.189
HEXA.1	HEXA	0	0	0.777082	0.698	0.048
LOC100630846	LOC100630846	6.96918496128372e-98	2.28833188203751e-93	0.769459	0.921	0.358
BFSP2	BFSP2	0	0	0.767962	0.512	0.002
XG.1	XG	0	0	0.767617	0.665	0.03
CALR	CALR	9.13161802546877e-69	2.99836677866267e-64	0.764805	0.936	0.48
BCAP31	BCAP31	1.33993862569817e-94	4.39968847747994e-90	0.763387	0.89	0.35
CHIT1	CHIT1	0	0	0.763303	0.495	0.003
LRRFIP2.1	LRRFIP2	0	0	0.76306	0.698	0.052
FN1	FN1	8.95630154868352e-242	2.94080161351023e-237	0.757928	0.274	0.001
ARPC1B.1	ARPC1B	2.97727460143477e-82	9.77588115381106e-78	0.756493	0.979	0.666
ATP6AP2.1	ATP6AP2	9.47135411953895e-169	3.10991912515061e-164	0.755751	0.817	0.181
ICAM1.1	ICAM1	7.41416123590242e-302	2.43443984180856e-297	0.754493	0.586	0.043
NRP1.1	NRP1	0	0	0.75435	0.556	0.005
ECHDC2.1	ECHDC2	0	0	0.753738	0.682	0.049
LAMTOR1.1	LAMTOR1	9.20041768214777e-170	3.02095714593322e-165	0.753303	0.813	0.172
BZW1.1	BZW1	1.73271839307094e-100	5.68938084364843e-96	0.75318	0.909	0.35
KIAA0930.1	KIAA0930	0	0	0.75177	0.647	0.024
IDH2	IDH2	8.33728614458317e-91	2.73754790557388e-86	0.750147	0.883	0.349
LOC100070123	LOC100070123	0	0	0.749395	0.535	0.003
TNFAIP8L2.1	TNFAIP8L2	0	0	0.746898	0.675	0.042
DTWD1.1	DTWD1	1.87349561448047e-242	6.15162285014662e-238	0.746829	0.698	0.091
RAB10.1	RAB10	1.47010919846183e-164	4.82710355314941e-160	0.745323	0.856	0.199
IGF2R.1	IGF2R	1.57686431808695e-258	5.1776339884385e-254	0.74417	0.728	0.091
TGOLN2	TGOLN2	8.96062877243645e-111	2.94222245742951e-106	0.74366	0.894	0.3
SLC49A3.1	SLC49A3	0	0	0.742953	0.631	0.024
RHOB.1	RHOB	3.13734568912475e-204	1.03014745702411e-199	0.740232	0.722	0.124
MOSPD2.1	MOSPD2	0	0	0.739301	0.715	0.06
LAMTOR2.1	LAMTOR2	3.90016816720622e-157	1.28062021770216e-152	0.737541	0.822	0.192
LOC100053249	LOC100053249	4.10277763889027e-95	1.34714703772962e-90	0.737086	0.898	0.349
SSR4	SSR4	2.08146901962602e-84	6.83450352594203e-80	0.736621	0.94	0.427
TMEM170B	TMEM170B	0	0	0.735972	0.507	0.018
OGFR.1	OGFR	5.52481022575829e-166	1.81407143762773e-161	0.734013	0.762	0.159
RAB31.1	RAB31	0	0	0.733972	0.735	0.07
MARC2.1	MARC2	0	0	0.731908	0.628	0.039
FRMD4A.1	FRMD4A	0	0	0.73161	0.597	0.018
MSRB1.1	MSRB1	0	0	0.731455	0.819	0.092
MHCB3	MHCB3	3.03156792821949e-84	9.95415329230869e-80	0.729852	0.771	0.279
ARF3.1	ARF3	4.55387193434624e-278	1.49526384964259e-273	0.728165	0.741	0.087
RAB32.1	RAB32	1.31946066150138e-292	4.33244908203979e-288	0.727415	0.724	0.078
CD151.1	CD151	6.29277982163369e-303	2.06623425443342e-298	0.725151	0.722	0.073
PTPRE.1	PTPRE	6.40594586587164e-107	2.10339232505895e-102	0.725109	0.932	0.354
SYK.1	SYK	0	0	0.724871	0.656	0.023
EPS8.1	EPS8	0	0	0.724259	0.52	0.008
PIK3CB.1	PIK3CB	0	0	0.721963	0.614	0.014
OAS3.1	OAS3	1.48673153934496e-252	4.88168300943918e-248	0.721676	0.667	0.078
HCFC1R1.1	HCFC1R1	0	0	0.721487	0.656	0.038
MARCH1.1	MARCH1	0	0	0.718804	0.524	0.01
GNAQ.1	GNAQ	0	0	0.718105	0.586	0.011
NCOA4.1	NCOA4	5.41929329105058e-240	1.77942495211646e-235	0.716604	0.711	0.094
GALNT1.1	GALNT1	3.29314946585928e-233	1.08130562711489e-228	0.716179	0.769	0.116
LOC111768455	LOC111768455	0	0	0.714235	0.439	0
MFHAS1.1	MFHAS1	0	0	0.712991	0.594	0.032
GDE1.1	GDE1	4.95332522913581e-255	1.62642433898674e-250	0.712219	0.654	0.073
ITGAX.1	ITGAX	8.1248807698922e-247	2.66780460079411e-242	0.711994	0.645	0.074
LOC100054458	LOC100054458	2.69211976875581e-246	8.8395752607097e-242	0.711937	0.694	0.087
HCK.1	HCK	0	0	0.711749	0.645	0.021
SCIMP.1	SCIMP	0	0	0.708958	0.535	0.008
TCF7L1	TCF7L1	0	0	0.708602	0.439	0.005
ZFHX3.1	ZFHX3	0	0	0.707601	0.546	0.015
LOC100050100.1	LOC100050100	4.60554309112083e-141	1.51223007396952e-136	0.707038	0.414	0.054
RBBP8.1	RBBP8	0	0	0.703077	0.624	0.033
ANAPC11.1	ANAPC11	6.85887690830863e-224	2.25211223284314e-219	0.698265	0.756	0.114
PGLS	PGLS	1.00625717971606e-99	3.30404544959768e-95	0.696495	0.911	0.319
GBA.1	GBA	0	0	0.69513	0.675	0.047
P4HB.1	P4HB	6.78943502141109e-202	2.22931098928033e-197	0.695125	0.783	0.137
GLMP.1	GLMP	0	0	0.694463	0.662	0.046
FXYD6.1	FXYD6	0	0	0.693928	0.565	0.034
CHMP4B.1	CHMP4B	9.70644972446996e-162	3.18711276702971e-157	0.690012	0.845	0.189
C2.1	C2	0	0	0.689982	0.56	0.002
SLC39A1.1	SLC39A1	9.59855798802687e-298	3.15168651536862e-293	0.689009	0.65	0.058
ALCAM.1	ALCAM	2.65519140452235e-242	8.71832097674913e-238	0.688277	0.616	0.068
VDAC1	VDAC1	3.67498763024202e-196	1.20668218838997e-191	0.684856	0.726	0.121
OAS2.1	OAS2	2.44391233456658e-186	8.02458615054935e-182	0.68135	0.728	0.128
NCF4.1	NCF4	0	0	0.681121	0.51	0.011
AIM2	AIM2	0	0	0.680227	0.45	0.01
MGST1	MGST1	0	0	0.680041	0.493	0.004
LOC100060996	LOC100060996	2.78809195932811e-115	9.15469994845384e-111	0.679519	0.781	0.215
CA4	CA4	0	0	0.679444	0.408	0.002
METTL9.1	METTL9	1.18731858176706e-156	3.89856056323216e-152	0.67779	0.783	0.172
RTN4.1	RTN4	2.58724125195152e-127	8.49520665078281e-123	0.675053	0.862	0.236
DOK3.1	DOK3	0	0	0.675041	0.526	0.014
FAR2	FAR2	0	0	0.67177	0.497	0.003
WDFY3.1	WDFY3	0	0	0.67176	0.577	0.013
LAP3	LAP3	6.27635286949771e-118	2.06084046469957e-113	0.669763	0.834	0.24
GNB4.1	GNB4	0	0	0.668378	0.601	0.03
AP2M1	AP2M1	5.24250899294641e-139	1.72137782783395e-134	0.667719	0.854	0.22
TFEC.1	TFEC	0	0	0.667312	0.497	0.013
HPCAL1.1	HPCAL1	7.3280074461376e-290	2.40615124493928e-285	0.667017	0.716	0.076
MYDGF	MYDGF	9.58321650137068e-131	3.14664913822506e-126	0.665286	0.82	0.215
HSPA5.1	HSPA5	3.04277943044796e-70	9.99096625987587e-66	0.663988	0.86	0.348
RGS10	RGS10	2.1111167633541e-92	6.93185189247319e-88	0.663893	0.72	0.213
ARL8B.1	ARL8B	4.40363052410042e-211	1.44593208258837e-206	0.662074	0.749	0.12
FGD4.1	FGD4	0	0	0.661205	0.784	0.078
LOC100069576.1	LOC100069576	0	0	0.660935	0.624	0.026
TLR8.1	TLR8	0	0	0.660736	0.558	0.024
PEX11A.1	PEX11A	2.65531858189081e-281	8.71873856363846e-277	0.660498	0.531	0.036
NCKAP1L	NCKAP1L	4.62662953370111e-186	1.51915380739076e-181	0.657342	0.817	0.157
PNKD.1	PNKD	0	0	0.657249	0.584	0.02
SKAP2.1	SKAP2	0	0	0.656261	0.779	0.065
MDH2	MDH2	2.03676121379217e-131	6.68770544548658e-127	0.653624	0.849	0.222
INF2.1	INF2	0	0	0.652673	0.548	0.023
SERP1.1	SERP1	1.03436569641813e-124	3.39633976418892e-120	0.652064	0.888	0.255
RAB7A.1	RAB7A	3.88326896038485e-139	1.27507136314236e-134	0.651347	0.887	0.233
YWHAE.1	YWHAE	4.60455063424947e-103	1.51190420075581e-98	0.6503	0.921	0.318
ACP2.1	ACP2	0	0	0.650169	0.556	0.033
CD48.1	CD48	3.3020986242467e-101	1.0842440832714e-96	0.648737	0.892	0.296
PRMT2	PRMT2	1.15858915403999e-214	3.80422748729029e-210	0.647755	0.715	0.106
ATP1B1	ATP1B1	1.88387058046959e-169	6.18568905097189e-165	0.646676	0.603	0.097
DNASE1L1.1	DNASE1L1	0	0	0.64537	0.637	0.041
GSR.1	GSR	7.33575380221529e-287	2.40869476095739e-282	0.644521	0.56	0.04
ENG.1	ENG	0	0	0.643518	0.518	0.011
RHEB.1	RHEB	2.11365403132449e-169	6.94018301185395e-165	0.641891	0.826	0.175
FAM149A	FAM149A	0	0	0.640083	0.467	0.001
LTBR.1	LTBR	0	0	0.639985	0.584	0.007
MGST2.1	MGST2	0	0	0.639463	0.556	0.015
MS4A7	MS4A7	1.7548030666264e-263	5.76189586926778e-259	0.639181	0.323	0.005
COL4A3BP.1	COL4A3BP	2.63371580089052e-187	8.64780583222403e-183	0.637867	0.832	0.162
HSBP1.1	HSBP1	6.20396165546548e-150	2.03707080957209e-145	0.635185	0.849	0.209
SLC12A7.1	SLC12A7	0	0	0.629318	0.612	0.034
NAV1.1	NAV1	0	0	0.629068	0.518	0.024
PLOD1	PLOD1	0	0	0.628278	0.499	0.004
LOC100061057.1	LOC100061057	0	0	0.627219	0.594	0.031
UQCRB	UQCRB	3.73563683552584e-83	1.22659635494491e-78	0.626826	0.892	0.342
PTGS2	PTGS2	1.60388429622898e-188	5.26635408666786e-184	0.623375	0.257	0.007
SOAT1.1	SOAT1	1.13150173906018e-285	3.71528596020411e-281	0.622836	0.62	0.054
ITM2B.1	ITM2B	1.09776327009633e-46	3.6045056973613e-42	0.622616	0.975	0.788
NYAP2	NYAP2	0	0	0.622593	0.444	0.006
NDE1.1	NDE1	0	0	0.621079	0.611	0.033
EIF4G1	EIF4G1	1.67559117897547e-212	5.50180363616596e-208	0.620312	0.752	0.119
ND4	ND4	1.45833327167383e-56	4.78843729754102e-52	0.619844	0.981	0.889
SSR1.1	SSR1	4.45439467374328e-123	1.46260049112361e-118	0.618998	0.871	0.244
ALOX5AP.1	ALOX5AP	3.52188441085428e-155	1.156410746304e-150	0.618504	0.527	0.083
BMP2K.1	BMP2K	0	0	0.618051	0.631	0.041
P2RX4.1	P2RX4	1.44741550950791e-254	4.75258882546923e-250	0.616893	0.645	0.069
RUFY3.1	RUFY3	1.72310195867238e-175	5.65780528130075e-171	0.61676	0.758	0.144
WDFY4.1	WDFY4	0	0	0.616239	0.563	0.017
DRAM1.1	DRAM1	0	0	0.615836	0.554	0.029
SELL.1	SELL	0	0	0.615277	0.777	0.07
CASP4.1	CASP4	3.52816543670243e-210	1.15847312114124e-205	0.615004	0.733	0.114
RALB.1	RALB	2.87730430703096e-255	9.44762869213617e-251	0.614333	0.754	0.097
GOLM1.1	GOLM1	0	0	0.613419	0.537	0.013
AVPI1	AVPI1	0	0	0.612909	0.459	0.014
GLO1.1	GLO1	3.22140173220317e-251	1.05774725876891e-246	0.611957	0.595	0.059
TAX1BP3.1	TAX1BP3	4.11432767875979e-296	1.35093949332078e-291	0.611074	0.635	0.054
NRIP1.1	NRIP1	2.9217798880697e-269	9.59366426247685e-265	0.610488	0.626	0.06
PRR13.1	PRR13	1.69503235456721e-77	5.56563873622144e-73	0.607348	0.955	0.496
DIAPH2.1	DIAPH2	2.35575881426165e-261	7.73513406662814e-257	0.607265	0.705	0.083
TUBB6	TUBB6	0	0	0.607151	0.463	0.007
ATP6V0D1.1	ATP6V0D1	7.39849502584765e-235	2.42929584173708e-230	0.60562	0.788	0.118
FAM49B.1	FAM49B	6.93596364433203e-114	2.27742366261642e-109	0.604915	0.841	0.244
CD44.1	CD44	4.44252982381432e-44	1.45870466764943e-39	0.60395	0.987	0.862
STAU2.1	STAU2	6.78426600023041e-248	2.22761374117566e-243	0.603479	0.626	0.068
HSPD1	HSPD1	3.46071796477782e-118	1.1363267437348e-113	0.602816	0.811	0.218
MICAL1.1	MICAL1	1.69941327800031e-185	5.58002349831403e-181	0.60099	0.783	0.145
TLR2.1	TLR2	0	0	0.600789	0.832	0.064
MRPL17.1	MRPL17	1.77706943478833e-240	5.83500748912749e-236	0.600551	0.647	0.076
FAM20C	FAM20C	0	0	0.60023	0.446	0.003
MMP15	MMP15	2.58032549099379e-239	8.4724987496781e-235	0.59936	0.285	0.003
MRAS	MRAS	0	0	0.598876	0.465	0.017
SLC37A2	SLC37A2	0	0	0.598568	0.49	0.006
DIRC2.1	DIRC2	0	0	0.598177	0.599	0.039
MTCH2.1	MTCH2	1.5901249359583e-282	5.22117522721908e-278	0.597721	0.671	0.067
EIF4EBP3.1	EIF4EBP3	2.01360864087322e-272	6.61168397230723e-268	0.597211	0.518	0.036
SESTD1	SESTD1	0	0	0.597085	0.495	0.012
TIMP1	TIMP1	3.42979219201737e-10	1.1261722662489e-05	0.595701	0.291	0.157
GLIPR2.1	GLIPR2	2.1015915577268e-133	6.90057587979596e-129	0.595152	0.849	0.22
ZFAND2A.1	ZFAND2A	8.10894288014008e-225	2.66257139469399e-220	0.594592	0.507	0.047
BTK.1	BTK	0	0	0.594387	0.569	0.021
MOSPD3	MOSPD3	2.24826419525301e-230	7.38217548511326e-226	0.593247	0.629	0.075
GLA.1	GLA	0	0	0.591976	0.609	0.04
CENPF	CENPF	2.20305824022523e-179	7.23374173177954e-175	0.591407	0.265	0.009
SH2D1B	SH2D1B	9.81898125344857e-240	3.22406249456984e-235	0.591086	0.569	0.056
PLD1.1	PLD1	0	0	0.590499	0.516	0.01
CYTB	CYTB	1.64252069817145e-53	5.39321671244596e-49	0.590169	0.972	0.908
MCF2L	MCF2L	0	0	0.588895	0.429	0.012
SPART.1	SPART	1.88522317254814e-284	6.19013028706181e-280	0.588024	0.573	0.044
RAC1.1	RAC1	8.99999118282417e-70	2.95514710488032e-65	0.587451	0.938	0.409
MAT2B.1	MAT2B	6.62955721874993e-103	2.17681511277654e-98	0.586079	0.839	0.257
STX7.1	STX7	2.96276557765254e-253	9.72824077422212e-249	0.584952	0.669	0.077
LAIR1.1	LAIR1	3.70284583291486e-306	1.2158294292376e-301	0.584151	0.688	0.062
ALDH16A1.1	ALDH16A1	0	0	0.583978	0.62	0.04
NAA20	NAA20	7.42628469869937e-123	2.43842058081794e-118	0.583639	0.73	0.182
RAP2B.1	RAP2B	1.81630857532925e-164	5.9638492070936e-160	0.582539	0.747	0.148
GMPR.1	GMPR	0	0	0.581269	0.507	0.015
LOC100052445	LOC100052445	0	0	0.580869	0.442	0.008
N4BP2L1.1	N4BP2L1	4.68679264293687e-232	1.53890836430832e-227	0.580613	0.554	0.055
MSN	MSN	3.98287536728912e-71	1.30777712684938e-66	0.580582	0.924	0.388
SEC61B	SEC61B	3.08107966151908e-67	1.01167250685979e-62	0.580423	0.887	0.365
LOC100062440.1	LOC100062440	9.12521475178476e-286	2.99626426374852e-281	0.580205	0.658	0.062
RBM47.1	RBM47	0	0	0.579875	0.639	0.03
CADM1	CADM1	9.91812717537137e-259	3.25661705803319e-254	0.579497	0.338	0.007
SNX24	SNX24	0	0	0.579302	0.512	0.003
LOC100053055.1	LOC100053055	0	0	0.578855	0.548	0.009
BAZ2B.1	BAZ2B	0	0	0.577935	0.633	0.046
NDUFS8	NDUFS8	7.48625930562155e-130	2.45811324300083e-125	0.576678	0.828	0.209
AQP11	AQP11	0	0	0.576076	0.442	0.003
IL17RC	IL17RC	0	0	0.575502	0.439	0.005
DBNL.1	DBNL	2.52549147503448e-211	8.29245125827572e-207	0.574788	0.715	0.108
AOAH.1	AOAH	2.41266184481098e-89	7.92197516743686e-85	0.574609	0.845	0.296
ATP5PB	ATP5PB	7.00376679667022e-119	2.29968682768667e-114	0.573908	0.837	0.23
SLC31A2.1	SLC31A2	0	0	0.573135	0.531	0.019
GNG12.1	GNG12	0	0	0.571407	0.563	0.023
C5H1orf141	C5H1orf141	0	0	0.571043	0.384	0.002
ATP5F1B	ATP5F1B	6.40952483717016e-73	2.10456748028482e-68	0.569521	0.911	0.365
ANXA7.1	ANXA7	2.84618817367071e-95	9.34545886824778e-91	0.569396	0.902	0.304
NINJ1	NINJ1	8.22350728962456e-138	2.70018861854822e-133	0.568586	0.291	0.024
IQSEC1.1	IQSEC1	1.14224769859444e-235	3.75057031833485e-231	0.567657	0.72	0.097
ALAD.1	ALAD	2.40993851235488e-298	7.91303310531726e-294	0.567177	0.55	0.035
CLTC.1	CLTC	6.30140106750046e-119	2.06906504051377e-114	0.567069	0.896	0.256
MAN1A1	MAN1A1	2.46110921160601e-194	8.08105209630835e-190	0.566995	0.711	0.115
ADGRE3	ADGRE3	0	0	0.566791	0.456	0.011
HSD17B12	HSD17B12	1.22470348775703e-239	4.02131390205021e-235	0.56651	0.654	0.078
ASAP1.1	ASAP1	5.55423084585838e-242	1.8237316982376e-237	0.565823	0.726	0.096
RUNX1	RUNX1	1.53079947267448e-165	5.02638006852667e-161	0.565818	0.707	0.133
COL4A1	COL4A1	0	0	0.565469	0.365	0.001
ABCC5.1	ABCC5	0	0	0.564157	0.501	0.015
FAM96A.1	FAM96A	0	0	0.56302	0.558	0.022
PLA2G15	PLA2G15	0	0	0.561278	0.459	0.009
C22H20orf27	C22H20orf27	6.67747693789126e-281	2.1925495525566e-276	0.560931	0.599	0.05
SLC16A14	SLC16A14	0	0	0.560443	0.474	0.006
CYFIP1.1	CYFIP1	0	0	0.560408	0.514	0.013
CTTNBP2NL	CTTNBP2NL	1.54628614868997e-301	5.07723056922353e-297	0.559575	0.433	0.014
MOCS1.1	MOCS1	0	0	0.559394	0.509	0.015
ADA	ADA	1.63683406894824e-215	5.37454466539155e-211	0.559384	0.595	0.072
GPX4	GPX4	1.56070103290869e-65	5.1245618415557e-61	0.559358	0.873	0.364
ATP6V0A1.1	ATP6V0A1	7.05147235770334e-264	2.31535094865189e-259	0.557938	0.618	0.06
SLC8B1	SLC8B1	0	0	0.556931	0.478	0.018
RPN2	RPN2	5.38748270862794e-114	1.76897994737798e-109	0.556879	0.824	0.228
EMCN	EMCN	0	0	0.556789	0.395	0
FAM89A	FAM89A	0	0	0.555746	0.499	0.005
LOC106782100.1	LOC106782100	6.55660315800951e-243	2.15286064693242e-238	0.555439	0.484	0.036
VTI1B	VTI1B	3.78123781972026e-211	1.24156943810515e-206	0.555234	0.692	0.1
SNX2.1	SNX2	1.95342088619385e-198	6.41405747981751e-194	0.553387	0.777	0.133
JTB	JTB	1.54604433464096e-74	5.0764365727936e-70	0.552306	0.885	0.337
CRTAP.1	CRTAP	1.39611835202973e-300	4.58415460888962e-296	0.552089	0.599	0.044
RNF13.1	RNF13	1.2990217984359e-150	4.26533807516426e-146	0.551351	0.798	0.178
PLXDC2	PLXDC2	0	0	0.551232	0.42	0.006
ZNF609	ZNF609	1.8174178093778e-252	5.96749137709201e-248	0.550189	0.588	0.057
CTNND1	CTNND1	0	0	0.548746	0.484	0.004
MCOLN1.1	MCOLN1	0	0	0.547947	0.565	0.034
AGA	AGA	1.86133404310755e-157	6.11169033054364e-153	0.547718	0.654	0.12
LOC106781384	LOC106781384	0	0	0.54747	0.422	0.011
CORO1C	CORO1C	0	0	0.547204	0.465	0.014
AGAP3	AGAP3	0	0	0.546176	0.457	0.004
OAT	OAT	6.15953522133259e-149	2.02248338992456e-144	0.546148	0.707	0.146
CHD9	CHD9	5.63062670715967e-88	1.84881627929588e-83	0.546106	0.868	0.287
TFEB.1	TFEB	0	0	0.545698	0.586	0.037
PLD4	PLD4	1.15282075262493e-264	3.78528694124395e-260	0.545186	0.302	0.002
AQP8	AQP8	0	0	0.545083	0.365	0.001
MIEN1	MIEN1	5.31758609416407e-221	1.74602939401877e-216	0.544654	0.688	0.095
MTFP1	MTFP1	2.3837834857119e-285	7.82715307533503e-281	0.544524	0.52	0.032
LOC102149733	LOC102149733	4.99446147263918e-298	1.63993142454108e-293	0.543915	0.459	0.019
COX1.1	COX1	1.07250561110879e-39	3.52157217407572e-35	0.541971	0.983	0.941
SDHC	SDHC	4.24878344051972e-161	1.39508804269465e-156	0.541552	0.798	0.165
SLC8A1	SLC8A1	0	0	0.541227	0.422	0.003
TLR7	TLR7	0	0	0.54082	0.416	0.004
LGALS3BP	LGALS3BP	2.06037636239655e-76	6.76524578592907e-72	0.540379	0.89	0.334
SRXN1	SRXN1	1.24608142891108e-137	4.09150837182953e-133	0.539611	0.338	0.035
PTPN6.1	PTPN6	2.65098657854558e-148	8.70451443065442e-144	0.538358	0.845	0.196
SLC46A1	SLC46A1	0	0	0.53834	0.446	0.004
GPX1	GPX1	9.81693707753204e-57	3.22339128940764e-52	0.537572	0.86	0.379
HPRT1	HPRT1	8.17187846433302e-170	2.68323629376375e-165	0.537543	0.735	0.139
JAM2	JAM2	0	0	0.537044	0.431	0.004
UBTD1	UBTD1	0	0	0.536975	0.49	0.004
PCYT1A.1	PCYT1A	4.39877868849077e-258	1.44433898236594e-253	0.535167	0.637	0.066
ATP6V1D.1	ATP6V1D	3.1533300085921e-225	1.03539590832122e-220	0.533878	0.679	0.09
CSF2RB.1	CSF2RB	0	0	0.533631	0.716	0.061
VAPA.1	VAPA	9.75361167975809e-123	3.20259839504857e-118	0.532442	0.849	0.222
AP5B1	AP5B1	6.9258871255483e-254	2.27411503767378e-249	0.532275	0.592	0.057
LOC100068696	LOC100068696	0	0	0.531952	0.44	0.001
DENND4C	DENND4C	5.01128272054971e-202	1.6454546812925e-197	0.530959	0.69	0.104
THRSP	THRSP	4.98349734632867e-249	1.63633135366702e-244	0.530365	0.301	0.004
ARHGAP17.1	ARHGAP17	3.88741474086892e-233	1.27643263016431e-228	0.530033	0.626	0.073
TMEM268.1	TMEM268	4.81302299528872e-298	1.58035610050305e-293	0.526045	0.488	0.024
LOC100630549	LOC100630549	1.49463137034871e-56	4.90762210454e-52	0.52529	0.913	0.441
UBE2L3	UBE2L3	7.97889526921569e-100	2.61987026164697e-95	0.524111	0.847	0.257
PDIA6	PDIA6	3.64511184583342e-137	1.1968724745794e-132	0.523882	0.716	0.158
TBC1D9B.1	TBC1D9B	5.87203124363761e-308	1.92808145884841e-303	0.523687	0.535	0.03
KIF1B.1	KIF1B	0	0	0.52331	0.577	0.033
BATF3.1	BATF3	8.39592266814109e-232	2.75680120808413e-227	0.523309	0.422	0.026
RRP36	RRP36	6.04161811826503e-208	1.98376530913232e-203	0.523144	0.665	0.094
SLC16A9	SLC16A9	4.30139770348143e-203	1.41236393593813e-198	0.522838	0.251	0.004
RXRA.1	RXRA	8.97451011921759e-257	2.9467803976451e-252	0.521601	0.622	0.063
ERP29.1	ERP29	3.28025331933785e-220	1.07707117740458e-215	0.521435	0.628	0.078
OS9.1	OS9	4.05355687042545e-135	1.3309853984042e-130	0.521421	0.819	0.197
PRAM1	PRAM1	0	0	0.520445	0.473	0.012
RAB13	RAB13	0	0	0.520348	0.371	0.002
TGFBI.1	TGFBI	6.78459459232548e-249	2.22772163439007e-244	0.519605	0.573	0.054
PIH1D1	PIH1D1	0	0	0.519151	0.507	0.025
SNX9.1	SNX9	0	0	0.518752	0.575	0.037
TMEM254	TMEM254	5.62210266324691e-236	1.84601740947712e-231	0.51833	0.648	0.077
YES1	YES1	0	0	0.518187	0.403	0.001
CTNNA1	CTNNA1	4.49023390827214e-172	1.47436830378116e-167	0.516449	0.75	0.139
HBEGF	HBEGF	4.23897859224677e-221	1.39186862076423e-216	0.516377	0.261	0.002
LRRC25	LRRC25	0	0	0.515236	0.418	0.005
HGF	HGF	0	0	0.511481	0.405	0.003
RTN3.1	RTN3	5.62233727343317e-137	1.84609444373178e-132	0.511335	0.819	0.196
MFSD1.1	MFSD1	1.57680304148368e-211	5.17743278671168e-207	0.510635	0.614	0.079
OSCAR	OSCAR	0	0	0.508501	0.389	0.003
S100A13	S100A13	0	0	0.50846	0.359	0.003
AMACR	AMACR	2.72410190468607e-277	8.9445886040367e-273	0.507357	0.435	0.019
AKR7A2	AKR7A2	5.00236990292682e-297	1.64252815762602e-292	0.50728	0.459	0.019
CASP1.1	CASP1	0	0	0.506714	0.552	0.018
SVIL.1	SVIL	5.42324168984291e-198	1.78072140885992e-193	0.505386	0.629	0.088
SDC4	SDC4	9.9262072665924e-160	3.25927015598561e-155	0.504852	0.251	0.011
PDE3B	PDE3B	3.78869072535839e-184	1.24401659967143e-179	0.504252	0.692	0.115
ACAT1	ACAT1	1.70284597105907e-214	5.59129474597245e-210	0.503656	0.577	0.067
JDP2.1	JDP2	3.2642025135972e-303	1.07180089533964e-298	0.501086	0.554	0.035
ZFHX2	ZFHX2	1.15158898996121e-306	3.78124244853765e-302	0.500837	0.401	0.009
SNX27.1	SNX27	2.50644505758207e-249	8.22991234657072e-245	0.500263	0.618	0.064
AP2A1.1	AP2A1	4.27675130304376e-255	1.40427129035442e-250	0.500047	0.639	0.068
ZNF385A	ZNF385A	2.2956444371077e-294	7.53774850924313e-290	0.499996	0.348	0.004
SH2B3.1	SH2B3	3.775030089742e-269	1.23953112996679e-264	0.499671	0.643	0.063
PDLIM4	PDLIM4	9.02864918336152e-296	2.96455695935675e-291	0.499492	0.389	0.009
TEX261	TEX261	1.20512029460955e-200	3.95701248735045e-196	0.499177	0.656	0.094
PPP2CB	PPP2CB	5.58590432720587e-173	1.83413168583805e-168	0.499097	0.732	0.133
PGAM1	PGAM1	6.41782555956354e-118	2.10729302248269e-113	0.499031	0.817	0.214
C5H1orf162.1	C5H1orf162	0	0	0.497787	0.552	0.024
IRF5.1	IRF5	0	0	0.497083	0.499	0.023
HACD4	HACD4	0	0	0.496656	0.431	0.005
SCARB1	SCARB1	1.08059130368727e-272	3.54812154565715e-268	0.496577	0.599	0.052
TPMT.1	TPMT	2.68749406172639e-290	8.82438675167861e-286	0.496136	0.533	0.034
EPSTI1	EPSTI1	6.75349686607726e-50	2.21751069597647e-45	0.495694	0.892	0.412
NAPRT.1	NAPRT	4.27249338130526e-290	1.40287320175158e-285	0.494939	0.582	0.044
ANXA1.1	ANXA1	7.38925773239496e-43	2.42626277643188e-38	0.493651	0.94	0.558
LOC100064182	LOC100064182	0	0	0.493492	0.378	0.003
MEF2C.1	MEF2C	0	0	0.491434	0.49	0.013
PABPC4.1	PABPC4	4.78513828542255e-264	1.57120015601849e-259	0.491231	0.565	0.047
ATG16L2.1	ATG16L2	7.73267227877615e-280	2.53902294273615e-275	0.490216	0.467	0.024
PCBD2	PCBD2	6.42333207151436e-212	2.10910108568174e-207	0.489964	0.592	0.072
NPC1	NPC1	4.58976404129791e-278	1.50704902296017e-273	0.489103	0.45	0.021
PCYOX1	PCYOX1	0	0	0.488997	0.533	0.03
FKBP1A	FKBP1A	4.17807232504881e-66	1.37187004792978e-61	0.48894	0.887	0.355
AP2A2	AP2A2	9.30322779473219e-260	3.05471484640032e-255	0.488307	0.588	0.054
LACC1	LACC1	3.89065431152118e-224	1.27749634318798e-219	0.488104	0.484	0.041
SUMF2.1	SUMF2	1.31570682887381e-284	4.32012337260715e-280	0.487782	0.544	0.038
SLC46A3.1	SLC46A3	3.53404395636337e-241	1.16040333307191e-236	0.485308	0.499	0.04
LOC100630892	LOC100630892	5.01981117694812e-85	1.64825499995091e-80	0.484902	0.817	0.266
CLTA	CLTA	2.19638766219125e-55	7.21183888880496e-51	0.484751	0.949	0.444
M6PR	M6PR	2.12574420280087e-233	6.97988108989664e-229	0.483642	0.612	0.069
CHPT1.1	CHPT1	2.01013017351197e-160	6.60026242472655e-156	0.482643	0.703	0.133
VAV1.1	VAV1	3.46215082959168e-177	1.13679722489643e-172	0.482493	0.805	0.157
NRP2	NRP2	1.98563298123592e-188	6.51982589388815e-184	0.48248	0.378	0.029
CCDC47	CCDC47	1.18842790248218e-210	3.90220301780022e-206	0.482386	0.658	0.09
RHOA.1	RHOA	6.91935756518063e-55	2.27197105652706e-50	0.482089	0.957	0.495
OSBPL8	OSBPL8	6.87962702384072e-113	2.2589255332781e-108	0.481467	0.813	0.219
BCAP29.1	BCAP29	1.53082555381266e-104	5.02646570594388e-100	0.481175	0.824	0.238
B4GALT1.1	B4GALT1	3.94935746472024e-204	1.29677152354089e-199	0.48068	0.703	0.107
ABHD12	ABHD12	2.73128248588716e-288	8.96816604241048e-284	0.47907	0.561	0.04
HSD3B7.1	HSD3B7	1.46883273212013e-291	4.82291227591643e-287	0.478653	0.499	0.027
COX5A	COX5A	2.53910530111093e-86	8.33715225619775e-82	0.478042	0.805	0.254
UGP2	UGP2	2.51256586941577e-205	8.25001003222668e-201	0.477307	0.594	0.075
RGS19.1	RGS19	5.21347756509272e-146	1.71184535849819e-141	0.476319	0.773	0.169
ATF3.1	ATF3	1.36311309576131e-182	4.47578184993226e-178	0.476217	0.618	0.095
PKIB.1	PKIB	1.67212020598571e-226	5.49040669635408e-222	0.476063	0.454	0.034
HADH	HADH	2.51883500809914e-245	8.27059474909352e-241	0.475661	0.629	0.068
NOVA1	NOVA1	0	0	0.475358	0.367	0.001
SH3GLB1	SH3GLB1	1.81250183885489e-165	5.95134978788004e-161	0.474784	0.771	0.151
LOC111775035.1	LOC111775035	2.63485323761899e-222	8.65154060572194e-218	0.474233	0.552	0.058
INSIG1	INSIG1	7.88030901669409e-115	2.58749946563151e-110	0.473896	0.645	0.152
RPL4	RPL4	5.68111074205189e-40	1.86539271215274e-35	0.470958	0.943	0.587
TXNL1.1	TXNL1	6.69153600076832e-140	2.19716584585228e-135	0.470792	0.754	0.167
ATP5MF	ATP5MF	1.19310507397369e-56	3.91756051039262e-52	0.470333	0.892	0.366
EIF4E1B	EIF4E1B	0	0	0.469795	0.444	0.006
ARG2.1	ARG2	1.54236165265796e-278	5.06434448650242e-274	0.469781	0.541	0.038
PSMA4	PSMA4	4.19534050154749e-78	1.37754005368312e-73	0.469749	0.809	0.273
LDHA	LDHA	1.56591171335535e-63	5.14167111080229e-59	0.468807	0.871	0.354
LAMB1	LAMB1	0	0	0.468478	0.34	0.001
AP1S2	AP1S2	1.86103831690889e-125	6.11071931357034e-121	0.4664	0.792	0.195
COPE	COPE	2.7899513454903e-81	9.16080524291741e-77	0.466176	0.885	0.302
APH1A.1	APH1A	3.25029029780159e-217	1.06723281928315e-212	0.46587	0.698	0.098
CFL1	CFL1	3.43026581102009e-44	1.12632777904845e-39	0.465363	0.987	0.843
SLC25A5	SLC25A5	1.70006131612206e-144	5.58215133148677e-140	0.465345	0.709	0.147
EEA1.1	EEA1	1.75309041310929e-236	5.75627237144436e-232	0.464386	0.524	0.046
OSTM1.1	OSTM1	2.82600463884303e-197	9.27918623164109e-193	0.464232	0.626	0.088
EMC2	EMC2	2.48996612668153e-226	8.1758037769588e-222	0.463335	0.673	0.087
COX6B1	COX6B1	1.64544961550869e-41	5.40283381252277e-37	0.463319	0.945	0.536
CEBPG	CEBPG	1.52305068068064e-166	5.00093691001487e-162	0.462273	0.771	0.151
SMPD2	SMPD2	6.57751608346569e-244	2.15972740600596e-239	0.461509	0.448	0.029
SUCLG1	SUCLG1	2.46538684123799e-95	8.09509769320493e-91	0.461153	0.792	0.228
BORCS7	BORCS7	3.90292234154473e-245	1.28152455084621e-240	0.45977	0.543	0.048
ATP5MC1	ATP5MC1	7.31000551069642e-99	2.40024030943717e-94	0.459723	0.79	0.225
DUSP1.1	DUSP1	3.05430737166556e-41	1.00288182548639e-36	0.458994	0.915	0.569
LOC100049798	LOC100049798	1.78243112531749e-120	5.85261259997998e-116	0.458226	0.527	0.103
MCCC2	MCCC2	2.12988836578764e-277	6.99348844906371e-273	0.457266	0.465	0.024
TMEM92	TMEM92	6.17127460565017e-305	2.02633801676523e-300	0.457027	0.336	0.001
PLOD3	PLOD3	5.48342138335125e-283	1.80048141122338e-278	0.455105	0.524	0.034
LOC100067445.1	LOC100067445	4.73586116085422e-306	1.55502001216648e-301	0.454774	0.601	0.043
DOCK1	DOCK1	0	0	0.454756	0.395	0.004
LOC106782063	LOC106782063	4.75382400133822e-275	1.5609181108394e-270	0.45459	0.314	0.002
GAS2	GAS2	0	0	0.454107	0.369	0.002
ADGRE1.1	ADGRE1	3.00408329543826e-283	9.86390750057154e-279	0.453488	0.747	0.083
SGPL1	SGPL1	6.53966883129326e-228	2.14730026075514e-223	0.453057	0.446	0.032
MAP4K4.1	MAP4K4	4.7837638145836e-202	1.57074884851852e-197	0.452909	0.737	0.121
DLG1	DLG1	3.49965133311516e-232	1.14911051522836e-227	0.452536	0.582	0.061
ZNF706	ZNF706	4.27188469941495e-84	1.4026733410529e-79	0.452525	0.836	0.272
PDXK	PDXK	6.78737203689954e-267	2.22863360831596e-262	0.45188	0.563	0.046
LOC100057398	LOC100057398	1.1334034250508e-260	3.72153014615429e-256	0.450821	0.457	0.026
MAPK14.1	MAPK14	5.70224687005266e-199	1.87233275978179e-194	0.45024	0.648	0.092
VAMP3.1	VAMP3	1.18816674543228e-216	3.90134550862689e-212	0.449714	0.626	0.078
ACADVL	ACADVL	1.46767685429304e-156	4.8191169510712e-152	0.449466	0.783	0.161
CDC42BPB	CDC42BPB	0	0	0.44918	0.431	0.006
CHD7.1	CHD7	9.94403343071516e-289	3.26512337697532e-284	0.449146	0.626	0.054
TMED5	TMED5	1.8939424306205e-118	6.2187599709424e-114	0.448876	0.79	0.203
MGAT4B.1	MGAT4B	6.64446786602414e-251	2.18171102380903e-246	0.448657	0.514	0.04
ARPC5.1	ARPC5	1.78498053450442e-48	5.86098358504528e-44	0.448271	0.951	0.482
ARPC3	ARPC3	2.35476254511893e-33	7.73186281689801e-29	0.447932	0.945	0.636
MMP14	MMP14	7.98199459673523e-265	2.62088792583801e-260	0.447873	0.301	0.002
PEPD	PEPD	4.26677987686251e-275	1.40099717256781e-270	0.447818	0.552	0.041
LOC100052030.1	LOC100052030	2.6252875952696e-221	8.62013181906774e-217	0.447231	0.607	0.071
SUCNR1	SUCNR1	2.66477815610317e-278	8.74979907556474e-274	0.447151	0.319	0.002
GLRX	GLRX	9.82246766271236e-197	3.2252072570516e-192	0.446754	0.603	0.08
SLC38A6	SLC38A6	1.02749916957188e-289	3.37379352328928e-285	0.446469	0.442	0.018
AP1B1	AP1B1	8.43591354463432e-216	2.76993221238068e-211	0.445882	0.618	0.077
ATP5PD	ATP5PD	1.73859518004013e-78	5.70867727366177e-74	0.443333	0.871	0.296
SGMS2	SGMS2	0	0	0.443298	0.416	0.005
UAP1L1	UAP1L1	5.41982124504938e-297	1.77959830581196e-292	0.442408	0.393	0.009
LOC100072605	LOC100072605	3.57992345873956e-289	1.17546786767713e-284	0.441361	0.397	0.011
TMEM192	TMEM192	4.65446512818229e-253	1.52829362483866e-248	0.441356	0.456	0.028
SDC3	SDC3	1.86952596287188e-284	6.13858849908981e-280	0.440455	0.308	0
ACAA1.1	ACAA1	3.55459061433965e-293	1.16714982821842e-288	0.440209	0.529	0.032
HIP1	HIP1	0	0	0.439153	0.342	0.001
GNAI2.1	GNAI2	8.00079473239379e-42	2.6270609503815e-37	0.439058	0.945	0.606
SLC48A1	SLC48A1	2.94279157447522e-273	9.66265613478939e-269	0.438847	0.473	0.026
PSMC1	PSMC1	1.42828351450253e-144	4.68976891986907e-140	0.438673	0.741	0.157
AK2	AK2	5.7881837231004e-221	1.90055012548002e-216	0.438515	0.588	0.067
NET1	NET1	2.08640597295631e-278	6.85071401220205e-274	0.438302	0.459	0.023
EEF2K.1	EEF2K	1.03472705990205e-236	3.39752630118838e-232	0.437379	0.554	0.053
UBXN6.1	UBXN6	1.65296100910113e-145	5.42749747338355e-141	0.435916	0.758	0.163
GALNT7.1	GALNT7	7.18234227508729e-241	2.35832208602491e-236	0.435606	0.601	0.063
MERTK	MERTK	0	0	0.435282	0.431	0.012
PNPLA6	PNPLA6	6.03840485851418e-246	1.98271023529313e-241	0.434935	0.499	0.038
PLAC8	PLAC8	3.67666973028045e-41	1.20723450593758e-36	0.434821	0.904	0.486
RNASET2	RNASET2	5.19456457361646e-99	1.70563527774696e-94	0.434228	0.724	0.197
HFE	HFE	4.56892774120087e-208	1.50020742382331e-203	0.434223	0.454	0.039
LOC102147723.1	LOC102147723	2.28063308786945e-245	7.48845874401933e-241	0.433726	0.527	0.044
GAS2L1	GAS2L1	0	0	0.433287	0.406	0.007
P4HA1	P4HA1	8.35734867804291e-209	2.74413543843539e-204	0.432306	0.658	0.09
RHOC	RHOC	1.72678128035286e-188	5.66988633403863e-184	0.432063	0.633	0.093
LOC100067491	LOC100067491	4.23005563194888e-298	1.38893876675041e-293	0.431976	0.378	0.007
LOC100053645.1	LOC100053645	2.22857240621737e-173	7.31751749581473e-169	0.43176	0.577	0.085
AK3.1	AK3	1.75784616960925e-110	5.77188789791196e-106	0.431481	0.784	0.21
KMO.1	KMO	3.0726073003377e-271	1.00889060706588e-266	0.430959	0.497	0.031
EIF3E	EIF3E	8.80214670485897e-64	2.89018487054044e-59	0.430801	0.879	0.335
LOC100147452	LOC100147452	6.73069579385505e-225	2.2100239639123e-220	0.429902	0.594	0.067
POMP	POMP	1.04340032485476e-51	3.42600496666061e-47	0.42952	0.853	0.349
YWHAG	YWHAG	2.00854153425616e-152	6.5950461277301e-148	0.429379	0.696	0.135
LOC100051962	LOC100051962	3.90602538305453e-207	1.28254343452595e-202	0.429049	0.544	0.061
EGFR	EGFR	0	0	0.428946	0.346	0.001
LOC100063291	LOC100063291	1.61153944277201e-263	5.29148976034189e-259	0.42841	0.35	0.008
THEMIS2	THEMIS2	2.06703565805851e-301	6.78711158323512e-297	0.428246	0.444	0.016
CTDSP2	CTDSP2	1.71756380028211e-223	5.6396207382263e-219	0.428242	0.648	0.081
SOD2.1	SOD2	2.20476394974404e-152	7.23934242898454e-148	0.42816	0.741	0.164
NDUFA8	NDUFA8	1.73661590294138e-183	5.70217831730801e-179	0.427939	0.648	0.1
GAA	GAA	8.28162266199203e-305	2.71927080106508e-300	0.426409	0.408	0.01
ICOSLG.1	ICOSLG	3.00484841207841e-250	9.86641976105945e-246	0.42503	0.539	0.045
PDIA3	PDIA3	7.59092333392519e-45	2.49247967669434e-40	0.42487	0.924	0.473
LOC111769252	LOC111769252	2.63195590185557e-288	8.64202720374276e-284	0.424088	0.344	0.004
VCP	VCP	1.1790516887093e-97	3.87141621987699e-93	0.423667	0.792	0.227
ZNHIT1	ZNHIT1	1.54397055154623e-125	5.06962730600204e-121	0.423637	0.741	0.172
LOC100053634	LOC100053634	1.48744364102815e-133	4.88402119531592e-129	0.423412	0.743	0.166
GHITM	GHITM	1.29843219850925e-97	4.26340212380512e-93	0.423402	0.803	0.23
JAK2.1	JAK2	2.42642528170229e-209	7.96716741246948e-205	0.422509	0.656	0.09
P2RY12	P2RY12	3.90484118951938e-303	1.28215460457869e-298	0.422248	0.378	0.006
AGPAT3	AGPAT3	1.067191463396e-238	3.50412317006076e-234	0.422004	0.588	0.06
CCDC15	CCDC15	1.56037519461881e-219	5.12349195153086e-215	0.42075	0.416	0.028
VPS35	VPS35	1.33482167406954e-177	4.38288696680733e-173	0.420464	0.749	0.135
RAB5C.1	RAB5C	6.12087123620787e-120	2.00978807040885e-115	0.419423	0.83	0.211
APLP2	APLP2	3.82004245126868e-242	1.25431093887407e-237	0.418862	0.459	0.031
PFKFB4	PFKFB4	2.02665453226899e-266	6.65452015670524e-262	0.418789	0.405	0.016
C5AR1.1	C5AR1	6.23003073723403e-261	2.04563059257079e-256	0.41864	0.512	0.036
PLA2G12A	PLA2G12A	3.53707253012991e-232	1.16139776526816e-227	0.418603	0.474	0.037
RREB1	RREB1	4.33431530170064e-202	1.42317242931341e-197	0.417534	0.65	0.091
DST	DST	4.77374763494669e-146	1.56746003593475e-141	0.416949	0.654	0.125
PPP1R14B	PPP1R14B	6.31285446929381e-145	2.07282576499262e-140	0.416813	0.652	0.124
P2RY2	P2RY2	0	0	0.416149	0.397	0.003
STAT2.1	STAT2	7.34947201740942e-217	2.41319913691638e-212	0.41553	0.573	0.065
VKORC1L1	VKORC1L1	2.04637657020428e-239	6.71927746826576e-235	0.41436	0.526	0.046
AFF1	AFF1	2.37155050560396e-134	7.78698608515061e-130	0.414355	0.754	0.17
ABHD5.1	ABHD5	2.03277833036919e-165	6.67462764776723e-161	0.414349	0.563	0.085
UBE2F	UBE2F	9.31279661866316e-197	3.05785676973805e-192	0.413941	0.582	0.076
SYNGR2.1	SYNGR2	2.83772775996131e-196	9.31767909983297e-192	0.413937	0.467	0.046
SREK1IP1	SREK1IP1	1.05173077447953e-147	3.45335799800355e-143	0.413919	0.735	0.148
PSMB5	PSMB5	3.52414724801598e-118	1.15715374888605e-113	0.413844	0.73	0.176
SELP.1	SELP	1.38249564041141e-229	4.53942443529087e-225	0.413613	0.439	0.029
ZDHHC24	ZDHHC24	3.0328001583153e-205	9.9581993198283e-201	0.413407	0.609	0.078
FBL	FBL	2.32434581952716e-102	7.63198949841744e-98	0.412847	0.822	0.23
VAMP4	VAMP4	4.99133569996772e-268	1.6389050770844e-263	0.412797	0.526	0.038
ARHGAP18	ARHGAP18	6.35068356083916e-171	2.08524694720154e-166	0.412102	0.665	0.111
PITRM1	PITRM1	2.73451315447988e-195	8.97877394273468e-191	0.411846	0.31	0.014
AGPAT2.1	AGPAT2	2.74580474990887e-85	9.01584989632578e-81	0.411767	0.89	0.289
CREB5	CREB5	0	0	0.411188	0.359	0
RGS18.1	RGS18	1.82674957049092e-254	5.99813221470693e-250	0.41118	0.643	0.068
HADHA	HADHA	1.97420318416982e-189	6.4822961552216e-185	0.410647	0.671	0.104
CDC34.1	CDC34	3.50935570176288e-186	1.15229694467384e-181	0.410498	0.692	0.112
LOC100062747	LOC100062747	6.0688902214132e-109	1.99272010420103e-104	0.41041	0.794	0.208
IGSF8.1	IGSF8	5.02614781863371e-175	1.65033563624838e-170	0.410037	0.473	0.055
CAPRIN1	CAPRIN1	2.19904214214206e-135	7.22055487372345e-131	0.409695	0.764	0.173
CMC1	CMC1	3.62313680761873e-230	1.18965697078161e-225	0.409328	0.546	0.054
BMPR2.1	BMPR2	1.46299470068532e-266	4.80374309970025e-262	0.409056	0.488	0.031
ARL11	ARL11	1.89183018443074e-254	6.21182441057833e-250	0.408824	0.403	0.018
PAPD5	PAPD5	4.29461181158935e-198	1.41013578833536e-193	0.408796	0.595	0.078
C1QBP	C1QBP	1.95769962479907e-110	6.42810671802776e-106	0.408339	0.739	0.188
MTHFD2.1	MTHFD2	1.43477187827529e-140	4.7110734623169e-136	0.408029	0.639	0.125
TMEM256	TMEM256	4.65125475005119e-88	1.52723949717931e-83	0.407237	0.777	0.233
GAMT	GAMT	2.12394323393226e-287	6.97396760861658e-283	0.407181	0.361	0.006
WDR7.1	WDR7	7.50836163989322e-203	2.46537054445894e-198	0.406968	0.486	0.049
AP2S1	AP2S1	2.60513729066676e-108	8.55396829390431e-104	0.4069	0.792	0.207
TRIO	TRIO	1.41786855365108e-243	4.65557139591333e-239	0.406432	0.393	0.018
CXCL8.1	CXCL8	0	0	0.4064	0.788	0.084
MRPL27	MRPL27	1.84056749466982e-204	6.04350336874834e-200	0.406288	0.656	0.091
37500	37500	7.33517663539468e-122	2.40850524823184e-117	0.405855	0.805	0.199
PCCB	PCCB	3.37266982104049e-177	1.10741613573864e-172	0.405703	0.569	0.08
MICU2	MICU2	2.23131454426184e-146	7.32652130608376e-142	0.405625	0.766	0.163
IL13RA1.1	IL13RA1	1.39363754683729e-256	4.57600888504023e-252	0.405602	0.457	0.027
SLC43A2.1	SLC43A2	3.93036048595792e-156	1.29053386556428e-151	0.40559	0.541	0.084
LOC102150395	LOC102150395	7.74442709325562e-307	2.54288263607048e-302	0.405522	0.338	0.001
NDUFA1	NDUFA1	7.59133335092156e-71	2.49261430577509e-66	0.405255	0.864	0.298
LOC111774947	LOC111774947	3.68859585680283e-301	1.21115044958121e-296	0.40493	0.323	0
KRCC1	KRCC1	2.63782762431223e-143	8.6613070044292e-139	0.404222	0.675	0.134
BCL2A1	BCL2A1	7.8779572125435e-148	2.58672725073866e-143	0.404098	0.336	0.031
IFIH1.1	IFIH1	9.10111991817363e-226	2.98835272513231e-221	0.403998	0.474	0.039
TNFSF13	TNFSF13	3.3376691546782e-304	1.09592366693859e-299	0.403901	0.361	0.004
HMGN2	HMGN2	5.79032174345544e-28	1.90125214446359e-23	0.402802	0.934	0.517
HPSE	HPSE	2.42292035292179e-243	7.9556589788187e-239	0.400897	0.35	0.011
TFG	TFG	8.4487250897359e-182	2.77413888321478e-177	0.400707	0.682	0.112
CSNK2B	CSNK2B	4.84054290073787e-160	1.58939226145728e-155	0.400678	0.688	0.127
WDYHV1	WDYHV1	1.96743061111428e-243	6.46005841159372e-239	0.398997	0.42	0.023
ACYP2	ACYP2	3.67053311334517e-236	1.20521954776689e-231	0.39838	0.491	0.039
CS	CS	9.91559869390204e-201	3.25578683114273e-196	0.397398	0.607	0.08
CKS2	CKS2	2.7592687016787e-107	9.06005878196202e-103	0.39709	0.365	0.057
LOC100630209	LOC100630209	5.47078914310721e-49	1.79633361513925e-44	0.39661	0.871	0.36
RNF187	RNF187	3.92239702238891e-131	1.2879190623014e-126	0.395824	0.658	0.136
RASGEF1B	RASGEF1B	1.72355661983909e-233	5.65929816124166e-229	0.395465	0.35	0.013
SYS1	SYS1	5.62125038139743e-153	1.84573756273185e-148	0.394918	0.531	0.082
ATRN	ATRN	3.02207516295375e-220	9.92298379755862e-216	0.39387	0.469	0.039
SERINC1	SERINC1	7.82049564102061e-113	2.56785974372912e-108	0.393806	0.792	0.203
COX5B	COX5B	1.55158539500257e-38	5.09463064449094e-34	0.393292	0.919	0.486
SPTLC2	SPTLC2	8.7379886067064e-206	2.86911855901205e-201	0.39305	0.522	0.055
PEA15	PEA15	9.17747023275948e-140	3.01342235092658e-135	0.392222	0.514	0.085
LOC100059068	LOC100059068	5.0859108153272e-260	1.66995881621269e-255	0.391427	0.365	0.011
ACVRL1	ACVRL1	8.05383720293504e-289	2.64447744558372e-284	0.391339	0.336	0.003
NPL.1	NPL	0	0	0.391025	0.626	0.043
CARHSP1.1	CARHSP1	3.60899166800964e-131	1.18501241419096e-126	0.390574	0.718	0.158
SIL1	SIL1	3.52344004467959e-241	1.15692153867054e-236	0.389703	0.473	0.034
DNAJC3	DNAJC3	1.71446500911951e-133	5.62944585744391e-129	0.389584	0.703	0.152
ITSN1	ITSN1	0	0	0.389154	0.357	0.002
SDF4	SDF4	2.25928452016364e-133	7.41836072195731e-129	0.389012	0.618	0.124
ATP5MC3.1	ATP5MC3	2.27147268957763e-35	7.45838057622816e-31	0.38844	0.911	0.484
FKBP15	FKBP15	8.02837615244035e-203	2.63611730965379e-198	0.388314	0.552	0.064
MRPL14	MRPL14	3.74318940687941e-199	1.22907624174885e-194	0.388208	0.563	0.069
TRPM1	TRPM1	4.44168017247756e-293	1.45842568463301e-288	0.387787	0.335	0.002
TMBIM1.1	TMBIM1	3.69728325007725e-206	1.21400295516286e-201	0.386061	0.614	0.08
SLC6A6.1	SLC6A6	2.17522259504566e-190	7.14234339083242e-186	0.385591	0.677	0.106
SNX8	SNX8	3.62992723363663e-271	1.19188660716459e-266	0.385559	0.433	0.02
TMEM189	TMEM189	7.68158153636705e-155	2.52224729746612e-150	0.385293	0.412	0.047
AQP9	AQP9	1.92647873442077e-291	6.32559292447059e-287	0.385258	0.344	0.003
PALLD	PALLD	6.49899161974539e-201	2.1339438983434e-196	0.385233	0.289	0.009
COMMD9	COMMD9	1.02949122086552e-247	3.38033442371195e-243	0.384259	0.49	0.035
SNF8	SNF8	4.41263272256804e-124	1.44888795445521e-119	0.384152	0.822	0.202
LTB4R.1	LTB4R	4.30384069582783e-230	1.41316609247507e-225	0.383179	0.42	0.026
MCRIP2	MCRIP2	1.32763544442972e-230	4.359290981785e-226	0.382929	0.327	0.01
TMEM236	TMEM236	5.35796399711814e-191	1.75928747845374e-186	0.382371	0.25	0.005
COPRS	COPRS	6.80947041071861e-193	2.23588960935946e-188	0.381987	0.473	0.049
ALDH9A1	ALDH9A1	6.07233798167687e-265	1.9938521762836e-260	0.381363	0.452	0.024
STARD3NL	STARD3NL	3.28888765765605e-169	1.07990626239137e-164	0.381039	0.597	0.092
LYN.1	LYN	3.33628593069908e-283	1.09546948534504e-278	0.380934	0.817	0.103
SELENOS.1	SELENOS	1.27148453590079e-184	4.17491947363024e-180	0.380368	0.643	0.098
MOB1B	MOB1B	1.20569720787088e-263	3.95890678204402e-259	0.380268	0.403	0.016
HK1	HK1	2.72354397312891e-148	8.94275663576878e-144	0.379811	0.716	0.144
CMBL	CMBL	1.07839234219047e-263	3.54090125558242e-259	0.379712	0.306	0.002
CDA.1	CDA	6.78537567822413e-289	2.22797810394489e-284	0.379365	0.501	0.028
FDX1	FDX1	3.50044483762049e-196	1.14937106243269e-191	0.379155	0.509	0.056
LOC100053764	LOC100053764	1.88321152822647e-115	6.18352505293161e-111	0.378785	0.348	0.047
LOC106783320	LOC106783320	2.26989818164011e-95	7.45321067941529e-91	0.37872	0.76	0.212
UPP1.1	UPP1	1.9496816432384e-270	6.4017796755733e-266	0.378626	0.442	0.021
KCNN4	KCNN4	6.41710660122445e-291	2.10705695251205e-286	0.378034	0.333	0.002
GMFG	GMFG	5.49448842039597e-28	1.80411527283702e-23	0.377857	0.958	0.649
METRNL.1	METRNL	3.15235179200786e-132	1.03507471090578e-127	0.377458	0.58	0.111
IL10RA.1	IL10RA	4.02485348756838e-152	1.32156064264308e-147	0.377355	0.696	0.134
LOC102149654	LOC102149654	5.36429509733508e-255	1.76136629520997e-250	0.376877	0.389	0.015
RPIA	RPIA	6.88796550224212e-153	2.2616634726612e-148	0.376573	0.592	0.099
NAGLU	NAGLU	1.811712254223e-261	5.94875718674123e-257	0.37652	0.431	0.021
SLC7A8	SLC7A8	0	0	0.3753	0.348	0
ATG3	ATG3	3.10488741862044e-94	1.01948978390402e-89	0.375056	0.837	0.247
ATP11C	ATP11C	2.3002623667119e-239	7.55291148109853e-235	0.373848	0.577	0.057
ZFAND5.1	ZFAND5	1.29401344393033e-107	4.24889314314524e-103	0.373356	0.779	0.205
SPPL2A	SPPL2A	2.84606782416788e-125	9.34506370065522e-121	0.372626	0.769	0.182
PAPSS1	PAPSS1	1.62607635398043e-206	5.33922170829474e-202	0.372317	0.546	0.061
FKBP2	FKBP2	5.10449219696607e-152	1.67606001287381e-147	0.371739	0.609	0.106
TTYH2	TTYH2	1.8728576513093e-234	6.1495280980741e-230	0.37145	0.27	0.002
VPS13C	VPS13C	1.99103497890146e-100	6.53756335322293e-96	0.371407	0.798	0.22
PSTPIP2.1	PSTPIP2	4.06397685692885e-230	1.33440680097259e-225	0.371215	0.49	0.04
TANC1	TANC1	2.73410936792949e-280	8.97744810959647e-276	0.371054	0.323	0.002
PEBP1	PEBP1	1.80285103160816e-66	5.91966136228539e-62	0.370784	0.811	0.284
POLR2L	POLR2L	1.01379010975167e-36	3.3287798253696e-32	0.370683	0.936	0.508
SLC30A1	SLC30A1	2.2960858971359e-240	7.53919804324573e-236	0.370145	0.361	0.013
PRKCD.1	PRKCD	5.64496434371127e-246	1.8535240422576e-241	0.369979	0.527	0.044
TUBB	TUBB	1.30032349064658e-41	4.26961218153803e-37	0.369882	0.877	0.381
ATN1.1	ATN1	6.08654260517021e-200	1.99851626440764e-195	0.369556	0.552	0.066
ABRACL	ABRACL	6.72259884737752e-42	2.20736533153641e-37	0.368642	0.909	0.445
NDRG1	NDRG1	4.93254341494645e-252	1.61960063029767e-247	0.368538	0.371	0.013
VBP1	VBP1	6.29884062972173e-138	2.06822432076913e-133	0.368202	0.679	0.138
NIFK	NIFK	1.89259139181671e-143	6.21432383503016e-139	0.368124	0.669	0.131
RCC2	RCC2	1.27859905673443e-121	4.19828000278751e-117	0.367417	0.709	0.164
CLN5	CLN5	4.90484867155379e-224	1.61050706130469e-219	0.367199	0.493	0.043
GAB2.1	GAB2	5.07630114878102e-277	1.66680348220225e-272	0.36703	0.524	0.035
TPPP3	TPPP3	1.18891209985205e-66	3.90379287986421e-62	0.366716	0.304	0.063
VASP.1	VASP	1.34476815048923e-68	4.41554622213138e-64	0.36666	0.894	0.378
TNFSF8	TNFSF8	1.79292557764113e-196	5.88707113418466e-192	0.366616	0.371	0.025
MAPKAPK2	MAPKAPK2	1.14887274993632e-168	3.77232367441592e-164	0.366607	0.639	0.105
NUDT22	NUDT22	2.00201954363189e-170	6.57363117151531e-166	0.365149	0.607	0.094
PPA1	PPA1	1.66449352718195e-64	5.46536449650192e-60	0.364995	0.745	0.266
CPT1A	CPT1A	2.93221649188394e-191	9.62793285110092e-187	0.36471	0.49	0.053
GOLGA4	GOLGA4	1.63364314796459e-88	5.36406727634173e-84	0.364361	0.784	0.238
VPS26A	VPS26A	1.2023790739838e-195	3.94801168942581e-191	0.364287	0.578	0.074
EHD4	EHD4	4.96868821763725e-267	1.63146877626119e-262	0.363923	0.353	0.008
PSMA6	PSMA6	2.447984351576e-76	8.03795661839978e-72	0.36347	0.817	0.267
LIMCH1	LIMCH1	1.67641516611713e-143	5.50450919794559e-139	0.362394	0.325	0.03
SEMA7A.1	SEMA7A	7.25552071958981e-228	2.38235022827731e-223	0.361478	0.425	0.028
CERS5	CERS5	2.63253392923591e-182	8.64392515664609e-178	0.361411	0.603	0.087
PSMB7	PSMB7	6.51480720328563e-100	2.13913694519884e-95	0.361207	0.766	0.206
ACADM	ACADM	9.02636818057335e-130	2.96380799209126e-125	0.361108	0.703	0.153
VPS29	VPS29	2.07133090560281e-112	6.80121502854683e-108	0.361031	0.724	0.175
IL10RB.1	IL10RB	5.77320477707274e-55	1.89563178855183e-50	0.360755	0.879	0.366
RP2.1	RP2	1.76299503319505e-209	5.78879419149596e-205	0.360444	0.539	0.059
RNPEPL1	RNPEPL1	3.6668022169278e-120	1.20399450792824e-115	0.360358	0.779	0.191
LONRF3.1	LONRF3	1.01929075713612e-223	3.34684120105644e-219	0.359826	0.554	0.057
CARMIL1	CARMIL1	1.60181966679574e-268	5.25957487592382e-264	0.359724	0.321	0.004
EIF3J	EIF3J	1.67327148458491e-81	5.49418691963455e-77	0.358871	0.836	0.265
ACER3.1	ACER3	3.14779900944005e-221	1.03357980474964e-216	0.358443	0.437	0.032
KYAT3	KYAT3	1.83347209377198e-231	6.02020561990031e-227	0.358368	0.389	0.02
BIRC3.1	BIRC3	1.08136216146737e-20	3.55065265717809e-16	0.358187	0.834	0.481
PLA2G4A.1	PLA2G4A	1.04544970425022e-279	3.43273410390559e-275	0.357725	0.474	0.025
ENPP1	ENPP1	1.37635411057972e-230	4.51925872208852e-226	0.356724	0.251	0
DHRS4	DHRS4	8.92452122992526e-137	2.93036654584596e-132	0.356613	0.675	0.138
ITGB4	ITGB4	3.07719752124768e-251	1.01039780610168e-246	0.356373	0.293	0.002
NDUFA9	NDUFA9	6.68726540591864e-191	2.19576359603338e-186	0.356285	0.535	0.064
LOC100050506.1	LOC100050506	3.05631143719596e-32	1.00353986040329e-27	0.355796	0.915	0.496
SLC1A2	SLC1A2	1.04528500894188e-228	3.43219332686067e-224	0.355707	0.338	0.012
LRMDA	LRMDA	0	0	0.354981	0.369	0.002
TRMT112	TRMT112	1.64802277185524e-101	5.41128277138667e-97	0.354593	0.79	0.214
TAF10	TAF10	5.93715226775854e-74	1.94946394711852e-69	0.354556	0.815	0.265
LRP3	LRP3	2.34404409285024e-146	7.69666877887377e-142	0.353595	0.405	0.049
RNF166	RNF166	9.87158315631692e-209	3.24133432937666e-204	0.35332	0.56	0.064
MEF2A.1	MEF2A	5.57466953136722e-95	1.83044274062443e-90	0.353159	0.858	0.257
TSPO.1	TSPO	2.82585622055646e-79	9.27869890019714e-75	0.352016	0.858	0.336
MRE11	MRE11	9.74038837821094e-206	3.19825652398556e-201	0.351696	0.503	0.051
RNF24.1	RNF24	1.08505388542509e-210	3.56277443279327e-206	0.351473	0.501	0.049
PSMB2	PSMB2	1.67651987032355e-78	5.50485299420736e-74	0.350939	0.79	0.248
SLC15A3.1	SLC15A3	5.79530546664203e-212	1.90288854997191e-207	0.35087	0.573	0.067
EIF4EBP1.1	EIF4EBP1	2.8451259468554e-220	9.3419710464997e-216	0.350362	0.55	0.058
IRS2	IRS2	7.11831473807677e-217	2.33729864424751e-212	0.3502	0.338	0.014
CNDP2	CNDP2	3.46250419128855e-109	1.1369132512096e-104	0.350113	0.756	0.193
FGGY.1	FGGY	5.8420420811373e-266	1.91823451734143e-261	0.350077	0.476	0.029
DPP7	DPP7	2.80239327477973e-192	9.20165831773923e-188	0.349754	0.429	0.038
EMC4	EMC4	5.95120217653608e-162	1.95407723466562e-157	0.348879	0.622	0.103
C7H11orf52	C7H11orf52	2.39946525474066e-228	7.87864416394096e-224	0.348831	0.369	0.017
RSU1	RSU1	3.46492610888731e-188	1.13770848785315e-183	0.348438	0.599	0.083
GSN.1	GSN	3.88622100983898e-140	1.27604066858063e-135	0.347312	0.571	0.101
LOC100146385	LOC100146385	2.95893185826508e-139	9.71565275661338e-135	0.34705	0.302	0.026
LOC111769348	LOC111769348	4.311207637506e-247	1.41558502777509e-242	0.347032	0.278	0.001
IFNLR1	IFNLR1	1.13050948677866e-237	3.71202789983772e-233	0.346475	0.363	0.014
CDKN1A.1	CDKN1A	1.58727498010033e-37	5.21181739715944e-33	0.345786	0.403	0.147
PLEC	PLEC	6.37985686817036e-79	2.09482600266374e-74	0.345576	0.862	0.29
UHMK1	UHMK1	5.4352063027908e-77	1.78464998952136e-72	0.344011	0.841	0.276
MRPL12	MRPL12	2.08683458112334e-162	6.85212134711847e-158	0.343897	0.628	0.105
STAM	STAM	5.0963854234823e-182	1.67339815380041e-177	0.343843	0.507	0.061
MGST3	MGST3	3.59165643525709e-54	1.17932039051667e-49	0.343336	0.766	0.293
LOC111767504	LOC111767504	4.30292726337597e-247	1.4128661669295e-242	0.342362	0.267	0
RBM17	RBM17	1.56564449136928e-116	5.14079368741102e-112	0.341502	0.786	0.196
WASHC3	WASHC3	1.02640982364923e-168	3.37021665595226e-164	0.341399	0.565	0.083
RASSF4	RASSF4	1.67437465630445e-261	5.49780918397566e-257	0.340741	0.338	0.007
XAF1	XAF1	5.07968416596893e-91	1.6679142958959e-86	0.340245	0.733	0.211
SDHB	SDHB	1.40026694091414e-113	4.59777650049158e-109	0.34008	0.749	0.184
KCNQ1	KCNQ1	3.06505790330345e-271	1.00641176254969e-266	0.33956	0.338	0.005
CSTA	CSTA	4.75067835083339e-230	1.55988523649615e-225	0.339529	0.274	0.003
ARFIP1	ARFIP1	5.4551030229033e-207	1.7911830775703e-202	0.33903	0.629	0.082
FAM8A1	FAM8A1	3.08452424892785e-206	1.01280353713546e-201	0.339013	0.522	0.055
SEC61A1	SEC61A1	1.27057502558178e-153	4.17193309649779e-149	0.338195	0.626	0.111
HSD17B4	HSD17B4	2.47885064968405e-206	8.13930610823758e-202	0.338161	0.444	0.037
STX4.1	STX4	7.46557045368773e-205	2.45132005846837e-200	0.33794	0.522	0.056
TMEM40	TMEM40	2.11024374126027e-291	6.92898532442808e-287	0.337546	0.331	0.002
PMM2	PMM2	1.11741797423183e-159	3.66904191839022e-155	0.337121	0.682	0.123
MT-tRNA-Trp	MT-tRNA-Trp	1.58745397952847e-166	5.21240514178173e-162	0.336982	0.355	0.029
POLR2D	POLR2D	6.44133459332178e-122	2.11501221371721e-117	0.336929	0.775	0.185
CALCRL	CALCRL	2.50701374664124e-233	8.2317796370965e-229	0.336864	0.261	0.001
NDUFS7	NDUFS7	3.26089060664275e-117	1.07071343069115e-112	0.336554	0.764	0.187
NLRP1	NLRP1	4.35260020553014e-217	1.42917627748582e-212	0.336284	0.372	0.02
COL4A2	COL4A2	2.51882829000646e-222	8.2705726902362e-218	0.336172	0.25	0.001
GGA2	GGA2	1.21424272558804e-191	3.98696598946834e-187	0.33561	0.442	0.041
ZC3H12C	ZC3H12C	6.85605398594296e-228	2.25118532628437e-223	0.335321	0.376	0.019
DAPK1	DAPK1	1.53824609717162e-224	5.05083106006303e-220	0.335301	0.342	0.013
NR2F6	NR2F6	1.65996734243069e-265	5.45050276887115e-261	0.335265	0.348	0.008
SCAMP1	SCAMP1	1.50358357286366e-193	4.93701666149784e-189	0.335076	0.467	0.046
ATP8B4	ATP8B4	2.76598924780737e-166	9.08212569517551e-162	0.334514	0.471	0.057
NAGPA	NAGPA	7.05202202031412e-193	2.31553143037014e-188	0.333921	0.518	0.059
HMG20B	HMG20B	1.37940341996407e-200	4.52927112945202e-196	0.333778	0.501	0.052
MDFIC	MDFIC	3.12237340872758e-129	1.0252313087557e-124	0.333525	0.699	0.153
MVP	MVP	2.19532019371053e-149	7.20833385604852e-145	0.333162	0.679	0.128
TTC38	TTC38	5.16540024350824e-204	1.69605916995593e-199	0.332976	0.476	0.045
LOC102149742	LOC102149742	1.93471297781149e-207	6.35263006264404e-203	0.332329	0.405	0.029
SWAP70.1	SWAP70	3.69729864150729e-194	1.21400800893892e-189	0.332285	0.435	0.039
ALOX5.1	ALOX5	3.89022325286478e-234	1.27735480507815e-229	0.332019	0.44	0.029
ACTR3	ACTR3	3.29732483942404e-25	1.08267661102489e-20	0.331468	0.958	0.658
C7H19orf70	C7H19orf70	7.1698716964775e-103	2.35422737153839e-98	0.331217	0.769	0.204
CCBE1	CCBE1	3.24612777061286e-192	1.06586605348073e-187	0.330299	0.355	0.022
HSPB6	HSPB6	7.84677337555365e-228	2.57648803786304e-223	0.330121	0.272	0.003
CNIH4	CNIH4	1.08662827470226e-170	3.56794393998487e-166	0.328938	0.584	0.087
TMEM165	TMEM165	8.81630355499745e-83	2.89483327228341e-78	0.328414	0.739	0.219
CUEDC2	CUEDC2	3.80813114636572e-176	1.25039986190918e-171	0.328241	0.603	0.09
UQCRC1	UQCRC1	1.25840362586303e-88	4.13196830552125e-84	0.327911	0.794	0.229
PIGP	PIGP	2.11457780977239e-183	6.94321623838764e-179	0.327743	0.444	0.045
CPNE2	CPNE2	1.04918554470941e-220	3.44500073605336e-216	0.327484	0.369	0.019
LOC100058017	LOC100058017	5.56356265557254e-290	1.82679579795724e-285	0.327442	0.325	0.001
CLPTM1.1	CLPTM1	6.05861359800487e-169	1.9893457749049e-164	0.326949	0.66	0.111
IMP4	IMP4	1.34778753230037e-173	4.42546036230826e-169	0.326891	0.573	0.082
MRPL45	MRPL45	4.99458739989991e-177	1.63997277275714e-172	0.326495	0.514	0.065
CCT3	CCT3	9.59651687649567e-139	3.15101631639735e-134	0.326381	0.669	0.134
ECH1	ECH1	3.03742426095572e-177	9.97338256084811e-173	0.326239	0.578	0.082
ROGDI	ROGDI	1.26648644928844e-241	4.1585082562386e-237	0.325996	0.331	0.009
TUFT1	TUFT1	1.00652946245535e-241	3.30493948997215e-237	0.325985	0.297	0.004
C12H11orf74	C12H11orf74	5.80630866144226e-180	1.90650144898457e-175	0.325082	0.416	0.039
NDUFV1	NDUFV1	3.33393107160951e-160	1.09469626736298e-155	0.32486	0.573	0.089
DYNLL2.1	DYNLL2	2.76092523577333e-169	9.06549801166173e-165	0.324833	0.527	0.072
LOC106783107	LOC106783107	1.46807984120149e-264	4.82044015858508e-260	0.324758	0.299	0.001
AP3B1	AP3B1	1.95763732403564e-117	6.42790215347104e-113	0.323947	0.841	0.217
RHOG.1	RHOG	3.16094142238561e-69	1.03789511604031e-64	0.323733	0.909	0.331
SOCS6	SOCS6	9.92331995004524e-228	3.25832210559735e-223	0.323439	0.297	0.006
HYOU1	HYOU1	7.35609511818086e-181	2.41537383205469e-176	0.323164	0.48	0.055
PSMD1	PSMD1	1.67015331395196e-116	5.48394840636127e-112	0.323149	0.698	0.161
RNF152	RNF152	1.74428443997507e-238	5.72735795865814e-234	0.323124	0.267	0.001
GCSH	GCSH	8.83944717366775e-107	2.9024324794738e-102	0.323108	0.652	0.155
RAN	RAN	1.07117585605432e-45	3.51720592335435e-41	0.322002	0.834	0.347
LATS2.1	LATS2	2.05772133115021e-229	6.75652799083173e-225	0.321823	0.448	0.032
PRDX3	PRDX3	6.53908746707988e-179	2.14710936981568e-174	0.321784	0.512	0.063
LOC111774319	LOC111774319	8.52202697448075e-203	2.79820755707075e-198	0.321557	0.388	0.026
PRKAR2B	PRKAR2B	4.35568099580937e-144	1.43018785497401e-139	0.321166	0.503	0.077
DPYSL2	DPYSL2	8.10307315079001e-118	2.6606440690619e-113	0.320913	0.569	0.116
BNIP2	BNIP2	1.1184481637346e-209	3.67242454562256e-205	0.320888	0.55	0.061
MORC3	MORC3	8.77523792682143e-96	2.88134937327182e-91	0.320433	0.809	0.226
NUMB	NUMB	8.25451969553908e-210	2.71037154203026e-205	0.32042	0.474	0.043
RAI14	RAI14	9.33893140009803e-205	3.06643812522219e-200	0.320123	0.25	0.003
PTS	PTS	2.48198080489539e-164	8.14958397287402e-160	0.320077	0.548	0.079
CCT6A	CCT6A	1.31034088244254e-104	4.30250428750009e-100	0.319855	0.752	0.196
FLNA.1	FLNA	6.31821677905483e-34	2.07458647940266e-29	0.319561	0.845	0.422
PSMD2	PSMD2	2.81111942176646e-122	9.23031062137017e-118	0.319406	0.713	0.163
PSMB4	PSMB4	1.74477349912395e-55	5.72896378437348e-51	0.318939	0.856	0.325
PIM3	PIM3	6.28217987485053e-175	2.06275376190717e-170	0.318639	0.363	0.029
KLF3.1	KLF3	6.04958585241814e-242	1.9863815146415e-237	0.31857	0.465	0.032
NEU1.1	NEU1	1.98537278653226e-214	6.51897154457868e-210	0.318439	0.488	0.045
CENPB	CENPB	1.11823990524456e-189	3.67174072887051e-185	0.318436	0.459	0.046
GDI1.1	GDI1	2.99405620790513e-115	9.83098355865649e-111	0.318182	0.747	0.182
LOC100050004	LOC100050004	2.28602116488584e-200	7.50615049490267e-196	0.318023	0.374	0.024
NFX1	NFX1	1.83267828491641e-151	6.01759914852302e-147	0.317847	0.382	0.041
DOCK4	DOCK4	2.86725852946682e-197	9.41464338150431e-193	0.317818	0.276	0.008
CCDC93	CCDC93	5.65168923514621e-170	1.85573216036026e-165	0.317377	0.495	0.063
LY6E.1	LY6E	4.16801974898086e-20	1.36856928457786e-15	0.316909	0.898	0.61
MRPS11	MRPS11	2.44398108826418e-190	8.02481190331544e-186	0.316887	0.469	0.048
ECI1	ECI1	1.18632011458801e-123	3.89528209624974e-119	0.315825	0.629	0.131
HDDC2	HDDC2	6.40541845526892e-166	2.10321914978755e-161	0.315345	0.49	0.063
LAMP2.1	LAMP2	7.5490227041665e-62	2.47872160491307e-57	0.315281	0.875	0.326
MDM2	MDM2	8.59544602294377e-151	2.82231470163359e-146	0.3146	0.626	0.112
PQLC2	PQLC2	3.14453424451086e-243	1.03250781918514e-238	0.314579	0.314	0.006
GALK1	GALK1	1.79651948229304e-165	5.8988717201092e-161	0.313207	0.425	0.046
LAT2.1	LAT2	5.76076530127719e-133	1.89154728667437e-128	0.312802	0.408	0.056
CNPY3	CNPY3	2.73049145092714e-169	8.96556867911928e-165	0.312539	0.607	0.094
PHB	PHB	9.64788275721394e-148	3.1678823033312e-143	0.312254	0.664	0.125
SLC50A1	SLC50A1	5.67329246975085e-189	1.86282558244269e-184	0.312038	0.414	0.036
RWDD4	RWDD4	3.11156267215241e-140	1.02168160340124e-135	0.311246	0.514	0.083
CEP128	CEP128	2.67160202832305e-154	8.77220525999872e-150	0.311118	0.357	0.034
AP3D1	AP3D1	3.72501128195648e-125	1.22310745443041e-120	0.31089	0.705	0.157
CYC1	CYC1	1.07170733284161e-83	3.51895102738543e-79	0.310881	0.803	0.239
MYC	MYC	4.16583094857851e-157	1.36785059196575e-152	0.310479	0.431	0.051
ST13	ST13	1.90707905832229e-94	6.26189408800124e-90	0.31045	0.788	0.221
LSM6	LSM6	5.31148464096435e-74	1.74402598186065e-69	0.309176	0.756	0.239
DMD	DMD	4.13512192988792e-239	1.3577672856787e-234	0.309113	0.276	0.002
CARD9	CARD9	3.5635479820559e-173	1.17009097990806e-168	0.308727	0.316	0.02
VDAC2	VDAC2	6.57589491325048e-75	2.15919509476579e-70	0.308629	0.767	0.241
TPM1	TPM1	7.27067951468239e-183	2.38732761864596e-178	0.308102	0.471	0.051
RAB6A	RAB6A	1.14217953418252e-137	3.75034650048832e-133	0.307684	0.631	0.122
GNPTAB.1	GNPTAB	1.90396623025769e-205	6.25167311705114e-201	0.307387	0.539	0.06
SH3BGRL.1	SH3BGRL	6.31263999029961e-29	2.07275534081488e-24	0.307229	0.921	0.495
MAP7D1	MAP7D1	5.01776221894532e-179	1.6475822245907e-174	0.307078	0.599	0.088
PRPS2	PRPS2	1.91490841443402e-188	6.28760177879411e-184	0.307045	0.427	0.039
AGAP1	AGAP1	1.51769898345352e-249	4.98336461216964e-245	0.306698	0.289	0.002
ARSA	ARSA	7.40340925436054e-188	2.43090942866928e-183	0.306615	0.461	0.047
HSPH1.1	HSPH1	4.15821729266544e-175	1.3653506480467e-170	0.306304	0.556	0.078
NDUFS4	NDUFS4	4.15767497342606e-129	1.36517257752445e-124	0.306171	0.692	0.147
NENF.1	NENF	4.24045601515549e-200	1.39235373257631e-195	0.30613	0.624	0.085
LOC102148546	LOC102148546	3.18049323873793e-185	1.0443149549396e-180	0.30589	0.427	0.04
BDH2	BDH2	1.2850018757271e-241	4.21930365894992e-237	0.304434	0.306	0.005
TMEM243	TMEM243	2.80601158856887e-204	9.21353905106589e-200	0.303775	0.397	0.028
IFIT5.1	IFIT5	5.2988326413174e-191	1.73987169777657e-186	0.303489	0.49	0.053
KRTCAP2	KRTCAP2	3.07647431039402e-91	1.01016033981788e-86	0.303273	0.786	0.224
RCOR1	RCOR1	2.02591148591007e-156	6.65208036398571e-152	0.302833	0.603	0.101
SLC46A2	SLC46A2	2.40839639337917e-245	7.90796955766052e-241	0.30283	0.276	0.001
RHBDD2.1	RHBDD2	1.05498494881812e-198	3.46404307944428e-194	0.302825	0.595	0.077
FUCA2	FUCA2	5.85200935744585e-113	1.92150727251734e-108	0.302734	0.709	0.168
SELENOW.1	SELENOW	2.38818298095887e-32	7.84159881797845e-28	0.302723	0.902	0.477
LOC111771983	LOC111771983	1.08513314347912e-252	3.56303467661369e-248	0.302581	0.282	0.001
ST3GAL1	ST3GAL1	3.53469256383887e-118	1.16061630333649e-113	0.3024	0.408	0.063
POLR2F	POLR2F	2.07291208893077e-81	6.80640684400419e-77	0.302201	0.811	0.244
NCF2.1	NCF2	4.58336662998005e-175	1.50494843295395e-170	0.302192	0.575	0.082
OCSTAMP	OCSTAMP	5.09732864652622e-222	1.67370786108688e-217	0.301844	0.285	0.005
CHCHD2.1	CHCHD2	3.78877220045259e-23	1.24404335201861e-18	0.301436	0.947	0.636
COX3	COX3	4.07284041560185e-22	1.33731715046287e-17	0.301409	0.985	0.985
LAGE3	LAGE3	7.38797713094397e-76	2.42584229094545e-71	0.300739	0.781	0.243
NAMPT.1	NAMPT	9.34334270510601e-166	3.06788657722156e-161	0.300602	0.654	0.112
LARP1	LARP1	3.77623019354839e-100	1.23992518405161e-95	0.300245	0.72	0.188
ARAP1.1	ARAP1	1.95197703266091e-207	6.4093165867421e-203	0.299894	0.628	0.082
MGMT	MGMT	3.08770051000264e-125	1.01384646245937e-120	0.299667	0.406	0.059
TMEM135	TMEM135	5.31688588261595e-225	1.74579947955695e-220	0.298669	0.422	0.028
MX1	MX1	5.90260943098439e-45	1.93812180666373e-40	0.298517	0.66	0.273
SNAP29.1	SNAP29	2.08251305065845e-211	6.83793160183702e-207	0.298198	0.561	0.063
HSPA9	HSPA9	5.58186433669876e-130	1.83280515495504e-125	0.298189	0.669	0.141
APPBP2	APPBP2	1.08059317563112e-178	3.54812769218477e-174	0.298111	0.465	0.051
DNAJC1	DNAJC1	7.41462234838318e-143	2.43459124809162e-138	0.297401	0.637	0.12
TMEM131	TMEM131	9.92171851646928e-172	3.25779627488269e-167	0.297337	0.664	0.109
ZDHHC21	ZDHHC21	1.13302343653938e-183	3.72028245387705e-179	0.296933	0.456	0.047
FNDC3B.1	FNDC3B	8.36055065240285e-256	2.74518680671648e-251	0.29687	0.737	0.093
MR1	MR1	6.85012087055789e-177	2.24923718784768e-172	0.296761	0.397	0.036
ANKRD9.1	ANKRD9	2.56636691467334e-240	8.42666576432993e-236	0.29632	0.478	0.035
SRD5A3	SRD5A3	1.49440669809739e-206	4.90688439320278e-202	0.29618	0.357	0.02
TRABD	TRABD	2.10997399808118e-172	6.92809962269957e-168	0.295828	0.52	0.068
RENBP	RENBP	4.18917976854816e-185	1.37551717700279e-180	0.294967	0.321	0.018
DTNBP1	DTNBP1	1.12461783934417e-159	3.69268267548657e-155	0.294237	0.59	0.095
MDH1	MDH1	2.73183205075108e-119	8.96997053864117e-115	0.294217	0.684	0.153
FDX1L	FDX1L	5.22565127369556e-144	1.71584259571794e-139	0.293977	0.569	0.098
PPM1H	PPM1H	3.6711829769327e-191	1.20543293047585e-186	0.293638	0.405	0.033
FAM214B	FAM214B	2.9668229472295e-191	9.74156314722807e-187	0.293507	0.431	0.039
LOC102149544	LOC102149544	5.8482112193193e-201	1.92026015386349e-196	0.293376	0.25	0.004
PTPA	PTPA	1.81383764534943e-165	5.95573590850486e-161	0.292567	0.473	0.058
MLKL	MLKL	2.42364919034492e-165	7.95805211649754e-161	0.292468	0.433	0.048
MCF2L2	MCF2L2	1.72818785818924e-220	5.67450483236438e-216	0.291811	0.25	0.001
FAM96B	FAM96B	1.40485286133237e-115	4.61283437018482e-111	0.291504	0.756	0.182
PGM2	PGM2	8.04045585914865e-123	2.64008368135146e-118	0.291353	0.699	0.156
TTC3	TTC3	1.48077429971861e-152	4.86212241312605e-148	0.291347	0.539	0.083
TPI1	TPI1	4.4307519602335e-47	1.45483740614267e-42	0.291258	0.854	0.346
MINPP1.1	MINPP1	5.03681053451917e-182	1.65383673900937e-177	0.290777	0.584	0.082
ETV6.1	ETV6	4.49432612027767e-157	1.47571198159317e-152	0.289233	0.476	0.063
WLS	WLS	2.71925491309936e-258	8.92867350716176e-254	0.289064	0.287	0.001
SAMD4A	SAMD4A	2.26083646771514e-227	7.42345654174267e-223	0.288932	0.278	0.004
MARVELD1	MARVELD1	2.38085068133026e-129	7.81752321214791e-125	0.288896	0.681	0.142
ATP13A3	ATP13A3	2.52196369077674e-151	8.28086777866544e-147	0.288673	0.554	0.089
CXHXorf40B	CXHXorf40B	2.24165894714941e-171	7.36048715296509e-167	0.288639	0.353	0.028
PSEN1.1	PSEN1	2.1076938797766e-186	6.92061285424645e-182	0.288545	0.58	0.078
SLC16A5	SLC16A5	1.50452620826803e-180	4.94011180484808e-176	0.288092	0.457	0.049
MRPS18B	MRPS18B	4.05496725526342e-189	1.33144849826574e-184	0.288084	0.507	0.058
GPAA1	GPAA1	4.19122687363592e-137	1.37618934395835e-132	0.287774	0.682	0.138
APC	APC	1.43671429231822e-170	4.71745137882688e-166	0.287754	0.573	0.084
PSMB6	PSMB6	3.49851136953025e-75	1.14873620818526e-70	0.287705	0.767	0.24
TRAM1	TRAM1	7.89920551011245e-99	2.59370412924542e-94	0.287242	0.743	0.196
HIC2	HIC2	1.62392211064888e-184	5.33214825031559e-180	0.287137	0.321	0.018
PIGT	PIGT	1.65092081202868e-177	5.42079848629616e-173	0.287031	0.505	0.062
MTDH	MTDH	8.01803419144851e-34	2.63272152676212e-29	0.286503	0.928	0.47
UMAD1	UMAD1	6.39276951646408e-116	2.09906587073098e-111	0.286185	0.684	0.157
SARM1	SARM1	1.21874157168599e-223	4.00173795063095e-219	0.286146	0.255	0.001
MCUB	MCUB	7.18009406473379e-168	2.35758388615534e-163	0.285712	0.505	0.066
C30H1orf53	C30H1orf53	2.07082842646686e-221	6.79956513830392e-217	0.285559	0.314	0.01
GRK3.1	GRK3.1	5.04529328669736e-156	1.65662205068708e-151	0.285538	0.49	0.068
RBX1	RBX1	2.21748798304007e-33	7.28112179231208e-29	0.285254	0.902	0.432
COMMD3	COMMD3	1.42255078635119e-124	4.67094550698413e-120	0.285185	0.592	0.118
IL18.1	IL18	2.45178582329056e-207	8.05043875077457e-203	0.284966	0.614	0.08
TMEM8A	TMEM8A	3.70122474069771e-166	1.21529714360809e-161	0.284504	0.299	0.018
STK24	STK24	2.08751081382373e-120	6.85434175719021e-116	0.283481	0.667	0.147
LAMTOR3.1	LAMTOR3	4.10920891485027e-142	1.34925874719109e-137	0.283148	0.62	0.115
UBAP2	UBAP2	4.35794065362354e-139	1.43092981361729e-134	0.282699	0.469	0.069
CHID1	CHID1	9.44249065579117e-173	3.10044180682903e-168	0.282559	0.488	0.059
LOC100061017	LOC100061017	2.01632953977557e-183	6.62061804385307e-179	0.282123	0.35	0.024
UQCRC2	UQCRC2	2.51132064856675e-132	8.24592134956893e-128	0.282012	0.647	0.129
SLC4A2	SLC4A2	1.12164605305411e-173	3.68292481520318e-169	0.28183	0.435	0.046
SCAP	SCAP	7.76141302204994e-176	2.5484599657901e-171	0.28178	0.484	0.057
C23H9orf3	C23H9orf3	1.07723960594501e-147	3.53711624612045e-143	0.280893	0.552	0.089
SPTLC3	SPTLC3	3.48308593857457e-254	1.14367126793096e-249	0.280552	0.285	0.001
FAM111B	FAM111B	2.81543365957698e-155	9.24447642122101e-151	0.280354	0.393	0.042
EIF5.1	EIF5	4.35460018522496e-38	1.42983297081862e-33	0.280286	0.932	0.454
ABCG2	ABCG2	9.58983015064438e-215	3.14882072996408e-210	0.280219	0.293	0.008
CXHXorf21	CXHXorf21	7.20625183824584e-231	2.36617279108802e-226	0.279404	0.304	0.007
MRPS22	MRPS22	2.32722461878249e-171	7.64144203577229e-167	0.279298	0.507	0.065
ABL2	ABL2	1.11440695690354e-150	3.65915524299277e-146	0.279278	0.41	0.048
JAG1	JAG1	1.92591035920607e-173	6.32372666445313e-169	0.27883	0.253	0.009
NDUFS2.1	NDUFS2	1.51994723628428e-87	4.99074675033945e-83	0.278733	0.858	0.261
RWDD1	RWDD1	2.0791583585305e-96	6.82691647023491e-92	0.278586	0.703	0.184
RAMP2	RAMP2	1.68942786471827e-182	5.54723639380244e-178	0.278446	0.276	0.01
CLCN7.1	CLCN7	1.60453444453244e-209	5.26848884862227e-205	0.27843	0.586	0.071
DCXR	DCXR	5.59383758292701e-211	1.83673657035408e-206	0.278108	0.323	0.013
CTSF	CTSF	3.16691297064361e-208	1.03985587391083e-203	0.277454	0.27	0.005
DOK1	DOK1	1.31613093148055e-192	4.32151591351638e-188	0.276406	0.414	0.035
HDLBP	HDLBP	1.08812486348353e-112	3.57285798924817e-108	0.275925	0.699	0.168
YIPF4.1	YIPF4	5.96342181299892e-112	1.9580895522982e-107	0.275196	0.696	0.166
EPHX2	EPHX2	5.28776852644927e-236	1.73623879565962e-231	0.274878	0.27	0.002
ATF6	ATF6	4.30427012917149e-167	1.41330709691346e-162	0.274866	0.571	0.085
MTHFD1	MTHFD1	2.57938645934792e-189	8.4694154392689e-185	0.274805	0.486	0.052
SULF2	SULF2	3.42196081968758e-93	1.12360083514442e-88	0.274289	0.267	0.034
ATP2B1.1	ATP2B1	1.7554976170013e-58	5.76417642542376e-54	0.274138	0.853	0.329
NBEAL1	NBEAL1	7.52956882323104e-154	2.47233392310791e-149	0.273897	0.563	0.09
NSFL1C	NSFL1C	2.18014570963404e-149	7.15850843758338e-145	0.273599	0.522	0.08
PLAUR.1	PLAUR	0	0	0.273043	0.647	0.04
SLC25A11	SLC25A11	3.80205389942782e-171	1.24840439787712e-166	0.272658	0.548	0.076
ERMP1	ERMP1	1.32088462543811e-161	4.33712466762603e-157	0.272342	0.414	0.045
LIMD1	LIMD1	7.68208450907733e-53	2.52241244855554e-48	0.271974	0.259	0.057
TRAPPC6A	TRAPPC6A	5.05563469899646e-175	1.66001765341549e-170	0.27196	0.495	0.06
PSEN2	PSEN2	7.3273073947263e-143	2.40592138305838e-138	0.271858	0.284	0.021
ELAVL1	ELAVL1	5.98929577503996e-146	1.96658526773437e-141	0.271784	0.478	0.069
NAIP	NAIP	8.66716731903064e-236	2.84586438920371e-231	0.271586	0.342	0.011
IDS	IDS	1.15519865364228e-167	3.79309477923443e-163	0.271234	0.353	0.029
MRPL24	MRPL24	1.37330285952797e-197	4.50923993926011e-193	0.271023	0.444	0.04
VPS18	VPS18	1.7043255021285e-191	5.59615278623893e-187	0.270826	0.312	0.015
MLF2	MLF2	1.86843563444642e-140	6.13500840570481e-136	0.270602	0.601	0.11
TLR3	TLR3	3.90092598063014e-208	1.28086904573991e-203	0.270025	0.253	0.003
SRP72	SRP72	1.39571528230518e-119	4.58283112944906e-115	0.268863	0.696	0.157
SNX3.1	SNX3	2.91135456047859e-38	9.55943269933146e-34	0.268516	0.883	0.407
LOC100057755	LOC100057755	1.79628665767076e-86	5.89810724046193e-82	0.268354	0.779	0.225
LARP4B	LARP4B	1.3204202686103e-154	4.33559995198193e-150	0.26819	0.665	0.121
BLNK	BLNK	5.69783009426440e-201	1.87088251145171e-196	0.268137	0.255	0.004
PLEKHM2	PLEKHM2	7.11950123474256e-164	2.33768823042772e-159	0.268002	0.44	0.051
LOC100065486	LOC100065486	7.03072683072714e-170	2.30853915486926e-165	0.267941	0.461	0.053
C21H5orf51	C21H5orf51	8.96085844073613e-163	2.94229786901571e-158	0.267828	0.384	0.037
SSBP1	SSBP1	2.72946067820973e-149	8.96218413690166e-145	0.26733	0.527	0.081
MRPL41	MRPL41	8.61129268601584e-86	2.8275179534533e-81	0.267009	0.773	0.225
BANK1	BANK1	5.17115154506047e-196	1.6979476098206e-191	0.266857	0.395	0.029
MRPS25	MRPS25	1.82946688808854e-139	6.00705452703872e-135	0.265614	0.575	0.102
H6PD	H6PD	2.09509156240691e-163	6.8792331451631e-159	0.265093	0.338	0.027
ACO2	ACO2	9.86743415281085e-163	3.23997200407544e-158	0.265059	0.575	0.088
CLEC1A	CLEC1A	3.89718406114375e-191	1.27964038647655e-186	0.264859	0.259	0.006
ARHGEF12	ARHGEF12	9.7559569153106e-165	3.20336845314224e-160	0.26421	0.28	0.015
ACOX3	ACOX3	3.93057249252566e-190	1.2906034779208e-185	0.263696	0.312	0.015
C9H8orf59	C9H8orf59	4.22555568285915e-143	1.3874612084668e-138	0.263469	0.571	0.099
WASHC4.1	WASHC4	2.30508998175936e-181	7.56876295510687e-177	0.263401	0.556	0.074
ABCD3	ABCD3	3.70033875349388e-189	1.21500622970972e-184	0.263332	0.41	0.035
ARHGEF11	ARHGEF11	3.75067989865445e-178	1.23153574472319e-173	0.262954	0.318	0.019
TMEM183A	TMEM183A	8.21114415956201e-167	2.69612918479219e-162	0.262901	0.423	0.045
HMGA1	HMGA1	4.84280520631276e-167	1.5901350894928e-162	0.262709	0.382	0.035
APAF1.1	APAF1	4.46336877626774e-143	1.46554713768751e-138	0.262636	0.544	0.091
EIF2AK2.1	EIF2AK2	2.17285204702249e-119	7.13455969639834e-115	0.262261	0.618	0.131
ND6	ND6	1.39878810256245e-39	4.59292073476382e-35	0.262242	0.822	0.362
SPIN1	SPIN1	6.91838784925037e-147	2.27165265030136e-142	0.262052	0.571	0.096
PDLIM5.1	PDLIM5	3.15605813730121e-171	1.03629168938285e-166	0.261017	0.45	0.05
ERP44	ERP44	1.77202704091757e-103	5.81845078885285e-99	0.260752	0.722	0.182
NFIX	NFIX	7.9254622771872e-199	2.60232553871442e-194	0.260656	0.274	0.007
CLEC4E.1	CLEC4E	3.92607683414027e-307	1.28912732848996e-302	0.259713	0.701	0.064
ZNF579	ZNF579	4.33794491395378e-166	1.42436421249672e-161	0.259597	0.265	0.012
SLC11A2	SLC11A2	4.8278813529237e-174	1.5852348422325e-169	0.259483	0.369	0.03
MINDY1	MINDY1	2.94457794754325e-199	9.66852169075826e-195	0.259386	0.367	0.023
GRINA.1	GRINA	5.85614713943243e-145	1.92286591323264e-140	0.259057	0.841	0.196
40787	40787	1.99517224558643e-52	6.55114806838303e-48	0.259027	0.773	0.292
KDM7A.1	KDM7A	5.81854551280466e-165	1.91051941912941e-160	0.258846	0.618	0.101
LOC100147417	LOC100147417	6.71640382701762e-188	2.20533119660123e-183	0.258546	0.272	0.009
ARHGAP10	ARHGAP10	2.84832887230679e-178	9.35248785221935e-174	0.258054	0.346	0.024
PABPC1	PABPC1	3.6369739338757e-20	1.19420039118809e-15	0.257819	0.96	0.592
CYSLTR2	CYSLTR2	7.86284457894547e-190	2.58176501749674e-185	0.257615	0.259	0.007
STX8	STX8	2.20540903185557e-140	7.24146055609776e-136	0.257551	0.595	0.107
LOC111772846	LOC111772846	3.72231845861581e-134	1.2222232658865e-129	0.256917	0.628	0.122
UBE2D1.1	UBE2D1	1.31732699869478e-154	4.32544320021429e-150	0.256862	0.539	0.082
ZNF655.1	ZNF655	2.72883774242526e-187	8.96013872725336e-183	0.256776	0.478	0.052
TM7SF3	TM7SF3	6.14336689994216e-151	2.01717452159601e-146	0.256727	0.493	0.07
CHMP5	CHMP5	9.28976542341078e-96	3.05029447677693e-91	0.256083	0.749	0.202
SMIM4	SMIM4	3.07231785300542e-126	1.00879556703433e-121	0.255899	0.34	0.039
GRHPR	GRHPR	2.69895432193813e-142	8.86201651608385e-138	0.255827	0.388	0.045
STEAP3	STEAP3	2.71119111408659e-171	8.90219602310331e-167	0.255168	0.331	0.023
ATP5PF.1	ATP5PF	1.13005004136402e-32	3.71051931081877e-28	0.254615	0.881	0.419
CISD1	CISD1	3.63977879476256e-161	1.19512136726029e-156	0.254339	0.499	0.067
EPAS1	EPAS1	1.33019471117371e-213	4.36769433413888e-209	0.253743	0.255	0.003
VAMP8	VAMP8	2.927716112278e-37	9.6131558546648e-33	0.253547	0.885	0.388
TMEM199	TMEM199	2.85620559105689e-178	9.37835105823529e-174	0.253429	0.427	0.042
FCHO2	FCHO2	7.89185930614821e-192	2.59129200317377e-187	0.253251	0.41	0.034
TMED10	TMED10	5.39283012944106e-80	1.77073577300197e-75	0.253052	0.783	0.239
NHP2	NHP2	3.69374494991661e-113	1.21284115430512e-108	0.252905	0.684	0.158
ENPP5	ENPP5	5.73947784389754e-209	1.88455755004376e-204	0.252569	0.289	0.008
ZFYVE26	ZFYVE26	3.50414006994006e-164	1.15058439196482e-159	0.252392	0.344	0.028
SIAE	SIAE	2.48743458410151e-205	8.16749145689729e-201	0.251844	0.372	0.022
TRIM8	TRIM8	6.06258458071571e-137	1.990649647078e-132	0.251297	0.578	0.105
STX6	STX6	9.73639770441461e-164	3.19694618624454e-159	0.251083	0.388	0.038
OSBPL9.1	OSBPL9	2.79381405790607e-117	9.17348845913458e-113	0.250962	0.701	0.161
FAM189B	FAM189B	1.44866065835458e-201	4.75667727170727e-197	0.250341	0.327	0.015
DNAJB9.1	DNAJB9	2.96557171191939e-171	9.73745471608733e-167	0.250095	0.476	0.057
NPTN	NPTN	4.91896894399119e-104	1.61514345275951e-99	0.250013	0.741	0.188
PLEKHJ1	PLEKHJ1	3.79802535230543e-29	1.24708162442949e-24	-0.250169	0.352	0.124
ARHGAP27	ARHGAP27	2.34269522405778e-26	7.69223976819372e-22	-0.25021	0.384	0.145
ANP32A	ANP32A	1.39096200766371e-17	4.5672237521638e-13	-0.251354	0.664	0.301
FBXO11	FBXO11	4.78885518643034e-32	1.5724206004644e-27	-0.25177	0.435	0.157
TMEM70.1	TMEM70	3.34025221035447e-55	1.09677181326989e-50	-0.252927	0.611	0.194
UQCC3	UQCC3	2.12957809236366e-16	6.99246966627608e-12	-0.253092	0.282	0.119
ZCCHC3	ZCCHC3	3.2470203991448e-21	1.06615914805919e-16	-0.253095	0.302	0.118
PRCC	PRCC	4.44126392223255e-16	1.45828900886506e-11	-0.253167	0.257	0.107
CCDC71L	CCDC71L	3.99149344290073e-26	1.31060687197646e-21	-0.253321	0.497	0.201
PPP3R1	PPP3R1	6.79362560603292e-25	2.23068696774091e-20	-0.253427	0.486	0.197
GSKIP	GSKIP	4.32655909260805e-33	1.42062567805785e-28	-0.253515	0.442	0.159
MTMR14	MTMR14	4.01790895537033e-34	1.31928040549585e-29	-0.25356	0.297	0.092
ZNF281	ZNF281	1.22508583550179e-34	4.02256934087013e-30	-0.253801	0.31	0.097
RBM33	RBM33	3.52582607663714e-29	1.15770499226381e-24	-0.253992	0.425	0.159
ANO6	ANO6	6.63920751121878e-19	2.17998378630869e-14	-0.254442	0.408	0.177
EQMHCB2.1	EQMHCB2	2.24407353625056e-12	7.36841545627873e-08	-0.254662	0.998	0.996
CCNQ	CCNQ	3.46530013759745e-12	1.13783130018012e-07	-0.254807	0.251	0.116
IL6R	IL6R	3.40651786506089e-27	1.11853014099274e-22	-0.255286	0.253	0.083
KIAA0141	KIAA0141	1.27364582430743e-24	4.18201606411346e-20	-0.25553	0.306	0.111
TM6SF1	TM6SF1	3.92077621065379e-18	1.28738686876817e-13	-0.255597	0.314	0.131
AEBP2	AEBP2	2.78649807279592e-18	9.14946642202541e-14	-0.255611	0.299	0.123
GABPA	GABPA	8.47061102790788e-24	2.78132513101355e-19	-0.255822	0.316	0.118
ITPRIPL2	ITPRIPL2	8.6480379464786e-36	2.83958325972625e-31	-0.255875	0.376	0.125
BCL6.1	BCL6	3.64838801427642e-40	1.19794820448766e-35	-0.255877	0.357	0.111
POLR1D	POLR1D	1.25045538451502e-26	4.10587025505506e-22	-0.256764	0.473	0.186
YTHDF2.1	YTHDF2	1.28763591763708e-39	4.22795253556135e-35	-0.256772	0.599	0.212
FBXW2	FBXW2	6.27336142582822e-26	2.0598582241707e-21	-0.257343	0.401	0.154
ARF6	ARF6	3.76258263357411e-16	1.23544400773406e-11	-0.257754	0.297	0.128
SDAD1	SDAD1	9.54590925854983e-39	3.13439930504484e-34	-0.25783	0.425	0.14
CCDC91	CCDC91	2.25839351138724e-29	7.41543509464002e-25	-0.257839	0.399	0.146
PTPN1.1	PTPN1	3.12534853566121e-25	1.02620819168436e-20	-0.257901	0.582	0.245
ANKHD1	ANKHD1	4.77538628639628e-32	1.56799808713822e-27	-0.258099	0.571	0.217
ITGB1BP1	ITGB1BP1	2.05542243139943e-34	6.74897955350004e-30	-0.25816	0.594	0.22
MTA2	MTA2	1.72526888221685e-21	5.66492037475901e-17	-0.258263	0.299	0.115
TMEM87A.1	TMEM87A	4.1552706478663e-37	1.3643831172269e-32	-0.258294	0.527	0.188
TOR1AIP1	TOR1AIP1	4.2391656821866e-38	1.39193005174597e-33	-0.258909	0.493	0.171
ELMO1.1	ELMO1	9.78442533374164e-27	3.21271605833407e-22	-0.259088	0.429	0.166
SNRPF	SNRPF	3.63767347466609e-25	1.19443008540661e-20	-0.260581	0.624	0.255
LOC102150938	LOC102150938	9.96791632528954e-15	3.27296532540882e-10	-0.260675	0.268	0.117
GOLGB1.1	GOLGB1	2.3270208129116e-32	7.64077283919524e-28	-0.260777	0.752	0.305
ZBTB1	ZBTB1	2.09098809975998e-32	6.86575942556189e-28	-0.261151	0.552	0.209
CREB1	CREB1	1.24081260880289e-31	4.0742082010043e-27	-0.261421	0.51	0.193
CAMK2G	CAMK2G	2.68640046130334e-29	8.82079591468953e-25	-0.261536	0.374	0.134
SAFB	SAFB	1.82574838250834e-29	5.99484481396613e-25	-0.262751	0.491	0.19
TERF2IP	TERF2IP	4.94129677876627e-31	1.6224747973079e-26	-0.263058	0.459	0.169
QSER1	QSER1	5.12525191004626e-20	1.68287646466369e-15	-0.263118	0.282	0.11
NCOA2	NCOA2	1.49131320604169e-31	4.8967269120379e-27	-0.263425	0.422	0.152
FAM32A	FAM32A	8.43087668823452e-21	2.76827836058181e-16	-0.263516	0.752	0.325
MAD2L2	MAD2L2	7.13470743635769e-20	2.34268118672805e-15	-0.264144	0.318	0.128
NQO1	NQO1	1.7283932958787e-16	5.67517938701772e-12	-0.264965	0.299	0.127
KDM6A	KDM6A	1.36504446869134e-31	4.482123512948e-27	-0.26571	0.386	0.136
GPS2	GPS2	4.30902049050898e-09	0.000141486687805862	-0.265901	0.87	0.446
MSL2	MSL2	5.25719652797792e-29	1.72620047996155e-24	-0.266413	0.352	0.125
GRK2	GRK2	3.06417029208996e-33	1.00612031540774e-28	-0.267108	0.588	0.222
TIAL1	TIAL1	1.87682261524499e-32	6.16254705715692e-28	-0.267155	0.561	0.211
CWF19L2.1	CWF19L2	2.68215988761539e-37	8.80687199098512e-33	-0.267579	0.499	0.175
GPATCH11	GPATCH11	1.13326855434448e-16	3.7210872981901e-12	-0.267964	0.265	0.109
RPL8.1	RPL8	4.06705250028248e-11	1.33541668846775e-06	-0.268078	0.994	0.892
TMEM60	TMEM60	2.1116160992773e-21	6.93349146197701e-17	-0.268261	0.371	0.151
CD8B	CD8B	2.6730527984984e-58	8.7769688638695e-54	-0.268332	0.595	0.18
C20H6orf62	C20H6orf62	1.71243739537268e-18	5.62278818770618e-14	-0.268641	0.769	0.355
FNTA	FNTA	2.39526061889245e-33	7.86483824213335e-29	-0.268645	0.535	0.198
PIK3CA	PIK3CA	6.27259325160448e-30	2.05960599416433e-25	-0.26926	0.406	0.148
CCDC174	CCDC174	2.8488430771495e-32	9.35417624382037e-28	-0.269385	0.429	0.155
NIN	NIN	9.31482857894904e-15	3.05852396389792e-10	-0.269956	0.253	0.109
CIC	CIC	5.5920738747377e-22	1.83615745677012e-17	-0.27092	0.344	0.137
TMEM259	TMEM259	6.96600930573841e-31	2.28728915553921e-26	-0.271633	0.414	0.15
SMNDC1	SMNDC1	1.28986321123894e-34	4.23526585410305e-30	-0.271684	0.524	0.192
PKN1	PKN1	2.95572461448686e-30	9.7051217716676e-26	-0.272069	0.592	0.23
TRIB1.1	TRIB1	2.12436510706883e-98	6.97535282906051e-94	-0.272609	0.463	0.093
TRA2A	TRA2A	6.28920836092023e-19	2.06506156530816e-14	-0.27267	0.688	0.309
KPNA4	KPNA4	3.24691906805632e-26	1.06612587599629e-21	-0.273185	0.656	0.269
RPS20.1	RPS20	1.25261308575243e-09	4.11295506706811e-05	-0.273382	0.994	0.901
KHDRBS1	KHDRBS1	4.73321190431541e-26	1.55415012878196e-21	-0.27347	0.671	0.275
CDK9	CDK9	4.26715500070072e-33	1.40112034448008e-28	-0.27368	0.55	0.206
MGEA5	MGEA5	2.88927192356954e-28	9.48692436104058e-24	-0.273718	0.595	0.238
LOC100061035.1	LOC100061035	3.03269155017874e-09	9.95784270501189e-05	-0.274087	0.662	0.354
NT5C3A.1	NT5C3A	1.25243023221419e-58	4.11235466747528e-54	-0.274177	0.416	0.11
SC5D	SC5D	1.83302209514998e-30	6.01872804942496e-26	-0.274274	0.526	0.204
VEZF1	VEZF1	4.2920483315088e-28	1.40929406965091e-23	-0.27429	0.425	0.161
RPL19.1	RPL19	1.19948212972011e-07	0.00393849957293598	-0.274502	0.981	0.835
ARPC5L	ARPC5L	1.24777644394379e-18	4.09707395368942e-14	-0.274571	0.397	0.172
LOC100054719	LOC100054719	1.28198954689415e-27	4.20941267722696e-23	-0.274601	0.452	0.174
BRD8	BRD8	1.46366249410121e-21	4.80593579938133e-17	-0.274663	0.302	0.117
LOC100052081.1	LOC100052081	2.46049232661018e-106	8.07902655442452e-102	-0.274803	0.493	0.099
PITHD1	PITHD1	3.0615886204083e-24	1.00527262351106e-19	-0.275242	0.416	0.165
DPY30	DPY30	2.25614594470542e-19	7.40805520944023e-15	-0.275833	0.652	0.285
LCOR.1	LCOR	6.49868829222041e-36	2.13384430075057e-31	-0.275978	0.552	0.202
TPP2	TPP2	8.80681605732432e-25	2.89171805242244e-20	-0.276078	0.403	0.158
RPL7A.1	RPL7A	3.27297809368319e-15	1.07468235706088e-10	-0.276552	0.987	0.886
KDM1A	KDM1A	7.61397883661233e-21	2.50004995100166e-16	-0.276607	0.301	0.118
LOC102149242	LOC102149242	1.79684668656047e-20	5.89994609532129e-16	-0.276714	0.297	0.116
SBNO2.1	SBNO2	1.34695398336848e-22	4.42272340439041e-18	-0.277231	0.291	0.11
MALSU1	MALSU1	1.34384149960482e-29	4.41250356395242e-25	-0.27741	0.448	0.167
PSENEN	PSENEN	6.56761747080139e-20	2.15647719653764e-15	-0.277507	0.699	0.303
RALBP1.1	RALBP1	5.31296393581637e-30	1.74451170832531e-25	-0.277606	0.567	0.22
HNRNPA0	HNRNPA0	5.17719613873074e-21	1.69993235215224e-16	-0.27767	0.707	0.304
MED13	MED13	1.69624641324433e-38	5.56962509788776e-34	-0.27781	0.624	0.227
TAP2	TAP2	3.15728163175236e-26	1.03669342378589e-21	-0.278956	0.382	0.144
GSK3A	GSK3A	4.23637311069466e-32	1.39101311089659e-27	-0.279495	0.463	0.169
SRSF4	SRSF4	2.03653343063873e-29	6.68695751950228e-25	-0.27962	0.614	0.243
PRDM2	PRDM2	3.58676672411683e-39	1.17771485386376e-34	-0.280002	0.601	0.216
PHF20L1	PHF20L1	1.45366006649028e-33	4.77309282832082e-29	-0.280172	0.558	0.21
PPP4C	PPP4C	8.79439453156001e-27	2.88763944443773e-22	-0.28048	0.705	0.287
SMG7	SMG7	7.32110228913716e-21	2.40388393663819e-16	-0.280711	0.41	0.172
BRD4	BRD4	5.00094732115476e-12	1.64206105290117e-07	-0.281422	0.817	0.394
IER3IP1	IER3IP1	1.50238985947242e-19	4.93309710357768e-15	-0.281638	0.543	0.237
B3GNT2	B3GNT2	2.79191957494618e-09	9.16726792433578e-05	-0.281841	0.802	0.423
ATP8	ATP8	2.41757060293167e-36	7.93809307472615e-32	-0.281894	0.56	0.205
MYO9A	MYO9A	9.4350856093961e-22	3.09801035984521e-17	-0.282602	0.301	0.116
TSNAX	TSNAX	1.33765416581386e-30	4.39218745344981e-26	-0.282675	0.41	0.148
SP3	SP3	3.0472454677469e-34	1.00056304933469e-29	-0.283316	0.614	0.23
TMEM80	TMEM80	3.80464541006619e-17	1.24925532039523e-12	-0.283369	0.274	0.113
ARIH1	ARIH1	1.39643466576027e-32	4.58519322502384e-28	-0.283706	0.456	0.165
TMCO1	TMCO1	2.70705453750255e-14	8.88861357388962e-10	-0.285714	0.726	0.342
ITPR2	ITPR2	7.572783346462e-21	2.4865234118108e-16	-0.285953	0.369	0.152
ZNRD1.1	ZNRD1	4.63343890817898e-27	1.52138966550057e-22	-0.286148	0.501	0.198
ZBTB7A.1	ZBTB7A	8.64078572637635e-17	2.83720199325567e-12	-0.287015	0.809	0.373
ZGPAT	ZGPAT	5.48670720131505e-28	1.8015603095518e-23	-0.287333	0.476	0.184
COMMD8	COMMD8	2.16166573567953e-18	7.09782944310373e-14	-0.288015	0.333	0.139
PBRM1	PBRM1	3.14254983305956e-34	1.03185623768511e-29	-0.288089	0.522	0.191
CUL3	CUL3	1.10754402887437e-25	3.636620818809e-21	-0.288286	0.484	0.193
MT-l-rRNA.1	MT-l-rRNA	3.03899836121056e-14	9.97855111903486e-10	-0.288335	0.983	0.997
PTPN2	PTPN2	2.87837830798402e-22	9.45115517426552e-18	-0.289273	0.594	0.254
MEF2D	MEF2D	1.35364429602336e-14	4.44469104599269e-10	-0.289298	0.265	0.115
LEMD3	LEMD3	1.60801142973986e-13	5.27990552955083e-09	-0.289421	0.278	0.126
NKAPD1	NKAPD1	1.12361841657066e-21	3.68940107080975e-17	-0.289563	0.312	0.121
C13H16orf54	C13H16orf54	3.74099019023421e-20	1.2283541289634e-15	-0.290003	0.541	0.235
PIK3R1	PIK3R1	1.37500844751085e-31	4.51484023740187e-27	-0.290528	0.643	0.251
ENSA.1	ENSA	3.49955271230153e-17	1.14907813308421e-12	-0.291161	0.798	0.356
FAM45A	FAM45A	5.19599112563765e-26	1.70610368610312e-21	-0.291209	0.448	0.176
SF1	SF1	5.89072836800982e-37	1.93422065963602e-32	-0.291453	0.603	0.219
FAF2	FAF2	2.66770129088166e-22	8.75939718860992e-18	-0.291939	0.382	0.154
GTF2H5	GTF2H5	2.12534202004102e-23	6.97856052280468e-19	-0.292276	0.429	0.173
DTX3L	DTX3L	3.06266879944566e-24	1.00562730029798e-19	-0.293546	0.461	0.187
CDK6	CDK6	2.60988199590708e-27	8.5695475335609e-23	-0.293799	0.302	0.105
EP400	EP400	1.96287795026678e-22	6.44510974970096e-18	-0.293963	0.427	0.175
DDX23	DDX23	6.10406110692513e-35	2.00426846445887e-30	-0.294401	0.578	0.213
WSB1.1	WSB1	1.32380411853783e-34	4.34671082321898e-30	-0.295229	0.567	0.211
LOC100054536	LOC100054536	1.20883432948286e-12	3.96920752085699e-08	-0.295297	0.255	0.116
MCM3AP	MCM3AP	3.64078099072733e-27	1.19545043830532e-22	-0.295317	0.406	0.154
LRP10.1	LRP10	2.87263941897112e-24	9.43231153219166e-20	-0.295681	0.699	0.296
KANSL2	KANSL2	1.41723955217153e-09	4.65350606955523e-05	-0.29607	0.253	0.126
ZNF148.1	ZNF148	4.05085080092269e-26	1.33009686048296e-21	-0.296122	0.463	0.182
TCEANC2	TCEANC2	1.42625524120102e-20	4.68310908448354e-16	-0.296221	0.333	0.133
PUM2	PUM2	2.85856929404492e-28	9.38611227699649e-24	-0.296478	0.554	0.22
LOC100052108	LOC100052108	1.27909296346328e-12	4.19990174553169e-08	-0.297061	0.278	0.128
RPS6.1	RPS6	4.49677194680261e-09	0.000147651506873264	-0.29801	0.981	0.848
IWS1	IWS1	4.39745349411813e-29	1.44390385479369e-24	-0.298165	0.524	0.203
STAT5A	STAT5A	5.26054342623642e-19	1.72729943400473e-14	-0.298352	0.285	0.114
PPP6R3	PPP6R3	3.31259629834101e-25	1.08769099456027e-20	-0.298563	0.384	0.148
TMEM160	TMEM160	1.83268919429262e-21	6.0176349694598e-17	-0.298566	0.55	0.234
USP15	USP15	2.33581554218451e-34	7.66965033276285e-30	-0.298973	0.648	0.246
ZMAT2	ZMAT2	9.71138432692109e-25	3.18873304374454e-20	-0.299209	0.578	0.239
INPP5F	INPP5F	4.60834137046944e-18	1.51314888899364e-13	-0.299345	0.314	0.131
PURA	PURA	8.07697586168601e-29	2.6520750241846e-24	-0.299387	0.539	0.211
OTULIN	OTULIN	1.22764549889657e-23	4.03097399562687e-19	-0.29947	0.357	0.139
FAR1	FAR1	6.08911514874724e-16	1.99936095909116e-11	-0.299596	0.319	0.14
RPL21.1	RPL21	1.37759019551825e-10	4.52331740698419e-06	-0.299951	0.977	0.87
PGRMC1	PGRMC1	6.09321821571211e-23	2.00070820112907e-18	-0.300038	0.467	0.192
DCTD	DCTD	1.45487076563921e-12	4.77706815897634e-08	-0.300485	0.31	0.146
SLF2	SLF2	1.39027942499363e-13	4.56498249196659e-09	-0.300955	0.253	0.112
COQ2	COQ2	1.80190173899532e-17	5.91654435999114e-13	-0.301007	0.329	0.14
LOC102148842	LOC102148842	2.85957813689808e-15	9.38942481250484e-11	-0.301169	0.325	0.145
RIOK3	RIOK3	1.61772075053682e-30	5.31178608438764e-26	-0.3022	0.556	0.214
SZRD1.1	SZRD1	1.7653533920567e-27	5.79653786281817e-23	-0.302214	0.531	0.21
ACTN4	ACTN4	9.69504154402651e-23	3.18336689098111e-18	-0.302286	0.669	0.285
FAM13B	FAM13B	5.72123817853548e-26	1.87856855592212e-21	-0.302294	0.459	0.182
LPXN	LPXN	2.88551743642656e-20	9.47459650250661e-16	-0.302501	0.471	0.203
CLK4.1	CLK4	2.41216405379671e-24	7.9203406706415e-20	-0.302503	0.34	0.13
PSMD13	PSMD13	5.71833913220319e-24	1.87761665405892e-19	-0.30357	0.618	0.256
CYTH1.1	CYTH1	1.27784687408503e-19	4.19581021105819e-15	-0.303689	0.743	0.333
CNTRL	CNTRL	1.68383651809705e-20	5.52887720717165e-16	-0.303884	0.399	0.167
ATXN7	ATXN7	1.10122870515194e-30	3.61588445336639e-26	-0.304581	0.423	0.154
SNRNP70.1	SNRNP70	4.11654545207645e-25	1.3516676991893e-20	-0.304931	0.49	0.198
CNEP1R1	CNEP1R1	2.89285758247013e-12	9.49869787204067e-08	-0.305053	0.274	0.127
SRSF5	SRSF5	9.39384242993368e-12	3.08446816186872e-07	-0.305477	0.837	0.408
TLK1	TLK1	3.3529478936499e-14	1.10094044087995e-09	-0.305719	0.312	0.142
RSRC2	RSRC2	2.23491275128678e-18	7.33833601885014e-14	-0.305744	0.766	0.348
EIF4G3.1	EIF4G3	1.39032387223671e-25	4.56512843448925e-21	-0.305955	0.49	0.196
UBALD2	UBALD2	8.34853845183746e-27	2.74124260066083e-22	-0.306144	0.633	0.262
ZC3H13	ZC3H13	1.14504888222832e-23	3.7597680047967e-19	-0.306491	0.639	0.271
SRP19.1	SRP19	6.29121929203564e-17	2.0657218545399e-12	-0.306783	0.713	0.32
RETREG3	RETREG3	1.98189385035403e-13	6.50754845763746e-09	-0.3071	0.251	0.111
EIF3H	EIF3H	5.15837794228609e-18	1.69375339734964e-13	-0.307513	0.698	0.31
TCEA1	TCEA1	1.13553946833247e-16	3.72854384426968e-12	-0.307572	0.737	0.333
ING1	ING1	1.94236434218187e-18	6.37775331755418e-14	-0.307762	0.372	0.159
ABHD13	ABHD13	6.49130852950088e-18	2.13142115566162e-13	-0.308042	0.335	0.142
UBXN7	UBXN7	1.30150328620399e-16	4.2734860402508e-12	-0.309102	0.282	0.118
IAH1	IAH1	5.84134240353823e-21	1.91800477820178e-16	-0.309758	0.399	0.165
LDLRAP1	LDLRAP1	1.42115182215025e-11	4.66635200803035e-07	-0.309942	0.274	0.13
MED13L	MED13L	2.31854147112292e-28	7.61293092043212e-24	-0.310022	0.452	0.173
NASP	NASP	5.46072904727516e-14	1.7930303826728e-09	-0.310185	0.302	0.138
TCF20	TCF20	5.11722864177526e-20	1.68024202452691e-15	-0.310555	0.403	0.171
PAIP2	PAIP2	1.33047955378582e-31	4.36862961485575e-27	-0.310686	0.543	0.205
ELL.1	ELL	3.78901648613032e-34	1.24412356322089e-29	-0.310713	0.34	0.111
NPEPPS	NPEPPS	2.75719677175356e-29	9.05325560005282e-25	-0.310797	0.499	0.192
CNIH1	CNIH1	1.30982765757789e-16	4.300819113657e-12	-0.311382	0.599	0.273
LOC111773116	LOC111773116	1.59231431770255e-20	5.22836406217633e-16	-0.311822	0.408	0.172
TGFBR2	TGFBR2	3.47618455596147e-21	1.14140519894995e-16	-0.312755	0.595	0.257
CNOT9	CNOT9	4.96676053035134e-17	1.63083582014086e-12	-0.312823	0.331	0.143
TRIM38	TRIM38	4.41611105920317e-24	1.45003006628936e-19	-0.312926	0.374	0.145
USP34.1	USP34	4.20150921174565e-22	1.37956554967668e-17	-0.312969	0.486	0.205
TPT1	TPT1	4.54118811429767e-13	1.49109911732964e-08	-0.313097	0.998	0.971
DIAPH1	DIAPH1	1.07950276235415e-12	3.54454732018984e-08	-0.313279	0.747	0.354
IER3.1	IER3	1.27571605842399e-193	4.18881367783518e-189	-0.313502	0.749	0.129
LOC100066339.1	LOC100066339	7.1822640767715e-24	2.35829640960792e-19	-0.313565	0.486	0.199
PRRC2A	PRRC2A	2.03251015842247e-31	6.67374710518018e-27	-0.314005	0.616	0.237
CCDC107.1	CCDC107	1.11326150261774e-14	3.65539414384535e-10	-0.314113	0.699	0.323
MARCKS.1	MARCKS	1.892583608234e-238	6.21429827763633e-234	-0.314355	0.87	0.136
STX10	STX10	4.00946011957099e-12	1.31650623026113e-07	-0.314546	0.251	0.115
PRKD3	PRKD3	3.18940822046905e-14	1.04724218919101e-09	-0.314989	0.276	0.122
RPS11.1	RPS11	1.19626501256973e-13	3.92793616877271e-09	-0.315046	0.989	0.877
MTREX	MTREX	3.36513709209012e-21	1.10494276418779e-16	-0.316087	0.376	0.155
FUS	FUS	8.2700843168829e-17	2.7154821854485e-12	-0.316684	0.696	0.314
RFX1	RFX1	8.63062048946274e-22	2.83386423771509e-17	-0.317439	0.348	0.139
RPL35A.1	RPL35A	3.29877123733943e-09	0.00010831515357804	-0.317454	0.96	0.854
PPP6R2	PPP6R2	1.27715567523284e-13	4.19354065962704e-09	-0.318228	0.272	0.122
WASL	WASL	3.72851757595395e-15	1.22425874606448e-10	-0.318652	0.325	0.145
RSRP1	RSRP1	7.57692482139595e-21	2.48788326510536e-16	-0.31885	0.278	0.107
STXBP3	STXBP3	3.32692933479554e-23	1.09239724708012e-18	-0.319249	0.516	0.216
HTATSF1	HTATSF1	5.41047140124747e-22	1.77652828459961e-17	-0.3196	0.437	0.18
DDX60L	DDX60L	1.06565260705017e-16	3.49907033524924e-12	-0.319651	0.359	0.158
MEPCE	MEPCE	5.70835279398273e-19	1.87433763990423e-14	-0.31971	0.348	0.146
WAS	WAS	2.56109046311209e-22	8.40934053562854e-18	-0.320001	0.594	0.25
GABPB2	GABPB2	6.93328444312858e-18	2.27654394690127e-13	-0.320167	0.287	0.118
IRF3.1	IRF3	1.2249093468985e-23	4.02198984054123e-19	-0.320252	0.452	0.184
YY1	YY1	2.93323136596758e-18	9.63126519015455e-14	-0.320335	0.756	0.335
HSH2D	HSH2D	1.92921212964164e-11	6.33456802767832e-07	-0.32049	0.25	0.118
DTX3	DTX3	1.1753712061321e-13	3.85933135533477e-09	-0.320654	0.287	0.13
DOCK2	DOCK2	3.21201752004727e-27	1.05466595270752e-22	-0.320705	0.588	0.234
SGK1.1	SGK1	6.36710192464687e-29	2.0906379169578e-24	-0.322219	0.488	0.196
SELENOF.1	SELENOF	1.61085228875382e-09	5.28923349012317e-05	-0.322354	0.786	0.387
HNRNPD.1	HNRNPD	3.25661550826183e-09	0.000106930970213777	-0.322874	0.784	0.391
TAF3.1	TAF3	1.69413197165801e-27	5.56268232893907e-23	-0.323202	0.444	0.171
PPIA.1	PPIA	9.20589454915589e-12	3.02275547521534e-07	-0.324504	0.977	0.853
DBF4	DBF4	5.55621456598302e-26	1.82438305274052e-21	-0.32482	0.491	0.197
SUPT5H	SUPT5H	1.01467043727787e-31	3.33167038080187e-27	-0.325317	0.503	0.187
PPP1R15B	PPP1R15B	9.59515729798828e-17	3.15056989879445e-12	-0.32563	0.361	0.159
FDPS	FDPS	3.86633443353634e-07	0.0126951091125166	-0.325663	0.41	0.234
MSL1	MSL1	2.29161461228653e-21	7.52451657944284e-17	-0.32624	0.336	0.134
PPM1B	PPM1B	1.03763465068354e-20	3.40707337551941e-16	-0.326398	0.382	0.157
SYPL1	SYPL1	1.65918221542299e-16	5.44792480434138e-12	-0.326604	0.681	0.309
CASP8AP2	CASP8AP2	9.5186320867359e-17	3.12544284567973e-12	-0.326953	0.312	0.134
YWHAQ.1	YWHAQ	1.02579427244938e-11	3.36819549358755e-07	-0.32746	0.647	0.316
SETD5	SETD5	1.87335418689042e-23	6.15115847265469e-19	-0.32748	0.444	0.181
TSC22D4	TSC22D4	2.0786203780562e-21	6.82515001134755e-17	-0.328266	0.408	0.168
RAB8B.1	RAB8B	4.11168070929249e-23	1.35007036089619e-18	-0.328968	0.784	0.341
CSNK1G3	CSNK1G3	5.95517230976996e-22	1.95538082791297e-17	-0.329439	0.408	0.168
APOBEC3Z2E.1	APOBEC3Z2E	4.59499891363101e-22	1.50876789329074e-17	-0.330024	0.645	0.275
FAM214A.1	FAM214A	2.90351921107184e-39	9.53370532955439e-35	-0.331032	0.399	0.128
ARHGEF6	ARHGEF6	5.8133730777643e-24	1.90882105008391e-19	-0.331243	0.541	0.224
MARK2	MARK2	4.66028934604902e-23	1.5302060067752e-18	-0.331563	0.56	0.236
FUBP1	FUBP1	1.41606630928217e-22	4.64965372652802e-18	-0.331594	0.49	0.205
DRA.1	DRA	7.0197818848132e-40	2.30494538187842e-35	-0.332375	0.849	0.792
STK11	STK11	3.08397661622978e-15	1.01262372193905e-10	-0.332626	0.369	0.167
BTG2.1	BTG2	3.88596374408862e-15	1.2759561953715e-10	-0.332736	0.72	0.377
SRPRA	SRPRA	6.69553041501028e-12	2.19847741176862e-07	-0.33279	0.75	0.359
SP110	SP110	8.82530234082138e-28	2.8977880236087e-23	-0.333106	0.435	0.166
RBM5	RBM5	4.92763996532544e-31	1.61799058261461e-26	-0.333317	0.507	0.191
PIM1.1	PIM1	2.24955626822379e-24	7.38641800671281e-20	-0.333797	0.49	0.206
THOC2	THOC2	5.89358388689183e-21	1.93515826926093e-16	-0.334048	0.677	0.294
CAMLG	CAMLG	4.52496091190351e-15	1.48577091542352e-10	-0.334201	0.319	0.142
SMAD4	SMAD4	6.83267542596096e-17	2.24350897611428e-12	-0.335663	0.371	0.163
ARHGEF18	ARHGEF18	8.05035421599963e-19	2.64333380682348e-14	-0.335761	0.312	0.128
FKBP8	FKBP8	1.59020848591625e-19	5.22144956350601e-15	-0.335829	0.648	0.284
COMMD2	COMMD2	7.69852198569558e-19	2.52780969400314e-14	-0.336117	0.367	0.155
DDX39A	DDX39A	2.54696282482545e-20	8.36295243531437e-16	-0.336629	0.376	0.157
SUZ12	SUZ12	2.96550038878451e-15	9.73722052657395e-11	-0.336933	0.382	0.175
GTF2I	GTF2I	7.49696938127574e-25	2.46162989634189e-20	-0.33696	0.493	0.198
ARRDC2	ARRDC2	1.33322446931182e-27	4.37764254498535e-23	-0.336961	0.474	0.184
KTN1.1	KTN1	6.9458964086995e-12	2.28068508579648e-07	-0.33728	0.783	0.381
PXK.1	PXK	2.18406272602418e-54	7.17136996090039e-50	-0.338071	0.465	0.135
GET4.1	GET4	9.29266130505541e-32	3.05124533951495e-27	-0.338152	0.401	0.142
RHOF	RHOF	2.61414478576376e-09	8.5835444040553e-05	-0.339105	0.397	0.208
FBXL14	FBXL14	1.72190995606244e-13	5.65389134073103e-09	-0.339355	0.299	0.136
CCDC127	CCDC127	4.18784574178373e-20	1.37507914931469e-15	-0.340014	0.38	0.158
RPL5.1	RPL5	1.33522607287422e-08	0.000438421481028249	-0.340116	0.962	0.812
SPSB3	SPSB3	1.30851259789581e-15	4.29650111519088e-11	-0.34078	0.316	0.138
RSBN1	RSBN1	1.45072750398258e-09	4.7634637593268e-05	-0.341204	0.265	0.133
GPBP1L1	GPBP1L1	7.27621254509038e-25	2.38914438918043e-20	-0.341624	0.516	0.21
TMEM156	TMEM156	4.48486614692892e-12	1.47260579934411e-07	-0.341779	0.285	0.134
CCDC66	CCDC66	3.56893854209367e-19	1.17186097029646e-14	-0.342609	0.34	0.141
MAP3K12	MAP3K12	2.09947538678048e-09	6.8936274324937e-05	-0.342648	0.261	0.131
DOCK8	DOCK8	1.35103663095078e-15	4.43612877772688e-11	-0.342767	0.733	0.337
CLCN3	CLCN3	3.02407153137506e-10	9.92953887327001e-06	-0.343124	0.278	0.137
TNFAIP8	TNFAIP8	7.74212747387006e-20	2.54212755604523e-15	-0.344094	0.767	0.337
CRLF3	CRLF3	1.07592853377468e-18	3.53281134064916e-14	-0.344178	0.507	0.223
SAMHD1	SAMHD1	6.02863270998083e-14	1.97950155032221e-09	-0.34419	0.363	0.169
CDK2AP2.1	CDK2AP2	5.90879163644535e-14	1.94015173382683e-09	-0.345408	0.618	0.294
TFIP11	TFIP11	4.13576359067248e-24	1.35797797499731e-19	-0.345448	0.491	0.201
LOC111768017.1	LOC111768017	1.18286102282565e-33	3.88392416844801e-29	-0.345482	0.457	0.165
ZDHHC18	ZDHHC18	2.03271733255971e-17	6.67442736145982e-13	-0.345649	0.365	0.159
NUDT4.1	NUDT4	1.50645448433514e-44	4.94644329931442e-40	-0.345692	0.386	0.116
BIN2	BIN2	1.23904584172342e-14	4.06840702129884e-10	-0.345717	0.722	0.334
FAM208A	FAM208A	6.05763928591531e-14	1.98902585953029e-09	-0.345844	0.35	0.163
CGGBP1	CGGBP1	6.8141927861189e-27	2.23744020132214e-22	-0.346538	0.584	0.234
WAC	WAC	6.19722044132782e-23	2.03485733190999e-18	-0.346708	0.531	0.222
UBE2L6	UBE2L6	2.13412462072155e-20	7.00739819213922e-16	-0.347336	0.403	0.169
MOB3A	MOB3A	3.68399081912497e-23	1.20963838545968e-18	-0.34748	0.571	0.24
RBM25.1	RBM25	1.81459201152339e-13	5.95821286983705e-09	-0.347837	0.815	0.397
THRAP3.1	THRAP3	2.55360077489855e-12	8.3847481443794e-08	-0.348025	0.777	0.37
FURIN	FURIN	9.23590996894702e-27	3.03261103830375e-22	-0.348953	0.473	0.185
SAMD1	SAMD1	2.27519405915254e-09	7.47059969322738e-05	-0.349283	0.274	0.138
TK2	TK2	7.33978402093034e-08	0.00241001808327248	-0.350308	0.251	0.132
RPL3.1	RPL3	1.23012105584555e-12	4.03910248686886e-08	-0.35087	0.974	0.852
XPA	XPA	9.53352311010398e-20	3.13033231320264e-15	-0.351035	0.401	0.169
PARP12	PARP12	1.11330009098408e-19	3.65552084874623e-15	-0.351983	0.388	0.163
SUCO	SUCO	3.48892915457418e-13	1.14558988790443e-08	-0.35222	0.287	0.131
C6H12orf57	C6H12orf57	1.31320227467221e-30	4.31189966888622e-26	-0.352318	0.554	0.211
CTBP1.1	CTBP1	8.8928175607341e-18	2.91995664606704e-13	-0.352344	0.692	0.306
SAT1.1	SAT1	6.88387993966464e-156	2.26032197818889e-151	-0.352777	0.977	0.373
RN18S	RN18S	1.00252798808253e-32	3.29180064886899e-28	-0.352833	0.998	0.997
PPP1CB	PPP1CB	5.44712541133212e-10	1.7885636288109e-05	-0.35315	0.664	0.334
LAPTM5.1	LAPTM5	2.15758243385836e-13	7.08442192157393e-09	-0.35329	0.981	0.902
PPP1R10	PPP1R10	3.03784306884301e-35	9.97475771654603e-31	-0.353919	0.612	0.236
KRIT1	KRIT1	5.43960717133943e-18	1.7860950147093e-13	-0.354653	0.352	0.15
TRIM59	TRIM59	2.15678085456866e-08	0.000708178993597619	-0.354771	0.301	0.158
FBXW7	FBXW7	1.2355571011569e-24	4.05695174164869e-20	-0.355265	0.323	0.12
LGALS1.1	LGALS1	1.0042141988958e-08	0.000329733732207437	-0.355397	0.915	0.828
LOC111771923	LOC111771923	3.44228898294576e-23	1.13027558755024e-18	-0.355569	0.994	0.958
RPS25.1	RPS25	1.06115061254932e-15	3.48428803630571e-11	-0.35585	0.977	0.864
GNA13	GNA13	1.1300613973647e-24	3.71055659824698e-20	-0.356307	0.592	0.244
DNAJA2	DNAJA2	1.47203320846802e-12	4.83342104000475e-08	-0.356672	0.722	0.34
LENG8	LENG8	1.97162974927514e-29	6.47384628174491e-25	-0.356842	0.544	0.212
NABP1.1	NABP1	8.72522967671198e-16	2.86492916434838e-11	-0.357042	0.267	0.114
UBXN2A	UBXN2A	1.73204439770726e-17	5.6871677798718e-13	-0.357622	0.367	0.16
PFN1.1	PFN1	6.4172131346455e-07	0.0210709193276085	-0.358314	0.979	0.841
LOC102150032	LOC102150032	2.35188631463116e-10	7.72241871409142e-06	-0.35842	0.259	0.126
DYNLT3	DYNLT3	5.34947059477117e-20	1.75649866979311e-15	-0.358862	0.505	0.218
STAG2	STAG2	6.87019768099066e-20	2.25582940855328e-15	-0.360192	0.577	0.251
DHX36	DHX36	4.14183110516812e-19	1.35997024338195e-14	-0.360453	0.65	0.289
COQ10B	COQ10B	4.18527766683723e-13	1.374235921906e-08	-0.360882	0.378	0.18
SERF2.1	SERF2	3.49952496651083e-11	1.14906902275383e-06	-0.360974	0.979	0.874
SMARCA5	SMARCA5	5.62225494542702e-19	1.84606741133096e-14	-0.360981	0.758	0.335
FAM78A	FAM78A	4.67154877889104e-25	1.53390304154887e-20	-0.361238	0.552	0.224
REST	REST	4.92645393942797e-22	1.61760115101118e-17	-0.361332	0.59	0.25
RAP1GDS1	RAP1GDS1	1.15113634394844e-09	3.77975618535469e-05	-0.361886	0.278	0.139
NUDT19	NUDT19	4.90176678516296e-16	1.60949512390826e-11	-0.362055	0.44	0.199
KIDINS220	KIDINS220	3.23502498915125e-25	1.06222045518781e-20	-0.362242	0.526	0.213
MRPS24.1	MRPS24	1.14950813556566e-12	3.77440996312985e-08	-0.362998	0.62	0.296
LOC100066066	LOC100066066	3.2409035274613e-18	1.06415067324192e-13	-0.363323	0.662	0.296
ARHGAP25	ARHGAP25	7.20082785523959e-12	2.36439182626792e-07	-0.363331	0.344	0.168
RPS23.1	RPS23	1.06592112692991e-18	3.49995202027435e-14	-0.363606	0.991	0.883
FAM177A1	FAM177A1	9.907966939227e-11	3.25328094449519e-06	-0.363622	0.278	0.135
EP300	EP300	9.59835751766218e-20	3.15162069092438e-15	-0.364229	0.715	0.315
TRIM33	TRIM33	2.86411086744117e-15	9.4043080332431e-11	-0.364352	0.31	0.137
HSPB11	HSPB11	4.79144001852859e-08	0.00157326933008386	-0.364441	0.268	0.14
LOC100051370.1	LOC100051370	9.02013975381627e-10	2.96176288816557e-05	-0.365426	0.958	0.829
ALKBH5	ALKBH5	1.08451461758763e-10	3.56100374684898e-06	-0.365442	0.272	0.132
VAMP5	VAMP5	2.8506249564553e-20	9.36002704452097e-16	-0.366252	0.605	0.262
ANP32E	ANP32E	6.42454829937027e-14	2.10950043409823e-09	-0.366652	0.439	0.207
RBBP4	RBBP4	2.75569278835838e-16	9.04831727057475e-12	-0.366759	0.614	0.279
NUP98	NUP98	6.5180602023853e-24	2.14020506745321e-19	-0.367621	0.533	0.221
PRKX	PRKX	1.85772986847482e-14	6.09985602313706e-10	-0.36814	0.648	0.306
SDF2	SDF2	5.41045983433985e-21	1.77652448660549e-16	-0.368399	0.482	0.204
CNP	CNP	1.31408871910706e-20	4.31481030918803e-16	-0.36852	0.465	0.196
MINDY2	MINDY2	7.76277115579704e-17	2.54890590900596e-12	-0.369272	0.316	0.135
RASSF1	RASSF1	2.78562743391434e-14	9.14660767925774e-10	-0.369556	0.367	0.17
IRF9.1	IRF9	3.24845510404018e-18	1.06663023341159e-13	-0.369565	0.75	0.336
CREM.1	CREM	1.11843855304603e-32	3.67239298892663e-28	-0.369877	0.446	0.161
PPP1R2.1	PPP1R2	2.96697970402606e-32	9.74207785816955e-28	-0.371784	0.595	0.228
RPS18.1	RPS18	1.1824475029196e-15	3.88256637583652e-11	-0.372626	0.987	0.874
AIP	AIP	2.00374369955998e-17	6.57929243750519e-13	-0.373299	0.522	0.234
N4BP1.1	N4BP1	5.15433109904367e-43	1.69242461637099e-38	-0.373366	0.656	0.237
PAFAH1B1	PAFAH1B1	1.1514080578196e-16	3.78064835785066e-12	-0.373404	0.741	0.332
MAP1LC3B	MAP1LC3B	1.66484488673636e-16	5.46651818559883e-12	-0.373512	0.382	0.17
UBTF.1	UBTF	8.32229389961826e-17	2.73262520193966e-12	-0.374305	0.431	0.193
GPSM3.1	GPSM3	1.39625651811355e-08	0.000458460827722584	-0.374478	0.819	0.418
UBE2N	UBE2N	1.20065993464903e-18	3.94236689542009e-14	-0.374484	0.478	0.209
SMC5	SMC5	6.84999667684769e-14	2.24919640884294e-09	-0.374569	0.444	0.212
FAM172A	FAM172A	2.02383902050615e-19	6.64527542383196e-15	-0.374587	0.476	0.206
FAM133B	FAM133B	6.8996345457817e-21	2.26549500310742e-16	-0.375316	0.461	0.196
BRD1.1	BRD1	7.83522013058504e-16	2.5726945298776e-11	-0.375585	0.418	0.191
STK40	STK40	4.77477350427747e-22	1.56779688012951e-17	-0.376488	0.435	0.179
CWC25	CWC25	4.67449511778578e-22	1.53487047192496e-17	-0.376635	0.403	0.163
NCOA7	NCOA7	2.62197398876039e-14	8.60925159209474e-10	-0.376865	0.456	0.215
RALGAPA2	RALGAPA2	3.3108993999355e-13	1.08713381796882e-08	-0.377407	0.319	0.148
ARID1B	ARID1B	5.44875730394975e-12	1.7890994607519e-07	-0.377675	0.301	0.143
RPL15.1	RPL15	4.62007446841731e-16	1.51700145170482e-11	-0.378273	0.974	0.84
GYG1	GYG1	8.1167247180981e-17	2.66512656118751e-12	-0.378511	0.408	0.182
THUMPD3	THUMPD3	1.40350278576994e-16	4.60840139707561e-12	-0.379254	0.439	0.197
CDK5RAP2	CDK5RAP2	5.8071650657762e-09	0.000190678264934761	-0.379256	0.274	0.14
LRMP.1	LRMP	9.23638578403764e-23	3.03276727218876e-18	-0.380004	0.265	0.096
CDKN2AIP	CDKN2AIP	9.62386277454577e-15	3.1599953420221e-10	-0.380176	0.391	0.18
ACIN1.1	ACIN1	1.37334516261974e-19	4.50937884146191e-15	-0.381028	0.59	0.259
STX17	STX17	8.14887044407659e-08	0.00267568161031255	-0.381971	0.272	0.145
KDM5A	KDM5A	6.32679677207408e-21	2.07740372011052e-16	-0.382298	0.618	0.268
TAF1D	TAF1D	5.22163435643107e-15	1.71452364093414e-10	-0.383303	0.369	0.169
CHD4	CHD4	1.45969618336575e-15	4.79291241808144e-11	-0.384116	0.654	0.306
PHC3	PHC3	4.87663923925595e-10	1.60124449420969e-05	-0.384361	0.306	0.154
MGAT5	MGAT5	1.11767505530354e-23	3.66988604408917e-19	-0.384421	0.369	0.144
SFT2D2.1	SFT2D2	1.0859656680361e-14	3.56576827099654e-10	-0.384515	0.456	0.212
TNFSF13B.1	TNFSF13B	4.19841551971849e-20	1.37854973589957e-15	-0.385369	0.618	0.272
ZFAND6	ZFAND6	6.05925466469653e-23	1.9895562691531e-18	-0.385487	0.437	0.177
PIAS1.1	PIAS1	4.48931855532492e-28	1.47406774764094e-23	-0.385899	0.711	0.286
ISCA1.1	ISCA1	3.41624297829267e-33	1.1217233819224e-28	-0.386091	0.741	0.295
IPCEF1	IPCEF1	3.51593979233764e-17	1.15445883081406e-12	-0.386446	0.34	0.147
CSK	CSK	7.35282164006953e-16	2.41429898551683e-11	-0.386748	0.688	0.311
DDX46.1	DDX46	5.5889534981479e-08	0.00183513288111686	-0.387097	0.784	0.398
PTGER4	PTGER4	1.25978124796141e-23	4.1364917276813e-19	-0.387226	0.478	0.196
KLF10	KLF10	3.38019938631931e-12	1.10988846849794e-07	-0.387232	0.363	0.176
GPATCH8	GPATCH8	3.47173350398196e-20	1.13994369603248e-15	-0.387546	0.476	0.205
ZRSR2	ZRSR2	7.77254685090043e-14	2.55211575849316e-09	-0.387897	0.393	0.184
CELF1	CELF1	4.9627643189821e-18	1.62952366413777e-13	-0.388175	0.607	0.272
LSM14A	LSM14A	1.65536264012569e-23	5.43538322885271e-19	-0.388403	0.524	0.215
CFLAR.1	CFLAR	5.08211802038458e-35	1.66871345199328e-30	-0.388791	0.495	0.179
JMJD1C.1	JMJD1C	6.83411843087385e-15	2.24398278677743e-10	-0.389179	0.832	0.402
OPTN.1	OPTN	1.34068444624392e-07	0.0044021373792419	-0.389403	0.62	0.332
STK38	STK38	2.13290420162851e-20	7.00339094604721e-16	-0.390015	0.448	0.19
CENPC	CENPC	1.25275359026664e-11	4.1134164136405e-07	-0.390142	0.306	0.147
NFKB2.1	NFKB2	1.81171241185478e-13	5.94875770432517e-09	-0.390481	0.336	0.159
RBM26	RBM26	4.04415955953699e-19	1.32789979137397e-14	-0.392372	0.509	0.222
ZNF407	ZNF407	2.14510440141543e-12	7.04345030204755e-08	-0.392446	0.352	0.17
XBP1.1	XBP1	1.541246525732e-08	0.000506068296724103	-0.392577	0.682	0.352
LOC100630207.1	LOC100630207	3.08871641395626e-18	1.01418003452254e-13	-0.392587	0.501	0.221
POLR2K	POLR2K	2.03976087804998e-21	6.69755484307711e-17	-0.393666	0.561	0.239
ZNF615	ZNF615	4.4796437240333e-10	1.47089101678633e-05	-0.393749	0.287	0.142
ELF1	ELF1	5.30499656711072e-08	0.00174189562281081	-0.393936	0.758	0.388
AHR.1	AHR	1.34906771646836e-07	0.00442966384702385	-0.395197	0.423	0.237
UIMC1	UIMC1	3.8500868272209e-13	1.26417600971798e-08	-0.39562	0.416	0.199
HIPK1	HIPK1	5.43380049566634e-21	1.78418839275204e-16	-0.395744	0.488	0.207
JAK3.1	JAK3	7.50765504429511e-15	2.4651385337943e-10	-0.395831	0.595	0.279
NIPBL	NIPBL	1.43194950752195e-12	4.70180620794832e-08	-0.396517	0.766	0.368
LOC100053403	LOC100053403	8.87477244407198e-16	2.91403153201104e-11	-0.39675	0.457	0.213
MPG	MPG	3.34452096397762e-09	0.000109817345852205	-0.397174	0.348	0.18
NAA10	NAA10	5.77965331544353e-22	1.89774916612588e-17	-0.397197	0.556	0.234
AMFR	AMFR	7.69887852707779e-16	2.52792676436599e-11	-0.397285	0.431	0.196
TOPORS	TOPORS	3.24661668081273e-18	1.06602658714486e-13	-0.397674	0.418	0.183
CALM1.1	CALM1	1.70640179172434e-10	5.60297028312687e-06	-0.398503	0.972	0.824
XPO6.1	XPO6	1.04670023988936e-21	3.43684023767671e-17	-0.398535	0.406	0.167
PNN	PNN	3.12309575254952e-18	1.02546849034963e-13	-0.398697	0.726	0.324
LOC100055965	LOC100055965	2.85640601811608e-12	9.37900916048414e-08	-0.398794	0.357	0.172
PTP4A1	PTP4A1	6.56280615213145e-20	2.15489740005236e-15	-0.399964	0.645	0.283
CASP8	CASP8	1.13546009349422e-09	3.72828321698828e-05	-0.400198	0.251	0.124
TAPBPL	TAPBPL	7.59822714363041e-18	2.49487788261105e-13	-0.400804	0.539	0.239
MFNG	MFNG	1.60454243910925e-07	0.00526851509881523	-0.405524	0.306	0.164
BRD9.1	BRD9	2.88696594221046e-11	9.47935267124806e-07	-0.40567	0.677	0.328
RPS14.1	RPS14	2.95155314786617e-18	9.69142476101857e-14	-0.406089	0.991	0.862
EFR3A.1	EFR3A	4.62224673307294e-16	1.5177147148045e-11	-0.407949	0.575	0.262
PLEKHA2	PLEKHA2	1.12456099711393e-15	3.6924960340236e-11	-0.408553	0.565	0.261
RAD21	RAD21	8.28729159488202e-13	2.72113219517951e-08	-0.408794	0.567	0.277
GTF2B	GTF2B	4.9289381570936e-18	1.61841684388168e-13	-0.40942	0.463	0.203
C8H22orf39	C8H22orf39	6.19482273813289e-11	2.03407004606593e-06	-0.409598	0.372	0.185
TES	TES	7.12060905202115e-17	2.33805198223114e-12	-0.409614	0.544	0.246
DEGS1.1	DEGS1	3.76918108229139e-19	1.23761060837038e-14	-0.409787	0.448	0.196
PTK2B.1	PTK2B	6.35534102048286e-21	2.08677622407555e-16	-0.410365	0.412	0.174
TRPM2.1	TRPM2	1.49559920141419e-91	4.91079997784349e-87	-0.411377	0.344	0.057
PSPC1	PSPC1	2.45552376685077e-15	8.06271228845449e-11	-0.412698	0.442	0.205
LOC100056062.1	LOC100056062	1.37496279308583e-21	4.51469033109731e-17	-0.413592	0.987	0.95
ATXN2L	ATXN2L	1.30584252779751e-11	4.28773394002311e-07	-0.414582	0.38	0.185
AKAP8L	AKAP8L	3.23725885771087e-14	1.06295394592936e-09	-0.414635	0.371	0.172
PDS5B	PDS5B	1.60079904050522e-11	5.25622364949888e-07	-0.414637	0.388	0.192
SMDT1.1	SMDT1	9.93731291320434e-08	0.00326291669505065	-0.415128	0.767	0.386
ZCCHC2	ZCCHC2	1.74569098922359e-18	5.73197636311567e-14	-0.415185	0.573	0.258
ADNP	ADNP	2.09501145386873e-13	6.87897010877796e-09	-0.415212	0.412	0.196
DDX6	DDX6	2.850451727926e-14	9.35945824864502e-10	-0.415288	0.722	0.335
TBL1XR1	TBL1XR1	5.27682107088565e-15	1.7326441986253e-10	-0.415481	0.645	0.297
RPL35.1	RPL35	1.26053302935916e-21	4.13896020190079e-17	-0.415593	0.985	0.88
FAM53B.1	FAM53B	3.13176696059535e-15	1.02831568151148e-10	-0.415973	0.554	0.258
ASXL2	ASXL2	3.2309074391361e-22	1.06086845764034e-17	-0.416475	0.565	0.237
CARD19	CARD19	1.77662344375732e-11	5.83354307757717e-07	-0.417005	0.371	0.182
RPS24.1	RPS24	1.18230954821555e-21	3.88211340156576e-17	-0.417346	0.975	0.867
ZC3HAV1	ZC3HAV1	5.88662510897962e-19	1.93287335453346e-14	-0.417346	0.567	0.249
MAF1	MAF1	6.02807662722371e-14	1.9793189605489e-09	-0.417648	0.59	0.278
RICTOR	RICTOR	6.24681088107475e-16	2.0511403528009e-11	-0.418161	0.41	0.186
HELZ	HELZ	1.18512939857591e-18	3.891372380224e-14	-0.419989	0.601	0.265
BBX	BBX	1.01315646858169e-12	3.32669926458799e-08	-0.420348	0.563	0.274
LOC102148247	LOC102148247	2.06163962351111e-17	6.76939370379874e-13	-0.420445	0.416	0.184
RALA	RALA	1.99340998821756e-17	6.54536169631235e-13	-0.420469	0.401	0.177
PKN2	PKN2	2.51386477156751e-10	8.25427497744193e-06	-0.420662	0.357	0.18
MKNK2	MKNK2	4.98416844211804e-07	0.0163655170796946	-0.420682	0.31	0.171
SBF1	SBF1	3.96297440890483e-11	1.3012426471639e-06	-0.420802	0.338	0.166
SEMA4A	SEMA4A	2.4668365256068e-10	8.09985773182994e-06	-0.424109	0.45	0.232
RNF7	RNF7	1.69981090741273e-12	5.58132911448969e-08	-0.425741	0.405	0.194
ZC3H11A	ZC3H11A	2.90478654248257e-17	9.53786661224153e-13	-0.426261	0.541	0.243
DQA.3	DQA	8.39825125368224e-25	2.75756579914656e-20	-0.426355	0.669	0.669
IGSF6.1	IGSF6	1.18504214531898e-250	3.89108588415487e-246	-0.426519	0.658	0.072
ARL6IP1.1	ARL6IP1	1.0403726558789e-09	3.41606361557836e-05	-0.427221	0.732	0.366
SLC9A3R1	SLC9A3R1	3.20152084550299e-09	0.000105121936962091	-0.428107	0.418	0.216
STAG1	STAG1	4.46899009438895e-15	1.46739289749261e-10	-0.429589	0.412	0.189
RBBP6	RBBP6	3.5008010184087e-22	1.1494880143945e-17	-0.42984	0.741	0.319
DENND3	DENND3	4.10199259381481e-09	0.000134688926817909	-0.430431	0.297	0.153
RELA	RELA	9.43550497738857e-14	3.09814805932554e-09	-0.430844	0.433	0.204
GARS	GARS	1.32367737295448e-13	4.34629465409602e-09	-0.431022	0.469	0.222
FAM126A	FAM126A	1.00384127262883e-08	0.000329611281867678	-0.431167	0.318	0.166
CLK1	CLK1	5.16947517541968e-17	1.69739717384905e-12	-0.431706	0.52	0.236
SOCS3.1	SOCS3	1.32341856805664e-36	4.34544486821399e-32	-0.432301	0.399	0.137
UBE2G1	UBE2G1	7.03337702132122e-09	0.000230940934495082	-0.432932	0.357	0.186
XRN1	XRN1	6.25321015740511e-15	2.05324155518397e-10	-0.433956	0.541	0.252
S100A11.1	S100A11	1.30666824253313e-08	0.000429044517435753	-0.434595	0.953	0.767
AGO2	AGO2	2.38380711971982e-14	7.82723067760003e-10	-0.435199	0.446	0.209
FOSL2.1	FOSL2	6.62563147208269e-49	2.17552609385835e-44	-0.43535	0.526	0.169
DRAP1.1	DRAP1	3.903308949098e-09	0.000128165149343633	-0.435366	0.59	0.299
RPS4X.1	RPS4X	2.26769090790991e-15	7.44596309612219e-11	-0.435919	0.96	0.825
N4BP2L2	N4BP2L2	6.17740942671359e-10	2.02835238526141e-05	-0.436164	0.701	0.349
PAN3	PAN3	1.35796481795937e-11	4.45887747976958e-07	-0.436973	0.397	0.195
SEPT6.1	SEPT6.1	1.50795730564225e-12	4.95137781307632e-08	-0.438778	0.622	0.298
RFC1	RFC1	7.51892443640688e-21	2.4688388386942e-16	-0.438939	0.48	0.203
TAF15	TAF15	1.80786046222521e-15	5.93610982771647e-11	-0.439057	0.454	0.207
DDX24.1	DDX24	5.60863576082068e-13	1.84159555206547e-08	-0.439177	0.459	0.22
MAP4.1	MAP4	2.50340607232126e-12	8.21993383846686e-08	-0.439568	0.696	0.331
PHIP	PHIP	3.78928365853447e-13	1.24421128927979e-08	-0.440294	0.58	0.279
TOP2B	TOP2B	1.54652478485032e-11	5.07801413105601e-07	-0.440312	0.522	0.257
RSF1	RSF1	3.66845571888068e-19	1.20453743529447e-14	-0.440731	0.72	0.314
NPAT	NPAT	7.89752256831499e-07	0.0259315153530623	-0.441126	0.265	0.144
ACOD1.1	ACOD1	6.74747411157065e-207	2.21553312453422e-202	-0.442408	0.628	0.082
SLA.1	SLA	1.51220888034385e-12	4.96533785860905e-08	-0.443824	0.732	0.373
MAN2A1	MAN2A1	2.22870026042285e-10	7.31793730509842e-06	-0.444726	0.331	0.165
CBX5	CBX5	7.47544769618883e-13	2.4545632510436e-08	-0.444809	0.446	0.215
CTCF	CTCF	5.34980324381984e-12	1.75660789510824e-07	-0.446377	0.541	0.265
EEF1A1.1	EEF1A1	2.74286482662255e-33	9.00619665821513e-29	-0.446753	0.998	0.918
CHD2	CHD2	2.0234770291974e-13	6.64408682536966e-09	-0.448556	0.537	0.259
RPL37A.1	RPL37A	1.47693528643906e-29	4.84951701302264e-25	-0.448642	0.987	0.897
KRT10A.1	KRT10A	3.91935076432368e-07	0.0128691882346568	-0.449821	0.705	0.37
FLI1	FLI1	1.73230864301551e-12	5.68803542934142e-08	-0.45015	0.52	0.252
TAB2	TAB2	7.11377366733597e-09	0.000233580758366976	-0.450254	0.406	0.212
DNAAF2	DNAAF2	3.99381282417034e-07	0.0131136844081633	-0.452092	0.297	0.161
HNRNPH3	HNRNPH3	5.26583559520319e-07	0.0172903711768497	-0.452901	0.716	0.368
CTDSP1	CTDSP1	2.4310688690257e-11	7.98241463144587e-07	-0.453588	0.429	0.213
SNRPN	SNRPN	1.35803565391476e-11	4.4591100696291e-07	-0.455103	0.403	0.196
GPBP1.1	GPBP1	1.39636934232002e-19	4.58497873550777e-15	-0.458598	0.698	0.303
CASC3	CASC3	3.42351420032216e-13	1.12411088767578e-08	-0.458754	0.488	0.231
PHF3	PHF3	7.08841034765529e-13	2.32747953765261e-08	-0.458841	0.595	0.286
FAM208B	FAM208B	5.12110697231861e-18	1.68151547436082e-13	-0.459486	0.444	0.195
RPS3.1	RPS3	1.33420520911014e-21	4.38086280411314e-17	-0.459597	0.981	0.851
EIF1B	EIF1B	1.05997962917932e-11	3.4804431124103e-07	-0.460267	0.643	0.31
ORAI1	ORAI1	1.98986821189631e-15	6.53373227376153e-11	-0.461907	0.571	0.263
RASSF5	RASSF5	6.59617598901732e-11	2.16585438599384e-06	-0.462048	0.399	0.198
DDX5	DDX5	1.12438232477264e-10	3.69190936339095e-06	-0.463464	0.957	0.841
RPL14.1	RPL14	3.47415388624374e-27	1.14073842854813e-22	-0.463508	0.992	0.875
DNAJB1.1	DNAJB1	1.18056330005382e-25	3.87637959572671e-21	-0.463975	0.681	0.288
CACNA1A	CACNA1A	5.94372103451322e-11	1.95162080168242e-06	-0.464124	0.374	0.185
PMEPA1	PMEPA1	2.57841963391294e-09	8.46624086795313e-05	-0.465049	0.372	0.193
PELI1.1	PELI1	1.09906673369813e-42	3.60878562009779e-38	-0.46527	0.501	0.168
RPS15.1	RPS15	9.57259343976266e-29	3.14316105594607e-24	-0.465463	0.991	0.886
CCND2.1	CCND2	2.40745731979124e-10	7.90488610953453e-06	-0.465933	0.592	0.298
CREBBP	CREBBP	1.43007698058181e-16	4.69565776574038e-12	-0.468199	0.474	0.214
ASH1L	ASH1L	9.11368141193064e-15	2.99247729160743e-10	-0.46868	0.694	0.322
IQGAP2.1	IQGAP2	6.32169584913482e-08	0.00207572883206342	-0.469221	0.501	0.265
MGAT2.1	MGAT2	3.08995060607333e-08	0.00101458528150418	-0.469478	0.656	0.334
PPP1R35	PPP1R35	1.43573871036953e-07	0.00471424805549834	-0.471488	0.352	0.189
KRAS	KRAS	2.85309070214371e-10	9.36812332048887e-06	-0.471738	0.442	0.223
RNF44	RNF44	5.70196775957255e-07	0.0187224111385565	-0.475413	0.333	0.182
TOB2	TOB2	1.14565305767348e-14	3.76175181487086e-10	-0.475694	0.628	0.292
RPS6KB2	RPS6KB2	2.09463022714586e-07	0.00687771835083342	-0.477131	0.321	0.173
LOC111769297	LOC111769297	2.28326894560226e-11	7.49711358288503e-07	-0.478974	0.287	0.14
PCF11	PCF11	5.23720900606268e-14	1.71963757714068e-09	-0.479024	0.541	0.259
TAP1	TAP1	1.73768221705286e-13	5.70567955969308e-09	-0.479281	0.497	0.236
SMC6	SMC6	9.56198303194422e-08	0.00313967712853889	-0.480931	0.359	0.193
RBM4	RBM4	2.51084680959903e-11	8.24436549931841e-07	-0.482243	0.569	0.278
RNF167	RNF167	1.02503908920212e-13	3.36571584939515e-09	-0.482275	0.484	0.228
HNRNPA2B1.1	HNRNPA2B1	1.87947146053276e-17	6.17124454065933e-13	-0.482412	0.962	0.821
KIAA2026	KIAA2026	2.92982969138857e-08	0.000962009579167437	-0.48433	0.338	0.179
ENOPH1.1	ENOPH1	3.39384730739903e-07	0.0111436976338447	-0.485077	0.595	0.314
REV3L	REV3L	4.74385772276841e-10	1.55764568327101e-05	-0.485736	0.388	0.197
CCNL2	CCNL2	4.38633399222968e-15	1.44025276634862e-10	-0.486951	0.524	0.243
ZNF644	ZNF644	1.96865278302582e-14	6.46407141306528e-10	-0.48835	0.491	0.229
SPATA21	SPATA21	2.72655719179596e-07	0.00895265053926203	-0.49096	0.346	0.187
CSRNP1.1	CSRNP1	9.620535530327e-07	0.0315890284138287	-0.495521	0.274	0.152
FAM89B	FAM89B	1.86031562655547e-07	0.00610834635979489	-0.496798	0.406	0.219
HUWE1	HUWE1	4.43761775215428e-13	1.45709178891986e-08	-0.498143	0.561	0.267
SERTAD1	SERTAD1	5.80913115384005e-13	1.90742821436338e-08	-0.503089	0.518	0.25
ARID1A.1	ARID1A	1.04336962161953e-07	0.00342590415258773	-0.504721	0.616	0.32
PPP1CC	PPP1CC	3.57659350976956e-10	1.17437447893283e-05	-0.505072	0.565	0.279
UBE2H	UBE2H	6.76708500207107e-09	0.000222197236043004	-0.505629	0.405	0.211
RASSF2.1	RASSF2	5.19966886145662e-08	0.00170731127065928	-0.506118	0.44	0.239
KANSL1	KANSL1	2.87493395745891e-09	9.43984564931634e-05	-0.506138	0.425	0.219
CYLD	CYLD	1.32995677857157e-11	4.36691308243975e-07	-0.506648	0.488	0.239
RPL36.1	RPL36	4.6171729022203e-39	1.51604872244404e-34	-0.507407	0.987	0.901
PRPF38B	PRPF38B	2.86034944984e-09	9.39195741854964e-05	-0.507763	0.705	0.351
AZIN1.1	AZIN1	1.62597797264779e-35	5.33889867318902e-31	-0.508411	0.629	0.234
BBIP1	BBIP1	1.45585386092659e-07	0.00478029615235246	-0.509226	0.378	0.204
SMC3.1	SMC3	4.10030555197774e-11	1.34633532799189e-06	-0.511119	0.601	0.293
CAB39.1	CAB39	1.48843119104974e-06	0.0488726381581183	-0.511292	0.756	0.383
RPL27A.1	RPL27A	1.86317429990252e-39	6.11773281372994e-35	-0.51161	0.994	0.887
ADD1	ADD1	1.67638277073309e-11	5.5044028277021e-07	-0.512037	0.533	0.26
ARID4A	ARID4A	3.45285723682216e-09	0.000113374567371056	-0.512908	0.51	0.265
ZMYND11.1	ZMYND11	3.52143254072902e-07	0.0115626237474838	-0.513995	0.684	0.352
PIK3R5.1	PIK3R5	4.51033362287702e-11	1.48096804507167e-06	-0.514228	0.384	0.191
TIA1	TIA1	1.10837792702107e-11	3.63935892337368e-07	-0.515239	0.469	0.232
FNBP4	FNBP4	5.98372097770564e-12	1.96475478302965e-07	-0.516819	0.503	0.245
MRPL15.1	MRPL15	1.64730935274283e-22	5.40894025973109e-18	-0.523666	0.974	0.872
LUC7L3	LUC7L3	1.17035567745534e-09	3.84286286692461e-05	-0.524012	0.716	0.358
MECP2	MECP2	1.29885790904725e-10	4.26479994435664e-06	-0.530036	0.435	0.218
BDP1	BDP1	4.9206507104862e-12	1.61569566078814e-07	-0.530976	0.556	0.272
LOC100071373	LOC100071373	8.0945780329022e-07	0.0265785469710344	-0.531916	0.737	0.374
COX20.1	COX20	4.43229587424181e-07	0.014553443503073	-0.534683	0.537	0.285
DDIT3.1	DDIT3	1.11402064284679e-32	3.65788678078744e-28	-0.53722	0.556	0.212
LOC100055507.1	LOC100055507	2.67783767755676e-13	8.79268001425763e-09	-0.537451	0.554	0.262
FAU.1	FAU	4.36260729761374e-53	1.43246210617147e-48	-0.538898	0.987	0.938
LOC100034005.1	LOC100034005	4.35217366257213e-27	1.42903622210556e-22	-0.541934	0.981	0.866
CLINT1	CLINT1	4.00726916292763e-08	0.00131578682964729	-0.545405	0.66	0.335
RPL23.1	RPL23	9.56934686384881e-18	3.14209504274476e-13	-0.547418	0.934	0.787
RPL9.1	RPL9	3.98544458674508e-27	1.30862073005775e-22	-0.548656	0.974	0.855
HEXIM1.1	HEXIM1	2.92527243006022e-24	9.60513202410273e-20	-0.552981	0.474	0.194
TNRC6A.1	TNRC6A	1.53033291315131e-08	0.000502484812033233	-0.553149	0.52	0.269
SLTM	SLTM	7.71238798281762e-11	2.53236259415817e-06	-0.554015	0.595	0.294
SRSF11	SRSF11	3.88450298170102e-08	0.00127547655404153	-0.554039	0.726	0.361
LOC111775959.1	LOC111775959	7.79050120623687e-26	2.55801107106788e-21	-0.557498	0.96	0.793
KDM6B.1	KDM6B	3.84494207998449e-08	0.00126248673196291	-0.557796	0.393	0.216
MIDN.1	MIDN	6.16247127413255e-13	2.02344744286142e-08	-0.55987	0.461	0.223
KLF2.1	KLF2	9.09590125651664e-101	2.98663917757724e-96	-0.56033	0.743	0.204
RGS1.1	RGS1	3.78566958480702e-10	1.24302460817139e-05	-0.561897	0.76	0.437
CDK13.1	CDK13	3.31031089328756e-07	0.0108694058181097	-0.565233	0.535	0.285
MPST.1	MPST	3.95549259935343e-07	0.012987859949977	-0.565314	0.456	0.245
RPS26.1	RPS26	8.60881132606026e-24	2.82670319891189e-19	-0.567396	0.983	0.831
ESCO1	ESCO1	1.29367684302641e-11	4.24778791407723e-07	-0.569948	0.518	0.253
SLFN5.1	SLFN5	1.34081949017587e-06	0.0440258079599248	-0.571119	0.544	0.297
ARID5B.1	ARID5B	1.35731722075778e-15	4.45675109435818e-11	-0.573227	0.336	0.151
PPP2R5E.1	PPP2R5E	6.09624885291809e-08	0.00200170331085565	-0.573368	0.488	0.257
RPL30.1	RPL30	3.41158271811864e-41	1.12019318549426e-36	-0.578177	0.983	0.867
SETD2	SETD2	2.17325488433075e-07	0.00713588241270001	-0.578314	0.503	0.268
CHD1	CHD1	1.88458372304432e-08	0.000618803065461602	-0.579142	0.626	0.319
RPS15A.1	RPS15A	2.95676661501506e-30	9.70854318040196e-26	-0.579538	0.97	0.871
EIF3K.1	EIF3K	1.92028011529852e-08	0.000630523975858268	-0.57984	0.887	0.639
SCAPER.1	SCAPER	5.84619264097295e-09	0.000191959735366347	-0.579901	0.49	0.253
P2RY13.1	P2RY13	5.55522556669876e-99	1.82405831482554e-94	-0.582856	0.325	0.047
STX11.1	STX11	6.87435704728253e-12	2.25719513647522e-07	-0.584954	0.333	0.161
GLS	GLS	2.82528139429351e-08	0.000927681145816273	-0.586042	0.647	0.325
RAPGEF2.1	RAPGEF2	1.09409285156292e-16	3.59245387810685e-12	-0.587545	0.278	0.118
CLIP1.1	CLIP1	5.79166529971635e-11	1.90169330116186e-06	-0.591323	0.741	0.368
ZBP1.1	ZBP1	2.08379926654097e-07	0.00684215489168728	-0.596854	0.622	0.327
RPL22.1	RPL22	6.74879479282889e-21	2.21596677022537e-16	-0.597408	0.947	0.78
PREX1	PREX1	1.39301466663634e-06	0.0457396365790041	-0.601345	0.567	0.302
GATAD2B	GATAD2B	4.72010269596838e-07	0.0154984572022122	-0.6044	0.478	0.257
CCDC186	CCDC186	4.44100206474425e-08	0.00145820302795878	-0.608736	0.522	0.274
[truncated: 209 more rows]

## Sheet: Neutrophils
ID	gene	p_val	p_val_adj	avg_log2FC	pct.1	pct.2
IL1RN.2	IL1RN	0	0	6.7182	0.845	0.087
CXCL2.2	CXCL2	4.00297523555807e-207	1.31437691859549e-202	6.05191	0.595	0.102
SNX10.2	SNX10	0	0	5.88748	0.97	0.171
HCAR2.2	HCAR2	0	0	5.71335	0.92	0.116
PTX3	PTX3	1.09112585575862e-250	3.58271174738343e-246	5.57246	0.35	0.01
TREM1.2	TREM1	0	0	5.4569	0.852	0.081
G0S2.2	G0S2	1.29092110205464e-168	4.2387394385964e-164	5.12082	0.555	0.108
CCRL2.2	CCRL2	0	0	4.98311	0.864	0.109
LOC100071611.2	LOC100071611	4.12620569823871e-175	1.35483964101668e-170	4.96033	0.589	0.126
LOC111775969.2	LOC111775969	0	0	4.93794	0.941	0.16
PLEK.2	PLEK	2.75562110093423e-267	9.04808188491753e-263	4.91587	0.761	0.152
CXCL8.2	CXCL8	8.39778574085471e-163	2.75741294800964e-158	4.89497	0.573	0.121
SAT1.2	SAT1	5.90015467315907e-276	1.93731578693178e-271	4.87154	0.961	0.387
MARCKS.2	MARCKS	0	0	4.80483	0.959	0.142
ACOD1.2	ACOD1	1.28728571184828e-292	4.22680263485382e-288	4.6561	0.68	0.089
GADD45A.2	GADD45A	2.78190605516282e-243	9.13438853212711e-239	4.61509	0.718	0.144
IER3.2	IER3	1.75791635413422e-251	5.7721183487997e-247	4.47684	0.732	0.144
LOC100629234.2	LOC100629234	0	0	4.37976	0.836	0.098
FRMD8.1	FRMD8	4.90843235891141e-263	1.61168376504856e-258	4.34212	0.914	0.311
CSF3R.1	CSF3R	0	0	4.31333	0.789	0.008
SOD2.2	SOD2	7.02731708546024e-286	2.30741956501087e-281	4.27596	0.818	0.168
IL1B.2	IL1B	0	0	4.16225	0.491	0.024
KLF2.2	KLF2	1.71521976649856e-193	5.63192410329802e-189	4.15576	0.741	0.216
ISG15.2	ISG15	2.62277994480583e-22	8.61189794876994e-18	4.15322	0.489	0.407
C1H15orf48.1	C1H15orf48	3.70969326912933e-299	1.21807778491862e-294	4.14784	0.907	0.239
RETN	RETN	4.82350620531148e-188	1.58379826251402e-183	4.11103	0.357	0.026
IGSF6.2	IGSF6	1.54240109499081e-255	5.06447399540234e-251	4.05979	0.627	0.087
SRGN.2	SRGN	1.07531980264506e-230	3.53081257198505e-226	3.94227	0.982	0.827
LMNB1.2	LMNB1	0	0	3.89377	0.777	0.106
LOC100058291.1	LOC100058291	0	0	3.88857	0.655	0.005
APOBEC3Z1B	APOBEC3Z1B	2.59319019528837e-248	8.51474000622935e-244	3.87753	0.307	0.005
RGS2.1	RGS2	1.8063838475515e-250	5.93126136343536e-246	3.86886	0.516	0.048
LOC100630879.1	LOC100630879	4.81604491845008e-98	1.58134834897308e-93	3.85384	0.673	0.351
TMEM140.2	TMEM140	0	0	3.8447	0.666	0.063
MXD1.2	MXD1	2.12547283213294e-270	6.9789900443085e-266	3.76469	0.666	0.096
CXCR2	CXCR2	0	0	3.70851	0.582	0.018
LOC100071946.1	LOC100071946	6.43673776414678e-228	2.11350284485759e-223	3.70037	0.541	0.066
BASP1.1	BASP1	0	0	3.67656	0.691	0.049
P2RY13.2	P2RY13	5.06067994627651e-173	1.66167426035989e-168	3.66806	0.407	0.045
IDO1	IDO1	1.05088202402034e-144	3.4505711258708e-140	3.64645	0.395	0.052
ILT11B.1	ILT11B	0	0	3.6277	0.643	0.013
IL1B.1	IL1B.1	1.99750225441018e-306	6.55879865235582e-302	3.55217	0.448	0.017
ADGRE1.2	ADGRE1	3.02847556409912e-275	9.94399951471947e-271	3.49147	0.691	0.103
LOC111775967.1	LOC111775967	9.23999402178444e-221	3.03395203705292e-216	3.48314	0.682	0.139
NFKBIA.1	NFKBIA	8.67904567402446e-87	2.84976464706593e-82	3.45665	0.75	0.563
TBC1D9.1	TBC1D9	2.41456218328055e-139	7.92821492880168e-135	3.44194	0.47	0.09
CASP3.1	CASP3	1.72425415775892e-164	5.66158852700141e-160	3.43156	0.48	0.076
LOC100050560	LOC100050560	4.90966803066485e-63	1.6120894978688e-58	3.35692	0.27	0.058
CEBPB.2	CEBPB	2.91592667979359e-232	9.57444525310226e-228	3.34329	0.914	0.338
CLEC4E.2	CLEC4E	3.33129094089977e-191	1.09382938044444e-186	3.32672	0.555	0.093
TRIB1.2	TRIB1	6.03061978081372e-243	1.98015400503018e-238	3.29298	0.609	0.085
TG	TG	2.43485650927259e-306	7.99485134819656e-302	3.28608	0.361	0.004
LOC100052081.2	LOC100052081	3.3034257354219e-17	1.08467984022578e-12	3.25607	0.252	0.133
KCNJ15	KCNJ15	0	0	3.20657	0.541	0.009
LYN.2	LYN	4.25878165841316e-205	1.39837095753996e-200	3.20216	0.65	0.136
S100P.2	S100P	1.34009586320538e-262	4.40020476683488e-258	3.19391	0.877	0.2
IFNGR2.2	IFNGR2	4.08557032111639e-216	1.34149701493857e-211	3.19235	0.684	0.146
SELL.2	SELL	3.21034899634879e-121	1.05411809295113e-116	3.18065	0.486	0.116
PLAU	PLAU	1.12560267972946e-160	3.6959163988917e-156	3.13783	0.35	0.032
IFIT3.2	IFIT3	9.83340878715999e-42	3.22879977526398e-37	3.12738	0.502	0.318
TRPM2.2	TRPM2	1.1555730824399e-259	3.79432421619141e-255	3.1258	0.516	0.045
DDX58.1	DDX58	5.19212375135709e-36	1.7048338337581e-31	3.09192	0.375	0.183
RUBCNL.1	RUBCNL	3.40272070136468e-291	1.11728334229309e-286	3.07423	0.507	0.033
TLR2.2	TLR2	4.39780687951093e-152	1.44401988888741e-147	3.06735	0.53	0.112
FCER1G.2	FCER1G	4.90786552645777e-258	1.61149764561241e-253	3.01246	0.886	0.208
TMEM154.2	TMEM154	4.9854875264567e-178	1.63698482931206e-173	3.00826	0.641	0.157
KCNJ2	KCNJ2	3.75577118363738e-256	1.23320746814733e-251	2.97644	0.411	0.02
VNN2	VNN2	0	0	2.92794	0.48	0.022
LOC100054029.1	LOC100054029	6.72414413720325e-255	2.20787272745069e-250	2.92195	0.507	0.044
SOCS3.2	SOCS3	6.96867745947319e-126	2.28816524381802e-121	2.92069	0.518	0.13
UPB1.1	UPB1	0	0	2.91819	0.502	0.024
TYROBP.2	TYROBP	7.91181762003671e-242	2.59784531553905e-237	2.87021	0.884	0.238
ISG20.2	ISG20	3.4614131827288e-147	1.136555018549e-142	2.84278	0.639	0.19
LOC100050100.2	LOC100050100	1.0714134295629e-192	3.51798599596978e-188	2.83198	0.473	0.056
LOC100060688	LOC100060688	0	0	2.81632	0.475	0.017
ARRDC3.2	ARRDC3	1.5126176596288e-99	4.96668008539115e-95	2.78601	0.423	0.101
KIAA1147.1	KIAA1147	1.3508894837359e-161	4.43564561984683e-157	2.77841	0.489	0.083
LOC100053579.1	LOC100053579	6.7693024230491e-180	2.22270045060817e-175	2.75731	0.434	0.05
PNRC1.2	PNRC1	4.13434071212393e-124	1.35751077282589e-119	2.70097	0.859	0.705
P2RY14.1	P2RY14	2.69695740319522e-66	8.85545963339151e-62	2.68881	0.293	0.067
FNDC3B.2	FNDC3B	2.6839495717275e-102	8.81274841876726e-98	2.67304	0.477	0.134
RAPGEF2.2	RAPGEF2	1.44397052881586e-126	4.74127723136687e-122	2.64986	0.47	0.101
LOC100060591	LOC100060591	8.20839172393257e-258	2.69522542255326e-253	2.63332	0.386	0.015
FOSL2.2	FOSL2	1.65865108361112e-119	5.44618083303711e-115	2.61616	0.564	0.173
LOC102149298	LOC102149298	0	0	2.61267	0.361	0.002
PLAUR.2	PLAUR	3.05903923923544e-48	1.00443553420296e-43	2.59622	0.293	0.09
GK.1	GK	1.54358107085081e-139	5.06834844613863e-135	2.59466	0.459	0.085
LOC100067649	LOC100067649	5.93752169562494e-305	1.94958524875845e-300	2.56216	0.343	0.002
LOC100058771.1	LOC100058771	2.05363600674345e-78	6.74311382814211e-74	2.55612	0.582	0.282
LOC100065733.1	LOC100065733	3.25438241198132e-84	1.06857646497407e-79	2.55037	0.525	0.204
ISCA1.2	ISCA1	6.83052919491537e-98	2.24280426115046e-93	2.54511	0.643	0.314
CCL4.2	CCL4	1.69682910285203e-12	5.57153835921466e-08	2.502	0.5	0.426
FTL.2	FTL	7.25831362635915e-133	2.38326727921503e-128	2.49036	0.911	0.681
MSRB1.2	MSRB1	3.86775765873876e-90	1.26997822724687e-85	2.45332	0.468	0.144
RIPOR2.2	RIPOR2	1.37568698294059e-83	4.51706820848543e-79	2.44873	0.598	0.277
FCAR.1	FCAR	6.5335900334495e-138	2.14530428748314e-133	2.4414	0.393	0.058
RHOB.2	RHOB	3.356723101103e-20	1.10218003024717e-15	2.42368	0.316	0.179
ZFP36.1	ZFP36	8.47819466675012e-113	2.7838152188274e-108	2.42355	0.843	0.64
MBOAT7.1	MBOAT7	9.53091640119246e-95	3.12947640033154e-90	2.41669	0.411	0.1
BTG1.2	BTG1	5.52875599989086e-102	1.81536703256416e-97	2.40262	0.805	0.666
EHD1.2	EHD1	9.63748934842459e-45	3.16446962755522e-40	2.39522	0.502	0.305
LIMK2	LIMK2	3.63395605786982e-150	1.19320947160155e-145	2.36809	0.359	0.039
SAMSN1.2	SAMSN1	2.71088422971976e-96	8.90118836828482e-92	2.34822	0.675	0.34
DGAT2	DGAT2	2.90704994163849e-232	9.54529848336997e-228	2.33692	0.361	0.016
LOC100054211.1	LOC100054211	5.54787365889167e-52	1.82164431589708e-47	2.33544	0.307	0.093
OLR1.2	OLR1	9.47517578213729e-30	3.11117396806478e-25	2.32789	0.264	0.102
SIRPA.2	SIRPA	6.94579731861938e-93	2.28065254956867e-88	2.32582	0.455	0.129
DDIT3.2	DDIT3	8.90968283045432e-55	2.92549435737968e-50	2.27631	0.48	0.228
LRG1	LRG1	2.32882272854608e-221	7.64668942918105e-217	2.26253	0.298	0.007
N4BP1.2	N4BP1	2.92373175011675e-53	9.60007320150834e-49	2.23357	0.502	0.262
GRINA.2	GRINA	2.11051589125834e-53	6.92987892894674e-49	2.23273	0.484	0.247
TSPO.2	TSPO	1.72973290339179e-37	5.67957798828695e-33	2.23073	0.539	0.381
IVNS1ABP.1	IVNS1ABP	1.5031443196889e-32	4.93557437369851e-28	2.22929	0.491	0.344
PLSCR1.2	PLSCR1	2.7856789054157e-16	9.14677668593244e-12	2.22775	0.377	0.279
SQSTM1.1	SQSTM1	2.69631908573518e-22	8.85336371801146e-18	2.22658	0.445	0.33
LITAF.2	LITAF	2.37141072898032e-93	7.78652712860688e-89	2.20439	0.552	0.199
EVI2B.1	EVI2B	2.9628882341095e-45	9.72864351669853e-41	2.20321	0.575	0.42
LOC111775273.1	LOC111775273	2.38095840792964e-70	7.81787693243698e-66	2.20248	0.386	0.115
POR.1	POR	7.63661116874942e-55	2.50748127725887e-50	2.19639	0.443	0.194
SLC15A4.1	SLC15A4	4.30028226593237e-72	1.41199768201889e-67	2.19241	0.411	0.131
ETS2.1	ETS2	1.20601648183428e-102	3.95995511810287e-98	2.17466	0.339	0.058
C5AR1.2	C5AR1	1.02112987601674e-77	3.35287994790095e-73	2.15324	0.316	0.067
ALOX5AP.2	ALOX5AP	2.39115338478949e-46	7.8513521389563e-42	2.13142	0.33	0.113
EIF1.2	EIF1	5.6539671729751e-155	1.85648012124638e-150	2.11448	0.945	0.911
ITGAX.2	ITGAX	1.53161546873261e-78	5.02905939158351e-74	2.11208	0.4	0.111
IRF2.1	IRF2	9.72180317544926e-62	3.19215407265876e-57	2.11126	0.643	0.442
PTAFR.1	PTAFR	1.53476912797152e-122	5.03941443169448e-118	2.10796	0.33	0.042
ANKRD33B	ANKRD33B	1.94067028033274e-134	6.37219086547257e-130	2.10727	0.3	0.028
PDLIM7.1	PDLIM7	2.25751856812496e-79	7.41256221843831e-75	2.0894	0.368	0.093
CD53.1	CD53	5.10528970929726e-88	1.67632187604775e-83	2.0882	0.752	0.572
PELI1.2	PELI1	2.13622828555777e-31	7.01430557562893e-27	2.08326	0.368	0.189
NUDT4.2	NUDT4	1.03359333072415e-47	3.39380370143276e-43	2.07976	0.345	0.126
FGR.2	FGR	2.73685968670602e-65	8.98647878129923e-61	2.07757	0.473	0.188
TXNIP.1	TXNIP	3.56056445406731e-10	1.169111338493e-05	2.07483	0.548	0.64
NT5C3A.2	NT5C3A	4.17451754520926e-58	1.37070283596946e-53	2.07253	0.366	0.121
SELP.2	SELP	2.75475703414432e-59	9.04524472161287e-55	2.07209	0.259	0.057
UBC.1.2	UBC.1	7.57432386383616e-91	2.4870292406906e-86	2.06784	0.968	0.985
AZIN1.2	AZIN1	2.99515898282645e-55	9.83460452011066e-51	2.05777	0.502	0.256
SLC2A6.1	SLC2A6	1.60818620727079e-61	5.28047941157363e-57	2.05617	0.33	0.092
PDE4B.1	PDE4B	1.06313433667504e-22	3.49080159447249e-18	2.05592	0.405	0.265
IRF1.2	IRF1	3.5970247159457e-13	1.18108306548077e-08	2.04489	0.373	0.284
LRMP.2	LRMP	2.47443140809563e-71	8.12479552848199e-67	2.02659	0.35	0.091
TANK.1	TANK	6.75290659323627e-55	2.21731687988913e-50	2.0198	0.509	0.264
NPL.2	NPL	4.91202797567912e-57	1.61286438581424e-52	2.01871	0.311	0.088
LOC106781659.1	LOC106781659	2.21369988350341e-70	7.26868356748343e-66	2.00202	0.289	0.061
LOC100055916.1	LOC100055916	5.65270614278286e-86	1.85606606198275e-81	1.9898	0.334	0.068
LOC100066210	LOC100066210	2.12453142681868e-132	6.97589893995914e-128	1.98594	0.273	0.022
SKAP2.2	SKAP2	1.2652794795467e-60	4.15454517109158e-56	1.98366	0.373	0.123
LOC102148014.2	LOC102148014	4.10310865638045e-57	1.34725572732252e-52	1.97473	0.357	0.115
BTG2.2	BTG2	6.5107811015566e-33	2.13781497469611e-28	1.97438	0.543	0.403
MARCKSL1.1	MARCKSL1	5.30615899081071e-13	1.7422773046327e-08	1.96991	0.405	0.328
BAZ2B.2	BAZ2B	5.40365205551234e-34	1.77428915242748e-29	1.95673	0.266	0.097
KDM6B.2	KDM6B	4.17894801884056e-55	1.3721575819863e-50	1.95401	0.466	0.212
BCL6.2	BCL6	1.20551984442499e-49	3.95832440916944e-45	1.94913	0.341	0.118
TRIM69	TRIM69	1.82667065423416e-71	5.99787309317785e-67	1.93138	0.282	0.055
MARCH3	MARCH3	3.43860280619215e-118	1.12906523141319e-113	1.9269	0.3	0.035
LOC100067445.2	LOC100067445	3.37431552989652e-65	1.10795650424152e-60	1.92374	0.323	0.084
STX11.2	STX11	4.90295908592788e-32	1.60988661586442e-27	1.9071	0.343	0.163
TCIRG1.2	TCIRG1	2.83190764703765e-47	9.29856875904813e-43	1.90108	0.418	0.188
VASP.2	VASP	4.79348356711153e-51	1.57394032926107e-46	1.8973	0.6	0.419
CD47.1	CD47	3.16022643723663e-64	1.03766035066665e-59	1.88768	0.616	0.375
LONRF3.2	LONRF3	5.73167695770665e-49	1.88199612906298e-44	1.88462	0.302	0.094
JUNB.1	JUNB	2.81476377623217e-60	9.24227685925833e-56	1.88324	0.802	0.812
LOC102150024	LOC102150024	9.8918706311889e-123	3.24799572175088e-118	1.86488	0.268	0.024
PPP1R3B	PPP1R3B	1.1064813528811e-92	3.63313152218509e-88	1.84458	0.318	0.055
STAT6.1	STAT6	1.56655819464296e-40	5.14379383211017e-36	1.8277	0.366	0.16
ATP6V0C.2	ATP6V0C	8.15819979255805e-59	2.67874490188643e-54	1.81338	0.675	0.432
PIK3AP1.1	PIK3AP1	7.41519533309912e-22	2.4347793876231e-17	1.80458	0.35	0.212
GAS7.1	GAS7	7.99623051031253e-28	2.62556228806112e-23	1.80211	0.305	0.143
IER5.1	IER5	1.86775298226706e-32	6.13276691727388e-28	1.79802	0.441	0.269
HIP1R	HIP1R	9.97197478851774e-52	3.2742979218098e-47	1.7975	0.373	0.135
CFLAR.2	CFLAR	1.42878845622583e-23	4.69142689601752e-19	1.79341	0.35	0.201
RAB24.1	RAB24	2.04375041027369e-34	6.71065447213366e-30	1.79081	0.38	0.191
BRI3.2	BRI3	1.06151560510998e-23	3.48548648937862e-19	1.77998	0.37	0.225
FOS.1	FOS	9.39921271839651e-25	3.08623149608549e-20	1.77329	0.773	0.816
ILT11A.2	ILT11A	5.74491648176295e-48	1.88634332678687e-43	1.77221	0.336	0.117
PICALM.1	PICALM	4.40409814563378e-38	1.44608562611885e-33	1.76512	0.486	0.301
SLC43A2.2	SLC43A2	1.64804700594101e-35	5.41136234400729e-31	1.76357	0.302	0.119
DDX3X.2	DDX3X	1.14278663103052e-43	3.7523399029887e-39	1.75967	0.632	0.513
PXK.2	PXK	3.42935091511629e-24	1.12602737297843e-19	1.75521	0.309	0.158
PHACTR2.1	PHACTR2	8.37999075767216e-30	2.75156996528165e-25	1.75089	0.307	0.139
NFAM1.2	NFAM1	6.85486543467545e-35	2.25079506547568e-30	1.73763	0.3	0.12
IL4R.1	IL4R	5.22042732792491e-35	1.71412731312414e-30	1.73644	0.355	0.166
KCTD12.2	KCTD12	4.45920102771639e-34	1.46417865745068e-29	1.73517	0.457	0.259
TMEM70.2	TMEM70	4.11968526777059e-24	1.35269865767247e-19	1.72768	0.373	0.228
ARID5B.2	ARID5B	6.13345260990124e-31	2.01391916446107e-26	1.71774	0.336	0.155
MECR.2	MECR	1.09745793537595e-53	3.60350313080694e-49	1.71162	0.418	0.161
RARA.1	RARA	2.16248359874173e-31	7.10051489646846e-27	1.70352	0.382	0.204
ANTXR2.1	ANTXR2	4.97023338293831e-27	1.6319761312878e-22	1.70302	0.357	0.19
PILRA.1	PILRA	3.39670219986956e-49	1.11530716732717e-44	1.70283	0.255	0.065
BLVRA.2	BLVRA	2.68484088431172e-27	8.81567504363752e-23	1.69814	0.273	0.118
DUSP1.2	DUSP1	7.24216478247695e-38	2.37796480632631e-33	1.68587	0.693	0.6
EGR1.1	EGR1	1.14495842416949e-08	0.000375947098576051	1.68532	0.416	0.384
IL6R.1	IL6R	9.33372406663185e-44	3.06472829727857e-39	1.6816	0.275	0.084
SLA.2	SLA	2.40030629421527e-18	7.88140571705585e-14	1.67694	0.48	0.408
SPI1.2	SPI1	2.25671866848874e-48	7.40993574798278e-44	1.67627	0.393	0.151
CLIP1.2	CLIP1	2.70894828619746e-12	8.89483169772936e-08	1.66883	0.445	0.407
SGK1.2	SGK1	1.57807380547016e-11	5.18160534026127e-07	1.66831	0.311	0.221
APP.2	APP	9.48913439100338e-25	3.11575727728596e-20	1.66274	0.286	0.135
DUSP2	DUSP2	3.62216312966653e-07	0.0118933726362601	1.66193	0.273	0.205
SORL1.2	SORL1	4.23555482322257e-28	1.39074442620513e-23	1.65982	0.498	0.366
CD82.1	CD82	5.01574751715875e-34	1.64692069725908e-29	1.63624	0.498	0.332
JMJD1C.2	JMJD1C	3.95387092603839e-23	1.29825351856471e-18	1.63439	0.523	0.444
GRN.2	GRN	5.90090022682055e-42	1.93756058947653e-37	1.62168	0.459	0.203
SH3BP2.1	SH3BP2	9.71782397478327e-53	3.19084750212009e-48	1.62044	0.255	0.062
LOC111775970.2	LOC111775970	5.85417102753922e-166	1.9222170568925e-161	1.61889	1	0.989
GPAT4.1	GPAT4	5.47422244608759e-27	1.79746094017286e-22	1.61363	0.273	0.118
LOC111770857	LOC111770857	3.19744409911219e-41	1.04988076994349e-36	1.59531	0.25	0.073
CLCN7.2	CLCN7	7.00491418178559e-22	2.3000635715893e-17	1.59441	0.252	0.117
TNIP1.1	TNIP1	4.76296083869727e-16	1.56391819138625e-11	1.59137	0.47	0.415
AOAH.2	AOAH	6.59142563749512e-12	2.16429460807152e-07	1.58669	0.411	0.353
LOC100630595.2	LOC100630595	1.39196542120313e-116	4.57051846052049e-112	1.57921	0.905	0.662
YPEL5.1	YPEL5	1.5574896337625e-26	5.11401721245917e-22	1.5606	0.425	0.279
HSBP1.2	HSBP1	3.84754340560574e-19	1.26334087723064e-14	1.55473	0.386	0.271
FGD4.2	FGD4	7.62796775642278e-14	2.50464321282142e-09	1.55137	0.252	0.149
ARID5A.1	ARID5A	3.89991444517821e-21	1.28053690807426e-16	1.5488	0.284	0.146
CHMP3.1	CHMP3	3.72688963631926e-20	1.22372421208543e-15	1.53857	0.373	0.246
PRR13.2	PRR13	2.5450608509624e-40	8.35670730413506e-36	1.5281	0.632	0.539
KDM7A.2	KDM7A	1.04651992857899e-22	3.4362481854891e-18	1.528	0.291	0.147
RAB8B.2	RAB8B	3.42620164327411e-25	1.12499330956905e-20	1.51222	0.493	0.381
FTH1.2	FTH1	2.20494641506013e-110	7.23994155384994e-106	1.49826	0.902	0.681
RNF149	RNF149	2.33822922870336e-29	7.67757567244748e-25	1.48757	0.286	0.12
DPYD.2	DPYD	3.08759042978751e-28	1.01381031762073e-23	1.4729	0.316	0.149
TNFRSF1A.1	TNFRSF1A	5.57679014769826e-23	1.83113904499673e-18	1.47228	0.255	0.115
LST1.2	LST1	1.58322377704282e-17	5.19851527192009e-13	1.45298	0.282	0.157
SDCBP.2	SDCBP	2.24006901665614e-11	7.35526661619044e-07	1.43269	0.382	0.298
PCMT1.1	PCMT1	3.66545468332587e-15	1.20355204527005e-10	1.43049	0.375	0.283
IER2.1	IER2	3.07458353881314e-13	1.00953950496929e-08	1.41699	0.548	0.571
EFHD2.1	EFHD2	7.80734100519534e-16	2.56354041905589e-11	1.41409	0.486	0.449
MIDN.2	MIDN	1.08720793843063e-11	3.56984726583696e-07	1.39975	0.33	0.242
ANXA5.2	ANXA5	7.42346199970707e-22	2.43749374760382e-17	1.398	0.457	0.341
DEGS1.2	DEGS1	2.57992927676627e-13	8.47119778026204e-09	1.39536	0.314	0.215
FNIP1.1	FNIP1	1.11100597075549e-14	3.64798810497566e-10	1.38998	0.261	0.152
PGD.2	PGD	5.38110373775948e-17	1.76688541229332e-12	1.38535	0.293	0.173
NABP1.2	NABP1	2.78206403900775e-21	9.13490727208196e-17	1.38511	0.255	0.118
RHOG.2	RHOG	1.97593601198726e-15	6.48798589536017e-11	1.38418	0.445	0.392
VSIR.1	VSIR	1.74635402993912e-14	5.7341534573051e-10	1.36726	0.27	0.159
NUB1.1	NUB1	3.51651732864286e-10	1.15464846485988e-05	1.36649	0.409	0.368
OAZ1.1	OAZ1	3.92006789924078e-62	1.28715429471571e-57	1.36399	0.866	0.919
GPCPD1.2	GPCPD1	3.89485430947688e-09	0.000127887541251673	1.36227	0.293	0.221
NFAT5.1	NFAT5	1.87316962870804e-14	6.15055247586285e-10	1.35726	0.391	0.297
GPSM3.2	GPSM3	7.69271219203564e-14	2.5259020482549e-09	1.3474	0.484	0.462
WBP2.1	WBP2	4.43167632079077e-15	1.45514091993165e-10	1.33233	0.37	0.273
PTK2B.2	PTK2B	3.87422997893424e-08	0.00127210341358306	1.32573	0.264	0.194
GABARAP.1	GABARAP	3.01245553401837e-51	9.89139774594932e-47	1.32401	0.75	0.7
RASSF2.2	RASSF2	3.87002684789283e-13	1.27072331550561e-08	1.31695	0.345	0.253
ACSL4.1	ACSL4	2.18385473251953e-11	7.17068701422786e-07	1.31589	0.407	0.346
CSF2RB.2	CSF2RB	8.41833535810577e-24	2.76416041483403e-19	1.30905	0.273	0.122
PLEKHO2.1	PLEKHO2	1.47003437701201e-06	0.0482685787691893	1.30494	0.273	0.221
CYTH4.1	CYTH4	1.74397113698417e-11	5.72632922828753e-07	1.30253	0.314	0.226
NFKB2.2	NFKB2	7.51794868389312e-20	2.46851845035631e-15	1.30207	0.305	0.166
PTPRE.2	PTPRE	1.87673735579409e-12	6.16226710774989e-08	1.29694	0.452	0.417
ATP11B.2	ATP11B	2.0822526099863e-10	6.83707644489002e-06	1.29545	0.266	0.178
UBE2B.1	UBE2B	3.60728158938656e-23	1.18445090987508e-18	1.29212	0.552	0.505
CASS4	CASS4	1.62280176106243e-17	5.32846958244847e-13	1.28788	0.264	0.136
CSRNP1.2	CSRNP1	1.43639038930441e-12	4.71638784328104e-08	1.27952	0.257	0.156
PPP1R15A.1	PPP1R15A	1.16911963017002e-07	0.00383880430566325	1.27695	0.291	0.228
TNFRSF1B.1	TNFRSF1B	5.81273824281086e-09	0.000190861260202695	1.27589	0.375	0.332
ELOC.1	ELOC	6.55414043394222e-09	0.000215205201148493	1.27357	0.311	0.25
CREBRF.1	CREBRF	2.23104328645206e-16	7.32563063106533e-12	1.26155	0.457	0.377
MAP4K4.2	MAP4K4	3.14677858451864e-11	1.03324474822669e-06	1.25841	0.275	0.182
IL10RB.2	IL10RB	2.15251879421686e-10	7.06779546081107e-06	1.24804	0.441	0.423
HSP90AA1.1	HSP90AA1	7.42084363106628e-08	0.00243663400626061	1.23773	0.555	0.875
ARL6IP1.2	ARL6IP1	1.60775770863944e-08	0.000527907243631759	1.23223	0.418	0.407
PIK3R5.2	PIK3R5	1.72757776545403e-17	5.6725015928683e-13	1.22503	0.327	0.201
TMBIM4.1	TMBIM4	5.66652520501135e-12	1.86060355106548e-07	1.22441	0.468	0.455
MCL1.1	MCL1	3.39921574915302e-56	1.1161324912344e-51	1.20821	0.841	0.867
LOC111768017.2	LOC111768017	2.99455166744802e-07	0.00983261040006558	1.19999	0.257	0.192
TMEM59.1	TMEM59	2.38053088322696e-08	0.000781647315507573	1.18435	0.45	0.467
RNF19B.1	RNF19B	2.15622169510683e-08	0.000707995393588329	1.16937	0.286	0.22
DAZAP2.1	DAZAP2	1.08538643463844e-11	3.56386635813533e-07	1.16657	0.459	0.437
PIAS1.2	PIAS1	1.85130815618813e-08	0.000607877033084374	1.16546	0.373	0.331
SH3BGRL.2	SH3BGRL	5.90204522699027e-11	1.93793655028226e-06	1.15598	0.514	0.547
YTHDC1.2	YTHDC1	4.71098573951541e-09	0.000154685216756989	1.12224	0.418	0.394
XPO6.2	XPO6	6.07790893971053e-07	0.0199568140035395	1.0921	0.25	0.189
ATP6V0B.2	ATP6V0B	1.13223261293014e-07	0.0037176857845561	1.06382	0.37	0.334
CMTM6.1	CMTM6	1.21524165450569e-07	0.00399024597256944	1.01733	0.4	0.385
RNASE6.2	RNASE6	4.71953640525314e-13	1.54965977866487e-08	0.941919	0.293	0.171
SERF2.2	SERF2	2.62697296369011e-36	8.62566572627647e-32	0.921681	0.836	0.892
LOC111771933	LOC111771933	4.95780599465705e-16	1.62789559834564e-11	0.899972	0.707	0.788
LOC111767398.2	LOC111767398	3.26226630536574e-19	1.07116514136684e-14	0.894925	0.368	0.212
COTL1.1	COTL1	3.71784719535001e-14	1.22075512659318e-09	0.891002	0.602	0.633
MHCX1.1	MHCX1	5.70255678608425e-14	1.87243452071076e-09	0.786145	0.705	0.791
JUND.1	JUND	5.8227391643339e-18	1.91189640460904e-13	0.771756	0.839	0.949
CYBA.2	CYBA	3.9329707481578e-14	1.29139094515761e-09	0.72848	0.661	0.643
DDX5.1	DDX5	1.00811483101974e-08	0.00033101450476533	0.71402	0.736	0.867
LOC111771923.1	LOC111771923	3.53940786482697e-19	1.16216457241594e-14	0.645129	0.911	0.968
CTSS.2	CTSS	4.52675653874524e-11	1.486360509497e-06	0.573218	0.486	0.387
TPT1.1	TPT1	7.37175498920927e-07	0.0242051575070686	0.507184	0.93	0.979
HSPA8	HSPA8	8.74112599702165e-34	2.87014872112206e-29	0.473137	0.239	0.67
MSMO1.1	MSMO1	5.14793621078605e-24	1.6903248548116e-19	0.469981	0.166	0.492
LOC100630497.2	LOC100630497	6.68945808623412e-68	2.19648356261497e-63	0.441189	0.068	0.565
EIF4A1.2	EIF4A1	4.6288672151037e-14	1.5198885500793e-09	0.41771	0.184	0.438
ATP1A1	ATP1A1	6.63244985117244e-08	0.00217776490863247	0.338106	0.155	0.32
GDI1.2	GDI1	3.25239699947191e-07	0.010679245547766	0.312787	0.123	0.26
ANXA1.2	ANXA1	4.15926978112255e-25	1.36569623263159e-20	0.297494	0.257	0.638
CDKL3	CDKL3	2.70475875159678e-07	0.00888107536086804	0.293849	0.143	0.296
MX1.1	MX1	1.44250698029357e-16	4.73647166979392e-12	0.263243	0.116	0.338
RTN3.2	RTN3	1.71487207597285e-07	0.00563078246145686	0.259501	0.134	0.281
AFF1.1	AFF1	8.61022410324739e-16	2.82716708430128e-11	-0.251453	0.07	0.254
STAT1	STAT1	1.02635831404936e-18	3.37004752418106e-14	-0.25657	0.159	0.429
HIF1A	HIF1A	2.41646537320509e-14	7.93446405291891e-10	-0.261046	0.089	0.272
HNRNPK.1	HNRNPK	1.57097396241011e-16	5.1582930055736e-12	-0.262064	0.33	0.659
RALBP1.2	RALBP1	9.79152784264916e-17	3.21504816713385e-12	-0.262518	0.08	0.278
IRF7.1	IRF7	1.74514704259097e-30	5.73019031434745e-26	-0.262675	0.261	0.644
CIRBP.2	CIRBP	9.82077545179916e-17	3.22465161959826e-12	-0.263546	0.132	0.367
KAT6A.2	KAT6A	3.16188613659663e-17	1.0382053129515e-12	-0.264831	0.166	0.417
EWSR1	EWSR1	1.29889128182687e-21	4.26490952387854e-17	-0.265027	0.091	0.341
HDAC1	HDAC1	1.13468286105488e-19	3.72573117427371e-15	-0.267057	0.082	0.306
PPP1R9B	PPP1R9B	2.78538930943098e-16	9.14582579751662e-12	-0.268097	0.068	0.259
TRA2B.1	TRA2B	1.36617917793172e-22	4.4858493307388e-18	-0.268928	0.23	0.573
PPP4R3B	PPP4R3B	1.2055489940091e-18	3.95842012182889e-14	-0.268995	0.116	0.353
SCAND1	SCAND1	4.04754716615173e-15	1.32901211200592e-10	-0.269081	0.073	0.253
RTF1	RTF1	1.24695253203065e-22	4.09436863892265e-18	-0.269677	0.093	0.353
ROCK1.2	ROCK1	5.64737392494475e-22	1.85431522825561e-17	-0.269807	0.195	0.502
PRPF8	PRPF8	3.32883469583982e-18	1.09302287237901e-13	-0.270333	0.075	0.284
ZNRD1.2	ZNRD1	3.16427539435293e-15	1.03898982573579e-10	-0.271319	0.068	0.25
BIN2.1	BIN2	1.58370810453027e-19	5.20010556122514e-15	-0.27261	0.139	0.404
EIF4G2	EIF4G2	9.41595214965216e-21	3.09172788833829e-16	-0.274794	0.316	0.689
RBM8A	RBM8A	3.72270984890241e-18	1.22235177888711e-13	-0.275847	0.116	0.35
RP9	RP9	5.54231738232733e-17	1.81981991248718e-12	-0.275881	0.089	0.298
TWF2	TWF2	3.07197003392812e-20	1.0086813606403e-15	-0.277657	0.073	0.3
SNW1	SNW1	1.01588206210961e-17	3.33564875093689e-13	-0.278381	0.068	0.271
GMFG.1	GMFG	8.43343003759646e-19	2.7691167528448e-14	-0.278931	0.366	0.718
ARID4A.1	ARID4A	1.10373097640438e-16	3.62410066102378e-12	-0.27915	0.098	0.313
PUM1	PUM1	7.49156412685462e-20	2.45985508105271e-15	-0.279278	0.107	0.351
RBM39.1	RBM39	6.00435061583761e-20	1.97152852471028e-15	-0.280847	0.268	0.605
ITGB1BP1.1	ITGB1BP1	2.77171298965389e-19	9.10091960152854e-15	-0.281165	0.068	0.283
SLK	SLK	9.20250827483768e-20	3.02164359204295e-15	-0.281421	0.105	0.345
GLS.1	GLS	1.0879430381743e-21	3.57226096584532e-17	-0.287239	0.12	0.387
RNH1	RNH1	4.65644354428269e-19	1.52894323776522e-14	-0.287584	0.066	0.277
LAPTM4A.2	LAPTM4A	4.21745982859106e-10	1.38480293471788e-05	-0.288161	0.207	0.398
MIER1.1	MIER1	1.74245322843653e-22	5.72134517557135e-18	-0.288551	0.198	0.513
USP34.2	USP34	4.78899226053736e-16	1.57246560874744e-11	-0.28866	0.068	0.254
C8H18orf32	C8H18orf32	6.44155576868114e-18	2.11508483664645e-13	-0.289399	0.084	0.297
POLR2E.1	POLR2E	1.23069838909762e-16	4.04099816060203e-12	-0.289869	0.089	0.292
MYO1F.1	MYO1F	4.47348096070177e-18	1.46886747344643e-13	-0.292341	0.107	0.334
TM9SF2	TM9SF2	1.45873978967682e-17	4.78977209940384e-13	-0.29594	0.068	0.269
RBM17.1	RBM17	2.09171145500604e-19	6.86813456251234e-15	-0.298551	0.068	0.284
HP1BP3	HP1BP3	1.30933411948259e-18	4.29919858132108e-14	-0.298883	0.13	0.379
CAB39.2	CAB39	6.59473459448221e-21	2.16538110409823e-16	-0.299219	0.164	0.453
MID1IP1	MID1IP1	3.9570776292656e-22	1.29930643956936e-17	-0.299628	0.052	0.273
PCNP	PCNP	1.13775455832864e-21	3.73581709227209e-17	-0.301139	0.157	0.448
LOC100064310	LOC100064310	6.37413168640909e-18	2.09294613923242e-13	-0.301184	0.093	0.314
ISY1.1	ISY1	7.85003666486181e-18	2.57755953890737e-13	-0.302063	0.082	0.291
CEP350	CEP350	4.85657840825856e-17	1.5946575203517e-12	-0.304765	0.095	0.309
SDF2.1	SDF2	3.11541440408632e-19	1.02294631958174e-14	-0.305259	0.052	0.255
PTBP3	PTBP3	6.92874911939864e-24	2.27505477335454e-19	-0.310533	0.2	0.54
SFT2D1	SFT2D1	5.31473740696142e-19	1.74509402757578e-14	-0.312828	0.091	0.319
MSN.1	MSN	5.76178604414718e-21	1.89188244759573e-16	-0.313202	0.18	0.477
TRIR	TRIR	3.69348716819237e-23	1.21275651167597e-18	-0.314871	0.157	0.465
LCP2.2	LCP2	2.81482748581586e-25	9.24248604967637e-21	-0.316103	0.236	0.586
CLTA.1	CLTA	6.75888841103325e-20	2.21928100976277e-15	-0.317011	0.218	0.532
SMAP2.1	SMAP2	5.58496630789945e-18	1.83382368719878e-13	-0.318023	0.109	0.339
GATAD2B.1	GATAD2B	1.40047795646276e-19	4.59846937004547e-15	-0.319051	0.08	0.303
HECA.1	HECA	3.83637226839064e-19	1.25967283432607e-14	-0.31944	0.084	0.309
SNU13	SNU13	2.36172756115673e-22	7.75473244705812e-18	-0.320276	0.082	0.33
HNRNPF.1	HNRNPF	8.3342288887919e-24	2.73654405563482e-19	-0.323221	0.236	0.589
TM9SF3	TM9SF3	2.67015249402967e-22	8.76744571414642e-18	-0.324318	0.084	0.334
MT-s-rRNA	MT-s-rRNA	4.65057218935158e-14	1.52701537837359e-09	-0.325177	0.977	0.996
UBE2V1	UBE2V1	1.16930925183867e-20	3.83942692841227e-16	-0.326457	0.098	0.343
SRSF11.1	SRSF11	9.08751626902898e-25	2.98388596693567e-20	-0.326842	0.134	0.43
SF3A1.1	SF3A1	1.69354770475842e-20	5.56076388857427e-16	-0.327734	0.059	0.277
AKNA.2	AKNA	2.39674482828674e-16	7.86971164367951e-12	-0.328838	0.077	0.269
SREBF2.1	SREBF2	7.96293783066632e-24	2.61463063669929e-19	-0.330491	0.127	0.413
MPHOSPH8.1	MPHOSPH8	4.76002153762228e-23	1.56295307187828e-18	-0.330519	0.173	0.48
ACTR3.1	ACTR3	2.38704990172616e-18	7.83787835231784e-14	-0.331284	0.382	0.725
TNRC6B.1	TNRC6B	1.05037083691394e-21	3.44889264300693e-17	-0.331474	0.257	0.601
ATP6	ATP6	1.96245714591831e-21	6.44372803862277e-17	-0.333263	0.961	0.994
MYADM.1	MYADM	7.01035599002437e-22	2.3018503893245e-17	-0.333593	0.186	0.487
ELK3.2	ELK3	6.15468392741269e-40	2.02089046756596e-35	-0.334975	0.173	0.604
SRRM1	SRRM1	1.37881744010254e-23	4.5273470645767e-19	-0.336083	0.202	0.532
REEP5	REEP5	1.11649436731961e-25	3.66600925509393e-21	-0.3362	0.148	0.455
PABPC1.1	PABPC1	6.24169057153581e-23	2.04945909916378e-18	-0.340227	0.307	0.669
UBXN4	UBXN4	2.88432095730946e-24	9.4706678633256e-20	-0.34135	0.102	0.379
RNF126.1	RNF126	3.00836696637293e-18	9.8779729340855e-14	-0.342832	0.059	0.256
GTF2E2	GTF2E2	1.49050917487465e-23	4.89408687570092e-19	-0.343482	0.075	0.33
TAB2.1	TAB2	9.61439508968056e-15	3.15688662769661e-10	-0.343894	0.075	0.251
LRRFIP1.1	LRRFIP1	1.73052517854213e-21	5.68217942374307e-17	-0.345046	0.393	0.763
PDAP1.1	PDAP1	1.84454150897987e-21	6.0565520447354e-17	-0.34704	0.059	0.284
SRSF6	SRSF6	1.91121035617064e-19	6.2754592044863e-15	-0.348824	0.05	0.253
BCLAF1	BCLAF1	1.86609437692448e-22	6.12732088663153e-18	-0.351193	0.141	0.424
CHMP4B.2	CHMP4B	3.69837495189151e-20	1.21436141545358e-15	-0.356624	0.066	0.285
LOC100056049.2	LOC100056049	6.02621299157013e-18	1.97870703578205e-13	-0.356851	0.077	0.287
UCP2.2	UCP2	4.49201768936518e-13	1.47495400830306e-08	-0.357746	0.173	0.379
PARP9	PARP9	1.02267250265601e-16	3.35794516247099e-12	-0.358177	0.066	0.257
SPAG7	SPAG7	9.84828337629112e-20	3.23368384660519e-15	-0.360529	0.066	0.281
HNRNPUL2.1	HNRNPUL2	2.12808061637799e-21	6.98755270387712e-17	-0.361429	0.077	0.312
PSMA1	PSMA1	2.45296143143248e-19	8.05429886010856e-15	-0.365868	0.066	0.279
HNRNPH3.1	HNRNPH3	1.92786052139334e-22	6.33013002199505e-18	-0.366336	0.145	0.435
CRYBG1.1	CRYBG1	4.72958267534609e-20	1.55295847144989e-15	-0.367117	0.05	0.256
LOC100066339.2	LOC100066339	1.44030337549134e-17	4.72923613342583e-13	-0.367387	0.059	0.25
SNX6.2	SNX6	6.04994935810297e-23	1.98650087173311e-18	-0.367906	0.2	0.528
RBM4.1	RBM4	1.22479179019188e-19	4.02160384309503e-15	-0.368549	0.1	0.334
SRSF9	SRSF9	9.12377179892239e-21	2.99579047017617e-16	-0.369485	0.093	0.332
C7H19orf66	C7H19orf66	3.88602824342556e-18	1.27597737372878e-13	-0.371261	0.059	0.257
COMMD6	COMMD6	1.29674343791539e-23	4.25785707839518e-19	-0.372453	0.127	0.411
IFI35	IFI35	5.66504109972642e-19	1.86011624509517e-14	-0.372484	0.066	0.276
CASC3.1	CASC3	8.96520406817347e-18	2.94372475578476e-13	-0.374186	0.075	0.28
DHX36.1	DHX36	2.41557115685563e-21	7.93152789353548e-17	-0.377505	0.105	0.354
GHITM.1	GHITM	3.9989116310209e-22	1.31304263404571e-17	-0.37788	0.075	0.319
HSPA4	HSPA4	1.19933633785088e-20	3.93802086533336e-16	-0.380665	0.055	0.271
MLLT6.2	MLLT6	7.66410513669523e-16	2.51650892163388e-11	-0.381746	0.109	0.317
PSMD13.1	PSMD13	1.94869602538337e-23	6.39854339934631e-19	-0.381982	0.07	0.321
LOC100033941	LOC100033941	7.00727623987256e-18	2.30083915336216e-13	-0.386379	0.073	0.276
HNRNPA2B1.2	HNRNPA2B1	2.14490240135066e-22	7.04278703483488e-18	-0.387523	0.505	0.872
ANKRD44	ANKRD44	1.08846002477046e-16	3.5739584913338e-12	-0.388177	0.064	0.251
RBM27	RBM27	3.23935045327631e-19	1.06364072133328e-14	-0.389118	0.055	0.257
PIN1.1	PIN1	7.09843454620783e-20	2.33077098324734e-15	-0.392498	0.059	0.272
VPS29.1	VPS29	5.53805664506401e-21	1.81842089940677e-16	-0.393364	0.045	0.258
SDHB.1	SDHB	8.00687648449145e-20	2.62905789368277e-15	-0.393543	0.057	0.268
CPNE3	CPNE3	1.19090664366799e-19	3.91034196448384e-15	-0.393554	0.059	0.269
PPP1R18.1	PPP1R18	4.81902406182565e-22	1.58232655070045e-17	-0.394835	0.132	0.406
USP9X.1	USP9X	4.32300975970097e-22	1.41946025459781e-17	-0.395952	0.043	0.261
CCDC71L.1	CCDC71L	3.07949850094206e-18	1.01115333278433e-13	-0.396182	0.057	0.254
CLEC2B.1	CLEC2B	4.0700637423429e-30	1.33640542979829e-25	-0.39625	0.127	0.457
NONO	NONO	1.32573723206589e-22	4.35305820148834e-18	-0.3978	0.043	0.264
ST13.1	ST13	2.17655183416476e-21	7.14670794748e-17	-0.39906	0.073	0.309
TAX1BP1	TAX1BP1	1.38257217887823e-23	4.53967574934667e-19	-0.399778	0.107	0.382
SRPRA.1	SRPRA	6.57058566734059e-27	2.15745180387128e-22	-0.404093	0.123	0.433
TRA2A.1	TRA2A	6.86462559506406e-19	2.25399981413928e-14	-0.405734	0.13	0.376
TAOK3	TAOK3	3.6038091633126e-21	1.18331073877369e-16	-0.407455	0.093	0.339
AGO2.1	AGO2	6.44654448597461e-21	2.11672288196976e-16	-0.408156	0.045	0.256
SCAF11	SCAF11	5.38080544322422e-23	1.76678746728267e-18	-0.408625	0.152	0.445
PSMC6	PSMC6	1.32456346172767e-23	4.34920412658282e-19	-0.415226	0.041	0.268
CALM2.1	CALM2	2.16218490437551e-25	7.09953413351698e-21	-0.418268	0.341	0.733
CCNI.2	CCNI	9.62870443399538e-24	3.16158510090238e-19	-0.418581	0.216	0.546
PUF60	PUF60	1.9155182790765e-23	6.28960426934767e-19	-0.419478	0.066	0.308
CFL1.1	CFL1	3.10110558287818e-24	1.01824801813805e-19	-0.419928	0.541	0.893
UBQLN1.1	UBQLN1	2.25628699536782e-23	7.40851834929024e-19	-0.426292	0.061	0.301
PCBP1.1	PCBP1	7.44804069649509e-24	2.44556416269416e-19	-0.427802	0.293	0.667
HNRNPH1.2	HNRNPH1	1.15137964153259e-29	3.78055505297226e-25	-0.428496	0.161	0.517
TRIP11	TRIP11	3.37875002066442e-22	1.10941256928516e-17	-0.428768	0.1	0.356
HOOK3	HOOK3	5.58101459491283e-21	1.83252614223963e-16	-0.429678	0.08	0.31
KIAA1109	KIAA1109	2.99176630350698e-22	9.82346465756515e-18	-0.430828	0.061	0.296
LDHA.1	LDHA	4.2347954001177e-26	1.39049506962865e-21	-0.431606	0.134	0.442
FUS.1	FUS	2.67460697593966e-24	8.78207200549788e-20	-0.431796	0.107	0.384
NCOR1.1	NCOR1	6.37413187713307e-26	2.09294620185664e-21	-0.431971	0.193	0.534
TES.1	TES	2.38446052859947e-22	7.82937614565636e-18	-0.432352	0.068	0.303
PTGES3	PTGES3	3.31174029477296e-25	1.0874099257887e-20	-0.435062	0.161	0.479
PKM.2	PKM	3.51517853952172e-27	1.15420887345196e-22	-0.435183	0.118	0.425
ARPC3.1	ARPC3	6.34873769761482e-21	2.08460802301183e-16	-0.436483	0.357	0.704
GPS2.1	GPS2	1.76663879040388e-26	5.80075846829115e-22	-0.437549	0.189	0.526
SMDT1.2	SMDT1	4.81084334757104e-28	1.57964041317495e-23	-0.440588	0.136	0.461
ARHGEF1.2	ARHGEF1	2.47565940774439e-19	8.12882766532871e-15	-0.440781	0.105	0.34
SNRNP200	SNRNP200	1.80566512887769e-21	5.9289014506699e-17	-0.441575	0.073	0.306
SETD2.1	SETD2	1.1896455156187e-21	3.90620105053401e-17	-0.444638	0.08	0.317
LOC111771855	LOC111771855	4.50681838159373e-25	1.4798138155963e-20	-0.444761	0.15	0.458
RBMX	RBMX	8.88285369238382e-25	2.91668500989423e-20	-0.445122	0.084	0.354
CTDSP1.1	CTDSP1	1.91187107582238e-19	6.27762867746279e-15	-0.445206	0.055	0.257
EIF2S3	EIF2S3	1.30496043304263e-23	4.28483758189549e-19	-0.445726	0.057	0.297
YTHDF2.2	YTHDF2	1.67677188966306e-19	5.50568049970867e-15	-0.448521	0.066	0.276
KMT2C.2	KMT2C	3.37182346556057e-27	1.10713823491681e-22	-0.450072	0.166	0.496
ANAPC16	ANAPC16	7.45834811994413e-24	2.44894860518366e-19	-0.450189	0.084	0.346
PRRC2C.1	PRRC2C	9.32925182293537e-27	3.06325983606083e-22	-0.451196	0.305	0.688
MAPRE2.1	MAPRE2	3.05250896834843e-18	1.00229131975721e-13	-0.452316	0.08	0.29
PSMC5	PSMC5	1.23781523285118e-27	4.06436631706685e-23	-0.455063	0.048	0.311
TAF10.1	TAF10	2.50196687121672e-26	8.21520822164009e-22	-0.455558	0.08	0.354
METTL9.2	METTL9	8.46938153233988e-21	2.7809214261438e-16	-0.459188	0.05	0.262
SDHC.1	SDHC	3.25603148547327e-21	1.06911793825515e-16	-0.459568	0.045	0.258
LOC100050835.2	LOC100050835	8.95021756270476e-22	2.93880393671411e-17	-0.461233	0.116	0.377
JAK1.2	JAK1	3.21732312791345e-29	1.05640804905038e-24	-0.462136	0.27	0.679
CYB5B.1	CYB5B	1.19032828728735e-21	3.90844293130801e-17	-0.466043	0.048	0.264
HNRNPUL1.1	HNRNPUL1	3.0368901223009e-23	9.97162871657502e-19	-0.466699	0.111	0.38
FDPS.1	FDPS	1.14395525953883e-21	3.75617709469576e-17	-0.469151	0.055	0.275
SNRPC	SNRPC	6.84982692127668e-23	2.2491406696012e-18	-0.470939	0.036	0.254
FAM129A.1	FAM129A	1.59804762562705e-27	5.24718937874643e-23	-0.471687	0.123	0.433
KPNA4.1	KPNA4	1.14886154457836e-23	3.77228688162304e-19	-0.472029	0.082	0.337
TOP2B.1	TOP2B	3.20601899636686e-24	1.05269633745706e-19	-0.474753	0.066	0.311
TMEM167A	TMEM167A	1.3697762628376e-21	4.49766035902726e-17	-0.476802	0.041	0.252
DYNLT3.1	DYNLT3	5.45824512349006e-25	1.79221478629796e-20	-0.476894	0.039	0.273
CNDP2.1	CNDP2	3.58449812738897e-24	1.17696996012817e-19	-0.477436	0.045	0.279
CMIP.1	CMIP	1.73136233374096e-23	5.68492822283846e-19	-0.477773	0.093	0.355
PSMC3	PSMC3	1.25296462497741e-24	4.11410934611333e-20	-0.478726	0.043	0.275
RSF1.1	RSF1	5.75965918295964e-26	1.8911840927248e-21	-0.480804	0.102	0.388
REST.1	REST	5.34479634504979e-24	1.7549638798971e-19	-0.48402	0.066	0.312
LLPH	LLPH	7.97426062511105e-23	2.61834847625521e-18	-0.485336	0.039	0.258
CLIC1.1	CLIC1	3.11304117023232e-31	1.02216706824578e-26	-0.487346	0.355	0.793
ZC3HAV1.1	ZC3HAV1	1.24742298317756e-19	4.09591336526352e-15	-0.4875	0.084	0.307
LY5.1	LY5	2.66840124779562e-20	8.76169549713693e-16	-0.488375	0.066	0.284
PRKAR1A.2	PRKAR1A	7.60970753846172e-27	2.49864747025391e-22	-0.489698	0.164	0.492
NXT1	NXT1	6.53694936249824e-22	2.1464073231763e-17	-0.490261	0.043	0.256
TMEM165.1	TMEM165	3.94328837609798e-23	1.29477873829177e-18	-0.490263	0.061	0.302
MTDH.1	MTDH	4.32073855531047e-29	1.41871450463619e-24	-0.490462	0.195	0.557
CAPZA1.1	CAPZA1	4.16580683871065e-29	1.36784267549064e-24	-0.49329	0.182	0.536
OCIAD1	OCIAD1	7.80959590897046e-24	2.56428081671045e-19	-0.493473	0.061	0.305
LOC100056099.1	LOC100056099	3.70977049918259e-26	1.2181031434066e-21	-0.49439	0.1	0.387
VAMP5.1	VAMP5	1.30736917436207e-25	4.29274668401785e-21	-0.496936	0.066	0.326
FAM204A	FAM204A	3.26951267736305e-29	1.07354448761216e-24	-0.497543	0.08	0.375
PSTPIP1.1	PSTPIP1	2.31305445830637e-19	7.59491431384896e-15	-0.499066	0.08	0.301
PTBP1	PTBP1	3.42195297141216e-24	1.12359825816318e-19	-0.499395	0.057	0.298
PPP1CB.1	PPP1CB	5.87054581514778e-26	1.92759371840377e-21	-0.499469	0.109	0.399
FUBP1.1	FUBP1	3.61862320320952e-22	1.18817492877385e-17	-0.499956	0.043	0.258
CDC37	CDC37	3.48450369455095e-25	1.14413678810581e-20	-0.500493	0.05	0.295
EQMHCC1.2	EQMHCC1	1.35281025899941e-11	4.44195248542455e-07	-0.500673	0.15	0.322
NRBP1	NRBP1	1.51323304120429e-24	4.96870069079429e-20	-0.501204	0.032	0.258
PPP6R1.1	PPP6R1	6.13775422231136e-22	2.01533159889593e-17	-0.501763	0.059	0.284
PSMB1	PSMB1	9.62769517672225e-33	3.16125371127675e-28	-0.502333	0.118	0.462
LAMTOR4.2	LAMTOR4	7.29960325503597e-23	2.39682472879106e-18	-0.502538	0.1	0.359
HNRNPR	HNRNPR	7.35071393422017e-27	2.41360692030119e-22	-0.504847	0.111	0.411
PSMC2	PSMC2	4.39718957312656e-23	1.44381719633611e-18	-0.505043	0.045	0.271
ANP32A.1	ANP32A	1.00031356990363e-27	3.28452960677858e-23	-0.509481	0.082	0.369
PSMB3	PSMB3	2.24345258891312e-25	7.36637657569622e-21	-0.511147	0.066	0.324
HELZ.1	HELZ	1.22475419630289e-25	4.02148040356055e-21	-0.512498	0.068	0.329
CTCF.1	CTCF	4.95407336141424e-28	1.62666998822037e-23	-0.514007	0.055	0.321
PSME2	PSME2	5.65291391187082e-28	1.85613428296278e-23	-0.515088	0.082	0.365
MAP2K1.1	MAP2K1	3.43673544779731e-23	1.12845208428425e-18	-0.515995	0.041	0.265
ERBIN	ERBIN	4.67058315636797e-26	1.53358597939342e-21	-0.517696	0.116	0.405
RNF181	RNF181	9.2820889693437e-28	3.047773913084e-23	-0.517743	0.061	0.333
SETDB2	SETDB2	4.85663793989648e-25	1.59467706756501e-20	-0.51813	0.08	0.339
RAD23A	RAD23A	3.65790877682323e-25	1.20107434686991e-20	-0.51916	0.041	0.278
GOPC.1	GOPC	7.36269450844364e-22	2.41754074184747e-17	-0.519665	0.043	0.256
SARNP.1	SARNP	3.30289413660093e-24	1.08450528975291e-19	-0.520968	0.057	0.296
LOC100053634.1	LOC100053634	2.51187541576982e-23	8.2477429276802e-19	-0.520989	0.034	0.252
CYCS	CYCS	3.92352956084978e-33	1.28829093130503e-28	-0.522421	0.057	0.362
KANSL1.1	KANSL1	2.51102431177709e-21	8.24494832772008e-17	-0.523122	0.05	0.263
WAS.1	WAS	5.50867578918871e-24	1.80877369538011e-19	-0.523381	0.066	0.313
UBE2Q1.1	UBE2Q1	6.04801467366875e-24	1.98586561809914e-19	-0.523992	0.055	0.291
LOC100050760.2	LOC100050760	3.35544510127836e-12	1.10176039900475e-07	-0.524025	0.125	0.295
PRPF38B.1	PRPF38B	1.44625623565005e-29	4.74878234975693e-25	-0.525631	0.109	0.421
RABAC1.2	RABAC1	4.73233431086271e-34	1.55386197097177e-29	-0.527592	0.189	0.578
RILPL2.2	RILPL2	3.90178590677785e-29	1.28115140249051e-24	-0.529777	0.125	0.447
TMPO	TMPO	4.07301195591983e-23	1.33737347572628e-18	-0.530059	0.068	0.309
ARID1A.2	ARID1A	1.79472569436444e-30	5.89298181744564e-26	-0.530288	0.08	0.383
TIA1.1	TIA1	6.53833661788877e-22	2.14686282848378e-17	-0.531411	0.057	0.28
UBE2L3.1	UBE2L3	6.67572084951787e-31	2.19197294093919e-26	-0.531561	0.061	0.352
SURF4	SURF4	5.29323325192166e-27	1.73803313826848e-22	-0.532054	0.043	0.293
GTF2B.1	GTF2B	1.53882832744827e-24	5.0527428131764e-20	-0.532118	0.03	0.254
RAB4B.1	RAB4B	2.92723122084599e-26	9.61156371364782e-22	-0.535883	0.043	0.289
WNK1.1	WNK1	7.62248819188387e-27	2.50284399780507e-22	-0.536308	0.123	0.427
SFT2D2.2	SFT2D2	5.83432115638389e-23	1.91569935169865e-18	-0.537435	0.041	0.261
NCKAP1L.1	NCKAP1L	1.86067719665783e-22	6.10953357522599e-18	-0.540065	0.039	0.253
PHF3.1	PHF3	5.05569546327231e-25	1.66003760536546e-20	-0.542121	0.084	0.346
EIF5A	EIF5A	1.47109498918389e-28	4.83034039698531e-24	-0.542565	0.105	0.414
SHISA5	SHISA5	1.89058263394418e-33	6.20772807855572e-29	-0.543591	0.073	0.389
CCDC82.1	CCDC82	1.41615570789693e-24	4.64994726687956e-20	-0.546185	0.086	0.354
RBMS1.1	RBMS1	2.27683674635447e-29	7.4759934566549e-25	-0.546597	0.08	0.374
HNRNPDL	HNRNPDL	1.06449986625925e-34	3.49528531086225e-30	-0.547769	0.148	0.522
PTP4A2	PTP4A2	2.178357528908e-29	7.15263694616942e-25	-0.548829	0.161	0.513
AP2M1.1	AP2M1	9.55759699586811e-26	3.13823697359329e-21	-0.549951	0.061	0.317
PRDX6	PRDX6	4.62079346383418e-31	1.51723753384995e-26	-0.550138	0.07	0.368
ZBTB1.1	ZBTB1	7.21149317139299e-22	2.36789378282689e-17	-0.550584	0.052	0.269
HMGB1.1	HMGB1	2.16571394489045e-37	7.11112173804778e-33	-0.551034	0.332	0.769
TNRC6C.1	TNRC6C	6.28500454150241e-18	2.06368124120232e-13	-0.552684	0.064	0.259
MAPK1	MAPK1	4.65520364147978e-24	1.52853611567988e-19	-0.553738	0.055	0.294
TGOLN2.1	TGOLN2	7.11612103657964e-26	2.33657834236092e-21	-0.553939	0.111	0.394
STK17B.2	STK17B	1.13573760030542e-29	3.72919441060283e-25	-0.557098	0.332	0.722
EMC6	EMC6	3.57222418629755e-26	1.1729398115708e-21	-0.557835	0.043	0.288
DNTTIP2	DNTTIP2	2.88514181003865e-27	9.47336313326192e-23	-0.558027	0.059	0.323
EMD.2	EMD	1.14611772256574e-21	3.7632775420446e-17	-0.559857	0.075	0.305
BIRC6.1	BIRC6	2.81262872103434e-25	9.23526640551625e-21	-0.560449	0.043	0.281
IL16.2	IL16	2.83542431863213e-23	9.31011575022861e-19	-0.561684	0.07	0.312
PSMB5.1	PSMB5	5.36691529963061e-24	1.76222663863371e-19	-0.567443	0.036	0.26
MXD4.1	MXD4	1.37468633931869e-22	4.51378259515293e-18	-0.56867	0.043	0.262
ADD1.1	ADD1	1.16063707303375e-26	3.81095182930633e-22	-0.569329	0.057	0.316
NDUFAF8	NDUFAF8	1.51856245225767e-27	4.98619981198807e-23	-0.571792	0.016	0.25
PSMB7.1	PSMB7	2.3671178844097e-28	7.77243157345924e-24	-0.574248	0.036	0.295
DIAPH1.1	DIAPH1	7.62262387010242e-33	2.50288854774813e-28	-0.574347	0.098	0.431
SNRNP70.2	SNRNP70	9.10573119398098e-23	2.98986683754365e-18	-0.576522	0.036	0.252
RTN4.2	RTN4	1.26848892014974e-25	4.16508336931167e-21	-0.576526	0.07	0.333
PITPNB	PITPNB	5.30457842249992e-27	1.74175832502785e-22	-0.576741	0.052	0.311
TMED10.1	TMED10	7.74045587964934e-28	2.54157868808286e-23	-0.577102	0.057	0.327
SUMO1	SUMO1	7.95096814605411e-29	2.61070039075687e-24	-0.577192	0.059	0.336
RPL22L1	RPL22L1	1.11805693946702e-25	3.67113996073997e-21	-0.57785	0.05	0.298
SF3B6	SF3B6	7.65678290261361e-33	2.51410466607318e-28	-0.583677	0.07	0.386
DOCK11	DOCK11	8.04938041923018e-28	2.64301406065423e-23	-0.584982	0.075	0.353
IL2RG.1	IL2RG	1.87061460369474e-34	6.14216305123169e-30	-0.584989	0.207	0.591
TPM3.2	TPM3	1.31552424057362e-40	4.31952384392347e-36	-0.585254	0.318	0.783
ARHGAP45.1	ARHGAP45	1.91892742293333e-24	6.30079819320158e-20	-0.588036	0.084	0.347
HMGB2.1	HMGB2	2.46648050274908e-38	8.09868873077661e-34	-0.588206	0.127	0.509
SRSF3	SRSF3	1.59481508691259e-24	5.23657533787749e-20	-0.589358	0.05	0.288
PAK2.2	PAK2	6.10624285683969e-33	2.00498484204331e-28	-0.590064	0.139	0.499
VDAC2.1	VDAC2	9.96306643180125e-27	3.27137286288194e-22	-0.59024	0.064	0.326
DPY30.1	DPY30	2.22079266468506e-28	7.29197271449338e-24	-0.592042	0.073	0.354
TPR	TPR	1.45842715784484e-28	4.78874557278352e-24	-0.592299	0.116	0.429
THRAP3.2	THRAP3	5.52667765696149e-33	1.81468460866331e-28	-0.59322	0.111	0.449
TGFB1	TGFB1	2.79510692198256e-30	9.17773357832972e-26	-0.593311	0.107	0.426
UQCRB.1	UQCRB	1.990434089209e-32	6.53559033191774e-28	-0.594145	0.107	0.436
UBE2M	UBE2M	1.27052118882958e-28	4.17175632352193e-24	-0.594938	0.05	0.318
NDUFV3	NDUFV3	1.72877156762002e-27	5.67642144228033e-23	-0.595442	0.048	0.308
G3BP1	G3BP1	1.84454332536824e-30	6.05655800884662e-26	-0.596514	0.055	0.343
RNPS1	RNPS1	6.50054831135012e-28	2.13445503803181e-23	-0.598916	0.043	0.303
COX6A1	COX6A1	6.44283981932429e-35	2.11550645467513e-30	-0.599126	0.23	0.638
RPN1	RPN1	1.3729914564535e-26	4.50821744726507e-22	-0.599285	0.03	0.269
PPP1CC.1	PPP1CC	5.48760939067834e-29	1.80185654342923e-24	-0.599974	0.061	0.338
FXR1	FXR1	2.88382737031855e-25	9.46904717044096e-21	-0.601122	0.048	0.289
WDR82	WDR82	1.13568139829896e-31	3.72900987131462e-27	-0.602588	0.05	0.338
PSMA2	PSMA2	9.74138855934515e-31	3.19858493346098e-26	-0.60315	0.05	0.332
FAM96B.1	FAM96B	2.7320290472793e-28	8.9706173767416e-24	-0.60486	0.025	0.271
USF2	USF2	6.82196379509903e-26	2.23999181212077e-21	-0.607142	0.032	0.267
WDR83OS	WDR83OS	3.36360891640771e-25	1.10444098770247e-20	-0.60791	0.039	0.271
RAP1A	RAP1A	3.81806260889544e-29	1.25366085763082e-24	-0.608405	0.114	0.427
TXN.2	TXN	2.33556908490522e-37	7.6688410902863e-33	-0.608547	0.189	0.593
HNRNPU.2	HNRNPU	2.59971194395126e-40	8.53615416796396e-36	-0.611139	0.15	0.559
CDC42SE2.2	CDC42SE2	7.67407659507731e-33	2.51978304999364e-28	-0.611453	0.139	0.497
MANF	MANF	4.84356531419715e-27	1.59038467091664e-22	-0.61156	0.052	0.311
AP3S1.1	AP3S1	1.80085082883801e-32	5.9130936964896e-28	-0.611658	0.075	0.392
OSBPL8.1	OSBPL8	4.40880983561964e-27	1.44763270952571e-22	-0.611964	0.052	0.311
PCBP2	PCBP2	3.67301228032385e-36	1.20603358224433e-31	-0.61226	0.2	0.605
PHIP.1	PHIP	2.95241904644165e-25	9.69426793899117e-21	-0.612545	0.077	0.338
HIPK1.1	HIPK1	1.7750693205924e-23	5.82844011416516e-19	-0.613006	0.039	0.26
GPI	GPI	1.90094932672867e-27	6.24176711431357e-23	-0.613354	0.027	0.269
LARP1.1	LARP1	2.7084850148816e-27	8.89331054636373e-23	-0.613414	0.03	0.272
DERA.2	DERA	1.17624176745508e-23	3.86218984343874e-19	-0.613745	0.039	0.262
CD2BP2.1	CD2BP2	2.27065396156081e-28	7.45569228278491e-24	-0.615418	0.039	0.296
CSK.1	CSK	1.37204471455167e-29	4.50510882023042e-25	-0.616024	0.086	0.382
HIGD1A.1	HIGD1A	6.24771174894591e-26	2.05143615276639e-21	-0.616292	0.032	0.263
FKBP8.1	FKBP8	3.31043600685734e-31	1.08698166285161e-26	-0.617334	0.059	0.353
STK4.1	STK4	3.42225209319996e-32	1.12369647480221e-27	-0.618226	0.107	0.436
THYN1.1	THYN1	8.76614940461376e-27	2.87836515700493e-22	-0.619125	0.02	0.253
ZNF706.1	ZNF706	3.96690170867318e-29	1.30253217604284e-24	-0.619715	0.075	0.364
FGFR1OP2.2	FGFR1OP2	6.82211160057854e-25	2.24004034404996e-20	-0.620079	0.064	0.308
FLI1.1	FLI1	1.46402062487047e-26	4.80711172176218e-22	-0.62271	0.052	0.306
XRN1.1	XRN1	1.02497650426602e-24	3.36551035175748e-20	-0.623275	0.061	0.308
HYPK.1	HYPK	6.25378432145157e-29	2.05343008194862e-24	-0.623456	0.055	0.329
NDUFS8.1	NDUFS8	1.50381626465787e-28	4.9377807050041e-24	-0.624609	0.043	0.305
LOC111774625	LOC111774625	3.84727306213187e-24	1.263252109951e-19	-0.625456	0.034	0.256
ATP1B3	ATP1B3	3.69764544622353e-28	1.21412188226749e-23	-0.625944	0.075	0.355
RNASEK.2	RNASEK	3.07402611634295e-30	1.00935647530121e-25	-0.626791	0.093	0.4
POLR2D.1	POLR2D	6.66234817141489e-28	2.18758202208408e-23	-0.629196	0.03	0.276
SRSF4.1	SRSF4	3.50585293892376e-25	1.15114681249562e-20	-0.630032	0.059	0.309
TBL1XR1.1	TBL1XR1	2.54834388049875e-28	8.36748713161765e-24	-0.631113	0.08	0.364
NDUFB9	NDUFB9	8.08820368824422e-33	2.65576168103499e-28	-0.632526	0.075	0.388
LOC100066066.1	LOC100066066	1.31520258461661e-31	4.31846768658865e-27	-0.633198	0.068	0.366
SELENOT	SELENOT	3.19046270835086e-37	1.04758843028701e-32	-0.634234	0.12	0.49
LOC100053403.1	LOC100053403	4.61223548832955e-20	1.51442752259301e-15	-0.638855	0.055	0.26
CDIPT.1	CDIPT	1.28895108213863e-27	4.23227087820219e-23	-0.64205	0.034	0.281
IMP3.1	IMP3	7.93333853134764e-28	2.604911706768e-23	-0.643851	0.02	0.26
SP3.1	SP3	9.81709908124683e-30	3.22344448332739e-25	-0.648479	0.034	0.299
ATP5PB.1	ATP5PB	6.97214105923014e-30	2.28930251679822e-25	-0.648511	0.05	0.325
CCT7	CCT7	6.79963867739403e-31	2.23266135972233e-26	-0.648825	0.023	0.284
VPS28.1	VPS28	7.34300383091028e-28	2.41107530787939e-23	-0.65014	0.034	0.286
TMEM256.1	TMEM256	6.62981849962512e-30	2.17690090435191e-25	-0.650427	0.048	0.321
MYO1G.2	MYO1G	3.52407189760351e-32	1.15712900757811e-27	-0.651094	0.093	0.409
EIF4A3	EIF4A3	1.47502978024062e-31	4.84326028342008e-27	-0.651318	0.055	0.346
TMED2	TMED2	1.69303892868219e-33	5.55909332232796e-29	-0.6527	0.077	0.396
EIF1AX	EIF1AX	5.4834503067369e-29	1.80049090821706e-24	-0.653586	0.041	0.305
CELF1.1	CELF1	1.2135638934308e-26	3.98473704408002e-22	-0.653948	0.07	0.335
CRLF3.1	CRLF3	1.09078154146369e-25	3.58158119139604e-21	-0.654795	0.041	0.278
COPB2	COPB2	4.99703537096286e-26	1.64077656405565e-21	-0.656007	0.025	0.255
PSMA3	PSMA3	2.05277160198354e-29	6.74027555511295e-25	-0.65715	0.03	0.289
ZMAT2.1	ZMAT2	1.20888290958054e-27	3.96936703360771e-23	-0.658761	0.045	0.303
ZCCHC11	ZCCHC11	1.76508866190406e-25	5.795668621362e-21	-0.66001	0.03	0.26
ZC3H13.1	ZC3H13	2.34481318267098e-30	7.69919408530016e-26	-0.660101	0.057	0.34
VCP.1	VCP	1.98482809691376e-29	6.51718305621633e-25	-0.660579	0.048	0.318
UBE2I	UBE2I	1.97630379591587e-31	6.48919351388975e-27	-0.660793	0.068	0.371
MAGOH	MAGOH	2.30425213514597e-33	7.56601188575179e-29	-0.660805	0.055	0.358
PRRC2B.2	PRRC2B	2.18562535577073e-36	7.17650085567319e-32	-0.661368	0.116	0.47
SLC9A3R1.1	SLC9A3R1	6.56292777600103e-27	2.15493733524994e-22	-0.662112	0.025	0.262
LSM8	LSM8	2.26358355401648e-27	7.4324765996131e-23	-0.662533	0.018	0.254
CXCL16.2	CXCL16	1.09832790838917e-14	3.60635968719584e-10	-0.663135	0.093	0.272
PRPF4B.2	PRPF4B	3.51920961981831e-37	1.15553247866734e-32	-0.664797	0.141	0.513
FOXN3	FOXN3	1.36999920664212e-31	4.49839239500941e-27	-0.667553	0.039	0.319
CCT6A.1	CCT6A	3.76286806654135e-30	1.23553772964885e-25	-0.668049	0.025	0.284
FUCA2.1	FUCA2	2.59671988548582e-27	8.52632974399268e-23	-0.668317	0.018	0.252
PSMA6.1	PSMA6	6.05921035273434e-34	1.98954171932032e-29	-0.668653	0.052	0.359
BDP1.1	BDP1	4.53274931967832e-28	1.48832823911638e-23	-0.668721	0.061	0.33
RNPEPL1.1	RNPEPL1	1.01412255286321e-29	3.32987140232635e-25	-0.670506	0.025	0.282
PPIG.2	PPIG	4.00284528969467e-36	1.31433425087124e-31	-0.672748	0.123	0.487
NAA20.1	NAA20	2.09622810081875e-28	6.88296496903837e-24	-0.672866	0.023	0.268
SEC11A	SEC11A	4.3509387339847e-34	1.42863073330388e-29	-0.674587	0.061	0.375
NTAN1	NTAN1	2.65305796941845e-27	8.71131584258547e-23	-0.676154	0.023	0.259
KHDRBS1.1	KHDRBS1	9.87723566236609e-32	3.24319032973791e-27	-0.677441	0.055	0.348
TOMM22	TOMM22	1.05057651415305e-28	3.44956798422154e-24	-0.67801	0.027	0.277
ARPC2.1	ARPC2	3.88841033395017e-36	1.27675953315254e-31	-0.679181	0.411	0.831
ERP44.1	ERP44	1.04300195179351e-30	3.42469690871399e-26	-0.679196	0.014	0.268
JPT1.2	JPT1	8.77210489720426e-38	2.88032064299702e-33	-0.681138	0.13	0.511
C13H16orf54.1	C13H16orf54	3.18581971389325e-29	1.04606390305685e-24	-0.681434	0.034	0.295
STUB1.1	STUB1	1.85088915255005e-29	6.07739453239809e-25	-0.681995	0.039	0.303
TKT.2	TKT	1.02647938560778e-21	3.37044506264316e-17	-0.682293	0.048	0.261
FAM102A.2	FAM102A	1.25262242531928e-22	4.11298573353587e-18	-0.682306	0.057	0.283
PGLS.1	PGLS	1.19085745827318e-34	3.91018046423999e-30	-0.684466	0.089	0.418
NPTN.1	NPTN	7.4880684232274e-28	2.45870726676672e-23	-0.68497	0.03	0.275
BUD23	BUD23	7.10732166257461e-30	2.33368906790637e-25	-0.685848	0.05	0.327
SLTM.1	SLTM	1.6363322792126e-27	5.37289703879457e-23	-0.686564	0.08	0.355
ITPA.1	ITPA	1.0406462556612e-27	3.41696198046355e-23	-0.686817	0.018	0.255
BCL7C.1	BCL7C	1.65758166937412e-30	5.44266941138992e-26	-0.687773	0.036	0.304
COX3.1	COX3	4.71245011536978e-60	1.54733299538167e-55	-0.689871	0.909	0.993
ENY2	ENY2	6.03867573200358e-29	1.98279917660338e-24	-0.69112	0.023	0.27
PURA.1	PURA	1.25896052812653e-25	4.13379689410346e-21	-0.692498	0.036	0.271
TRPV2	TRPV2	6.68929093644009e-32	2.1964286789801e-27	-0.69319	0.032	0.307
CELF2.2	CELF2	2.51427227557846e-39	8.25561301686187e-35	-0.696277	0.2	0.623
CDK13.2	CDK13	2.17150451925233e-28	7.13013508896504e-24	-0.698343	0.066	0.339
PTPN2.1	PTPN2	7.73863975789017e-30	2.54098236450324e-25	-0.699604	0.045	0.319
TXNDC17	TXNDC17	2.42354773483564e-33	7.95771898733283e-29	-0.701344	0.043	0.339
ITGB2.2	ITGB2	1.95374226892899e-31	6.41511274002833e-27	-0.701715	0.127	0.455
SRSF10.1	SRSF10	1.64196874340292e-27	5.39140436896348e-23	-0.703095	0.034	0.282
SMARCE1.1	SMARCE1	8.92392385677125e-30	2.93017039837084e-25	-0.705818	0.02	0.272
AMD1	AMD1	1.93959653987601e-35	6.36866523868288e-31	-0.707248	0.068	0.395
FAM105A	FAM105A	2.22632111974799e-28	7.31012539669251e-24	-0.708833	0.041	0.3
BRD7.1	BRD7	3.26269995323732e-26	1.07130752964547e-21	-0.712547	0.03	0.263
CALM3	CALM3	1.3709558954779e-33	4.50153368280168e-29	-0.712624	0.059	0.363
PRMT1.1	PRMT1	3.61876584569569e-31	1.18822176543418e-26	-0.713764	0.025	0.292
TOMM6	TOMM6	4.09537228004302e-31	1.34471548815212e-26	-0.714143	0.02	0.282
C1H15orf40.1	C1H15orf40	2.93867541765259e-29	9.64914073386227e-25	-0.71519	0.02	0.269
GOLGB1.2	GOLGB1	3.0858537599091e-29	1.01324008206615e-24	-0.718116	0.089	0.384
GNG10.2	GNG10	4.36876850070787e-31	1.43448513720743e-26	-0.718615	0.03	0.301
CBFB.1	CBFB	3.78960555013345e-30	1.24431698238632e-25	-0.718832	0.02	0.276
PSMD4.1	PSMD4	3.59609384410032e-29	1.18077741371034e-24	-0.718838	0.016	0.26
SLC3A2.2	SLC3A2	2.86572430211156e-31	9.40960574598331e-27	-0.722171	0.048	0.333
RBM26.1	RBM26	1.64328211050677e-27	5.39571680984898e-23	-0.725587	0.032	0.278
PHAX	PHAX	1.76695458268685e-29	5.80179537225228e-25	-0.725589	0.018	0.266
NCL.1	NCL	4.68279718754106e-46	1.53759645652911e-41	-0.725817	0.211	0.679
RSBN1L.1	RSBN1L	1.41126751205145e-34	4.63389687582094e-30	-0.72609	0.095	0.432
IDI1.1	IDI1	1.77872791557626e-38	5.84045311079466e-34	-0.726736	0.123	0.502
PSMA4.1	PSMA4	1.05951745914136e-33	3.47892557709066e-29	-0.72683	0.057	0.363
ND5.1	ND5	7.64672539001909e-43	2.51080228181277e-38	-0.727002	0.259	0.707
EBP	EBP	9.64456155210983e-34	3.16679178563526e-29	-0.728219	0.045	0.341
MRPS36	MRPS36	1.02166645131729e-29	3.35464179290033e-25	-0.728311	0.016	0.264
U2AF1	U2AF1	2.22819974314078e-34	7.31629385660275e-30	-0.728627	0.068	0.387
RPL26L1	RPL26L1	1.44201585698373e-29	4.73485906640607e-25	-0.728639	0.011	0.255
MDH2.1	MDH2	1.28739706810372e-30	4.22716827311858e-26	-0.729141	0.043	0.32
CDV3.1	CDV3	1.09392978911048e-34	3.59191846254427e-30	-0.730128	0.066	0.386
LRPAP1	LRPAP1	2.92836488197395e-31	9.61528608996147e-27	-0.731118	0.023	0.288
SAP18	SAP18	4.07353744064168e-37	1.3375460186347e-32	-0.731953	0.123	0.485
PRPF40A	PRPF40A	4.35230728230078e-37	1.42908009614346e-32	-0.732307	0.066	0.399
SMAP1.2	SMAP1	1.19102409456417e-40	3.91072761450144e-36	-0.733347	0.091	0.46
POMP.1	POMP	7.6059400145737e-35	2.49741040378527e-30	-0.734456	0.098	0.439
NDUFS7.1	NDUFS7	3.68750276154813e-31	1.21079153175433e-26	-0.735739	0.018	0.277
PSMD8	PSMD8	1.36364769989401e-36	4.47753722260198e-32	-0.73808	0.045	0.365
KPNB1.1	KPNB1	6.41660561757644e-32	2.10689245453122e-27	-0.739406	0.036	0.317
PPP4R3A.2	PPP4R3A	6.04016712478159e-32	1.98328887542204e-27	-0.740097	0.045	0.33
RAPGEF6.2	RAPGEF6	9.50048547653214e-31	3.11948440621933e-26	-0.740449	0.136	0.461
KRTCAP2.1	KRTCAP2	1.6363118775706e-32	5.37283005000307e-28	-0.740673	0.034	0.315
LMO4.1	LMO4	4.96646748825243e-24	1.63073959976769e-19	-0.743444	0.041	0.266
DDX23.1	DDX23	7.88150658188789e-28	2.58789268616289e-23	-0.74415	0.032	0.278
PWP1.1	PWP1	6.72375316956725e-29	2.20774435322741e-24	-0.744234	0.014	0.254
AP1S2.1	AP1S2	2.241546724267e-33	7.36011866913069e-29	-0.74505	0.016	0.289
MBD2.1	MBD2	1.3274587806182e-37	4.35871090615986e-33	-0.746004	0.127	0.501
CCAR1.1	CCAR1	7.9540551506157e-31	2.61171400870467e-26	-0.746008	0.036	0.308
EIF5B.1	EIF5B	5.20770112194327e-37	1.70994866339007e-32	-0.749416	0.07	0.404
UBE2V2.1	UBE2V2	4.68783874322858e-30	1.5392518513391e-25	-0.75034	0.018	0.269
PSMD7.1	PSMD7	3.69624127594016e-31	1.21366082295495e-26	-0.750604	0.034	0.305
ABCF1	ABCF1	4.60940768718994e-29	1.51349901408882e-24	-0.751028	0.034	0.289
ANP32E.1	ANP32E	5.6849121227473e-27	1.86664089550408e-22	-0.751441	0.023	0.256
PSENEN.1	PSENEN	5.73664298775723e-35	1.88362672503009e-30	-0.752017	0.061	0.379
PFDN2.1	PFDN2	4.59060565134405e-33	1.50732536561882e-28	-0.752084	0.045	0.339
ACTN4.1	ACTN4	5.14742231137565e-33	1.69015611594019e-28	-0.753183	0.057	0.357
DGKZ	DGKZ	7.96193362027575e-28	2.61430090421754e-23	-0.754114	0.032	0.279
CCT4	CCT4	1.63737750398133e-30	5.37632903432271e-26	-0.755429	0.02	0.278
FAM89B.1	FAM89B	5.44950229595297e-26	1.78934407887616e-21	-0.756592	0.032	0.262
FAM207A	FAM207A	2.0251155683983e-30	6.64946696883581e-26	-0.757538	0.007	0.252
NDUFB11	NDUFB11	5.06141681733807e-35	1.66191621197296e-30	-0.757895	0.018	0.302
HNRNPM.2	HNRNPM	9.78076514620944e-40	3.21151423575787e-35	-0.758756	0.123	0.505
EIF3L	EIF3L	1.26483035076882e-33	4.15307045674943e-29	-0.759961	0.02	0.298
LOC100053249.1	LOC100053249	1.58842072501619e-38	5.21557945059067e-34	-0.760412	0.089	0.445
EIF1B.1	EIF1B	4.03220683482154e-32	1.32397511421365e-27	-0.76189	0.075	0.377
CISD2	CISD2	1.45765208983982e-34	4.78620063698905e-30	-0.762071	0.07	0.39
DOCK2.1	DOCK2	2.19009493471822e-27	7.19117671814726e-23	-0.762761	0.048	0.298
ALYREF	ALYREF	1.32136636574178e-34	4.33870646191313e-30	-0.763037	0.068	0.386
SLC25A3	SLC25A3	1.48433867310164e-40	4.87382603312923e-36	-0.763136	0.193	0.616
MRPL15.2	MRPL15	3.7165479070013e-46	1.22032850526388e-41	-0.76368	0.509	0.922
SUN2.2	SUN2	1.41382814649184e-30	4.64230471900597e-26	-0.763692	0.048	0.323
CYC1.1	CYC1	9.7219521596481e-34	3.19220299162045e-29	-0.764346	0.039	0.331
DCTN3.1	DCTN3	2.6945991287738e-31	8.84771623932879e-27	-0.764711	0.009	0.262
CFDP1	CFDP1	2.15697941661145e-33	7.08244191444369e-29	-0.764788	0.016	0.289
SMARCC1.1	SMARCC1	7.33572572024083e-29	2.40868554024108e-24	-0.765365	0.02	0.265
DYNC1H1	DYNC1H1	2.8204262206699e-31	9.2608694955696e-27	-0.765759	0.043	0.323
PBRM1.1	PBRM1	2.04013947866613e-27	6.69879797820024e-23	-0.766539	0.018	0.251
CD99.2	CD99	2.3352543760545e-49	7.66780774377494e-45	-0.767928	0.261	0.727
ZNHIT1.1	ZNHIT1	6.90505626690463e-30	2.26727522523814e-25	-0.768616	0.014	0.26
TOB2.1	TOB2	4.55993245126239e-34	1.497253820372e-29	-0.769056	0.057	0.359
BOLA2B	BOLA2B	1.07786252100028e-33	3.53916158770441e-29	-0.769402	0.032	0.317
LOC106783320.1	LOC106783320	3.43701878742256e-32	1.1285451188502e-27	-0.769771	0.027	0.301
ACTB	ACTB	1.27468966604085e-58	4.18544351844513e-54	-0.771581	0.852	0.995
SIVA1	SIVA1	7.34791855871876e-39	2.41268905875531e-34	-0.771773	0.048	0.377
TAF15.1	TAF15	1.56380228611855e-28	5.13474480647026e-24	-0.775558	0.018	0.258
NSD3.2	NSD3	6.9851595146559e-46	2.29357712663726e-41	-0.776543	0.134	0.561
USP24.1	USP24	3.34027078159508e-31	1.09677791113675e-26	-0.779133	0.025	0.291
MEA1.1	MEA1	1.03755841914005e-31	3.40682306924636e-27	-0.779264	0.014	0.274
PPP1CA	PPP1CA	4.64653870956811e-39	1.52569098528669e-34	-0.780494	0.077	0.431
LOC100062747.1	LOC100062747	1.55428475907808e-31	5.10349400643288e-27	-0.78352	0.03	0.3
SF3B5.1	SF3B5	2.2171947634337e-33	7.28015900573455e-29	-0.783628	0.055	0.357
CD84	CD84	6.52979389280063e-28	2.14405782470109e-23	-0.784562	0.025	0.267
NDUFA6.1	NDUFA6	5.58057059433758e-34	1.83238035465075e-29	-0.784906	0.02	0.3
EEF2	EEF2	6.22499595429787e-46	2.0439774215937e-41	-0.78702	0.282	0.741
MRPL20	MRPL20	7.88728194226714e-34	2.58978902574342e-29	-0.787162	0.02	0.296
EIF3J.1	EIF3J	2.81722159235447e-36	9.2503470984959e-32	-0.790092	0.045	0.361
RHOF.1	RHOF	2.68298144552271e-28	8.80956957637383e-24	-0.790612	0.016	0.252
BRK1	BRK1	8.42229877858433e-42	2.76546180394816e-37	-0.791467	0.068	0.429
GTF2I.1	GTF2I	8.58628256720606e-30	2.81930588094211e-25	-0.792318	0.011	0.255
FIBP.1	FIBP	7.52881630517257e-30	2.47208683380341e-25	-0.795124	0.009	0.25
CPD.2	CPD	2.19161225470828e-29	7.19615883833464e-25	-0.795731	0.061	0.339
C25H9orf78	C25H9orf78	1.13217485619882e-32	3.71749614032882e-28	-0.795848	0.032	0.31
CHCHD1	CHCHD1	1.71163350913124e-34	5.62014862723242e-30	-0.796484	0.036	0.331
LOC100630350.2	LOC100630350	2.7050103909789e-37	8.88190161877923e-33	-0.796802	0.12	0.488
FDFT1.2	FDFT1	1.9754013940441e-29	6.4862304773438e-25	-0.79985	0.03	0.285
CENPX.1	CENPX	8.73311646341047e-32	2.86751879076083e-27	-0.800031	0.007	0.261
ARHGEF6.1	ARHGEF6	5.07817751228973e-30	1.66741958616033e-25	-0.800484	0.027	0.284
EFR3A.2	EFR3A	1.67990127134973e-33	5.51595582447684e-29	-0.801107	0.036	0.325
PSMB2.1	PSMB2	3.42610803057996e-36	1.12496257184093e-31	-0.802679	0.036	0.339
PDLIM2.1	PDLIM2	4.67171482712915e-28	1.53395756348786e-23	-0.80387	0.048	0.305
RPF1.1	RPF1	4.50017245378694e-30	1.47763162520094e-25	-0.804543	0.016	0.265
LOC100055507.2	LOC100055507	8.07814173708261e-33	2.65245783937108e-28	-0.805522	0.036	0.323
TMX1	TMX1	1.68236491281893e-34	5.52404519124097e-30	-0.808568	0.027	0.315
GUK1	GUK1	3.75697627010545e-41	1.23360315828912e-36	-0.809333	0.061	0.414
VKORC1.1	VKORC1	6.79437896738579e-33	2.23093433394113e-28	-0.809391	0.016	0.284
WDR43.1	WDR43	1.08227345250587e-30	3.55364488130302e-26	-0.811314	0.005	0.25
HCST.2	HCST	9.8102913562425e-36	3.22120916682222e-31	-0.811734	0.268	0.655
COX7A2L	COX7A2L	4.2508842212056e-36	1.39577783403286e-31	-0.813405	0.03	0.331
USP1.1	USP1	1.03623808999757e-28	3.40248776850703e-24	-0.813613	0.018	0.26
RNASET2.1	RNASET2	2.0014266959794e-32	6.57168455624836e-28	-0.813931	0.016	0.283
DAD1	DAD1	1.4097366345212e-34	4.62887023945037e-30	-0.814149	0.018	0.301
TNRC6A.2	TNRC6A	1.31957905872109e-32	4.3328378393107e-28	-0.816495	0.041	0.325
C12H11orf98	C12H11orf98	1.31871799921292e-35	4.33001055041561e-31	-0.817597	0.05	0.361
ZNF644.1	ZNF644	2.94512578238134e-30	9.67032050644912e-26	-0.819218	0.025	0.284
LGALS3.2	LGALS3	8.55493614148667e-25	2.80901328205715e-20	-0.819309	0.175	0.477
ZNRF2	ZNRF2	1.32557134459126e-36	4.35251350996542e-32	-0.820768	0.048	0.362
GNG5	GNG5	1.76769514287024e-40	5.80422700161443e-36	-0.821164	0.123	0.51
SCP2	SCP2	1.97209317516559e-32	6.4753679406562e-28	-0.821358	0.018	0.286
NDUFB2	NDUFB2	1.7393491582323e-35	5.71115296105577e-31	-0.822861	0.023	0.312
LOC100630209.1	LOC100630209	7.03133205626096e-39	2.30873788067329e-34	-0.823106	0.098	0.452
CHD4.1	CHD4	6.03287150716637e-35	1.98089335937808e-30	-0.824803	0.061	0.375
LSM5	LSM5	3.48392155054188e-36	1.14394564112043e-31	-0.825228	0.034	0.337
SKP1.1	SKP1	1.37084617633036e-43	4.50117341998073e-39	-0.825926	0.095	0.487
RCSD1.2	RCSD1	8.95917386035937e-31	2.941744737049e-26	-0.828398	0.052	0.333
NUDT21.1	NUDT21	5.8111560494182e-32	1.90809308882647e-27	-0.829268	0.009	0.264
SLC39A10.1	SLC39A10	2.54161248359261e-30	8.34538458987633e-26	-0.829725	0.025	0.285
TMEM147.1	TMEM147	9.36989612571693e-34	3.07660539287916e-29	-0.830494	0.007	0.274
RPN2.1	RPN2	3.88217364119572e-35	1.27471171508661e-30	-0.831191	0.03	0.325
HNRNPA0.1	HNRNPA0	1.03245990452086e-35	3.39008209649424e-31	-0.833258	0.061	0.38
KARS	KARS	2.04972907014461e-37	6.73028540181983e-33	-0.834702	0.025	0.328
NCOA3.1	NCOA3	1.54817680312549e-35	5.08343853306255e-31	-0.834863	0.041	0.344
RWDD1.1	RWDD1	4.51831912120995e-33	1.48359008344929e-28	-0.835936	0.007	0.268
TMED4	TMED4	8.49735862023035e-40	2.79010770295263e-35	-0.836089	0.07	0.426
GSPT1.1	GSPT1	1.22605616999748e-32	4.02575543418671e-28	-0.838473	0.036	0.317
LOC100057755.1	LOC100057755	3.85530593187391e-35	1.2658897027308e-30	-0.841168	0.025	0.316
SASH3.1	SASH3	7.22202762168052e-32	2.3713527695788e-27	-0.841305	0.036	0.314
LOC106780846	LOC106780846	2.06158216483613e-31	6.76920503823945e-27	-0.84144	0.009	0.262
NCOA7.1	NCOA7	1.87024407777502e-29	6.14094642937427e-25	-0.842274	0.018	0.266
LMAN1.1	LMAN1	5.01704610838054e-33	1.64734708968675e-28	-0.842367	0.014	0.282
IWS1.1	IWS1	7.2738560899396e-31	2.38837064713167e-26	-0.842752	0.011	0.263
C7H19orf70.1	C7H19orf70	1.33941865066878e-35	4.39798113947094e-31	-0.842752	0.011	0.295
NMT1	NMT1	1.84428121870552e-38	6.05569738161956e-34	-0.844695	0.045	0.372
SNRPD1	SNRPD1	1.48608484182489e-35	4.87955957813203e-31	-0.844915	0.007	0.285
SF3B2.1	SF3B2	8.54971401874706e-42	2.8072985980556e-37	-0.846	0.082	0.451
YWHAH	YWHAH	7.5852453490516e-44	2.49061531036109e-39	-0.84762	0.07	0.442
PKN1.1	PKN1	8.61818759243596e-31	2.82978189597635e-26	-0.850594	0.032	0.296
CCND3.1	CCND3	2.40224680702114e-32	7.88777739085391e-28	-0.851052	0.048	0.336
CETN3	CETN3	3.38868600307826e-32	1.11267504911075e-27	-0.851809	0.007	0.263
SH3BP1.1	SH3BP1	5.9603572151554e-26	1.95708329159628e-21	-0.851941	0.034	0.263
WIPF1.2	WIPF1	9.81040921601434e-47	3.22124786607831e-42	-0.852791	0.173	0.625
NDUFA7	NDUFA7	2.15690096268803e-36	7.08218431098614e-32	-0.854112	0.016	0.306
PSMG4	PSMG4	5.10005165971077e-34	1.67460196246603e-29	-0.855168	0.011	0.283
ETFB.1	ETFB	3.45494740720547e-34	1.13443198115592e-29	-0.855274	0.007	0.276
RRAGA.1	RRAGA	1.54034881148147e-33	5.05773532249942e-29	-0.855895	0.018	0.291
CAPZB.2	CAPZB	4.69429176561741e-46	1.54137070124048e-41	-0.856146	0.105	0.51
EIF3M	EIF3M	5.25100201170458e-35	1.7241665105432e-30	-0.857029	0.03	0.32
LUC7L3.1	LUC7L3	7.10206317574179e-35	2.33196244375482e-30	-0.858212	0.098	0.43
LOC100070523.2	LOC100070523	7.97480009211296e-36	2.61852561024529e-31	-0.859384	0.073	0.402
LOC100051370.2	LOC100051370	1.19299099881809e-49	3.91718594461919e-45	-0.859671	0.47	0.883
TIAL1.1	TIAL1	6.98747396325405e-33	2.29433707583447e-28	-0.859891	0.011	0.276
EIF3H.1	EIF3H	4.64798047762842e-37	1.52616438982929e-32	-0.860072	0.059	0.386
MRPL41.1	MRPL41	1.61408362545179e-37	5.29984358417095e-33	-0.860433	0.016	0.316
FAM172A.1	FAM172A	3.15680782491848e-31	1.03653784931198e-26	-0.861439	0.009	0.261
BTF3.1	BTF3	9.31863663467039e-51	3.05977433899402e-46	-0.861559	0.225	0.704
CWC15.1	CWC15	3.66596939608679e-36	1.2037210512051e-31	-0.86209	0.036	0.339
SRI.2	SRI	1.28200606141574e-43	4.20946690265858e-39	-0.862261	0.116	0.52
OSTC	OSTC	1.61667952064359e-39	5.30836720603322e-35	-0.862695	0.041	0.373
FBL.1	FBL	2.59356202814284e-37	8.51596091940702e-33	-0.862703	0.023	0.326
MRPL57	MRPL57	8.23682529345494e-37	2.70456158510593e-32	-0.863958	0.027	0.329
DRAP1.2	DRAP1	1.30951861379964e-37	4.29980436841111e-33	-0.864274	0.043	0.362
NDUFB4.1	NDUFB4	1.46924913026734e-40	4.82427951923282e-36	-0.865127	0.032	0.361
LPIN2	LPIN2	2.590501779512e-38	8.50591259302764e-34	-0.865906	0.059	0.39
IER3IP1.1	IER3IP1	4.21468043966581e-36	1.38389032236427e-31	-0.865941	0.014	0.299
RGCC.2	RGCC	5.50141429427863e-28	1.80638938352639e-23	-0.866056	0.08	0.352
HMGN2.1	HMGN2	2.6814341893189e-46	8.80448916062859e-42	-0.870144	0.168	0.606
SERINC1.1	SERINC1	1.24127858642707e-32	4.07573823853329e-28	-0.870568	0.025	0.296
NOP10.1	NOP10	5.83402462959872e-36	1.91560198712874e-31	-0.871041	0.018	0.309
CDC42EP3.1	CDC42EP3	3.43464710510772e-32	1.12776637696212e-27	-0.87183	0.02	0.288
KTN1.2	KTN1	2.41221847805572e-48	7.92051937269596e-44	-0.872663	0.066	0.465
LAGE3.1	LAGE3	3.30709767010972e-38	1.08588551998053e-33	-0.873068	0.025	0.334
C1QBP.1	C1QBP	1.8438165406455e-34	6.05417161120951e-30	-0.874929	0.007	0.277
C26H21orf33	C26H21orf33	2.88359328517168e-34	9.46827855186122e-30	-0.875004	0.002	0.267
CORO1A.2	CORO1A	1.6692950645571e-49	5.48113034447325e-45	-0.875093	0.259	0.725
NUDT19.1	NUDT19	1.45271698210392e-31	4.76999621073824e-27	-0.875687	0.002	0.251
TRMT112.1	TRMT112	3.18433598878579e-35	1.04557672191781e-30	-0.876503	0.02	0.307
XAF1.1	XAF1	3.92787220836913e-32	1.289716839618e-27	-0.876734	0.025	0.296
GTF3A.1	GTF3A	4.64870712258825e-36	1.52640298370185e-31	-0.877244	0.016	0.305
HNRNPD.2	HNRNPD	9.57362948852884e-45	3.14350124255844e-40	-0.878223	0.086	0.473
TOMM7	TOMM7	1.61993175462752e-36	5.31904591631946e-32	-0.878442	0.018	0.311
CHD3.1	CHD3	3.37665704929614e-32	1.10872534213639e-27	-0.878926	0.036	0.314
PPIH	PPIH	5.89301519135083e-35	1.93497153808004e-30	-0.879118	0.02	0.304
XPC.2	XPC	5.12432541975901e-31	1.68257225157787e-26	-0.879664	0.016	0.273
G3BP2.1	G3BP2	1.86089710152401e-36	6.1102556328541e-32	-0.880263	0.045	0.361
COX20.2	COX20	5.07218713323404e-36	1.6654526451974e-31	-0.88292	0.039	0.343
PSMB4.1	PSMB4	3.38798077985321e-40	1.1124434890648e-35	-0.886469	0.068	0.419
CNIH1.1	CNIH1	1.85011450276735e-37	6.07485096983659e-33	-0.886511	0.032	0.34
C7H19orf24	C7H19orf24	4.74668188736092e-41	1.55857299771496e-36	-0.892977	0.048	0.39
ERLEC1	ERLEC1	1.15175365486895e-33	3.7817831257622e-29	-0.893449	0.018	0.292
POLR2F.1	POLR2F	1.07081654696917e-40	3.51602613197328e-36	-0.894072	0.018	0.339
LOC100050921.2	LOC100050921	8.53817344095747e-35	2.80350924933838e-30	-0.894187	0.041	0.338
SMIM10L1.1	SMIM10L1	5.65353663316947e-33	1.8563387535012e-28	-0.894215	0.011	0.276
LOC100630207.2	LOC100630207	6.30430765244212e-32	2.07001941767937e-27	-0.894237	0.016	0.278
TCEA1.1	TCEA1	7.04680613296739e-45	2.31381879375984e-40	-0.894239	0.048	0.414
JTB.1	JTB	2.50643846816272e-43	8.22989071021229e-39	-0.895817	0.066	0.434
JAK3.2	JAK3	2.89032807366448e-39	9.49039222987732e-35	-0.896294	0.027	0.346
LPXN.1	LPXN	8.50779124147707e-32	2.793533254139e-27	-0.896386	0.005	0.257
MPHOSPH6	MPHOSPH6	3.21732056606791e-34	1.0564072078684e-29	-0.898214	0.018	0.294
SLC1A5.2	SLC1A5	2.82782327012643e-30	9.28515770746013e-26	-0.899826	0.014	0.261
ID2.1	ID2	1.65211966135411e-42	5.4247349080562e-38	-0.899954	0.105	0.491
UBL3	UBL3	6.38137372560621e-40	2.0953240628028e-35	-0.89996	0.041	0.373
DBF4.1	DBF4	3.22302340336454e-29	1.05827973449475e-24	-0.900264	0.014	0.254
SARS.1	SARS	5.72175299759643e-34	1.87873759676079e-29	-0.900813	0.03	0.316
PARP8.1	PARP8	1.94801255703479e-28	6.39629923102375e-24	-0.901088	0.018	0.258
PPA1.1	PPA1	1.22888632099954e-39	4.03504823500198e-35	-0.901091	0.03	0.351
MPST.2	MPST	2.28046732092282e-33	7.48791444825009e-29	-0.902795	0.02	0.295
LOC100057920.1	LOC100057920	1.25995390626341e-33	4.1370586512159e-29	-0.903692	0.002	0.265
CHCHD7	CHCHD7	3.17610830493695e-36	1.04287516192605e-31	-0.904034	0.011	0.299
ATRX.2	ATRX	1.11753747311937e-43	3.66943429298744e-39	-0.906996	0.084	0.466
RBBP4.1	RBBP4	3.65711150867525e-39	1.20081256387352e-34	-0.908715	0.03	0.348
PARP15.2	PARP15	3.52065544430175e-36	1.15600721513648e-31	-0.910203	0.032	0.335
NAA10.1	NAA10	4.28396071326158e-35	1.40663850019944e-30	-0.910619	0.016	0.297
NEDD8.1	NEDD8	1.95632273887885e-48	6.42358571310871e-44	-0.911299	0.077	0.482
FLNA.2	FLNA	5.16903296359678e-49	1.697251973597e-44	-0.913755	0.089	0.51
ENSA.2	ENSA	1.64239119114059e-44	5.39279147611013e-40	-0.914942	0.066	0.442
LSM6.1	LSM6	2.36812156406191e-38	7.77572715559729e-34	-0.91699	0.02	0.327
BCAP31.1	BCAP31	8.40146045399181e-47	2.75861954006821e-42	-0.918464	0.064	0.449
CHD6.1	CHD6	6.41909363994982e-31	2.10770939667752e-26	-0.921454	0.005	0.25
UBL5.1	UBL5	1.49030986768973e-50	4.89343245055923e-46	-0.921528	0.202	0.67
NDUFB5	NDUFB5	7.00243738163019e-38	2.29925031425827e-33	-0.923339	0.011	0.305
MRPS23	MRPS23	2.78572461949173e-39	9.14692678810109e-35	-0.924593	0.02	0.332
EIF4B	EIF4B	2.30651392423701e-46	7.57343847023222e-42	-0.925152	0.045	0.42
IRF2BP2	IRF2BP2	4.58712163257591e-49	1.5061813880563e-44	-0.926013	0.068	0.476
ESYT1	ESYT1	2.06405870708631e-33	6.77733676471791e-29	-0.928091	0.009	0.276
SNRPF.1	SNRPF	6.14385052386302e-38	2.01733331951042e-33	-0.929498	0.023	0.325
SRPK2.1	SRPK2	8.00402459532314e-32	2.62812147587435e-27	-0.930172	0.018	0.28
PSMB6.1	PSMB6	7.28122536834316e-39	2.39079034969548e-34	-0.931761	0.02	0.329
PGAM1.1	PGAM1	6.61412357903015e-37	2.17174747717455e-32	-0.93183	0.016	0.311
GDI2	GDI2	1.20645317559077e-40	3.96138900205229e-36	-0.933161	0.048	0.387
NDFIP1.2	NDFIP1	4.58901672281182e-51	1.50680364093526e-46	-0.934031	0.145	0.605
RFC1.1	RFC1	5.74724620588398e-31	1.887108291702e-26	-0.936313	0.009	0.258
NARS.1	NARS	6.99682957947994e-35	2.29740899242224e-30	-0.937543	0.011	0.288
PSMB9.2	PSMB9	6.41318624439432e-45	2.10576970334687e-40	-0.937815	0.12	0.527
MBNL1.1	MBNL1	2.07860371055933e-57	6.82509528362155e-53	-0.939148	0.148	0.636
SKIL.2	SKIL	2.91268404356947e-46	9.56379805706034e-42	-0.941379	0.205	0.642
XBP1.2	XBP1	9.5639161388229e-43	3.1403118641825e-38	-0.942432	0.061	0.424
LSM3	LSM3	6.67535629486869e-40	2.19185323942014e-35	-0.942785	0.025	0.343
COA3	COA3	1.16981679431441e-46	3.84109344413138e-42	-0.943605	0.034	0.4
MGAT2.2	MGAT2	7.30996509013633e-44	2.40022703734626e-39	-0.945059	0.045	0.405
CYFIP2.2	CYFIP2	2.64486492727277e-32	8.68441398870012e-28	-0.945202	0.018	0.283
AIMP1	AIMP1	3.91780026787764e-37	1.28640971795762e-32	-0.945836	0.016	0.31
COX5A.1	COX5A	2.69787427643374e-41	8.85847018667019e-37	-0.947209	0.023	0.348
AIP.1	AIP	5.98789505036959e-34	1.96612533978885e-29	-0.947293	0.018	0.293
SRSF2.1	SRSF2	1.77692929339118e-55	5.83454733484995e-51	-0.947505	0.125	0.591
CBX5.1	CBX5	3.40171006175416e-32	1.11695149877698e-27	-0.947529	0.009	0.265
AP2S1.1	AP2S1	1.80068277776444e-38	5.91254190078953e-34	-0.951042	0.007	0.302
DDX24.2	DDX24	1.32380167088387e-33	4.34670278634718e-29	-0.951144	0.007	0.273
CIB1	CIB1	2.56489403614659e-38	8.42182956768734e-34	-0.951239	0.027	0.335
NDUFC1.1	NDUFC1	2.87413844023897e-40	9.43723356852465e-36	-0.952697	0.016	0.329
MAN2B1.1	MAN2B1	1.41579879227763e-36	4.64877533444361e-32	-0.954287	0.025	0.323
SMC5.1	SMC5	3.29270993402235e-32	1.08116130683624e-27	-0.954729	0.007	0.262
SPCS2.1	SPCS2	4.04274726927596e-49	1.32743606586676e-44	-0.954823	0.068	0.468
PPDPF.1	PPDPF	7.76729315597829e-55	2.55039070776547e-50	-0.955071	0.32	0.798
UQCRC1.1	UQCRC1	3.59318544776215e-39	1.1798224417727e-34	-0.955505	0.016	0.323
POLR2L.1	POLR2L	3.08806162662494e-55	1.0139650351023e-50	-0.961917	0.132	0.601
SMPDL3A.2	SMPDL3A	2.72446150684543e-33	8.94576935772698e-29	-0.96278	0.018	0.289
MATK.1	MATK	3.65764708422163e-29	1.20098842010417e-24	-0.963141	0.014	0.254
GPR65.1	GPR65	3.11566490169765e-31	1.02302857047242e-26	-0.963481	0.007	0.256
CMTM7.1	CMTM7	9.41788514530201e-43	3.09236258745992e-38	-0.963554	0.068	0.431
ND4L	ND4L	3.95057249945006e-40	1.29717048019443e-35	-0.964441	0.052	0.388
RAN.1	RAN	9.7170063566791e-48	3.19057903721558e-43	-0.965156	0.052	0.439
PSMD14.1	PSMD14	1.3906780672899e-36	4.56629143394638e-32	-0.96643	0.014	0.303
RGS10.1	RGS10	1.32812677780594e-34	4.36090427492579e-30	-0.967103	0.018	0.298
SUCLG2	SUCLG2	1.80292959550888e-37	5.91991932685341e-33	-0.967645	0.007	0.296
SEC11C	SEC11C	3.65709954978129e-40	1.20080863717069e-35	-0.967981	0.011	0.32
TMEM160.1	TMEM160	8.91336465895702e-38	2.92670328576854e-33	-0.969174	0.007	0.298
GABARAPL2.1	GABARAPL2	1.29056701032637e-52	4.23757677840665e-48	-0.97	0.107	0.55
IKZF1.2	IKZF1	7.03998681976027e-35	2.31157967226828e-30	-0.970978	0.039	0.335
LOC106781059	LOC106781059	2.96190060074321e-35	9.72540062254034e-31	-0.97167	0.02	0.306
ZC3H15.1	ZC3H15	4.07186312486635e-38	1.33699625704987e-33	-0.972435	0.016	0.316
TPM4.2	TPM4	7.11049215199799e-32	2.33473009810854e-27	-0.973226	0.014	0.274
NDUFB7.1	NDUFB7	1.33269351446956e-52	4.37589915476082e-48	-0.974472	0.066	0.485
ADD3.1	ADD3	1.75198051330329e-32	5.75262801543136e-28	-0.97469	0.011	0.273
SCAPER.2	SCAPER	1.32348225502783e-36	4.34565398438389e-32	-0.975353	0.016	0.308
ZBTB7A.2	ZBTB7A	2.67607777114547e-46	8.78690136155616e-42	-0.976563	0.075	0.46
TMSB15B.2	TMSB15B	5.66358367863811e-35	1.85963770088082e-30	-0.976885	0.002	0.272
CDK2AP2.2	CDK2AP2	9.71098056984563e-42	3.18860047010881e-37	-0.978815	0.03	0.363
NDUFB8	NDUFB8	1.60435654509011e-42	5.26790471580337e-38	-0.981656	0.016	0.343
SLBP.1	SLBP	4.52879301555593e-38	1.48702918665779e-33	-0.985107	0.034	0.349
SRPK1.1	SRPK1	1.01123388530254e-33	3.32038646239088e-29	-0.986384	0.023	0.297
CAPNS1.1	CAPNS1	2.88052077444017e-56	9.45818996287429e-52	-0.987713	0.093	0.549
LOC100060996.1	LOC100060996	3.55778691220093e-36	1.16819933262117e-31	-0.987808	0.018	0.307
FAM78A.1	FAM78A	4.57479933882168e-35	1.5021353629021e-30	-0.988439	0.011	0.287
LOC111775959.2	LOC111775959	6.93724377065725e-62	2.27784399209531e-57	-0.990998	0.352	0.86
SMAD7.1	SMAD7	1.74959468542824e-36	5.74479414960364e-32	-0.991826	0.032	0.332
NDUFB10.1	NDUFB10	2.74896167966579e-46	9.02621567518261e-42	-0.99278	0.02	0.374
HNRNPAB	HNRNPAB	2.72762956604947e-43	8.95617168012344e-39	-0.993076	0.057	0.414
CLINT1.1	CLINT1	1.24341933226512e-42	4.08276737749252e-38	-0.993433	0.052	0.406
THOC2.1	THOC2	1.72045294945901e-41	5.64910725954867e-37	-0.993615	0.034	0.37
TBC1D10C.1	TBC1D10C	1.38462423124304e-29	4.54641366328653e-25	-0.994155	0.011	0.253
GARS.1	GARS	4.17759274157397e-35	1.37171257669581e-30	-0.994412	0.005	0.276
RASSF7.1	RASSF7	2.03979265589156e-32	6.69765918561994e-28	-0.994927	0.014	0.275
HSPD1.1	HSPD1	4.20215368068935e-36	1.37977716105435e-31	-0.995544	0.02	0.313
ATP8A1.2	ATP8A1	1.78983915703405e-30	5.8769368721213e-26	-0.996386	0.014	0.262
LAPTM5.2	LAPTM5	1.05834213775766e-74	3.47506640932727e-70	-0.997061	0.509	0.954
DDX46.2	DDX46	7.52919929041322e-48	2.47221258700718e-43	-0.997802	0.082	0.48
NDUFB1	NDUFB1	8.97464432217528e-45	2.94682446318625e-40	-0.999869	0.059	0.43
MAP3K1.1	MAP3K1	1.04185114527867e-42	3.42091823552252e-38	-1.0006	0.064	0.425
OPTN.2	OPTN	3.09192939992874e-40	1.0152350184666e-35	-1.0008	0.059	0.397
EIF3A	EIF3A	6.85783161775376e-45	2.25176901168945e-40	-1.00401	0.068	0.442
RDX.1	RDX	1.7150369816919e-36	5.63132392938535e-32	-1.00405	0.005	0.286
UXT	UXT	8.01649474331641e-43	2.63221604896794e-38	-1.00512	0.018	0.349
ITGB7.2	ITGB7	4.89610527183492e-33	1.607636166007e-28	-1.00767	0.039	0.32
CHRAC1.2	CHRAC1	1.8056783393808e-35	5.92894482735684e-31	-1.00892	0.007	0.283
CTSA.2	CTSA	1.30576005895421e-35	4.28746315357615e-31	-1.00899	0.016	0.304
PLEKHA2.1	PLEKHA2	8.0008132916834e-39	2.62706704432424e-34	-1.00985	0.018	0.325
MAP7D3	MAP7D3	4.62084615093811e-40	1.51725483366053e-35	-1.01137	0.023	0.343
BPTF.2	BPTF	1.16535256475612e-50	3.8264351463767e-46	-1.01319	0.102	0.526
PLP2.2	PLP2	1.46888240352405e-60	4.82307537197123e-56	-1.0158	0.184	0.688
TACC1.1	TACC1	8.18794512976069e-38	2.68851178335692e-33	-1.01743	0.016	0.315
NDUFV2	NDUFV2	5.70367600953932e-45	1.87280201773224e-40	-1.01872	0.034	0.391
PPP2R5E.2	PPP2R5E	1.14449403398669e-35	3.75794616059531e-31	-1.01998	0.023	0.311
MYDGF.1	MYDGF	2.04652199371702e-40	6.71975496636983e-36	-1.02006	0.007	0.313
LOC100051657	LOC100051657	1.54161941471231e-40	5.06190734820788e-36	-1.02011	0.066	0.417
COX6B1.1	COX6B1	4.71630540502827e-53	1.54859887974103e-48	-1.02055	0.166	0.627
SUCLG1.1	SUCLG1	1.93793297291409e-42	6.3632029165634e-38	-1.02201	0.005	0.323
BRD9.2	BRD9	1.10545141959061e-44	3.62974973622578e-40	-1.02379	0.043	0.402
TM4SF5.1	TM4SF5	8.04887434339364e-30	2.6428478906533e-25	-1.02566	0.018	0.265
DNAJC8	DNAJC8	1.11313212850072e-47	3.65496934393211e-43	-1.02658	0.032	0.401
LOC100056988.2	LOC100056988	5.60780115500298e-34	1.84132150924523e-29	-1.02668	0.014	0.285
PIP4K2A.2	PIP4K2A	2.13902239787258e-40	7.02348004341462e-36	-1.02991	0.02	0.34
VAMP8.1	VAMP8	6.1109129981279e-51	2.0065182829353e-46	-1.0302	0.07	0.484
ATP5PD.1	ATP5PD	1.44854462354174e-47	4.75629627139932e-43	-1.03291	0.03	0.397
ATP5MC1.1	ATP5MC1	5.15178672770351e-40	1.69158917204145e-35	-1.03422	0.011	0.319
SPCS3	SPCS3	1.19374740907848e-44	3.9196696177092e-40	-1.0345	0.041	0.399
ANP32B	ANP32B	9.0463561076546e-50	2.97037102794839e-45	-1.03451	0.052	0.446
MYH9.2	MYH9	1.58737640208204e-61	5.21215041623639e-57	-1.03549	0.198	0.72
ZAP70.2	ZAP70	3.42159966470665e-31	1.12348224990643e-26	-1.03616	0.005	0.252
ATP5F1D.1	ATP5F1D	5.04710342288019e-45	1.65721640890271e-40	-1.03733	0.027	0.378
COPE.1	COPE	3.16590365363367e-46	1.03952446467062e-41	-1.03982	0.039	0.403
CACYBP	CACYBP	8.7029098822191e-42	2.85760045982664e-37	-1.04184	0.02	0.345
METAP2.1	METAP2	1.76443006826914e-42	5.79350612916173e-38	-1.0461	0.014	0.339
VPS13C.1	VPS13C	3.50371738770456e-39	1.15044560425279e-34	-1.04678	0.011	0.314
SRP19.2	SRP19	3.06617418642123e-48	1.00677829411141e-43	-1.04693	0.03	0.4
SEPT1.2	37135	2.31132674276404e-31	7.58924135986572e-27	-1.05267	0.009	0.259
MINOS1.1	MINOS1	6.86952829484555e-55	2.25560961561254e-50	-1.05381	0.08	0.516
ARHGDIA.2	ARHGDIA	1.59452096515107e-50	5.23560958907355e-46	-1.06157	0.093	0.505
MAP4.2	MAP4	6.63716893476696e-47	2.17931441973073e-42	-1.06229	0.041	0.407
LOC100629965.1	LOC100629965	3.34199583710776e-56	1.09734433311433e-51	-1.06431	0.073	0.516
LDHB	LDHB	8.06181967135834e-44	2.64709848909051e-39	-1.06817	0.02	0.359
ST8SIA4.2	ST8SIA4	3.50572143081974e-34	1.15110363180966e-29	-1.06828	0.039	0.326
PIK3R1.1	PIK3R1	1.02726819904323e-38	3.37303513155844e-34	-1.06913	0.018	0.325
OSTF1.2	OSTF1	1.75097702179991e-67	5.74933305107999e-63	-1.07032	0.184	0.725
IQGAP2.2	IQGAP2	8.66519319921639e-41	2.8452161869627e-36	-1.07326	0.009	0.322
RPS6KB1.2	RPS6KB1	8.42151234752081e-40	2.76520357930846e-35	-1.07819	0.027	0.347
LBH.2	LBH	1.59589074638043e-34	5.24010726574014e-30	-1.0803	0.02	0.302
SEC61B.1	SEC61B	2.36946493491053e-48	7.78013811377873e-44	-1.08107	0.07	0.462
NAAA.2	NAAA	8.78849920188619e-37	2.88570371293933e-32	-1.08284	0.03	0.333
MISP3.1	MISP3	4.81646606025813e-38	1.58148663088576e-33	-1.08402	0.009	0.303
SARAF.2	SARAF	4.23927629199064e-58	1.39196637047513e-53	-1.08423	0.152	0.633
MRPL52	MRPL52	1.24878269590292e-51	4.10037798199724e-47	-1.08586	0.016	0.395
CD6.2	CD6	2.70754400357505e-31	8.89022073573867e-27	-1.08613	0.009	0.26
C5H1orf54.1	C5H1orf54	1.5632346505733e-30	5.13288097515743e-26	-1.08683	0.023	0.281
BAZ1B.2	BAZ1B	4.75081767940218e-42	1.5599309850317e-37	-1.08725	0.025	0.355
RBL2.2	RBL2	1.28105807562876e-40	4.20635419132703e-36	-1.08806	0.03	0.354
ATP5F1C	ATP5F1C	4.93199115715569e-49	1.61941929645207e-44	-1.08817	0.02	0.389
TXN2	TXN2	3.41282085228694e-44	1.12059972684842e-39	-1.08838	0.011	0.344
BBX.1	BBX	3.1971432708136e-41	1.04978199297164e-36	-1.08949	0.018	0.337
APOBEC3Z2E.2	APOBEC3Z2E	7.83042583363703e-43	2.57112032247472e-38	-1.09099	0.018	0.348
NDUFS6	NDUFS6	9.69500004132396e-48	3.18335326356872e-43	-1.09102	0.018	0.375
HNRNPA3.1	HNRNPA3	1.08554867475261e-58	3.5643990735502e-54	-1.09113	0.1	0.574
SNRPG.1	SNRPG	5.91671119736055e-57	1.94275212165334e-52	-1.09257	0.064	0.5
LAP3.1	LAP3	2.35104830399251e-40	7.71966710615941e-36	-1.09337	0.02	0.338
CD247.2	CD247	7.9447842125028e-33	2.6086698961753e-28	-1.09474	0.007	0.268
TGFBR2.1	TGFBR2	3.2783704916758e-41	1.07645295094175e-36	-1.09618	0.011	0.325
PEBP1.1	PEBP1	2.94726206389e-46	9.67733498678282e-42	-1.09829	0.023	0.377
CD4	CD4	4.89563131771629e-33	1.60748054317214e-28	-1.09954	0.007	0.268
AHR.2	AHR	4.39606986813029e-36	1.44344954120058e-31	-1.09981	0.005	0.285
CD8B.1	CD8B	1.2135289416052e-31	3.98462227976067e-27	-1.1025	0.002	0.251
LCORL.2	LCORL	5.86087609310162e-74	1.92441866516992e-69	-1.10276	0.393	0.917
UBXN1	UBXN1	2.19738314003771e-51	7.21510754031382e-47	-1.10337	0.066	0.47
EIF3I	EIF3I	4.4410575612967e-53	1.45822125025177e-48	-1.10342	0.027	0.421
RTRAF	RTRAF	3.72466056315826e-49	1.22299229591302e-44	-1.1037	0.018	0.383
ZNF292.2	ZNF292	1.10995521082997e-44	3.64453793476021e-40	-1.10505	0.109	0.497
PET100.1	PET100	1.39423568932653e-56	4.57797288590367e-52	-1.10762	0.059	0.495
RBM3	RBM3	8.23677866324913e-61	2.70454627407785e-56	-1.10778	0.166	0.661
LOC100052391.2	LOC100052391	7.53222403968655e-38	2.47320576343108e-33	-1.10782	0.045	0.365
MATR3.1	MATR3	1.67910129683791e-58	5.51332910816728e-54	-1.11079	0.1	0.566
MHCB3.1	MHCB3	2.78775992080618e-37	9.15360969996711e-33	-1.11541	0.05	0.365
FAM53B.2	FAM53B	4.20494683860312e-39	1.38069429445533e-34	-1.11789	0.016	0.321
BATF.2	BATF	7.31320435084679e-32	2.40129064860054e-27	-1.12137	0.014	0.271
EIF3E.1	EIF3E	5.29728981804594e-52	1.73936511175539e-47	-1.12183	0.039	0.435
HINT2.1	HINT2	1.98220862067505e-46	6.50858200598653e-42	-1.12859	0.009	0.353
DNMT1.1	DNMT1	6.77531185486002e-36	2.22467364754329e-31	-1.13034	0.002	0.278
CBX4.2	CBX4	7.01166276322615e-39	2.3022794683053e-34	-1.13299	0.018	0.325
GOLGA4.1	GOLGA4	2.30213729107018e-38	7.55906779522894e-34	-1.13303	0.023	0.33
SELENOF.2	SELENOF	2.32276167862627e-56	7.62678797176935e-52	-1.13982	0.05	0.473
SEPT6.2	38961	3.07593881869862e-46	1.00998451111969e-41	-1.14186	0.018	0.368
IFI30.2	IFI30	1.03105553412845e-29	3.38547084631077e-25	-1.14299	0.014	0.258
ELOB.2	ELOB	6.48808406131956e-64	2.13036240153428e-59	-1.14404	0.109	0.602
FKBP3	FKBP3	2.41454825647799e-46	7.92816920014547e-42	-1.1457	0.023	0.372
TAGLN2.1	TAGLN2	4.84461464441556e-75	1.59072921849385e-70	-1.1478	0.232	0.784
YWHAQ.2	YWHAQ	6.24558303087283e-48	2.05073718818709e-43	-1.1503	0.025	0.389
SMC3.2	SMC3	2.2798727940553e-45	7.48596231928056e-41	-1.15209	0.018	0.361
CCND2.2	CCND2	3.41691366990383e-43	1.12194360351292e-38	-1.15316	0.025	0.364
SSR2	SSR2	6.75041723067615e-56	2.21649949769251e-51	-1.15479	0.041	0.462
LOC100630892.1	LOC100630892	7.73389705030104e-49	2.53942509646635e-44	-1.15601	0.007	0.363
RASAL2.1	RASAL2	7.40916423623665e-37	2.43279907696831e-32	-1.15688	0.005	0.288
EIF3D	EIF3D	4.8627216425082e-56	1.59667465131757e-51	-1.16251	0.052	0.474
RASGRP1.2	RASGRP1	1.93840635664223e-34	6.36475727203478e-30	-1.16317	0.002	0.27
NDUFA1.1	NDUFA1	2.52519577211465e-52	8.29148031773844e-48	-1.16636	0.018	0.399
LTB.2	LTB	1.96440908847535e-39	6.45013724200881e-35	-1.1676	0.205	0.577
ATP5MPL	ATP5MPL	2.31577872816306e-63	7.6038594539234e-59	-1.16917	0.073	0.544
SETX.1	SETX	8.30210666203934e-62	2.72599672248062e-57	-1.16939	0.098	0.575
SSB	SSB	1.37484995929328e-50	4.5143198413395e-46	-1.17563	0.016	0.387
PNN.1	PNN	3.11176061443873e-46	1.02174659775096e-41	-1.17611	0.041	0.404
PSMB10.2	PSMB10	1.95446787906577e-58	6.41749528091246e-54	-1.17736	0.057	0.498
ERH.1	ERH	3.36435071573567e-60	1.10468455751181e-55	-1.17766	0.057	0.509
TMEM50A.1	TMEM50A	2.31940115730788e-61	7.61575370002041e-57	-1.179	0.08	0.55
CHD9.1	CHD9	2.73587747831156e-46	8.983253700036e-42	-1.18286	0.03	0.387
RPS27L.1	RPS27L	2.48861102224764e-65	8.17135429155012e-61	-1.18449	0.091	0.579
MGST3.1	MGST3	7.169831086256e-50	2.35421403717216e-45	-1.18645	0.016	0.382
ROMO1	ROMO1	2.08391301498225e-55	6.84252838469422e-51	-1.18651	0.03	0.437
PSMA7.1	PSMA7	1.63690292490917e-62	5.37477075393927e-58	-1.1867	0.109	0.586
SNRPB2	SNRPB2	1.8539306989283e-49	6.08738144993107e-45	-1.18674	0.011	0.374
TNIK.2	TNIK	1.59342130391266e-36	5.23199885139721e-32	-1.18754	0.011	0.297
NSA2	NSA2	1.46838634932687e-49	4.82144657801478e-45	-1.18811	0.02	0.392
MRPS24.2	MRPS24	7.22608637417895e-50	2.37268546096166e-45	-1.18985	0.007	0.367
ATP2A3.2	ATP2A3	6.3276499750567e-39	2.07768386930987e-34	-1.19106	0.016	0.319
TRAF3IP3.2	TRAF3IP3	4.79571511201998e-46	1.57467305703176e-41	-1.19138	0.03	0.386
NPC2.2	NPC2	2.2551733335245e-45	7.4048616406277e-41	-1.19243	0.148	0.549
ITGA4.2	ITGA4	2.19977159546799e-48	7.22295003371915e-44	-1.19507	0.05	0.43
ARHGEF3.2	ARHGEF3	2.90757312276414e-36	9.54701634859605e-32	-1.19561	0.002	0.28
SYTL3.2	SYTL3	2.35430596872627e-35	7.73036364831272e-31	-1.19897	0.009	0.288
TSC22D2.1	TSC22D2	1.31725865957384e-50	4.32521880871072e-46	-1.19972	0.055	0.453
PAFAH1B3.1	PAFAH1B3	1.19003416908771e-45	3.90747719419948e-41	-1.20042	0.016	0.357
LOC102147707.1	LOC102147707	1.05647181230079e-50	3.46892519568963e-46	-1.20177	0.007	0.374
FERMT3	FERMT3	4.4305698226902e-53	1.45477760128033e-48	-1.20295	0.027	0.419
TPI1.1	TPI1	1.13902501882021e-54	3.73998864929618e-50	-1.20343	0.036	0.443
NDUFS5	NDUFS5	3.30731670470531e-56	1.08595743998999e-51	-1.20415	0.011	0.411
TOMM5.2	TOMM5	1.03888502841346e-56	3.41117899079559e-52	-1.20719	0.02	0.431
LIME1.2	LIME1	6.7408796192601e-35	2.21336782298405e-30	-1.20766	0.009	0.282
CST3.2	CST3	1.10315877441725e-22	3.62222183579903e-18	-1.20902	0.168	0.461
SH3KBP1.2	SH3KBP1	6.19497050056665e-53	2.03411856386106e-48	-1.20991	0.041	0.442
FKBP1A.1	FKBP1A	7.22813450051927e-53	2.3733579632455e-48	-1.21163	0.05	0.454
FIS1.1	FIS1	9.9820018947607e-67	3.27759032214468e-62	-1.21464	0.082	0.569
LOC102151033.2	LOC102151033	1.91898258651201e-44	6.3009793228122e-40	-1.21543	0.011	0.344
RASAL3.2	RASAL3	2.43592139345155e-42	7.99834789539816e-38	-1.21562	0.011	0.334
TOMM20.1	TOMM20	2.42957373728272e-59	7.97750536636782e-55	-1.21573	0.061	0.507
BLOC1S1.2	BLOC1S1	4.76316652054021e-45	1.56398572701938e-40	-1.21654	0.093	0.479
ACAP1.2	ACAP1	2.2133508861753e-42	7.26753763475659e-38	-1.21983	0.041	0.38
COPS9.1	COPS9	2.07490929920741e-53	6.81296468394753e-49	-1.21986	0.011	0.393
CTBP1.2	CTBP1	3.75745325432702e-50	1.23375977605828e-45	-1.22107	0.016	0.385
SEPT11.1	40787	2.44889945295081e-46	8.04096135376399e-42	-1.22181	0.025	0.381
NDUFA11.1	NDUFA11	2.43451324360441e-60	7.99372423537509e-56	-1.22329	0.02	0.446
SATB1.2	SATB1	1.90454273283658e-32	6.25356606326893e-28	-1.22385	0.007	0.264
FLT3LG.2	FLT3LG	3.4251261545199e-46	1.12464017283661e-41	-1.22404	0.057	0.425
SEPT7.2	39326	1.10118503716978e-71	3.61574106954699e-67	-1.225	0.216	0.755
ZBP1.2	ZBP1	8.95646891419493e-46	2.94085656797591e-41	-1.2257	0.036	0.395
PABPN1.1	PABPN1	1.40078152040115e-56	4.59946612223716e-52	-1.22642	0.045	0.468
CANX.2	CANX	2.62703437225577e-51	8.62586736130182e-47	-1.2266	0.055	0.458
SMARCA2	SMARCA2	5.40409212641239e-48	1.77443364970751e-43	-1.22919	0.032	0.398
FOXP1.1	FOXP1	3.00955108273494e-54	9.88186098016018e-50	-1.22949	0.048	0.459
SUMO2.1	SUMO2	1.03820546725641e-73	3.40894765173641e-69	-1.23079	0.127	0.659
YWHAB.2	YWHAB	2.5410556797272e-78	8.34355632438426e-74	-1.23101	0.255	0.817
PSAP.2	PSAP	5.0489582038017e-23	1.65782542621829e-18	-1.23164	0.209	0.499
C25H9orf16.1	C25H9orf16	8.20598674374116e-49	2.69443574730741e-44	-1.23325	0.023	0.391
SPN.2	SPN	1.44935153188306e-43	4.75894575493801e-39	-1.23392	0.016	0.346
DHCR24	DHCR24	2.77200525179422e-45	9.10187924426633e-41	-1.23392	0.014	0.355
REX1BD.2	REX1BD	8.89503924917561e-52	2.92068613746681e-47	-1.23978	0.011	0.387
CBX3.2	CBX3	1.51521431220217e-57	4.97520619411582e-53	-1.24118	0.057	0.488
KRT10A.2	KRT10A	4.73843720506452e-53	1.55586585628293e-48	-1.24375	0.048	0.446
TBCA.1	TBCA	1.90443722211591e-58	6.2532196188176e-54	-1.24477	0.036	0.459
CNBP.1	CNBP	7.9673583882456e-71	2.61608212678044e-66	-1.24735	0.145	0.666
GPX4.1	GPX4	8.97435421409943e-53	2.94672920619955e-48	-1.2525	0.055	0.461
LOC100056182.2	LOC100056182	1.56846260286812e-36	5.15004695651748e-32	-1.25535	0.007	0.29
FNBP1.1	FNBP1	5.39314252018387e-58	1.77083834650237e-53	-1.25773	0.064	0.498
TIFA.1	TIFA	1.00194401322528e-48	3.2898831674252e-44	-1.2629	0.023	0.389
PARK7.1	PARK7	5.16970921149669e-59	1.69747401959494e-54	-1.2634	0.02	0.439
MPC2.1	MPC2	2.00942658573041e-57	6.59795219424581e-53	-1.26465	0.025	0.439
CCDC107.2	CCDC107	6.09146827831582e-55	2.000133609185e-50	-1.26756	0.011	0.403
ARRB2.1	ARRB2	1.14766104189992e-53	3.76834503107839e-49	-1.27303	0.018	0.408
SSR3.1	SSR3	3.36878018091669e-67	1.106138972404e-62	-1.27899	0.05	0.53
ATP5MF.1	ATP5MF	8.45214028788431e-61	2.77526026352681e-56	-1.28095	0.034	0.467
HSP90B1.2	HSP90B1	3.3009083182582e-56	1.08385324630008e-51	-1.28109	0.091	0.529
HMGN1.1	HMGN1	2.29315041303379e-39	7.52955938119644e-35	-1.28133	0.014	0.32
SMCHD1.2	SMCHD1	1.97706410821348e-46	6.49168999931896e-42	-1.2841	0.032	0.389
C7H11orf58.2	C7H11orf58	1.49118690680698e-68	4.89631220850072e-64	-1.28512	0.061	0.555
CTSB.2	CTSB	3.08408793270844e-36	1.01266027270482e-31	-1.28542	0.052	0.364
SHMT2.2	SHMT2	3.76766173952854e-43	1.23711173217419e-38	-1.28629	0.005	0.325
CST7.2	CST7	2.51311593150068e-39	8.25181616108248e-35	-1.28816	0.007	0.306
SNRPD3.1	SNRPD3	6.24871968567633e-69	2.05176710879182e-64	-1.28835	0.055	0.542
STAMBPL1.2	STAMBPL1	5.22435060364377e-40	1.71541552070643e-35	-1.29401	0.005	0.306
CXCR3.2	CXCR3	2.05464619566483e-39	6.74643078346546e-35	-1.30551	0.011	0.313
SLFN5.2	SLFN5	1.03297054798582e-43	3.39175879431142e-39	-1.31248	0.023	0.357
ENOPH1.2	ENOPH1	5.36216399044426e-53	1.76066654626237e-48	-1.3126	0.007	0.382
BANF1.1	BANF1	4.69555714446992e-67	1.5417861883867e-62	-1.31324	0.055	0.529
PTPN18.1	PTPN18	2.67107845962584e-76	8.77048612218144e-72	-1.31579	0.148	0.699
SQLE.2	SQLE	3.89321827800108e-60	1.27833822158165e-55	-1.31704	0.052	0.496
SNRPB.1	SNRPB	4.0939247712426e-58	1.34424019863751e-53	-1.31789	0.016	0.426
PRKX.1	PRKX	3.69614815984653e-52	1.21363024828561e-47	-1.31913	0.007	0.381
COX5B.1	COX5B	4.68682822982776e-67	1.53892004926394e-62	-1.33187	0.091	0.582
RBX1.1	RBX1	4.71872877855062e-64	1.5493945944371e-59	-1.33202	0.066	0.53
NPDC1.2	NPDC1	2.22880438828272e-46	7.31827920892631e-42	-1.33457	0.005	0.346
LOC100630758.1	LOC100630758	1.57258896775029e-65	5.16359587560806e-61	-1.33591	0.048	0.511
SLC4A7.2	SLC4A7	2.54543506047526e-46	8.35793602107051e-42	-1.33615	0.023	0.372
LOC102149966.1	LOC102149966	2.43162280943896e-63	7.98423349479282e-59	-1.33927	0.036	0.483
ATP5IF1	ATP5IF1	2.41436110282979e-63	7.92755468114161e-59	-1.34054	0.018	0.454
TMEM258.1	TMEM258	1.06598469535386e-69	3.5001607471944e-65	-1.35348	0.041	0.52
INPP4B.2	INPP4B	8.7255993772882e-42	2.86505055553258e-37	-1.36266	0.002	0.314
NFATC2.2	NFATC2	5.81120330750403e-43	1.90810860601895e-38	-1.36378	0.011	0.333
CAP1.1	CAP1	7.43102096849869e-78	2.43997573500654e-73	-1.36491	0.152	0.698
NDUFA3	NDUFA3	2.68444368671581e-61	8.81437084533137e-57	-1.36573	0.011	0.437
APBB1IP.1	APBB1IP	4.72703440385931e-64	1.5521217465072e-59	-1.36987	0.059	0.52
ANXA6.2	ANXA6	7.25020713724008e-55	2.38060551351278e-50	-1.37168	0.025	0.423
DBI.2	DBI	1.02898323479638e-45	3.3786664514539e-41	-1.37179	0.027	0.379
PSME1.1	PSME1	7.31555348046554e-79	2.40206198531086e-74	-1.37452	0.177	0.728
LOC100630846.1	LOC100630846	2.68035942441224e-63	8.80096017005761e-59	-1.37507	0.023	0.465
GIMAP6.1	GIMAP6	7.58921464419548e-72	2.49191862842159e-67	-1.37642	0.052	0.555
DYNLL1.2	DYNLL1	8.19376499581069e-76	2.69042273637444e-71	-1.38003	0.066	0.586
ATP5MD.1	ATP5MD	3.44962493597959e-76	1.1326843477289e-71	-1.38176	0.07	0.594
CAST.1	CAST	1.9420216522732e-82	6.37662809523904e-78	-1.38237	0.132	0.701
IL27RA.1	IL27RA	4.7617753369845e-60	1.56352893189886e-55	-1.38654	0.023	0.447
ANXA2.2	ANXA2	4.96838568757347e-68	1.63136944051475e-63	-1.38975	0.166	0.67
SET.1	SET	4.42269790797445e-81	1.45219285808341e-76	-1.39042	0.125	0.685
ARL4C.2	ARL4C	1.81797892169482e-53	5.96933378938493e-49	-1.39127	0.089	0.507
ATP5PF.2	ATP5PF	4.61329836010556e-68	1.51477651654066e-63	-1.39286	0.043	0.517
SOD1	SOD1	2.88292291047395e-60	9.46607737654121e-56	-1.39408	0.03	0.454
TNFSF13B.2	TNFSF13B	2.14028900844934e-46	7.02763895924342e-42	-1.39475	0.005	0.344
EPSTI1.1	EPSTI1	3.34358396198902e-64	1.09786579391909e-59	-1.39491	0.052	0.511
NDUFA13.1	NDUFA13	7.51740107459826e-66	2.46833864284434e-61	-1.40104	0.025	0.473
LGALS3BP.1	LGALS3BP	1.11256915413721e-57	3.65312081760954e-53	-1.4035	0.025	0.437
ATP5PO.1	ATP5PO	8.88027154975784e-71	2.91583716336299e-66	-1.40533	0.036	0.517
CD96.2	CD96	9.01990040073512e-48	2.96168429658138e-43	-1.40835	0.009	0.36
ZMYND11.2	ZMYND11	3.08999487447932e-58	1.01459981703529e-53	-1.4085	0.018	0.429
PTMS.1	PTMS	3.76565691264918e-84	1.23645344726836e-79	-1.4108	0.236	0.806
CXCR6.2	CXCR6	7.59972019853116e-39	2.49536812718771e-34	-1.41311	0.007	0.302
IDH2.1	IDH2	6.11834533980872e-61	2.00895869232619e-56	-1.41451	0.025	0.451
LOC100064785.1	LOC100064785	1.60486963511198e-65	5.2695894468902e-61	-1.41562	0.023	0.472
FYN.2	FYN	7.24458875974131e-49	2.37876071926106e-44	-1.41727	0.014	0.371
LEPROTL1.2	LEPROTL1	3.56900167084221e-74	1.17188169862104e-69	-1.41754	0.075	0.593
F2R.2	F2R	2.00442056085068e-41	6.58151491155322e-37	-1.41847	0.007	0.319
EEF1D.1	EEF1D	2.5600218187432e-76	8.40583164184329e-72	-1.42707	0.061	0.586
AAK1.2	AAK1	1.02731194891261e-66	3.37317878425456e-62	-1.4356	0.066	0.543
NUDC.2	NUDC	3.7901716851228e-65	1.24450287281007e-60	-1.43689	0.02	0.466
FXYD5.1	FXYD5	3.01397162426275e-73	9.89637582826674e-69	-1.4387	0.059	0.566
ARGLU1.1	ARGLU1	8.09818815799244e-77	2.65904008167682e-72	-1.4399	0.08	0.615
CD37.1	CD37	2.23462257957423e-73	7.33738324003197e-69	-1.44205	0.059	0.565
SNRPD2	SNRPD2	6.59196200618427e-68	2.16447072473061e-63	-1.45045	0.016	0.471
NUCKS1.1	NUCKS1	9.14971155704739e-86	3.00430778975651e-81	-1.45069	0.134	0.703
LOC100061035.2	LOC100061035	4.43014952560396e-57	1.45463959673206e-52	-1.45247	0.023	0.428
SYNE1.2	SYNE1	2.42598680748594e-52	7.96572768238009e-48	-1.45326	0.018	0.401
TUBB.1	TUBB	4.50919048991598e-64	1.48059269736391e-59	-1.45375	0.032	0.48
APRT.1	APRT	3.17921263607321e-64	1.04389446905464e-59	-1.45668	0.043	0.494
GPX1.1	GPX1	3.03953776685009e-66	9.98032225745228e-62	-1.4582	0.023	0.477
LOC100059091.1	LOC100059091	1.66090878433477e-69	5.45359399336322e-65	-1.46065	0.118	0.623
BCL11B.2	BCL11B	1.58208698863049e-43	5.1947826271682e-39	-1.46278	0.005	0.327
ATP5F1B.1	ATP5F1B	4.23424053864718e-67	1.3903128808648e-62	-1.46967	0.016	0.471
ITGAL.1	ITGAL	3.02577873571615e-63	9.93514447872396e-59	-1.47227	0.016	0.453
PSMB8.2	PSMB8	2.23579126882639e-85	7.34122063119146e-81	-1.47511	0.145	0.717
TCOF1.1	TCOF1	1.22630318556198e-56	4.02656650979277e-52	-1.48766	0.005	0.399
LOC100054448.1	LOC100054448	9.69304296451573e-75	3.18271065739874e-70	-1.49187	0.061	0.573
NCR3.2	NCR3	7.09496653380938e-46	2.32963226137631e-41	-1.49707	0.007	0.343
LOC100051878.1	LOC100051878	8.28466126975345e-72	2.72026852792355e-67	-1.50134	0.027	0.511
PDCD4.1	PDCD4	2.35616014240169e-63	7.73645182757597e-59	-1.50175	0.032	0.473
DYNLRB1.1	DYNLRB1	4.01534040188274e-80	1.3184370209582e-75	-1.50275	0.08	0.618
DDX21.1	DDX21	3.79077174462071e-63	1.24469990234621e-58	-1.51025	0.02	0.456
SNRPE.1	SNRPE	1.29716013563628e-79	4.25922530536174e-75	-1.51577	0.05	0.575
ITGAE.2	ITGAE	2.0592576035496e-46	6.76157234125511e-42	-1.51639	0.011	0.355
PFDN5.2	PFDN5	3.95800591498143e-84	1.29961124218415e-79	-1.51955	0.073	0.631
GPR25.2	GPR25	3.17244192758759e-36	1.04167130692339e-31	-1.52403	0.011	0.293
SERBP1.1	SERBP1	3.17852267217464e-82	1.04366791940854e-77	-1.53018	0.08	0.627
CD7.2	CD7	8.89368137944942e-30	2.92024028094222e-25	-1.53131	0.02	0.265
RORA.2	RORA	6.12878431914668e-43	2.01238633119181e-38	-1.53267	0.009	0.33
RUNX3.2	RUNX3	3.26207218774658e-48	1.07110140284659e-43	-1.53633	0.016	0.367
NOP53.2	NOP53	3.39588071325944e-69	1.11503743219874e-64	-1.53706	0.023	0.485
HNRNPA1.1	HNRNPA1	1.11500399251347e-76	3.66111560941799e-72	-1.53888	0.05	0.563
SSR4.1	SSR4	5.34374034996853e-73	1.75461714391217e-68	-1.53948	0.041	0.532
ST3GAL6.2	ST3GAL6	3.90506001067295e-60	1.28222645450446e-55	-1.53993	0.018	0.438
LOC102147555.2	LOC102147555	9.24232086470046e-61	3.0347160559244e-56	-1.54855	0.052	0.496
SSBP4.1	SSBP4	2.55864770137752e-73	8.40131972747309e-69	-1.55501	0.023	0.506
FAU.2	FAU	1.76958075444528e-152	5.81041840722109e-148	-1.55555	0.605	0.979
DYNC1I2.1	DYNC1I2	3.35029830036769e-71	1.10007044692573e-66	-1.55584	0.014	0.485
LAT.2	LAT	2.22091887284283e-55	7.29238711897942e-51	-1.55917	0.025	0.421
ATP5F1A.1	ATP5F1A	2.65924625870642e-77	8.73163509046254e-73	-1.55988	0.045	0.555
IKZF3.2	IKZF3	8.49409335373835e-51	2.78903555269999e-46	-1.56165	0.009	0.375
CCT2.1	CCT2	2.53551955468046e-73	8.3253784577933e-69	-1.5697	0.032	0.517
LOC100053687.2	LOC100053687	2.23498466435111e-45	7.33857214539686e-41	-1.57	0.014	0.354
ABRACL.1	ABRACL	6.50875801888607e-73	2.13715069550124e-68	-1.57165	0.048	0.545
DQA.1.1	DQA.1	8.98751726671886e-53	2.95105129452714e-48	-1.57435	0.02	0.403
C3H4orf48.2	C3H4orf48	6.11808978230383e-58	2.00887478001946e-53	-1.58086	0.005	0.404
FYB1.2	FYB1	6.64027178860448e-81	2.18033324178828e-76	-1.58124	0.084	0.632
IL2RB.2	IL2RB	2.89655312812273e-52	9.51083219619098e-48	-1.58299	0.009	0.381
LOC100146250.1	LOC100146250	7.04843799550453e-64	2.31435461582391e-59	-1.58503	0.02	0.458
CD5.2	CD5	1.54799973263124e-48	5.08285712209468e-44	-1.58572	0.009	0.361
LOC100147519.1	LOC100147519	2.76840927759609e-81	9.09007186298675e-77	-1.58753	0.041	0.565
GAPDH.1	GAPDH	1.54567641633347e-105	5.07522851303096e-101	-1.59205	0.252	0.86
SKAP1.2	SKAP1	1.91310709670972e-56	6.28168715204637e-52	-1.59658	0.016	0.413
LOC100630549.1	LOC100630549	3.74150742155216e-80	1.22852396186665e-75	-1.5989	0.03	0.544
AES.2	AES	3.42888550448873e-58	1.12587455539887e-53	-1.60206	0.005	0.407
ACP5.2	ACP5	4.62371764310594e-64	1.51819768811384e-59	-1.60563	0.011	0.444
LOC111767815.1	LOC111767815	1.13351061133572e-88	3.72188209232084e-84	-1.6078	0.055	0.618
MACF1.1	MACF1	1.05512811496921e-67	3.46451316550141e-63	-1.60996	0.045	0.513
CALR.1	CALR	8.6726251776462e-75	2.84765647708013e-70	-1.61184	0.075	0.58
CYTB.1	CYTB	1.23311786052535e-122	4.04894249503499e-118	-1.61355	0.5	0.959
SPCS1.1	SPCS1	6.68789915051054e-85	2.19597168607014e-80	-1.6152	0.041	0.58
COX2.1	COX2	3.73316049593377e-131	1.22578324883985e-126	-1.6155	0.634	0.978
CD69.2	CD69	1.91160190968755e-39	6.27674487045906e-35	-1.62469	0.011	0.314
ATP5MC2	ATP5MC2	3.95114416295003e-78	1.29735818590464e-73	-1.62759	0.009	0.506
ND6.1	ND6	1.08167065104821e-62	3.55166558271679e-58	-1.63372	0.023	0.455
LOC100057107.2	LOC100057107	1.31512261263521e-75	4.31820509858773e-71	-1.63555	0.036	0.536
YBX1.2	YBX1	1.85677210870766e-89	6.09671121894161e-85	-1.63561	0.132	0.709
BOD1L1.2	BOD1L1	4.14270630779227e-66	1.36025761616359e-61	-1.63739	0.023	0.47
COX4I1.1	COX4I1	7.98813204805164e-102	2.62290315797776e-97	-1.67821	0.116	0.732
NPM1.1	NPM1	7.49220198973269e-82	2.46006452332873e-77	-1.67875	0.025	0.545
LAG3.2	LAG3	3.98747741116073e-52	1.30928820795463e-47	-1.68003	0.02	0.397
DEK.2	DEK	5.74414716388029e-92	1.88609072126009e-87	-1.68618	0.089	0.672
SELENOW.2	SELENOW	1.415155678384e-83	4.64666366997387e-79	-1.68819	0.041	0.576
LOC111775205.2	LOC111775205	7.29561414509613e-59	2.39551490454231e-54	-1.69156	0.032	0.45
ATP5MC3.2	ATP5MC3	2.18610390084704e-87	7.17807215843125e-83	-1.70128	0.036	0.585
ATP5ME.1	ATP5ME	2.51804043020865e-93	8.26798575259011e-89	-1.70338	0.05	0.631
AKAP9.2	AKAP9	2.84651249909587e-68	9.34652379078128e-64	-1.70439	0.023	0.48
SH2D1A.2	SH2D1A	8.72604482174842e-47	2.86519681722109e-42	-1.70765	0.016	0.362
EVL.1	EVL	1.78964564157725e-72	5.87630146411889e-68	-1.70898	0.007	0.476
CD8A.2	CD8A	2.01902937579979e-43	6.62948295543861e-39	-1.71258	0.016	0.343
PTMA.2	PTMA	1.87356735522011e-124	6.15185841086524e-120	-1.71282	0.252	0.903
RPL36AL.1	RPL36AL	3.90951240443450e-90	1.28368839799607e-85	-1.71726	0.057	0.618
BST2.1	BST2	2.95498024557206e-79	9.70267763633587e-75	-1.72641	0.055	0.575
ENO1.1	ENO1	3.24108540779079e-76	1.06421039364811e-71	-1.72829	0.025	0.521
ACTG1.1	ACTG1	4.57268963577455e-96	1.50144264190657e-91	-1.73466	0.27	0.826
SEC61G.1	SEC61G	7.38215532725873e-94	2.4239307017054e-89	-1.7383	0.052	0.634
ATM.2	ATM	1.64970568819155e-73	5.41680862717697e-69	-1.74983	0.018	0.502
PSIP1.2	PSIP1	1.30286484417299e-83	4.27795671584201e-79	-1.75666	0.043	0.574
EMP3.1	EMP3	1.92176855061639e-112	6.31012703594891e-108	-1.75825	0.093	0.747
PFN1.2	PFN1	1.96434657820481e-126	6.44993198953549e-122	-1.76008	0.305	0.915
ND1.1	ND1	4.40647522675747e-134	1.44686614070582e-129	-1.76159	0.502	0.969
UBD.2	UBD	3.11405992337633e-57	1.02250157584062e-52	-1.76585	0.014	0.415
LSP1	LSP1	1.0877806241257e-96	3.57172767931672e-92	-1.76788	0.091	0.685
ZBTB38.2	ZBTB38	5.30013867298092e-72	1.74030053327329e-67	-1.7742	0.027	0.502
SH3BGRL3.2	SH3BGRL3	7.95429783177772e-116	2.61179369306421e-111	-1.77987	0.23	0.866
PRF1.2	PRF1	1.44340765547512e-50	4.73942903675255e-46	-1.78275	0.014	0.382
LOC100056464.1	LOC100056464	1.1870244700739e-112	3.89759484748765e-108	-1.78523	0.127	0.788
PRDX1.2	PRDX1	2.43232828764045e-72	7.9865499324674e-68	-1.78691	0.061	0.559
SEPT9.2	40057	1.02546712367285e-88	3.36712130057979e-84	-1.78904	0.027	0.576
LOC100071401.2	LOC100071401	2.08619408808487e-89	6.85001828822668e-85	-1.78998	0.075	0.646
LOC102148185.1	LOC102148185	9.29058012767787e-59	3.05056198492303e-54	-1.79615	0.011	0.42
NKG7.2	NKG7	2.53250917583475e-47	8.31549387885339e-43	-1.79648	0.02	0.371
RBPJ.2	RBPJ	3.94753307416132e-85	1.29617248490087e-80	-1.79937	0.066	0.614
[truncated: 167 more rows]

## Sheet: T cells
ID	gene	p_val	p_val_adj	avg_log2FC	pct.1	pct.2
[truncated: 1,586 more rows]
