# Supplementary material for: Single-cell gene expression analysis of cryopreserved equine bronchoalveolar cells
Source: Front Immunol. 2022 Aug 23;13:929922. doi: 10.3389/fimmu.2022.929922 (PMC9467276; doi:10.3389/fimmu.2022.929922)
Supplement: Supplementary file 1 [file DataSheet_1.zip › Supplementary Material/Supplementary Table 4.XLSX]

## Sheet: moma_0
ID	gene	p_val	p_val_adj	avg_log2FC	pct.1	pct.2
OLFM4	OLFM4	6.6430005326331e-24	2.18122922489008e-19	1.86808	0.568	0.147
FABP5	FABP5	1.30503708634822e-36	4.28508927302437e-32	1.52297	1	0.924
EQMHCC1	EQMHCC1	5.08135263543274e-48	1.66846213784434e-43	1.28318	0.973	0.297
GPD1	GPD1	1.20774034686029e-34	3.96561542891578e-30	1.19853	0.919	0.399
LOC100050560	LOC100050560	9.27951013419064e-10	3.0469271525615e-05	1.17745	0.392	0.163
LOC102148710	LOC102148710	1.96992825878967e-35	6.46825943773587e-31	1.15409	1	0.848
RGCC	RGCC	3.42031093947492e-34	1.12305909697659e-29	1.10857	1	0.808
ANXA2	ANXA2	3.80817749541445e-41	1.25041508061933e-36	1.07653	1	0.953
TMSB10	TMSB10	3.74820264356793e-34	1.23072233801553e-29	1.05575	1	0.948
GFRA4	GFRA4	1.23813319302622e-29	4.06541033930161e-25	0.984001	0.919	0.478
LOC100056049	LOC100056049	9.79128633994602e-34	3.21496886972128e-29	0.976449	0.966	0.787
TPPP3	TPPP3	1.05614550664327e-25	3.46785377106318e-21	0.964804	0.649	0.171
PDLIM1	PDLIM1	1.05064365674457e-30	3.44978844692079e-26	0.95932	0.932	0.598
PTGR1	PTGR1	1.8408904204725e-30	6.04456369562144e-26	0.94136	0.899	0.459
S100A9	S100A9	7.41532737842126e-08	0.00243482274470462	0.930255	0.385	0.168
MYO1D	MYO1D	5.84888434575883e-27	1.92048117492991e-22	0.920191	0.905	0.475
CXCL14	CXCL14	8.98750241902621e-24	2.95104641928726e-19	0.91116	0.986	0.675
C4BPB	C4BPB	1.86428910248433e-22	6.1213932680073e-18	0.889414	0.878	0.496
LMNA	LMNA	1.27341581924674e-22	4.18126084249668e-18	0.860848	0.993	0.706
S100A8	S100A8	4.17393568133499e-07	0.0137051178096634	0.853761	0.297	0.113
LOC102148763	LOC102148763	9.65777882254531e-20	3.17113167638275e-15	0.845714	0.993	0.588
GPX1	GPX1	3.17852025814606e-29	1.04366712676226e-24	0.842591	0.993	0.808
NAAA	NAAA	1.83426072935725e-19	6.02279510484452e-15	0.80766	0.959	0.832
KLHL25	KLHL25	2.8080790988242e-26	9.22032772098926e-22	0.798337	0.919	0.449
ASS1	ASS1	8.00158831097319e-25	2.62732152190805e-20	0.787701	0.885	0.486
LST1	LST1	2.02058321903248e-23	6.63458499969314e-19	0.785798	0.986	0.751
RNASE1	RNASE1	2.57769973008092e-18	8.46387706372069e-14	0.775985	0.804	0.407
LOC100054251	LOC100054251	1.48093846975142e-25	4.86266146542879e-21	0.754047	0.98	0.745
SULT1C4	SULT1C4	1.51251368025808e-19	4.96633866912741e-15	0.742117	0.973	0.69
RPL35A	RPL35A	2.1054279272607e-18	6.91317259916051e-14	0.739955	0.993	0.948
APOE	APOE	1.23961135531012e-11	4.07026388516079e-07	0.73898	0.939	0.764
PLAC9	PLAC9	2.1332172092557e-40	7.0044187065911e-36	0.726531	0.52	0.034
STMN1	STMN1	1.15333226128092e-28	3.78696647991589e-24	0.722017	0.851	0.289
SELENOP	SELENOP	1.27912756170418e-13	4.20001534885568e-09	0.720828	0.953	0.706
TAGLN2	TAGLN2	5.44235684385018e-22	1.78699786967821e-17	0.719915	1	0.906
LIMA1	LIMA1	5.00889545284772e-21	1.64467082194255e-16	0.718418	0.892	0.507
GPCPD1	GPCPD1	1.44635987113469e-16	4.74912263687074e-12	0.717977	0.966	0.711
BSG	BSG	3.19962532375109e-19	1.05059697505367e-14	0.706951	1	0.858
LOC100051370	LOC100051370	1.5460877130459e-19	5.07657900578621e-15	0.704851	0.993	0.945
LOC102148672	LOC102148672	1.64073443364166e-16	5.38735151286238e-12	0.695712	0.845	0.449
IDH2	IDH2	3.47665306182972e-21	1.14155903285179e-16	0.680496	0.98	0.845
PPARG	PPARG	2.03674236564485e-20	6.68764355759486e-16	0.678191	0.959	0.701
MAT2B	MAT2B	4.31130407345876e-15	1.41561669252018e-10	0.675496	0.932	0.803
ANXA1	ANXA1	1.48729189472229e-21	4.88352293632063e-17	0.674093	0.986	0.921
40787	40787	5.13484949584316e-23	1.6860278319601e-18	0.673209	0.966	0.698
ATP10A	ATP10A	8.63010953333072e-20	2.83369646526914e-15	0.670729	0.905	0.507
UCP2	UCP2	2.6901866653362e-22	8.8332279156314e-18	0.666404	1	0.94
MPC2	MPC2	4.16382250556653e-20	1.36719111970277e-15	0.654538	0.892	0.654
LOC100064221	LOC100064221	1.01680390796073e-16	3.33867563178904e-12	0.640924	0.973	0.612
EQMHCB2	EQMHCB2	2.1721166667541e-31	7.13214507528707e-27	0.634779	1	0.997
NME2	NME2	4.3487170214616e-25	1.42790123399692e-20	0.627323	1	0.937
S100A10	S100A10	1.81097359942409e-21	5.94633181370899e-17	0.6228	1	0.932
KLF5	KLF5	2.6354646576812e-20	8.65354820349622e-16	0.621244	0.885	0.483
BLOC1S1	BLOC1S1	3.81915406414068e-19	1.25401923696059e-14	0.617207	1	0.958
OAT	OAT	9.97742179773762e-17	3.27608644728715e-12	0.613903	0.885	0.638
CD164	CD164	5.2580851333654e-17	1.72649225354053e-12	0.608055	0.993	0.811
HEBP1	HEBP1	6.83134212763161e-18	2.24307118760784e-13	0.59441	0.973	0.74
LOC100630139	LOC100630139	1.55613864660103e-12	5.10958124611448e-08	0.583665	0.777	0.436
GMFG	GMFG	5.40531718704393e-19	1.77483589836588e-14	0.581304	1	0.942
HSD17B11	HSD17B11	5.24134317520352e-17	1.72099503157808e-12	0.577626	0.939	0.78
COLEC12	COLEC12	2.01590831387526e-16	6.6192349486094e-12	0.577254	0.993	0.714
LOC100052888	LOC100052888	4.35615579878145e-17	1.43034375652989e-12	0.570689	0.993	0.764
PPA1	PPA1	3.94374657974258e-12	1.29492918945848e-07	0.566358	0.892	0.688
ADD3	ADD3	1.96179064331509e-16	6.4415395773251e-12	0.565981	0.953	0.614
SPARC	SPARC	6.28179253564263e-15	2.06262657907826e-10	0.562376	0.946	0.625
CDC42EP3	CDC42EP3	1.24061022940133e-14	4.07354368823927e-10	0.560705	0.959	0.656
ITGB4	ITGB4	4.3974244909436e-28	1.44389433160133e-23	0.560507	0.628	0.163
MSR1	MSR1	7.657653310139e-12	2.51439046438414e-07	0.559476	0.986	0.685
LRP1	LRP1	8.01502498505631e-14	2.63173345384324e-09	0.552544	0.993	0.801
CAVIN1	CAVIN1	1.93531154640872e-16	6.35459546263303e-12	0.549533	0.872	0.412
SLC11A1	SLC11A1	1.9030954844629e-15	6.24881402323395e-11	0.54476	0.966	0.635
DHCR24	DHCR24	5.60542224994272e-12	1.84054039576869e-07	0.544466	0.899	0.596
LOC111767504	LOC111767504	5.58932643188096e-28	1.83525533390811e-23	0.543315	0.608	0.134
FLNA	FLNA	9.25649318874462e-11	3.0393695385243e-06	0.543154	0.966	0.798
VIM	VIM	2.46952249694445e-18	8.10867711871712e-14	0.535466	1	0.992
MGST3	MGST3	5.03256646128845e-16	1.65244319756406e-11	0.532777	0.946	0.696
CRIP1	CRIP1	2.67508203009336e-12	8.78363184581154e-08	0.532625	0.993	0.911
ALDOA	ALDOA	9.39854213164498e-19	3.08601130892563e-14	0.528745	0.993	0.953
PRELID1	PRELID1	1.91603418037044e-15	6.29129823124633e-11	0.526149	0.959	0.877
LIPA	LIPA	7.20506328334979e-15	2.3657825290879e-10	0.525321	0.932	0.719
DHRS7	DHRS7	9.35397367167324e-18	3.07137725509391e-13	0.522085	0.676	0.299
TKT	TKT	5.9067229605452e-14	1.93947248409502e-09	0.520909	1	0.885
DBI	DBI	3.87395854968883e-14	1.27201428979033e-09	0.520197	0.98	0.879
LOC100051657	LOC100051657	5.35328481165092e-13	1.75775106790558e-08	0.519744	0.926	0.772
AHNAK	AHNAK	6.26303550518383e-10	2.05646770812711e-05	0.518255	1	0.916
CTSS	CTSS	2.02011297798725e-16	6.63304096322113e-12	0.516823	1	0.971
CTSZ	CTSZ	2.98475028605463e-17	9.80042756426039e-13	0.516304	1	0.961
LOC100053249	LOC100053249	1.97765854781171e-13	6.49364184173974e-09	0.514807	0.973	0.869
BHLHE41	BHLHE41	1.69610722709058e-11	5.56916808015191e-07	0.510232	0.993	0.756
CLEC12A	CLEC12A	2.4945640855146e-12	8.19090117478719e-08	0.50987	0.966	0.735
MARC1	MARC1	3.55078003409657e-13	1.16589862419561e-08	0.508874	0.98	0.714
GPX4	GPX4	5.32901059493934e-12	1.74978062884833e-07	0.505094	0.966	0.837
HSD11B1	HSD11B1	5.10125330951218e-12	1.67499652417832e-07	0.504384	0.98	0.772
SMPDL3A	SMPDL3A	5.75986693806155e-12	1.89125230911251e-07	0.501785	0.966	0.806
MAMDC2	MAMDC2	8.35279481587168e-14	2.74264017779147e-09	0.501644	0.858	0.564
LOC100630892	LOC100630892	1.39859699647014e-14	4.5922932379097e-10	0.494533	0.932	0.772
PNPLA2	PNPLA2	3.41172163873503e-14	1.12023880007865e-09	0.492445	0.98	0.827
ABRACL	ABRACL	1.62251188172612e-13	5.32751776364773e-09	0.486537	0.973	0.885
DERA	DERA	2.16485112134519e-16	7.10828865693692e-12	0.485312	0.98	0.85
NOVA1	NOVA1	1.40510467414781e-17	4.61366119756434e-13	0.485104	0.642	0.26
ACTB	ACTB	7.812612328807e-18	2.56527125816378e-13	0.484236	1	0.997
TMSB4X	TMSB4X	5.70401998904014e-20	1.87291496340133e-15	0.482086	1	1
TPR	TPR	1.03523616012521e-09	3.39919793177113e-05	0.482073	0.959	0.806
SERPINB1	SERPINB1	5.23963409246799e-12	1.72043385426186e-07	0.480231	0.986	0.9
MHCB3	MHCB3	1.63477261734288e-11	5.36777588904534e-07	0.480091	0.98	0.69
CSF2RB	CSF2RB	6.03951328834502e-12	1.98307418822809e-07	0.474349	0.899	0.646
PEX11A	PEX11A	8.47910530089171e-15	2.78411422554779e-10	0.474124	0.797	0.428
CALM1	CALM1	3.50499756457519e-15	1.15086595032827e-10	0.473279	1	0.961
LOC100050506	LOC100050506	1.13672862104399e-14	3.73244842719794e-10	0.471133	0.986	0.887
CEBPB	CEBPB	1.65638621060283e-12	5.4387441225144e-08	0.470665	1	0.955
BACE2	BACE2	4.58481982317517e-15	1.50542558893957e-10	0.469708	0.858	0.462
PRRT4	PRRT4	7.34752838361108e-15	2.4125609447587e-10	0.466252	0.858	0.428
POLR2L	POLR2L	3.53162311516769e-15	1.15960844986531e-10	0.462063	0.993	0.913
TSTD3	TSTD3	1.0844788277796e-12	3.56088623101431e-08	0.454357	0.959	0.761
AXL	AXL	6.81822750744051e-13	2.23876500206809e-08	0.454328	0.959	0.612
PFN1	PFN1	1.46980244662529e-15	4.82609633349413e-11	0.451872	1	0.971
C1QA	C1QA	6.08104450885424e-08	0.00199671096448229	0.450951	1	0.793
CD163	CD163	6.0932100151091e-08	0.00200070550846107	0.449101	1	0.801
COX3	COX3	2.42804100178591e-12	7.97247262936402e-08	0.448856	1	0.979
GLUL	GLUL	1.9334205881471e-12	6.34838650118101e-08	0.445824	0.966	0.714
SVIL	SVIL	5.04427383967668e-16	1.65628731525784e-11	0.441878	0.878	0.533
ANXA5	ANXA5	4.19667516417719e-14	1.37797829015758e-09	0.438749	0.98	0.924
AGA	AGA	2.27856491657629e-09	7.48166790357824e-05	0.437093	0.818	0.591
ALDH3B1	ALDH3B1	3.32819675951957e-11	1.09281340598825e-06	0.436943	0.932	0.735
ACTG1	ACTG1	3.29311993067872e-14	1.08129592923836e-09	0.436927	1	0.979
RHBG	RHBG	1.62126170179259e-15	5.32341279783596e-11	0.433705	0.858	0.441
BCAP31	BCAP31	2.01263392850831e-11	6.60848350425703e-07	0.431471	0.966	0.861
CTSA	CTSA	6.27427978364191e-11	2.06015976695882e-06	0.430844	0.993	0.89
LCP1	LCP1	7.25102302774254e-15	2.38087341115926e-10	0.427718	1	0.948
ITM2B	ITM2B	3.50966112709462e-11	1.15239723108152e-06	0.427059	1	0.966
ACTA2	ACTA2	9.998392791762e-11	3.28297227317505e-06	0.42667	0.277	0.068
MT-tRNA-Thr	MT-tRNA-Thr	2.22973554614117e-10	7.32133666575455e-06	0.426417	0.561	0.273
LAPTM4A	LAPTM4A	3.72256861737577e-10	1.22230540551533e-05	0.424052	0.98	0.919
GCSH	GCSH	3.55686667509857e-10	1.16789717276862e-05	0.423961	0.777	0.604
SOD1	SOD1	5.00070113713564e-11	1.64198021837849e-06	0.422353	0.932	0.782
TMEM92	TMEM92	3.84447178973376e-16	1.26233231215908e-11	0.420821	0.615	0.228
GLB1	GLB1	1.99521406057981e-10	6.5512853679138e-06	0.419372	0.899	0.701
MCEMP1	MCEMP1	5.371068916665e-13	1.76359047878695e-08	0.418605	0.858	0.499
CAP1	CAP1	5.17829532120203e-12	1.70029326871668e-07	0.417424	1	0.921
NAA20	NAA20	9.96800630349847e-10	3.27299486975372e-05	0.412812	0.878	0.672
LOC106781384	LOC106781384	6.20616808173411e-17	2.03779528963739e-12	0.410433	0.703	0.312
TUBB6	TUBB6	1.72545631376312e-11	5.66553580624119e-07	0.408435	0.682	0.378
METTL9	METTL9	7.20527631216134e-12	2.36585247709817e-07	0.406998	0.939	0.722
CTNNB1	CTNNB1	8.37584875207186e-09	0.00027502099377428	0.406175	0.932	0.751
ND4	ND4	1.39726154738517e-10	4.58790829083919e-06	0.404046	1	0.974
COPE	COPE	4.20915835994145e-10	1.38207714748678e-05	0.403524	0.953	0.858
MYADM	MYADM	7.99235394325042e-09	0.000262428941726628	0.400775	0.845	0.591
ITGB5	ITGB5	5.3068965736871e-10	1.74251948997016e-05	0.397419	0.932	0.659
MSRA	MSRA	2.35541035047686e-14	7.73398988579075e-10	0.396313	0.851	0.53
MYL6	MYL6	1.09257625627492e-12	3.58747413747871e-08	0.39514	1	0.969
SEC61G	SEC61G	2.02484550759882e-13	6.64858022420072e-09	0.393606	0.966	0.879
CD36	CD36	3.50329840543405e-09	0.000115030803142427	0.392795	0.986	0.756
COX2	COX2	2.79041133972276e-09	9.16231563397969e-05	0.392259	1	0.974
LOC100061154	LOC100061154	4.86379332046275e-11	1.59702653677395e-06	0.391758	0.858	0.556
PLIN2	PLIN2	7.9050963968002e-10	2.59563840188935e-05	0.39141	0.973	0.79
GLRX	GLRX	7.13329580158604e-11	2.34221767645078e-06	0.391205	0.818	0.52
LAMB1	LAMB1	1.04471595847969e-14	3.43032484966806e-10	0.389487	0.601	0.239
EGLN3	EGLN3	4.51033338481787e-10	1.48096796690495e-05	0.387664	0.791	0.507
TALDO1	TALDO1	1.23825684294954e-12	4.06581634382481e-08	0.387639	0.993	0.95
SLC7A7	SLC7A7	1.46935720329942e-10	4.82463437703366e-06	0.38644	0.919	0.703
CD63	CD63	4.14440947794873e-09	0.000136081685208447	0.385422	1	0.95
AQP3	AQP3	1.05182660476461e-11	3.45367265674461e-07	0.383339	0.534	0.234
WDYHV1	WDYHV1	1.43888403475529e-13	4.724575728119e-09	0.381395	0.655	0.328
LOC100056309	LOC100056309	3.35544403360259e-12	1.10176004843341e-07	0.380927	0.649	0.339
SMS	SMS	7.56244196988246e-09	0.00024831278208109	0.37929	0.919	0.766
S100P	S100P	1.89128635895439e-10	6.21003875962673e-06	0.377793	1	0.919
CIB1	CIB1	3.77122031920986e-10	1.23828019181256e-05	0.376275	0.892	0.709
MTFP1	MTFP1	1.26888842462445e-10	4.16639514225437e-06	0.372735	0.73	0.438
COPS9	COPS9	6.23165480359551e-09	0.000204616385476059	0.372165	0.892	0.677
NSDHL	NSDHL	9.9124014681798e-11	3.25473702207684e-06	0.371945	0.709	0.407
LSM6	LSM6	2.96478318840485e-11	9.73486559912731e-07	0.371274	0.878	0.709
NCF1	NCF1	4.18102415434304e-08	0.00137283928107854	0.369829	0.953	0.735
MEGF9	MEGF9	3.31587345740488e-14	1.08876704973889e-09	0.369126	0.858	0.425
TMEM256	TMEM256	1.83154419127266e-08	0.000601387535204378	0.368693	0.905	0.727
EGR1	EGR1	2.82248959363548e-07	0.00926764458070209	0.368674	0.885	0.654
LOC102149733	LOC102149733	1.03535988762383e-10	3.39960419101285e-06	0.368085	0.682	0.373
ITGA7	ITGA7	7.40542098590174e-13	2.43156998072084e-08	0.366613	0.858	0.441
DHRS4	DHRS4	3.47453452838117e-08	0.00114086341239396	0.365511	0.824	0.617
PHKB	PHKB	5.07831928878557e-10	1.66746613847274e-05	0.363491	0.669	0.396
PGLS	PGLS	2.17384048613284e-11	7.13780523621717e-07	0.361141	0.973	0.887
FCGRT	FCGRT	9.05194614554907e-08	0.00297220651689104	0.358194	0.98	0.864
ABHD5	ABHD5	5.0708507693644e-09	0.00016650138501208	0.356427	0.75	0.491
RPSA	RPSA	2.93050775018861e-11	9.62232219774432e-07	0.353675	1	0.971
RPIA	RPIA	1.85521105948306e-09	6.09158551381264e-05	0.352722	0.764	0.525
STAU2	STAU2	2.54570751986724e-07	0.00835883064148409	0.348376	0.777	0.567
LOC100057776	LOC100057776	1.13343034515297e-16	3.72161853830977e-12	0.348069	0.453	0.126
LOC100064396	LOC100064396	2.15859716751309e-10	7.08775379952922e-06	0.347907	0.858	0.562
YBX1	YBX1	6.33983903664183e-10	2.08168614768134e-05	0.346998	1	0.971
EHD1	EHD1	2.97061504693574e-10	9.75401450661352e-06	0.346996	0.791	0.496
GUSB	GUSB	2.50693173549252e-08	0.000823151035348968	0.346315	0.966	0.84
OSTC	OSTC	1.91717182835743e-07	0.00629503369841161	0.345658	0.791	0.654
SDCBP	SDCBP	1.62369769734511e-08	0.000533141138923265	0.345411	0.993	0.929
APRT	APRT	1.24384917836877e-07	0.00408417877717384	0.345172	0.966	0.89
LONRF3	LONRF3	1.9169668384535e-11	6.29436061406207e-07	0.344119	0.797	0.459
C23H9orf3	C23H9orf3	1.91979760201039e-08	0.000630365542620113	0.342367	0.73	0.483
MPP1	MPP1	2.39189704565464e-08	0.000785379394940702	0.339291	0.912	0.795
GAS2	GAS2	1.50593398787651e-12	4.94473424919251e-08	0.336913	0.615	0.273
MARC2	MARC2	2.70060435442575e-08	0.000886743439775694	0.33579	0.784	0.567
ARPC3	ARPC3	6.4061381445307e-09	0.000210345545975665	0.33509	0.98	0.932
PRR13	PRR13	2.86543649049884e-10	9.40866071655296e-06	0.334659	0.993	0.94
LOC111771243	LOC111771243	2.89031057895517e-16	9.49033478599929e-12	0.333207	0.432	0.113
ARF5	ARF5	3.49872607243354e-11	1.14880670588355e-06	0.333097	0.662	0.341
MBD2	MBD2	4.70768591133134e-08	0.00154576866898564	0.330683	0.905	0.698
MIF	MIF	5.54723074772565e-08	0.00182143321601572	0.330573	0.986	0.895
OCIAD2	OCIAD2	2.38536177190151e-10	7.83233537803861e-06	0.330337	0.507	0.234
TMEM254	TMEM254	3.63982295318951e-08	0.00119513586667977	0.330181	0.797	0.591
GLUD1	GLUD1	1.15840857462154e-07	0.00380363455476982	0.328807	0.932	0.766
CYTB	CYTB	7.25959321673012e-08	0.00238368743271333	0.328732	1	0.961
PLBD1	PLBD1	5.83882370011762e-07	0.0191717776193362	0.327546	0.973	0.85
FKBP1A	FKBP1A	1.67017832480411e-08	0.000548403052949428	0.327522	0.973	0.853
SESTD1	SESTD1	1.48841847713092e-10	4.88722206965938e-06	0.32714	0.716	0.409
RIN2	RIN2	1.18486594823917e-08	0.000389050734104331	0.325833	0.811	0.551
PCK2	PCK2	9.52187972726802e-08	0.00312650920844845	0.32545	0.588	0.328
MOSPD3	MOSPD3	3.18945079164241e-11	1.04725616743579e-06	0.325228	0.838	0.549
RND3	RND3	4.65114924030509e-07	0.0152720485305417	0.32356	0.601	0.362
AK3	AK3	6.84924164047087e-07	0.0224894849264861	0.322926	0.899	0.74
CAT	CAT	3.50859992700049e-07	0.0115204878603061	0.322289	0.973	0.824
ZFHX2	ZFHX2	2.93225470082649e-10	9.62805831016377e-06	0.321793	0.635	0.31
ALDH2	ALDH2	1.10631750228869e-06	0.036325935187649	0.320476	0.966	0.835
ADA	ADA	4.49001302135832e-07	0.01474295775563	0.319542	0.757	0.533
AQP11	AQP11	9.73214860476809e-11	3.1955509943756e-06	0.319285	0.689	0.346
OST4	OST4	1.10948112473209e-08	0.000364298127305782	0.315807	0.959	0.864
GPR137B	GPR137B	3.13194260639029e-08	0.00102837335480825	0.314443	0.959	0.756
CALM2	CALM2	1.0189642917272e-08	0.000334576925188627	0.311879	0.98	0.898
HINT2	HINT2	6.73557222294368e-07	0.0221162513940356	0.311832	0.919	0.748
MYDGF	MYDGF	2.77156434450123e-08	0.00091004315251698	0.311724	0.939	0.774
ASPH	ASPH	8.27255546049617e-07	0.0271629358545392	0.311464	0.912	0.698
UQCRB	UQCRB	2.52563145686829e-08	0.000829291088862704	0.310486	0.953	0.869
LOC102150399	LOC102150399	2.71663913783575e-14	8.9200846090837e-10	0.309754	0.365	0.087
MAOB	MAOB	5.42133046060524e-18	1.78009385673973e-13	0.307818	0.358	0.063
DLG1	DLG1	7.08744422372133e-08	0.0023271623108589	0.30741	0.757	0.514
ATP2B1	ATP2B1	2.58112257768172e-07	0.00847511598381794	0.307405	0.932	0.822
FCER1G	FCER1G	2.71549161186424e-10	8.91631670755623e-06	0.307155	1	0.963
RUNX1T1	RUNX1T1	7.05360006703155e-16	2.31604958200981e-11	0.306339	0.392	0.092
TTC7A	TTC7A	4.54651472386391e-07	0.0149284810958071	0.305876	0.608	0.375
ANGPTL4	ANGPTL4	1.30753210281178e-08	0.000429328165958248	0.305485	0.885	0.583
LOC100055813	LOC100055813	9.53559682055954e-11	3.13101321603073e-06	0.303615	0.959	0.924
AGAP1	AGAP1	1.34931146751849e-09	4.43046420359698e-05	0.302115	0.48	0.215
RPL22L1	RPL22L1	1.07392645973901e-06	0.0352623753055302	0.301011	0.791	0.591
S100A13	S100A13	3.41232203226665e-07	0.0112043593929475	0.299944	0.527	0.294
SLCO2B1	SLCO2B1	7.03988062553877e-08	0.00231154480339566	0.299415	0.777	0.486
LOC111767788	LOC111767788	5.73586904287667e-12	1.88337260022856e-07	0.298845	0.486	0.197
COX1	COX1	7.15277023369738e-07	0.0234861210623453	0.298666	1	0.976
ADRB2	ADRB2	3.99359787636342e-09	0.000131129786270393	0.29847	0.486	0.239
FAR2	FAR2	8.83119977984621e-11	2.8997244477125e-06	0.297247	0.757	0.396
LOC111769348	LOC111769348	3.13498969062093e-11	1.02937386491538e-06	0.295086	0.493	0.194
EPS8	EPS8	2.14772127745198e-07	0.00705204281451358	0.293821	0.709	0.446
PSMA6	PSMA6	1.02375979622956e-06	0.0336151529091976	0.291742	0.912	0.78
TRAPPC1	TRAPPC1	2.37167268154822e-08	0.000778738724986357	0.291556	0.865	0.58
DMTN	DMTN	1.41036492569361e-14	4.63093323351496e-10	0.291393	0.331	0.071
VAT1	VAT1	5.89241049715605e-08	0.00193477298674119	0.291133	0.885	0.685
ATP6V0E1	ATP6V0E1	3.62446242489908e-08	0.00119009223721561	0.291131	0.986	0.958
GTF3A	GTF3A	4.20023544021578e-07	0.0137914730679485	0.290105	0.791	0.638
VKORC1L1	VKORC1L1	7.56333379190769e-09	0.000248342065057289	0.289436	0.743	0.441
PDIA6	PDIA6	1.31903856757776e-07	0.00433106313664158	0.288404	0.872	0.656
GAS2L1	GAS2L1	1.85893597069201e-07	0.00610381625976723	0.288123	0.588	0.336
ETFB	ETFB	2.61622122215809e-07	0.00859036238295608	0.281868	0.791	0.58
PRKAR2B	PRKAR2B	2.0469674101188e-08	0.000672121749112508	0.281333	0.703	0.425
LOC102147828	LOC102147828	1.47746078638488e-07	0.00485124249209474	0.281151	0.399	0.186
LRRFIP2	LRRFIP2	4.1441645816721e-07	0.0136073644039203	0.28105	0.865	0.633
EHF	EHF	8.07461665951413e-09	0.000265130038015147	0.280242	0.743	0.457
JTB	JTB	1.91974875274386e-09	6.30349502963448e-05	0.280017	0.959	0.856
HNMT	HNMT	3.43117171631179e-07	0.0112662523305098	0.279737	0.851	0.617
AQP8	AQP8	9.65125091492026e-07	0.0316898823791407	0.279504	0.534	0.299
PIGP	PIGP	5.12245573738844e-09	0.000168195834137149	0.278643	0.649	0.365
ATP5MC3	ATP5MC3	2.06802493032017e-07	0.00679035985870627	0.277989	0.946	0.898
COL4A1	COL4A1	1.72916769699717e-07	0.00567772213309021	0.275347	0.561	0.289
CARHSP1	CARHSP1	2.33071393338678e-07	0.00765289920027551	0.275308	0.885	0.654
MCOLN2	MCOLN2	9.90753088764009e-08	0.00325313776695662	0.275235	0.824	0.541
LOC100054458	LOC100054458	6.31372029305789e-07	0.0207311005822556	0.272749	0.858	0.63
VPS28	VPS28	7.1926275244743e-07	0.0236169924766114	0.267764	0.791	0.572
RHOC	RHOC	6.38606506494673e-07	0.0209686446407526	0.267745	0.797	0.57
EMCN	EMCN	2.37717620932318e-07	0.00780545808331266	0.267552	0.581	0.323
EIF4EBP3	EIF4EBP3	2.62524848558795e-09	8.62000340242803e-05	0.267504	0.709	0.444
MARVELD1	MARVELD1	8.08197377201644e-07	0.026537160880416	0.266982	0.851	0.614
OGFRL1	OGFRL1	3.70969640685539e-07	0.0121807881519097	0.265541	0.959	0.759
LDLRAP1	LDLRAP1	5.45912202929984e-09	0.00017925027183206	0.265384	0.459	0.202
LOC106783320	LOC106783320	8.66734214606193e-08	0.00284592179365943	0.264207	0.892	0.709
LDLRAD4	LDLRAD4	2.09713010462408e-07	0.00688592669853317	0.263931	0.635	0.378
EMP1	EMP1	1.47407787493045e-13	4.84013470233412e-09	0.262898	0.872	0.449
CPPED1	CPPED1	1.28708718937129e-08	0.000422615078630062	0.262891	0.655	0.425
RAB13	RAB13	6.66897238572007e-09	0.000218975708285118	0.262164	0.574	0.291
LOC100067519	LOC100067519	6.95546807202979e-07	0.0228382794145098	0.260221	0.696	0.436
LOC100146250	LOC100146250	1.9014025327167e-08	0.000624325521617527	0.259015	0.818	0.543
GNB2	GNB2	1.30623188699868e-06	0.0428901240096018	0.258594	0.966	0.882
EMC4	EMC4	5.72232657741468e-07	0.0187892593169411	0.256478	0.804	0.551
C13H7orf26	C13H7orf26	5.67812302372025e-08	0.00186441169483854	0.255912	0.75	0.47
FCAR	FCAR	3.12306049454863e-09	0.000102545691338504	0.255766	0.655	0.352
PPIC	PPIC	4.94189574116559e-18	1.62267146661172e-13	0.254246	0.372	0.066
NMB	NMB	4.13060778276252e-10	1.35628506547007e-05	0.25415	0.324	0.1
PAPSS1	PAPSS1	4.03383381906898e-08	0.0013245093344913	0.252818	0.716	0.48
LRMDA	LRMDA	4.72739885490723e-09	0.000155224141400879	0.252743	0.561	0.294
NKD2	NKD2	1.8462356410584e-13	6.06211472741525e-09	0.252414	0.466	0.155
ARSB	ARSB	1.6954782398461e-07	0.00556710280053468	0.252326	0.899	0.669
RHOF	RHOF	4.85622595393989e-07	0.0159454179197616	0.250647	0.574	0.328
TTYH2	TTYH2	5.81370721310942e-07	0.0190893076342448	-0.335452	0.128	0.325
LBR	LBR	1.1531438300131e-06	0.0378634776584801	-0.352536	0.068	0.255
PDE4B	PDE4B	3.51385675218855e-07	0.0115377486458111	-0.354637	0.095	0.297
ARRB1	ARRB1	4.13438757810416e-14	1.3575261612705e-09	-0.372039	0.02	0.336
PRKCB	PRKCB	1.05690353621494e-08	0.000347034276116174	-0.378512	0.095	0.339
SYNGR2	SYNGR2	5.53032024316588e-07	0.0181588065184352	-0.386282	0.311	0.528
FYN	FYN	9.04781035017291e-07	0.0297084852847927	-0.386633	0.155	0.36
RCSD1	RCSD1	1.00428424333042e-08	0.000329756731297544	-0.397044	0.088	0.325
LOC111767395	LOC111767395	1.05583903065099e-14	3.46684745714252e-10	-0.41095	0.007	0.331
GNG2	GNG2	7.70740705831179e-07	0.0253072710759668	-0.422696	0.081	0.268
SULF2	SULF2	3.00917812866363e-07	0.00988063638546704	-0.440821	0.122	0.323
LOC100053764	LOC100053764	5.24621947331926e-08	0.00172259616406438	-0.459025	0.169	0.417
TRPM2	TRPM2	2.53232692696276e-10	8.31489546468221e-06	-0.47255	0.142	0.423
LAMP2	LAMP2	3.23683352591043e-10	1.06281428823269e-05	-0.484519	0.858	0.882
LOC100057107	LOC100057107	2.06402338926839e-07	0.00677722079866274	-0.492269	0.527	0.667
LOC111769185	LOC111769185	7.65108817895116e-10	2.51223480355861e-05	-0.516063	0.041	0.286
LOC111771922	LOC111771922	3.06494177694764e-07	0.0100637363246076	-0.517084	0.318	0.525
UBALD2	UBALD2	4.56284535453551e-08	0.00149821027216173	-0.546568	0.5	0.685
PLD4	PLD4	6.31666089614913e-11	2.07407560525057e-06	-0.549294	0.095	0.383
LOC100056231	LOC100056231	1.5578919962911e-12	5.11533836982182e-08	-0.560168	0.074	0.381
CD86	CD86	1.16639599723962e-06	0.038298612569363	-0.568908	0.554	0.648
PTAFR	PTAFR	2.33762819194274e-09	7.67560216824399e-05	-0.572111	0.122	0.37
LOC100056062	LOC100056062	2.15847150552153e-16	7.08734118837994e-12	-0.57433	0.993	0.984
KRT10A	KRT10A	6.48647949072938e-12	2.12983554078099e-07	-0.593046	0.608	0.743
CSF1R	CSF1R	1.13302834333141e-06	0.0372029856532869	-0.60165	0.534	0.64
LOC100053687	LOC100053687	3.13920041422047e-07	0.0103075645600929	-0.603261	0.088	0.289
SDC4	SDC4	4.91020982648757e-08	0.0016122673965272	-0.620911	0.095	0.312
PILRA	PILRA	1.49412175696376e-10	4.90594878899051e-06	-0.630988	0.209	0.47
PNRC1	PNRC1	3.20758898466507e-09	0.000105321184311478	-0.636392	0.932	0.945
CLIC2	CLIC2	2.21732019345744e-11	7.28057085521751e-07	-0.645246	0.02	0.281
SLC43A2	SLC43A2	4.34836388498044e-07	0.0142778528163333	-0.657314	0.419	0.588
FYB1	FYB1	1.5377408914823e-10	5.04917221718214e-06	-0.662347	0.101	0.373
LOC102148185	LOC102148185	3.44407060346122e-07	0.0113086058264649	-0.670746	0.399	0.575
BCL2A1	BCL2A1	4.06139061117364e-09	0.000133355760717886	-0.680246	0.162	0.404
SLC2A3	SLC2A3	1.06314211585223e-06	0.0349082713740079	-0.69141	0.203	0.423
DDX17	DDX17	4.46745533679215e-16	1.4668889598357e-11	-0.764635	0.811	0.887
SGK1	SGK1	2.0059692466886e-12	6.58660002150201e-08	-0.806505	0.284	0.567
LOC111775970	LOC111775970	2.36466945186364e-09	7.76439214519428e-05	-0.811484	0.905	0.937
NINJ1	NINJ1	6.77500362602412e-09	0.000222457244060502	-0.827816	0.122	0.357
ABCA1	ABCA1	1.34281584699762e-07	0.00440913583361669	-0.829804	0.27	0.462
DRB.2	DRB.2	5.89981841030419e-09	0.000193720537502338	-0.847752	0.047	0.268
LOC111775967	LOC111775967	2.30368869143035e-14	7.56416181831157e-10	-0.86118	0.385	0.696
MARCKS	MARCKS	6.72340844113318e-11	2.20763116164608e-06	-0.901829	0.845	0.879
ITGAX	ITGAX	7.65163181042946e-14	2.51241330495451e-09	-0.990908	0.486	0.706
LGALS1	LGALS1	3.17838907039328e-12	1.04362405126363e-07	-1.00617	0.905	0.919
LOC100053579	LOC100053579	4.77144710084706e-10	1.56670465556313e-05	-1.02565	0.142	0.399
NFKBIA	NFKBIA	1.00501627333146e-08	0.000329997093348385	-1.03539	0.831	0.864
CDKN1A	CDKN1A	2.12796175328461e-09	6.98716241691001e-05	-1.09671	0.223	0.472
LOC100049798	LOC100049798	3.20277554933407e-23	1.05163135162384e-18	-1.10185	0.223	0.646
CD1A4	CD1A4	5.86427272098804e-07	0.0192553394793642	-1.12564	0.074	0.257
LOC100058098	LOC100058098	2.66600729932837e-07	0.0087538349673447	-1.13686	0.777	0.761
IFI30	IFI30	2.88204837230743e-13	9.46320583047145e-09	-1.20069	0.851	0.843
CD81	CD81	1.80266168326815e-13	5.91903963701096e-09	-1.22118	0.257	0.543
LOC111771923	LOC111771923	3.29216931552538e-15	1.08098379475276e-10	-1.2454	0.993	0.995
LOC111771933	LOC111771933	1.32913502153397e-11	4.36421484320678e-07	-1.27515	0.959	0.971
IL32	IL32	8.55642551138984e-14	2.80950231666485e-09	-1.30036	0.297	0.622
CKB	CKB	1.58731948389438e-11	5.21196352536721e-07	-1.30959	0	0.255
CCL15	CCL15	7.97459299829286e-08	0.00261845761098946	-1.48031	0.284	0.496
TIMP1	TIMP1	6.11888449757977e-10	2.00913572478032e-05	-1.65439	0.108	0.362
CD74	CD74	1.32681772357237e-13	4.35660599534986e-09	-1.96054	0.946	0.942
DQB	DQB	3.5825949980776e-08	0.00117634506761878	-2.26873	0.777	0.772
DQA	DQA	2.64711136319235e-11	8.69179016104208e-07	-2.32461	0.588	0.701
DRB	DRB	1.07873385298458e-19	3.54202260627485e-15	-2.52112	0.858	0.906
DRA	DRA	1.37401057817678e-09	4.51156373344347e-05	-2.63355	0.838	0.853
SPP1	SPP1	7.55509384557371e-09	0.000248071506419413	-2.79309	0.155	0.381
CST3	CST3	9.83957526138376e-11	3.23082453707536e-06	-3.31397	0.743	0.811

## Sheet: moma_1
ID	gene	p_val	p_val_adj	avg_log2FC	pct.1	pct.2
LOC100050100	LOC100050100	4.62518669382412e-44	1.51868005091715e-39	1.98533	0.871	0.274
MARCO	MARCO	1.27647185713247e-40	4.19129534289447e-36	1.87636	0.992	0.58
LOC100069029	LOC100069029	5.36862896016776e-43	1.76278931907108e-38	1.84914	1	0.701
PLTP.1	PLTP	2.68478017008365e-27	8.81547568846966e-23	1.76799	0.871	0.464
ALOX5AP	ALOX5AP	1.55825796293762e-40	5.11654002130568e-36	1.70829	0.911	0.41
LTA4H	LTA4H	5.21345223841791e-42	1.71183704248452e-37	1.64636	0.96	0.642
C4BPA	C4BPA	1.66287784223488e-38	5.46005939497823e-34	1.64252	0.992	0.731
C1QB	C1QB	5.77004212490787e-42	1.8945933317135e-37	1.61914	0.992	0.802
C1QC	C1QC	4.44867158042852e-43	1.46072131343371e-38	1.51762	0.992	0.723
C1QA.1	C1QA	1.90471963548945e-40	6.25414692312961e-36	1.45706	1	0.805
LOC100630879	LOC100630879	9.32200120913885e-29	3.06087909702074e-24	1.45467	0.952	0.731
LOC100071946	LOC100071946	1.99117939873255e-26	6.53803755573833e-22	1.42721	0.855	0.38
LOC100066253	LOC100066253	8.89176944246492e-11	2.91961249643336e-06	1.39988	0.685	0.514
NAPSA	NAPSA	1.22950265007597e-25	4.03707195152445e-21	1.23325	0.887	0.538
APOE.1	APOE	4.8821943083093e-19	1.60306850113336e-14	1.213	0.968	0.765
MX1.1	MX1	2.10577203761698e-23	6.91430248551536e-19	1.20446	0.919	0.58
LY6E	LY6E	5.08817124086959e-35	1.67070102693953e-30	1.20391	0.992	0.869
LOC100050637	LOC100050637	7.70579708760473e-26	2.53019847371501e-21	1.13723	0.984	0.746
IRF7	IRF7	7.78974946974076e-23	2.55776423838938e-18	1.05597	0.984	0.758
THRSP	THRSP	5.12164704366866e-32	1.6816928067886e-27	1.05108	0.685	0.183
IFI6	IFI6	9.2199776206274e-33	3.02737965173301e-28	1.03251	1	0.931
MMP15	MMP15	3.34713933748602e-30	1.09903320146354e-25	1.02606	0.669	0.168
OLR1	OLR1	5.1834993229559e-21	1.70200200269257e-16	1.01953	0.944	0.701
ISG15	ISG15	1.43860459189471e-12	4.72365817748627e-08	0.975648	0.798	0.595
CDH6	CDH6	1.28273307994971e-58	4.21185406801488e-54	0.963668	0.605	0.012
LOC102148763.1	LOC102148763	1.92208686573529e-18	6.31117222364184e-14	0.962202	0.976	0.617
ITGB2	ITGB2	2.84071669809601e-33	9.32749327819823e-29	0.955188	0.976	0.931
TXNIP	TXNIP	1.78356607251904e-17	5.85633919911626e-13	0.943483	0.96	0.798
KCTD12	KCTD12	6.05455860270564e-26	1.9880143171984e-21	0.939944	0.984	0.891
DDX60	DDX60	9.74376485494619e-18	3.19936519012158e-13	0.935172	0.887	0.632
HK3	HK3	5.63158476921395e-23	1.8491308589714e-18	0.93419	0.944	0.617
HIPK2	HIPK2	1.05612790487993e-21	3.46779597567326e-17	0.934086	0.968	0.704
SELP	SELP	1.86418009969072e-24	6.12103535733449e-20	0.925312	0.798	0.328
KBTBD7	KBTBD7	4.57457872048822e-17	1.50206292287231e-12	0.919294	0.806	0.432
LOC100058098.1	LOC100058098	4.47329009683984e-16	1.46880480329736e-11	0.916093	0.903	0.723
SLC44A2	SLC44A2	1.37046204378676e-25	4.49991212077383e-21	0.915686	0.927	0.595
OAS3	OAS3	5.83555649832407e-21	1.91610497622471e-16	0.913432	0.887	0.6
BSG.1	BSG	4.6612203177262e-23	1.5305116913254e-18	0.88205	1	0.867
THY1.1	THY1	3.20183711334581e-12	1.0513232161671e-07	0.877238	0.556	0.249
ADAP2	ADAP2	1.34935798448045e-21	4.43061694204157e-17	0.863562	0.984	0.736
SLC11A1.1	SLC11A1	4.54227106921777e-20	1.49145470557765e-15	0.858956	0.984	0.649
CD163.1	CD163	4.28567953921029e-21	1.4072028766997e-16	0.855364	1	0.812
CAVIN1.1	CAVIN1	2.94393995101689e-17	9.66642682916397e-13	0.846994	0.839	0.449
SLA	SLA	5.01428072671187e-20	1.64643907661584e-15	0.837626	0.927	0.672
ITGA7.1	ITGA7	1.16556564185014e-19	3.82713478501493e-15	0.827141	0.855	0.467
BCL2A1.1	BCL2A1	9.32979179371502e-25	3.06343713546633e-20	0.813187	0.694	0.227
LOC100051526	LOC100051526	5.08113611588943e-22	1.6683910436523e-17	0.811475	0.911	0.627
TMEM170B	TMEM170B	1.61626971176118e-17	5.30702159856784e-13	0.809989	0.766	0.427
LPL	LPL	1.3272069230613e-12	4.35788393187176e-08	0.802907	0.645	0.341
TCF7L2	TCF7L2	1.47938294650787e-16	4.85755390485858e-12	0.795443	0.968	0.756
MT-s-rRNA	MT-s-rRNA	3.47271528710918e-20	1.1402660645223e-15	0.795125	1	0.983
LOC102148672.1	LOC102148672	2.51311850486633e-12	8.25182461072858e-08	0.790235	0.798	0.486
RCAN1	RCAN1	1.39963045100095e-12	4.59568658586161e-08	0.785231	0.839	0.61
LOC100052888.1	LOC100052888	5.12038097705617e-13	1.68127709381639e-08	0.784784	0.984	0.78
LOC100069985	LOC100069985	2.56388449425707e-28	8.4185147368931e-24	0.781487	0.435	0.044
LOC100050797	LOC100050797	2.03110589238087e-14	6.66913619763257e-10	0.780613	0.823	0.62
SPARC.1	SPARC	1.66335676137931e-16	5.46163192598896e-12	0.776467	0.944	0.644
LOC100050034	LOC100050034	2.85935086970639e-21	9.38867858068094e-17	0.776033	0.887	0.437
PTGS2	PTGS2	4.92975750670677e-09	0.000161868587732717	0.765155	0.444	0.2
TRANK1	TRANK1	6.1265569926622e-16	2.01165498854063e-11	0.759223	0.855	0.615
FGR	FGR	1.69254640663901e-21	5.5574761261992e-17	0.7503	1	0.881
RNASE6	RNASE6	2.66546807456699e-13	8.75206442284072e-09	0.749461	0.984	0.889
IFI27.1	IFI27	3.85606392863955e-26	1.2661385909688e-21	0.747292	0.992	0.96
ADD3.1	ADD3	9.31593545433998e-10	3.05888740643253e-05	0.747133	0.887	0.654
BAZ2B	BAZ2B	5.94161093362363e-14	1.95092795005532e-09	0.745341	0.823	0.575
MSRB1	MSRB1	3.69281632524764e-21	1.21253624039506e-16	0.745215	0.968	0.773
MEGF9.1	MEGF9	2.30373899632308e-15	7.56432699442683e-11	0.744805	0.79	0.472
LOC100056231.1	LOC100056231	3.22130157474416e-20	1.05771437206724e-15	0.743451	0.597	0.202
XAF1	XAF1	3.05709839678187e-18	1.00379825858333e-13	0.741443	0.927	0.674
JUNB	JUNB	8.34719610202726e-11	2.74080184010065e-06	0.739247	0.968	0.923
SELL	SELL	3.03375844909556e-18	9.96134586760527e-14	0.736904	0.927	0.731
LOC100630139.1	LOC100630139	1.34712110451505e-09	4.42327214667516e-05	0.732194	0.75	0.464
PRRT4.1	PRRT4	1.16121387450239e-21	3.81284575692859e-17	0.727826	0.879	0.447
DUSP1	DUSP1	1.35041671423456e-10	4.43409328118917e-06	0.725633	0.984	0.894
RND3.1	RND3	2.65887964844065e-09	8.73043132565488e-05	0.72525	0.645	0.363
COLEC12.1	COLEC12	1.0086334598946e-11	3.31184796556393e-07	0.723127	0.984	0.733
CD82	CD82	1.23942933913685e-17	4.06966623505585e-13	0.718794	0.919	0.652
SIGLEC1	SIGLEC1	1.24795742517702e-19	4.09766820556873e-15	0.713519	1	0.802
ADGRE1	ADGRE1	1.9217766097327e-19	6.31015349805731e-15	0.710956	0.944	0.686
MSR1.1	MSR1	1.88948687400867e-16	6.20413015080746e-12	0.71061	0.96	0.711
RRBP1	RRBP1	1.55872563674846e-16	5.11807562826355e-12	0.702317	0.984	0.874
LOC100071611.1	LOC100071611	1.31404915020656e-17	4.31468038470324e-13	0.699918	0.847	0.56
PSAP	PSAP	6.87008591014791e-25	2.25579270859707e-20	0.698839	1	0.978
LOC100067608	LOC100067608	8.92037644204669e-15	2.92900560474603e-10	0.698037	0.935	0.709
ETHE1	ETHE1	1.12503091607202e-15	3.69403901292247e-11	0.696023	0.96	0.793
RHBG.1	RHBG	2.5960380734216e-12	8.52409101407983e-08	0.695343	0.782	0.489
SAMD9L	SAMD9L	4.54962074002694e-16	1.49386796998784e-11	0.694252	0.968	0.8
TNFSF10	TNFSF10	4.37720227965441e-19	1.43725436852453e-14	0.692242	0.968	0.748
NCF4	NCF4	2.97423274882239e-16	9.76589323075833e-12	0.689543	0.734	0.442
RETN	RETN	9.97723540450934e-20	3.27602524507064e-15	0.688625	0.46	0.111
BTG2	BTG2	1.03551903410103e-11	3.40012674847074e-07	0.685081	0.911	0.662
SLC1A2	SLC1A2	4.82721638647765e-19	1.58501650049994e-14	0.683187	0.621	0.252
MNDA.1	MNDA	4.75451528676625e-18	1.5611450944097e-13	0.679733	1	0.965
ALOX5	ALOX5	1.18113267364353e-18	3.87824913390853e-14	0.676615	0.734	0.351
TIMP2	TIMP2	3.17410051337822e-15	1.04221590356774e-10	0.666971	0.96	0.842
SDC3	SDC3	1.0716509935713e-18	3.51876603739135e-14	0.663011	0.597	0.22
SHISA5	SHISA5	1.37707407810192e-19	4.52162273544764e-15	0.662268	0.944	0.674
LOC106783161	LOC106783161	6.82888958048348e-15	2.24226589375175e-10	0.65595	0.903	0.644
SH2D1B	SH2D1B	1.13880743132533e-14	3.73927420075673e-10	0.647818	0.823	0.491
AXL.1	AXL	2.58468280410072e-17	8.48680598726471e-13	0.645617	0.944	0.637
MBOAT7	MBOAT7	8.91685265232857e-14	2.92784856839209e-09	0.643138	0.653	0.37
IFIT3	IFIT3	1.17482106346492e-10	3.85752496188707e-06	0.630579	0.766	0.553
LYN.1	LYN	4.12441071932242e-14	1.35425025968952e-09	0.629882	0.952	0.775
CDC42EP3.1	CDC42EP3	3.52265690967251e-11	1.15666439629097e-06	0.628041	0.96	0.674
B3GNT2	B3GNT2	1.93402301738565e-11	6.35036457758577e-07	0.626264	0.895	0.773
LOC100066738	LOC100066738	3.87183536623088e-22	1.27131714250191e-17	0.621863	0.452	0.084
FAM213A	FAM213A	1.87113349068181e-11	6.14386681665371e-07	0.621161	0.702	0.501
ANGPTL4.1	ANGPTL4	4.79243126228579e-07	0.0157359480497154	0.621014	0.823	0.62
TCF7L1	TCF7L1	4.58566352756126e-11	1.50570261927474e-06	0.618414	0.645	0.375
HILPDA	HILPDA	8.0266160730765e-07	0.0263553938759467	0.611325	0.766	0.578
TMEM154	TMEM154	5.08763704105687e-13	1.67052562243102e-08	0.599515	0.71	0.427
ITGAM	ITGAM	3.84275788868052e-14	1.26176955274825e-09	0.594665	0.839	0.583
IL2RG	IL2RG	6.57525873361327e-18	2.15898620518192e-13	0.593123	0.968	0.879
C5H1orf54	C5H1orf54	2.44549093559079e-15	8.02976948701234e-11	0.592994	0.96	0.854
LOC100064221.1	LOC100064221	9.38432596375007e-12	3.08134343019734e-07	0.592991	0.968	0.635
NFX1	NFX1	9.69129793851341e-10	3.18213767811088e-05	0.592613	0.573	0.323
RASAL2	RASAL2	1.8880907778804e-10	6.19954606917029e-06	0.591679	0.984	0.802
ATOX1	ATOX1	2.02921229397691e-16	6.6629185672732e-12	0.589878	0.976	0.877
LAPTM5	LAPTM5	1.41308574913666e-18	4.63986705729023e-14	0.589511	1	0.975
BST2	BST2	4.94731763235423e-12	1.62445174458351e-07	0.587743	0.895	0.773
LSP1	LSP1	1.40512581372676e-11	4.61373060937183e-07	0.585844	0.984	0.904
ITGB5.1	ITGB5	4.33246562207974e-14	1.42256508700988e-09	0.585224	0.952	0.669
B4GALT6	B4GALT6	2.73769963463463e-14	8.9892367503228e-10	0.581006	0.589	0.257
OAS2	OAS2	3.03937443774623e-15	9.97978596633976e-11	0.577568	0.903	0.674
AMD1	AMD1	2.64909569546418e-11	8.69830571605662e-07	0.577432	0.871	0.738
MFHAS1	MFHAS1	2.05683837557098e-13	6.75362880618731e-09	0.575621	0.806	0.528
CA4.1	CA4	2.75458718157363e-13	9.04468701069701e-09	0.574819	0.669	0.328
TSPO	TSPO	4.34032910662106e-11	1.42514706215903e-06	0.573497	0.96	0.827
UNC119	UNC119	1.28948323195895e-11	4.2340181921372e-07	0.572556	0.798	0.519
FBXL5	FBXL5	9.9961586330552e-16	3.28223868716368e-11	0.568723	0.823	0.509
HCAR2	HCAR2	1.96099584106413e-12	6.43892984413406e-08	0.564223	0.976	0.756
ENPP1	ENPP1	1.64344213424948e-17	5.39624224780818e-13	0.563669	0.524	0.168
PLD4.1	PLD4	1.10261893755543e-12	3.62044928146327e-08	0.562606	0.548	0.227
IFIH1	IFIH1	9.94020557347595e-10	3.26386650005083e-05	0.562322	0.653	0.42
LGALS3BP	LGALS3BP	2.39025050801089e-14	7.84838754305375e-10	0.561199	0.952	0.872
ITM2B.1	ITM2B	6.21195517690595e-12	2.03969548233707e-07	0.559702	0.992	0.97
MARCKS.1	MARCKS	2.12434182728916e-13	6.97527638990396e-09	0.557398	0.992	0.832
APOBR	APOBR	3.1219381041741e-12	1.02508837650556e-07	0.555949	0.645	0.346
CD4	CD4	2.58471219122174e-11	8.48690247987657e-07	0.555587	0.831	0.588
ADGRE3	ADGRE3	2.71060313378938e-14	8.90026538979743e-10	0.554866	0.702	0.38
KLF4	KLF4	2.01241893969619e-08	0.000660777758849244	0.554105	0.96	0.817
BFSP2	BFSP2	1.23493767019314e-09	4.05491784007916e-05	0.553423	0.694	0.457
COX2.1	COX2	7.64463923773588e-14	2.51011729371057e-09	0.552321	1	0.975
RSAD2	RSAD2	3.00657007553129e-12	9.872072843007e-08	0.550548	0.589	0.274
S100P.1	S100P	2.68159179766019e-09	8.80500666761724e-05	0.549577	1	0.923
RN18S.1	RN18S	7.55167225284168e-09	0.000247959158422056	0.549039	1	0.998
IER5	IER5	1.10989654196178e-08	0.000364434529553152	0.548192	0.855	0.738
LOC100065733.1	LOC100065733	7.95958950097106e-14	2.61353121264385e-09	0.546213	0.919	0.753
OGFR	OGFR	6.59634205424549e-12	2.16590891351151e-07	0.545774	0.895	0.721
PAG1	PAG1	1.21980151764666e-09	4.00521828319281e-05	0.538203	0.766	0.533
SLC1A5	SLC1A5	2.23537121326252e-10	7.33984137874749e-06	0.535768	0.927	0.79
RNF213.1	RNF213	2.68771632960932e-12	8.82511656827222e-08	0.534655	0.911	0.738
EPSTI1.1	EPSTI1	1.84692691999792e-12	6.06438454181317e-08	0.532851	0.944	0.877
PDE3B.1	PDE3B	1.09482820546151e-09	3.59486841263286e-05	0.532125	0.847	0.644
SELENOM	SELENOM	6.00085386676072e-16	1.97038036715088e-11	0.528138	0.484	0.153
LRP1.1	LRP1	2.16944680788706e-12	7.12337859369716e-08	0.526843	0.984	0.815
PLOD1	PLOD1	1.98395137197793e-12	6.51430432988955e-08	0.526671	0.726	0.43
COX1.1	COX1	5.6621422112455e-13	1.85916439506246e-08	0.526085	1	0.978
CHD7	CHD7	4.27458202485267e-12	1.40355900786037e-07	0.526029	0.839	0.56
SHD	SHD	2.58340194052102e-15	8.48260027170077e-11	0.522666	0.435	0.123
PLPP3	PLPP3	5.21780944792159e-07	0.0171326773222505	0.51952	0.653	0.44
LOC111775273	LOC111775273	3.47446959265013e-13	1.14084209074667e-08	0.519284	0.677	0.39
TGOLN2	TGOLN2	1.16610389226335e-13	3.8289021302467e-09	0.518783	0.976	0.869
DTWD1	DTWD1	1.15364678336825e-09	3.78799921318964e-05	0.518531	0.871	0.644
MT-l-rRNA	MT-l-rRNA	1.12868072262633e-11	3.70602315274355e-07	0.512958	1	0.978
TTC3	TTC3	1.34929830180551e-07	0.00443042097397839	0.510099	0.71	0.486
SERPINF1	SERPINF1	2.60112555032303e-18	8.54079574448567e-14	0.506768	0.323	0.047
SDC1	SDC1	3.01593860017422e-11	9.90283439367204e-07	0.505527	0.887	0.686
UBC.1.1	UBC.1	3.62724848942147e-17	1.19100704150154e-12	0.503957	0.992	0.995
BZW1	BZW1	6.77478204505489e-14	2.22449968449377e-09	0.503707	0.952	0.896
ATP10A.1	ATP10A	2.47122858067702e-09	8.11427904465299e-05	0.50329	0.871	0.541
MAPK14	MAPK14	4.39720267645436e-08	0.00144382149881379	0.501662	0.774	0.61
ZFP36L2	ZFP36L2	5.66361823667952e-11	1.85964904801372e-06	0.500736	0.992	0.891
COL4A2	COL4A2	1.3399957482489e-11	4.39987603937528e-07	0.498662	0.46	0.185
LOC100056062.1	LOC100056062	1.46309262106991e-19	4.80406462128305e-15	0.498648	0.992	0.985
NRP1	NRP1	5.96316115559286e-09	0.000195800396543892	0.498629	0.734	0.501
ZNF853	ZNF853	7.22441288837662e-14	2.37213597189846e-09	0.49846	0.492	0.178
SLFN5	SLFN5	1.40629084569938e-07	0.00461755599185393	0.497101	0.718	0.491
TMEM236	TMEM236	4.20475057079279e-17	1.38062984991981e-12	0.496797	0.524	0.165
SEMA7A	SEMA7A	2.91330082990294e-10	9.56582327498632e-06	0.49616	0.637	0.36
TNFRSF1B	TNFRSF1B	1.00947694721705e-11	3.31461755618719e-07	0.495539	0.944	0.795
ND2	ND2	1.08970207403895e-11	3.57803676010688e-07	0.494632	1	0.968
ZBP1	ZBP1	2.28544572188083e-11	7.50426102779571e-07	0.492263	0.831	0.558
NLRP1	NLRP1	1.11239966062049e-12	3.65256428564737e-08	0.490726	0.621	0.296
MX2.1	MX2	9.22766729355532e-11	3.02990455583889e-06	0.489828	0.863	0.553
NUCB1	NUCB1	3.34656102833938e-07	0.0109884331365524	0.488551	0.597	0.415
PTPN6	PTPN6	7.03989391114894e-09	0.000231154916572575	0.487552	0.935	0.817
AQP9	AQP9	2.86917010026917e-14	9.42092002423384e-10	0.487169	0.597	0.267
HERC6	HERC6	7.03349730886734e-09	0.000230944884136659	0.486045	0.597	0.356
ATP13A3	ATP13A3	2.04301983995896e-10	6.70825564450526e-06	0.485204	0.734	0.499
NADK	NADK	2.37281598489293e-11	7.79114128639594e-07	0.485202	0.976	0.825
RNF130	RNF130	1.0883576997776e-13	3.57362250721973e-09	0.483902	1	0.936
LOC100050473.1	LOC100050473	3.47737485589647e-11	1.1417960339336e-06	0.483376	0.863	0.659
UPP1	UPP1	3.82671966017041e-10	1.25650340041695e-05	0.479827	0.661	0.375
ICAM1	ICAM1	2.27268475458608e-07	0.00746236039168339	0.474835	0.75	0.536
MYO1F	MYO1F	9.62757405654835e-11	3.16121394146765e-06	0.472956	0.879	0.726
FGD4	FGD4	7.16914733658889e-08	0.00235398952796896	0.471465	0.887	0.753
SIK2	SIK2	4.49399802202426e-10	1.47560425053167e-05	0.471142	0.548	0.304
ABCA3	ABCA3	8.39893336585664e-10	2.75778977067903e-05	0.468894	0.855	0.644
LOC100054684	LOC100054684	3.04729754500813e-08	0.00100058014890342	0.468509	0.403	0.183
LOC100054725	LOC100054725	2.29503466259829e-08	0.000753574631464147	0.467314	0.419	0.207
LOC102149732	LOC102149732	4.31206510746595e-09	0.000141586657803644	0.464733	0.976	0.894
PML	PML	3.89757141400913e-11	1.2797675737899e-06	0.463559	0.831	0.595
DHRS3	DHRS3	2.13969116030544e-10	7.02567592486291e-06	0.460582	0.871	0.654
LOC100064396.1	LOC100064396	3.74665709112415e-07	0.0123021485587062	0.460504	0.782	0.602
ALDH3A2	ALDH3A2	9.71369017508571e-07	0.0318949016898939	0.456585	0.935	0.807
YES1	YES1	6.78260557561498e-12	2.22706854075318e-07	0.456481	0.645	0.328
ARHGAP30	ARHGAP30	1.79121140411886e-10	5.88144264542426e-06	0.454458	0.952	0.79
LOC105761007	LOC105761007	1.98495474491165e-07	0.00651759890491739	0.454341	0.766	0.57
VASP	VASP	2.77204254755236e-10	9.10200170488819e-06	0.453739	0.968	0.872
FAR2.1	FAR2	1.4490913819926e-09	4.75809155277271e-05	0.453161	0.702	0.435
LOC106783279	LOC106783279	4.677091198167e-25	1.53572289491813e-20	0.450158	0.315	0.017
PLA2G15	PLA2G15	1.72310662566192e-09	5.65782060536092e-05	0.449836	0.661	0.398
SCIMP	SCIMP	1.47402093152739e-10	4.83994772867018e-06	0.44925	0.734	0.474
APP	APP	1.53593198031278e-11	5.04323265735702e-07	0.447544	0.968	0.817
LOC111771923.1	LOC111771923	1.70394417129188e-13	5.59490068643689e-09	0.445187	1	0.993
IFIT5	IFIT5	9.00628667328074e-10	2.95721422917173e-05	0.444805	0.694	0.427
DAB2.1	DAB2	1.11200694079823e-07	0.00365127479011099	0.444387	0.927	0.733
HSD11B1.1	HSD11B1	1.88591873303589e-08	0.000619241415992334	0.444371	0.968	0.788
TMEM123.1	TMEM123	2.81927173015256e-13	9.25707872595593e-09	0.443375	0.685	0.385
GPCPD1.1	GPCPD1	2.58964810258231e-08	0.000850310954482902	0.442785	0.935	0.736
RARA	RARA	1.92880421198487e-08	0.000633322863005233	0.442646	0.815	0.625
STAT2	STAT2	3.20591771950137e-09	0.000105266308319827	0.439109	0.726	0.526
RHOF.1	RHOF	1.01381881441541e-06	0.03328874077133	0.438421	0.565	0.346
LOC100271875	LOC100271875	5.44368685268755e-11	1.78743457807996e-06	0.437146	0.371	0.128
SULT1C4.1	SULT1C4	6.4130716815142e-08	0.00210573208662519	0.435402	0.96	0.711
PSD4	PSD4	6.47432302563517e-11	2.12584396546731e-06	0.433711	0.677	0.42
SIL1	SIL1	8.58036201316805e-10	2.81736186702373e-05	0.433651	0.653	0.417
CBL	CBL	3.11100980384382e-07	0.0102150006909212	0.433648	0.798	0.63
SPTB	SPTB	8.32666519829246e-20	2.73406051785933e-15	0.43317	0.452	0.104
PLCB2	PLCB2	3.51617078947197e-08	0.00115453467872312	0.432349	0.565	0.351
TLR8	TLR8	6.58297134235624e-08	0.00216151864026267	0.429345	0.71	0.511
ND4L	ND4L	2.35778027306885e-08	0.000774177152662158	0.428674	0.911	0.765
SLC49A3	SLC49A3	5.94409167913656e-09	0.000195174250284449	0.427992	0.806	0.578
COL4A1.1	COL4A1	7.35636869263914e-07	0.0241546366022806	0.427606	0.524	0.316
EPN1	EPN1	1.62177765524778e-07	0.00532510693100608	0.426541	0.855	0.726
PGD	PGD	5.71782749750149e-09	0.000187744865880461	0.42569	0.96	0.817
FUCA1	FUCA1	3.12878012116662e-08	0.00102733495278506	0.425178	0.871	0.741
TMEM8A	TMEM8A	1.14758418077193e-11	3.76809265756462e-07	0.424582	0.524	0.23
CFP	CFP	1.78432101307989e-08	0.000585881804644783	0.424174	0.935	0.726
EIF2AK2	EIF2AK2	6.80007782475728e-09	0.000223280555375905	0.423896	0.79	0.565
LOC100063291	LOC100063291	4.1198443269594e-10	1.35275088475712e-05	0.422153	0.556	0.286
ANKRD29	ANKRD29	1.22442079560753e-12	4.02038568237732e-08	0.420107	0.387	0.116
CCDC141	CCDC141	5.55686133900233e-13	1.82459542066142e-08	0.418298	0.403	0.126
GLO1	GLO1	3.2652622810922e-07	0.0107214886999662	0.41605	0.726	0.556
FAM53B	FAM53B	1.02788140279623e-08	0.000337504858608142	0.415733	0.742	0.496
AQP11.1	AQP11	3.13940661675359e-08	0.00103082416261104	0.414966	0.605	0.393
CD151	CD151	4.07669344126532e-07	0.0133858229143947	0.414376	0.839	0.686
EPAS1	EPAS1	7.77843547251754e-13	2.55404928740113e-08	0.412726	0.484	0.185
C5H1orf141	C5H1orf141	4.48412488472587e-09	0.000147236240589974	0.412565	0.589	0.321
LOC102148257	LOC102148257	2.85693355272429e-11	9.38074132037021e-07	0.412124	0.508	0.22
CD180	CD180	1.96161510058651e-13	6.44096318277581e-09	0.411758	0.46	0.16
TRIM22.1	TRIM22	2.01811137403107e-09	6.62646869663103e-05	0.410861	0.734	0.474
SYK	SYK	6.84124379552995e-07	0.0224632240026226	0.409526	0.774	0.62
CCND2	CCND2	7.54900882610528e-08	0.00247871704805167	0.407435	0.726	0.551
ACSL5	ACSL5	5.79503329626194e-11	1.90279918282761e-06	0.406608	0.839	0.585
LAMB1.1	LAMB1	5.82040304742006e-07	0.0191112934062038	0.406462	0.508	0.289
IFI44L	IFI44L	4.78559707227073e-11	1.5713507986801e-06	0.405642	0.726	0.43
ADAM28	ADAM28	1.71071537073913e-07	0.00561713391982193	0.405353	0.798	0.565
DOK2	DOK2	3.4799773231264e-09	0.000114265055404855	0.404102	0.71	0.469
STAT3	STAT3	1.19242794125275e-07	0.00391533714510341	0.403384	0.879	0.778
SLC31A1	SLC31A1	5.56527933932065e-09	0.000182735947106594	0.402861	0.823	0.644
SVIL.1	SVIL	1.91961592357087e-07	0.00630305888504495	0.402143	0.815	0.573
CALCRL	CALCRL	3.72628359718843e-11	1.22352521913682e-06	0.401465	0.468	0.198
CYFIP2	CYFIP2	1.42016139692819e-06	0.0466309994681371	0.401154	0.54	0.333
LOC111768455	LOC111768455	1.03318527203017e-06	0.0339246384071105	0.400247	0.613	0.385
LOC100147417	LOC100147417	1.22946728396136e-10	4.03695582688712e-06	0.400208	0.484	0.207
LST1.1	LST1	7.23597011080316e-08	0.00237593078588222	0.396963	0.968	0.77
KIAA0930	KIAA0930	8.7738904896117e-08	0.002880906942264	0.396523	0.798	0.6
ND1	ND1	5.37031914303606e-09	0.000176334429061589	0.395766	1	0.973
LOC100058767.1	LOC100058767	8.46656862124583e-08	0.00277999780678607	0.395505	0.879	0.726
IQSEC1	IQSEC1	3.66018031310591e-07	0.0120182020580833	0.395377	0.831	0.686
CXCL8	CXCL8	2.52233441753901e-10	8.28208505998934e-06	0.395215	0.944	0.741
PTH1R	PTH1R	2.87436987229405e-13	9.4379934756775e-09	0.395049	0.468	0.165
IFNGR2.1	IFNGR2	1.1526927900793e-08	0.000378486677622537	0.392078	0.984	0.884
EIF4G1	EIF4G1	3.9658708131967e-08	0.00130219368151314	0.390014	0.863	0.719
GALNT6	GALNT6	1.15252403775565e-06	0.0378431267797068	0.389823	0.548	0.36
DGKZ	DGKZ	3.25114221346405e-07	0.0106751254579092	0.388891	0.734	0.565
APOBEC3Z2E.1	APOBEC3Z2E	2.51900503431294e-11	8.27115303016653e-07	0.388859	0.79	0.6
CDC34	CDC34	7.5250231525248e-07	0.0247084135213152	0.387698	0.782	0.664
ZNFX1.1	ZNFX1	2.86089557578457e-07	0.00939375062308864	0.387257	0.798	0.6
USF1	USF1	1.44503097892874e-08	0.000474475921931253	0.38663	0.863	0.684
GRN	GRN	2.31991787963262e-11	7.6174503577737e-07	0.386293	0.992	0.975
SAMHD1	SAMHD1	1.87982396760722e-07	0.0061724019976383	0.384992	0.524	0.314
GMFG.1	GMFG	3.2512434970988e-09	0.000106754580227239	0.379691	0.992	0.948
ATP5ME	ATP5ME	2.49464531586435e-09	8.19116789464061e-05	0.379569	0.96	0.877
LOC111775204.1	LOC111775204	3.16952240393002e-09	0.000104071268133042	0.377878	0.903	0.768
SUSD3	SUSD3	7.0959300165088e-07	0.0232994862092066	0.377475	0.677	0.477
NUDT22	NUDT22	4.19508375330817e-08	0.00137745575039874	0.377304	0.766	0.558
DMD	DMD	2.43752695133673e-09	8.00361974471415e-05	0.375416	0.468	0.217
TLR7	TLR7	7.31507147908675e-09	0.000240190372015814	0.375404	0.613	0.356
HIP1	HIP1	2.38790370811315e-09	7.84068182558954e-05	0.37513	0.548	0.279
LOC102148913	LOC102148913	4.84796509564085e-18	1.59182933915367e-13	0.37438	0.339	0.054
FRMD4A	FRMD4A	5.11343597492372e-08	0.0016789967023662	0.374355	0.766	0.546
SAMD9	SAMD9	5.38335762225151e-07	0.0176762547526628	0.371292	0.871	0.701
FKBP15	FKBP15	3.40587521070158e-08	0.00111831912543386	0.371049	0.71	0.504
C5AR1	C5AR1	9.72160708625805e-08	0.00319208968677283	0.369704	0.702	0.454
HSPB1	HSPB1	2.01876443648914e-07	0.00662861302721211	0.368543	0.976	0.872
OLFM1	OLFM1	1.96684385274161e-13	6.45813179047709e-09	0.363718	0.452	0.156
H6PD	H6PD	3.5546893572871e-08	0.00116718225046522	0.362643	0.516	0.284
ZDHHC24	ZDHHC24	1.74765739123076e-07	0.00573843304410621	0.362094	0.75	0.565
LOC111767395.1	LOC111767395	1.06522694294169e-15	3.49767266714902e-11	0.359805	0.516	0.156
AKIRIN2	AKIRIN2	6.7784595495075e-08	0.00222570719308079	0.358604	0.96	0.914
INPP4A	INPP4A	1.60945462913039e-09	5.28464427474965e-05	0.358375	0.524	0.269
CPNE2	CPNE2	6.59446601727712e-09	0.000216529291677294	0.353846	0.581	0.304
CMPK2	CMPK2	1.19226819286231e-09	3.9148126112634e-05	0.353792	0.798	0.533
LOC100147452	LOC100147452	2.04135073263898e-08	0.000670277513062009	0.352976	0.774	0.538
LRCH4	LRCH4	1.74205074441228e-08	0.000572002361927773	0.35263	0.71	0.459
AP5B1	AP5B1	1.59782824279111e-07	0.0052464690352046	0.35245	0.766	0.538
NAGK	NAGK	1.63178643157072e-07	0.00535797074806245	0.351217	0.903	0.825
LOC100058358	LOC100058358	8.67422615919772e-08	0.00284818215937257	0.350408	0.96	0.928
CD86.1	CD86	1.74613692147226e-08	0.000573344058165417	0.349967	0.766	0.578
CEBPB.1	CEBPB	3.84270153252113e-07	0.0126175104820331	0.349293	0.992	0.96
G6PD	G6PD	1.41204902790121e-06	0.0463646298311363	0.348387	0.944	0.81
ICOSLG	ICOSLG	7.75313819856635e-07	0.0254574292749926	0.348242	0.685	0.494
HMOX1	HMOX1	1.93704978617109e-09	6.36030297289276e-05	0.348014	0.96	0.82
LOC106781007	LOC106781007	1.4971557071457e-13	4.91591076441292e-09	0.347583	0.274	0.049
C5H1orf162	C5H1orf162	2.43862823155008e-08	0.000800723579829468	0.346657	0.758	0.489
DOCK8	DOCK8	1.49373862632284e-06	0.0490469077953106	0.34499	0.815	0.709
TSKS	TSKS	2.58359047572514e-07	0.0084832193270435	0.344124	0.444	0.225
CHMP4B	CHMP4B	8.05817593987583e-07	0.0264590206985823	0.339703	0.927	0.82
RAPGEF4	RAPGEF4	1.46451515012542e-07	0.00480873549543681	0.336535	0.25	0.081
OSCAR	OSCAR	1.83262390323347e-07	0.00601742058626711	0.335366	0.573	0.333
CCRL2	CCRL2	5.50307088852496e-08	0.00180693332624717	0.334719	0.831	0.731
EVL	EVL	3.39484370356656e-07	0.0111469693006608	0.334187	0.831	0.637
TYROBP	TYROBP	5.18147298601722e-12	1.70133665495875e-07	0.334055	0.992	0.983
CD1A7	CD1A7	8.48550695090397e-10	2.78621620732932e-05	0.331871	0.435	0.173
TNFAIP8L2	TNFAIP8L2	1.58921282873112e-07	0.00521818032313863	0.330902	0.806	0.635
B3GNT7	B3GNT7	1.59782380880411e-15	5.2464544762083e-11	0.328332	0.306	0.054
USP18	USP18	1.11348098254135e-07	0.00365611480617452	0.327753	0.508	0.274
BLOC1S1.1	BLOC1S1	9.56820824552405e-07	0.0314172117741782	0.322395	0.992	0.963
PLA2G4A	PLA2G4A	9.6049099149639e-08	0.0031537721705784	0.319482	0.653	0.42
TMEM131L	TMEM131L	4.27371737675592e-07	0.0140327510065781	0.314853	0.516	0.306
RREB1	RREB1	1.50528472964325e-06	0.0494260240978361	0.313575	0.782	0.61
SLC2A5	SLC2A5	6.35982065458999e-19	2.08824711193462e-14	0.311407	0.315	0.04
LOC111774319	LOC111774319	7.59881962034626e-07	0.0249507242234069	0.309099	0.54	0.341
IFI35	IFI35	8.56365481888171e-07	0.0281187605977981	0.307074	0.774	0.63
MRGPRX2	MRGPRX2	9.06712077845501e-12	2.9771891076057e-07	0.305199	0.274	0.059
TECPR1	TECPR1	8.60853349667352e-08	0.00282661197363275	0.304332	0.355	0.151
PTPRC	PTPRC	1.37808007957588e-06	0.0452492594128741	0.302442	1	0.958
EQMCE1	EQMCE1	6.44820173280441e-07	0.0211726703896633	0.301082	0.992	0.951
FAM78B	FAM78B	6.14044857963787e-12	2.0162162911241e-07	0.298655	0.323	0.086
SGCA	SGCA	5.17105906601645e-10	1.6979172443265e-05	0.298509	0.387	0.141
MOGAT1	MOGAT1	1.21111626956463e-07	0.00397670027111546	0.294694	0.524	0.294
STARD10	STARD10	7.8356213896272e-07	0.0257282628328409	0.289141	0.468	0.249
TTC22	TTC22	8.24160018069385e-10	2.70612941933083e-05	0.288401	0.315	0.099
GPR68	GPR68	5.22978601877419e-09	0.00017172002392645	0.27489	0.306	0.101
LOC111771922.1	LOC111771922	1.49976063127883e-08	0.000492446403280403	0.273568	0.669	0.405
HSH2D.1	HSH2D	1.1415319861977e-07	0.00374822027668014	0.273053	0.427	0.195
LOC100050401.1	LOC100050401	1.88703107196103e-08	0.000619606652478404	0.27213	0.427	0.19
LOC111770690	LOC111770690	9.76090834423645e-11	3.20499425483004e-06	0.269355	0.29	0.074
FAAH	FAAH	4.59199340625665e-08	0.00150778103494437	0.267914	0.274	0.094
KIAA0513	KIAA0513	1.63943061303901e-07	0.0053830704179136	0.267659	0.581	0.343
LHX2	LHX2	2.23624071235877e-07	0.00734269637903001	0.264589	0.323	0.123
PDE4C	PDE4C	3.67221183000171e-10	1.20577075438106e-05	0.26334	0.347	0.114
FBP1	FBP1	2.60310195254754e-12	8.54728526118986e-08	0.258126	0.387	0.119
LOC100064229	LOC100064229	3.98218838174913e-09	0.000130755155514733	0.257266	0.258	0.069
LOC111771933.1	LOC111771933	3.7103817167642e-10	1.21830383669953e-05	0.254892	0.992	0.96
LOC100070567	LOC100070567	1.4792788318126e-11	4.85721204425666e-07	0.254751	0.323	0.084
SPHK1	SPHK1	1.24479086597828e-08	0.000408727080843968	0.251303	0.331	0.121
HTRA1	HTRA1	2.62009336492073e-09	8.60307656371722e-05	-0.277849	0.024	0.279
LOC100057776.1	LOC100057776	1.78467245222172e-10	5.85997199687003e-06	-0.282824	0.008	0.281
FAU	FAU	2.1322315246409e-08	0.00070011822111584	-0.294332	0.992	0.985
RPL35	RPL35	5.92672111265748e-07	0.0194603887734108	-0.31891	0.992	0.983
LOC100056309.1	LOC100056309	6.5071833791427e-07	0.021366336625415	-0.339928	0.25	0.479
TUBA1A	TUBA1A	6.38462167100935e-08	0.00209639052567592	-0.349354	0.04	0.264
LY9	LY9	1.49049770281938e-07	0.00489404920720744	-0.355113	0.169	0.42
RPL13A	RPL13A	5.17330226711587e-07	0.016986537994075	-0.356162	0.992	0.988
RPS21	RPS21	3.18038081138681e-07	0.0104427803941886	-0.357377	0.992	0.988
CLTA	CLTA	3.20044268252598e-08	0.0010508653548074	-0.362244	0.952	0.948
SLC25A3	SLC25A3	4.13062980554043e-07	0.013562922966492	-0.368703	0.895	0.916
LOC111769348.1	LOC111769348	4.3731638003016e-10	1.43592833382903e-05	-0.369311	0.056	0.346
RPL32	RPL32	3.69677204546788e-10	1.21383510112938e-05	-0.383128	0.992	0.988
LOC111767504.1	LOC111767504	8.68535227660818e-12	2.8518354200243e-07	-0.384922	0.024	0.341
NPM3.1	NPM3	1.01822709898328e-07	0.00334334867951162	-0.387235	0.339	0.57
ELOVL5	ELOVL5	2.27413822605463e-09	7.46713286525037e-05	-0.387334	0.056	0.326
ATP6V0B	ATP6V0B	4.50332773040268e-07	0.0147866766027772	-0.392255	0.944	0.931
ARPC3.1	ARPC3	3.76211699134489e-07	0.0123529111410809	-0.394963	0.952	0.943
RPL27	RPL27	6.67044114763414e-10	2.19023935082567e-05	-0.395642	0.968	0.975
COX7A2L	COX7A2L	4.51006409949976e-07	0.0148087954707075	-0.400017	0.46	0.696
RPS27	RPS27	5.66632758035704e-08	0.00186053866101023	-0.405478	0.992	0.985
ST3GAL6	ST3GAL6	1.68082445644512e-07	0.00551898710273754	-0.406287	0.145	0.383
RPS15	RPS15	2.78111383642306e-09	9.13178728189513e-05	-0.406482	0.992	0.99
GNG2.1	GNG2	5.67121868103136e-07	0.0186214465391665	-0.41214	0.056	0.264
CAPZA2	CAPZA2	6.75477463325875e-07	0.0221793025083051	-0.413694	0.798	0.854
UBE2D3	UBE2D3	2.12367590896293e-08	0.000697308984707977	-0.415478	0.815	0.901
EMILIN2	EMILIN2	2.51941147722324e-08	0.000827248758546251	-0.416189	0.145	0.415
SNX3	SNX3	1.22819446824688e-07	0.00403277653648864	-0.41627	0.863	0.889
AP3S1	AP3S1	1.80242248717123e-07	0.00591825423662672	-0.416563	0.363	0.593
EQMHCB2.1	EQMHCB2	7.24841746726336e-11	2.38001787537592e-06	-0.426398	1	0.998
COMMD6	COMMD6	1.04529187670978e-06	0.0343221587717656	-0.428076	0.637	0.778
RPL23A	RPL23A	7.62222054422036e-09	0.000250275611569476	-0.431249	0.976	0.963
PDLIM4	PDLIM4	2.35296890830932e-08	0.000772597341043365	-0.432738	0.185	0.452
RPS29	RPS29	2.72468562456113e-09	8.94650524824647e-05	-0.433242	0.992	0.99
SET.1	SET	1.17682762684578e-07	0.00386411351274811	-0.433881	0.823	0.909
LSM5	LSM5	1.91619051509208e-08	0.000629181155630486	-0.433893	0.508	0.731
LRP3	LRP3	1.33435985064725e-08	0.000438137056960026	-0.435964	0.177	0.474
LOC100054458.1	LOC100054458	1.12969606698597e-06	0.0370935703594844	-0.436135	0.565	0.733
IQGAP2	IQGAP2	2.99426823950486e-08	0.000983167976441421	-0.438257	0.306	0.56
MARC2.1	MARC2	1.25490607209125e-08	0.000412048408771162	-0.438444	0.452	0.681
RPL6	RPL6	3.3356335524812e-11	1.0952552769572e-06	-0.441336	0.984	0.98
RPS10	RPS10	8.6395420846414e-10	2.836793643492e-05	-0.44205	0.984	0.985
RPL36AL	RPL36AL	1.69569587256034e-08	0.000556781739755189	-0.448082	0.847	0.931
ZC3H10	ZC3H10	2.29420369819728e-12	7.53301784303075e-08	-0.449222	0.992	0.993
TOMM20	TOMM20	6.00847927657227e-07	0.019728841704625	-0.450502	0.758	0.847
PDCD6	PDCD6	4.79131529455041e-07	0.0157322837696563	-0.451447	0.621	0.763
SUMO2	SUMO2	1.72047114547406e-09	5.64916700616409e-05	-0.453846	0.806	0.889
RPL3	RPL3	2.36233034896729e-11	7.75671170083411e-07	-0.45547	0.984	0.97
RPL18	RPL18	5.36360484547828e-13	1.76113965101279e-08	-0.45674	0.992	0.988
HINT1	HINT1	3.21870885872999e-08	0.00105686305376399	-0.465228	0.887	0.931
SULF2.1	SULF2	3.08256573031553e-09	0.00010121604575491	-0.466297	0.065	0.328
RPSA.1	RPSA	6.58716971807225e-10	2.16289717692902e-05	-0.46682	0.976	0.98
LOC100050506.1	LOC100050506	6.01809359095618e-08	0.00197604103059046	-0.469083	0.903	0.919
SSR3	SSR3	1.70465930581868e-07	0.00559724883065563	-0.474199	0.782	0.879
MALT1	MALT1	1.54103649884709e-07	0.00505999334396443	-0.475344	0.298	0.538
CISD2	CISD2	7.60171144457038e-08	0.00249602195282468	-0.479443	0.581	0.753
LOC102150778	LOC102150778	8.17905258736915e-07	0.0268559191706266	-0.482232	0.669	0.81
SRSF9	SRSF9	6.78692547735046e-08	0.00222848698048802	-0.482712	0.589	0.751
SUB1	SUB1	4.46687144739099e-08	0.00146669723975083	-0.48344	0.903	0.919
RPS18	RPS18	1.95173368899154e-13	6.40851756780373e-09	-0.483456	0.992	0.985
RPL37	RPL37	3.17114679539565e-13	1.04124605026816e-08	-0.485034	0.992	0.995
GLUD1.1	GLUD1	3.62176707256453e-07	0.0118920721827656	-0.494785	0.734	0.837
NAP1L1	NAP1L1	1.38658573165885e-09	4.55285424990183e-05	-0.496056	0.879	0.951
POMP	POMP	5.14646623519808e-07	0.0168984218832729	-0.499141	0.75	0.884
DPYSL2	DPYSL2	8.85374707157702e-09	0.000290712785095231	-0.499433	0.355	0.635
NPM1	NPM1	1.12786094591946e-07	0.00370333141592655	-0.501411	0.613	0.79
SELENOK	SELENOK	4.44978027908124e-08	0.00146108535463633	-0.502577	0.71	0.832
NAA20.1	NAA20	1.78870002621667e-08	0.000587319653608245	-0.504878	0.589	0.773
RACK1	RACK1	3.96035691722279e-11	1.3003831937701e-06	-0.506869	0.952	0.946
RPS14	RPS14	2.18130821808779e-12	7.16232553409127e-08	-0.507317	0.984	0.993
DRAP1	DRAP1	2.17672395026802e-10	7.14727309070505e-06	-0.50776	0.379	0.654
ANP32B	ANP32B	2.90007339854608e-08	0.000952239100412604	-0.521165	0.79	0.877
METRNL	METRNL	4.53085756705255e-08	0.0014877070821417	-0.521739	0.347	0.652
ATP6V1F	ATP6V1F	1.10127851196206e-08	0.000361604799402742	-0.523393	0.935	0.941
RPL37A	RPL37A	5.12699696804187e-15	1.68344945445655e-10	-0.524616	0.984	0.988
RPS28	RPS28	3.71835227466436e-21	1.22092096938604e-16	-0.525909	1	0.995
RPS3	RPS3	9.90160989193447e-15	3.25119360801668e-10	-0.530484	0.976	0.983
LIMCH1	LIMCH1	2.09056841765886e-08	0.000686438139938287	-0.532419	0.129	0.385
MPC2.1	MPC2	3.52336090536887e-08	0.00115689555327787	-0.532528	0.581	0.763
NRP2	NRP2	8.7482712652015e-11	2.87249486992891e-06	-0.53272	0.129	0.454
RPL30	RPL30	2.14692746061938e-13	7.04943631694373e-09	-0.533606	0.976	0.985
RPL8	RPL8	6.77341865671901e-16	2.22405201593369e-11	-0.53875	0.984	0.998
AGA.1	AGA	2.31260877974748e-07	0.00759345092830087	-0.539757	0.548	0.686
XG	XG	2.6621928829771e-10	8.74131033125532e-06	-0.54021	0.452	0.731
RAP1B.1	RAP1B	3.75063622214052e-07	0.0123152140353984	-0.543295	0.839	0.906
RABAC1	RABAC1	7.74687079589125e-11	2.54368502583089e-06	-0.544679	0.621	0.807
NACA	NACA	4.56160755408248e-12	1.49780384038298e-07	-0.547412	0.911	0.953
RPS26.1	RPS26	7.97852906575342e-11	2.61975001874013e-06	-0.555677	0.984	0.983
SERF2	SERF2	8.3303218815933e-18	2.73526118982116e-13	-0.558767	0.976	0.98
POLE4	POLE4	3.17870835911628e-12	1.04372888971583e-07	-0.560982	0.21	0.536
CLIC2.1	CLIC2	3.48103403558817e-07	0.0114299752558538	-0.562197	0.048	0.257
RAB32	RAB32	3.78771844428496e-11	1.24369735118097e-06	-0.562894	0.548	0.778
FYB1.1	FYB1	1.21967075373654e-06	0.0400478891989393	-0.56814	0.129	0.348
RPL14	RPL14	8.16209847797593e-19	2.6800250352434e-14	-0.57657	0.992	0.993
RPL10A	RPL10A	1.7277693898129e-14	5.67313079145064e-10	-0.57691	0.976	0.968
RPS6	RPS6	2.30323132112772e-15	7.56266004292286e-11	-0.577316	0.992	0.978
RPLP0.1	RPLP0	4.10831072012291e-12	1.34896382495236e-07	-0.577994	0.992	0.993
RPS24	RPS24	4.70387932478455e-16	1.54451877629301e-11	-0.58	0.968	0.978
RPL24	RPL24	1.66861252704232e-15	5.47888923254346e-11	-0.583807	0.984	0.978
BTF3	BTF3	1.73036471882412e-13	5.68165255425899e-09	-0.590445	0.887	0.928
PTMA	PTMA	1.72199538818573e-12	5.65417185710784e-08	-0.591611	0.96	0.98
RPS20	RPS20	1.31054122660109e-16	4.30316211754468e-12	-0.594465	0.992	0.995
OPTN	OPTN	1.13849105512056e-06	0.0373823537948837	-0.603619	0.476	0.664
MHCB3.1	MHCB3	3.79149644655767e-08	0.00124493785822721	-0.610733	0.669	0.802
PSMB8	PSMB8	1.17348009072658e-10	3.85312187790074e-06	-0.612396	0.718	0.879
TPT1	TPT1	1.04130195379557e-14	3.41911496528774e-10	-0.612906	0.992	1
MGST3.1	MGST3	2.24029299181655e-10	7.35600203862964e-06	-0.615328	0.645	0.802
RPS2	RPS2	3.98640911520063e-18	1.30893743297613e-13	-0.621376	0.992	0.993
RPL38	RPL38	2.48240406530677e-18	8.15097374843478e-14	-0.62399	0.992	0.995
BRI3	BRI3	1.20574933075801e-10	3.95907792754393e-06	-0.628554	0.815	0.879
CTSS.1	CTSS	3.53724914902823e-13	1.16145575808342e-08	-0.638926	0.992	0.975
RPL12	RPL12	1.80557455069452e-11	5.92860403720547e-07	-0.640168	0.984	0.973
RPL36A	RPL36A	1.7570787548693e-13	5.76936809161335e-09	-0.642687	0.927	0.951
RPL10	RPL10	3.42444631096758e-17	1.12441694620621e-12	-0.646643	0.992	0.98
RPS25	RPS25	8.51711780936765e-21	2.79659563270587e-16	-0.65608	0.984	0.975
RPL21	RPL21	8.08943250053057e-18	2.65616516154921e-13	-0.657516	0.984	0.975
RPL27A	RPL27A	5.39778033709086e-19	1.77236117368379e-14	-0.658939	1	0.993
RPL26	RPL26	2.47807491881574e-19	8.13675899593149e-15	-0.663983	0.992	0.98
LOC100050835	LOC100050835	1.13299826903602e-13	3.72019981637977e-09	-0.665475	0.952	0.948
RPS8	RPS8	2.51255051104663e-22	8.24995960302161e-18	-0.668301	0.992	0.998
RPL39.1	RPL39	3.76973482918049e-15	1.23779243116142e-10	-0.670167	0.992	0.995
ATP1B3	ATP1B3	3.70727151030877e-10	1.21728260040989e-05	-0.678108	0.581	0.753
PPIA	PPIA	1.25842079989822e-21	4.13202469646581e-17	-0.679968	0.968	0.98
LIMD1.1	LIMD1	2.57930666295072e-12	8.46915342779868e-08	-0.681583	0.016	0.333
RPS4X	RPS4X	1.82335240592233e-17	5.98697762484598e-13	-0.684768	0.952	0.963
RPS23	RPS23	4.71502640909093e-20	1.54817892142501e-15	-0.702234	0.984	0.993
LOC100034005	LOC100034005	1.58774900584705e-18	5.21337386069879e-14	-0.70842	0.976	0.983
DYNLL1	DYNLL1	2.83484386867715e-08	0.000930820984280141	-0.710603	0.613	0.756
SRP14	SRP14	2.8995261739207e-14	9.52059419206863e-10	-0.721005	0.653	0.872
RPLP1	RPLP1	9.80650730008194e-24	3.21996667198191e-19	-0.723287	0.992	0.998
SLAMF7	SLAMF7	1.91220271310499e-08	0.000627871760848025	-0.724906	0.194	0.474
RPL7	RPL7	6.97356711463629e-20	2.28977076209083e-15	-0.728296	0.968	0.988
SLC25A6.1	SLC25A6	4.74327496823447e-13	1.55745433581979e-08	-0.731297	0.911	0.956
TAGLN2.1	TAGLN2	1.55441836982032e-10	5.10393271730501e-06	-0.733162	0.911	0.938
RPL22	RPL22	4.82971421416758e-18	1.58583666222192e-13	-0.740058	0.919	0.956
YBX1.1	YBX1	7.91797836180055e-21	2.59986819509721e-16	-0.745062	0.96	0.985
EEF1A1	EEF1A1	7.8451660027748e-23	2.57596025701111e-18	-0.752972	1	0.998
ANXA5.1	ANXA5	6.44301084221005e-18	2.11556261003967e-13	-0.75689	0.927	0.943
RPL15	RPL15	2.47098901174381e-21	8.11349242006079e-17	-0.763955	0.96	0.978
LOC100050760	LOC100050760	5.9005032742188e-15	1.93743025008974e-10	-0.776426	0.935	0.926
TREM2	TREM2	1.24719390409579e-09	4.09516118409853e-05	-0.779684	0.145	0.43
RPL5	RPL5	2.95980063455516e-18	9.71850538356187e-14	-0.790842	0.944	0.968
RPL34	RPL34	9.79050493762375e-19	3.21471229626876e-14	-0.795313	0.952	0.97
TCN2	TCN2	1.77851989862883e-10	5.83977008714776e-06	-0.798764	0.411	0.654
RPLP2	RPLP2	1.56658307636534e-26	5.14387553124558e-22	-0.800119	0.992	0.988
RPL23	RPL23	7.51517914817581e-20	2.46760907330353e-15	-0.802133	0.903	0.943
SH3BGRL	SH3BGRL	6.33053852377042e-12	2.07863232428002e-07	-0.804935	0.879	0.933
GABARAP	GABARAP	2.18713841988628e-16	7.18146900169661e-12	-0.805147	0.831	0.941
ANXA1.1	ANXA1	1.15669023787327e-12	3.79799239605689e-08	-0.814944	0.952	0.936
RPS19	RPS19	3.10808531015053e-27	1.02053981158793e-22	-0.848492	0.992	0.985
RPS5	RPS5	1.98191471234042e-25	6.50761695796978e-21	-0.848654	0.952	0.985
RPS13	RPS13	3.79710015158586e-24	1.24677783477322e-19	-0.854568	0.944	0.978
EEF1B2	EEF1B2	1.65254311454949e-20	5.42612531662324e-16	-0.85541	0.944	0.97
NINJ1.1	NINJ1	7.38324165380471e-12	2.42428739702678e-07	-0.871864	0.048	0.365
TPPP3.1	TPPP3	1.76033072252828e-10	5.78004592742162e-06	-0.873199	0.073	0.375
RPS27A	RPS27A	2.43791669110529e-23	8.00489945524423e-19	-0.883706	0.96	0.975
RPL13	RPL13	2.60340727512734e-26	8.54828778788062e-22	-0.884017	0.984	0.995
RPS3A	RPS3A	3.66054886259299e-19	1.20194121903241e-14	-0.902263	0.984	0.985
TXN	TXN	6.44945564322792e-07	0.0211767876045389	-0.918348	0.944	0.943
RPS7	RPS7	8.24291518415645e-23	2.70656120071777e-18	-0.955423	0.944	0.988
S100A4	S100A4	5.34091202311212e-08	0.00175368846278887	-0.962538	0.782	0.889
LOC100053579.1	LOC100053579	3.63897113733163e-10	1.19485617294284e-05	-0.972202	0.097	0.398
S100A11	S100A11	9.66184042486453e-18	3.17246530350427e-13	-0.986851	0.952	0.953
EMP1.1	EMP1	3.00112360455181e-14	9.85418935554587e-10	-1.00185	0.315	0.644
RPS15A	RPS15A	3.87618705475131e-24	1.27274601942759e-19	-1.0057	0.952	0.975
CPVL	CPVL	1.32625235312393e-06	0.0435474960148243	-1.0094	0.371	0.59
RPL9	RPL9	1.09486655881578e-24	3.5949943458716e-20	-1.01078	0.984	0.97
ATP6V1G1	ATP6V1G1	5.08131735428481e-20	1.66845055327942e-15	-1.01104	0.911	0.973
RPS12.1	RPS12	9.38364188445676e-23	3.08111881276138e-18	-1.01844	0.952	0.98
VIM.1	VIM	5.35838822102349e-24	1.75942677237306e-19	-1.0309	0.992	0.995
FTL	FTL	3.51579578075325e-15	1.15441154461033e-10	-1.03709	1	1
IL1RN.1	IL1RN	8.34423379898181e-08	0.00273982916789568	-1.05221	0.71	0.44
CD81.1	CD81	1.99959865936541e-12	6.56568219802631e-08	-1.1602	0.218	0.538
CXCR4	CXCR4	1.16348655494521e-10	3.82030810316259e-06	-1.16309	0.137	0.44
RGS10	RGS10	7.3709599100674e-19	2.42025468647063e-14	-1.16943	0.468	0.798
RPL18A	RPL18A	3.99351675957089e-25	1.3112712280051e-20	-1.1774	0.879	0.96
IL32.1	IL32	7.30497015127357e-09	0.000239858694917068	-1.24312	0.363	0.583
S100A6	S100A6	5.35032271279452e-12	1.75677846274608e-07	-1.27434	0.637	0.852
LGALS3	LGALS3	2.67572447067973e-12	8.78574129947689e-08	-1.33132	0.935	0.919
C10H19orf33	C10H19orf33	2.81492997808229e-20	9.2428225830332e-16	-1.33634	0.177	0.632
C1H15orf48.1	C1H15orf48	1.3121343516262e-06	0.0430839314356464	-1.35398	0.613	0.775
GPNMB	GPNMB	5.63650198297632e-09	0.000185074542611027	-1.38822	0.855	0.847
EQMHCC1.1	EQMHCC1	1.32245699948772e-22	4.34228755781793e-18	-1.39519	0.113	0.6
DQA.1.1	DQA.1	6.50177271557415e-16	2.13485707115877e-11	-1.44709	0.089	0.489
RPL35A.1	RPL35A	1.412836750102e-33	4.63904946895993e-29	-1.53046	0.927	0.97
CD99	CD99	1.75175339420137e-35	5.75188226986019e-31	-1.64992	0.5	0.931
DQB.1	DQB.1	4.27565911990028e-14	1.40391267201926e-09	-1.81399	0.113	0.477
DQA.3	DQA	3.37229925169364e-09	0.000110729445929361	-2.1251	0.508	0.719
DQB.2	DQB	1.31465167163604e-12	4.31665876381694e-08	-2.29167	0.597	0.827
DRA.1	DRA	1.76078337776701e-13	5.78153222089799e-09	-2.62333	0.75	0.879
SPP1.1	SPP1	5.16313009455456e-13	1.69531376654699e-08	-2.77816	0.056	0.398

## Sheet: moma_2
ID	gene	p_val	p_val_adj	avg_log2FC	pct.1	pct.2
SPP1.2	SPP1	5.56112080096262e-36	1.82599401499608e-31	3.45996	0.771	0.205
TIMP1.1	TIMP1	5.07615592923187e-21	1.66675579936328e-16	2.23655	0.648	0.203
LYZ	LYZ	2.14903750811186e-07	0.0070563646578853	2.03546	0.762	0.698
IL1B	IL1B	2.6060963086749e-09	8.55711722953404e-05	1.96313	0.343	0.12
C1H15orf48.2	C1H15orf48	1.57241160349018e-11	5.16301350005999e-07	1.91849	0.867	0.705
CCL15.1	CCL15	3.556143550183e-12	1.16765973470259e-07	1.6254	0.657	0.382
MMP9	MMP9	2.22901898345345e-15	7.3189838321694e-11	1.43922	0.352	0.071
BTG1.1	BTG1	1.08505876906499e-11	3.5627904682249e-07	1.38992	0.886	0.833
CD1A4.1	CD1A4	2.39067921069311e-13	7.84979518831083e-09	1.38683	0.438	0.149
IL32.2	IL32	2.20974815135942e-19	7.25570805498866e-15	1.33735	0.838	0.455
LOC100053579.2	LOC100053579	3.35498619086272e-26	1.10160971576977e-21	1.33639	0.733	0.226
CD81.2	CD81	2.91274651176338e-31	9.56400317137507e-27	1.23451	0.895	0.356
SLC2A3.2	SLC2A3	1.02646571978152e-12	3.37040019090263e-08	1.21386	0.61	0.3
CD44.2	CD44	2.16448180917353e-25	7.10707602042127e-21	1.16036	1	0.983
CD99.1	CD99	1.21442721063082e-14	3.9875717461063e-10	1.11243	0.971	0.795
ELK3.2	ELK3	8.18408691913725e-13	2.68724493989871e-08	1.11021	0.876	0.738
KLF2	KLF2	5.99210956637546e-08	0.00196750917611938	1.08806	0.857	0.715
S100A6.1	S100A6	2.32912054622371e-10	7.64766731352554e-06	1.06376	0.886	0.781
S100A4.1	S100A4	7.48924260261816e-10	2.45909280856967e-05	1.0538	0.905	0.854
METRNL.1	METRNL	2.32591454782677e-09	7.63714041778919e-05	1.02832	0.752	0.538
C10H19orf33.1	C10H19orf33	1.83500092123088e-20	6.02522552486161e-16	0.947493	0.857	0.443
LOC111775970.1	LOC111775970	5.61292220584013e-12	1.84300300628761e-07	0.937501	1	0.91
LOC102148267	LOC102148267	3.20460510932473e-09	0.000105223208764677	0.903809	0.371	0.149
ATP1B1	ATP1B1	2.16642734306095e-08	0.000711346418094063	0.890009	0.714	0.575
DRA.2	DRA	4.1083768521813e-18	1.34898553941373e-13	0.860396	0.943	0.825
ATP1B3.1	ATP1B3	5.68989661654423e-09	0.00018682775540423	0.850184	0.829	0.684
NFE2L2.1	NFE2L2	2.45078105600589e-09	8.04713959739533e-05	0.837487	0.895	0.854
HIF1A.1	HIF1A	2.16384015041656e-10	7.10496913389279e-06	0.832722	0.676	0.434
SIRPA.1	SIRPA	2.18334056302008e-09	7.16899873867642e-05	0.826037	0.943	0.854
LOC100053223	LOC100053223	1.7846212461568e-09	5.85980386175585e-05	0.817092	0.381	0.144
MATK	MATK	3.03901537104773e-18	9.97860697083523e-14	0.8168	0.457	0.111
RBPJ.1	RBPJ	1.00772503495948e-09	3.30886515228945e-05	0.794997	0.857	0.741
PLD3.2	PLD3	3.47072839012268e-11	1.13961366689678e-06	0.788981	0.876	0.7
NINJ1.2	NINJ1	2.03110939639209e-14	6.66914770305344e-10	0.786951	0.581	0.219
MAFB	MAFB	6.15300704451373e-07	0.0202033986306608	0.783814	0.724	0.554
LIMD1.2	LIMD1	8.13159824169792e-12	2.67001028266151e-07	0.752826	0.505	0.198
SLC25A6.2	SLC25A6	1.49770987999982e-15	4.91773039097942e-11	0.751308	0.971	0.939
PTAFR.2	PTAFR	1.61785450900039e-09	5.31222528030276e-05	0.746221	0.505	0.25
PXDC1	PXDC1	3.2834945771991e-13	1.07813544442332e-08	0.736428	0.419	0.125
S100A11.1	S100A11	6.27294694586239e-07	0.0205972212967392	0.722615	0.924	0.96
SULF2.2	SULF2	2.61072045652502e-15	8.57230061899992e-11	0.716665	0.543	0.198
FRMD8.1	FRMD8	6.83786935985889e-11	2.24521440430967e-06	0.715662	0.962	0.901
LOC111775967.1	LOC111775967	1.05705690574414e-10	3.47084635001089e-06	0.712526	0.819	0.557
MS4A7.1	MS4A7	1.72794272565449e-07	0.00567369993968653	0.711793	0.495	0.281
RPS12.2	RPS12	2.78358802166232e-15	9.13991126912822e-11	0.711208	0.971	0.974
DRB.3	DRB	1.08414532193621e-13	3.55979116457753e-09	0.698657	0.924	0.884
CD74.1	CD74	1.15148090287236e-10	3.78088754458138e-06	0.693171	0.943	0.943
RPLP0.2	RPLP0	4.89514876941411e-19	1.60732209843712e-14	0.676084	0.981	0.995
SGK1.1	SGK1	1.09098069096041e-07	0.00358223509876851	0.669436	0.657	0.446
GSDME	GSDME	5.56117677702896e-13	1.82601239473746e-08	0.662846	0.352	0.092
EIF1.2	EIF1	1.67291472111246e-11	5.49301548677277e-07	0.654802	0.99	0.993
LOC111769185.1	LOC111769185	4.14084074343634e-09	0.000135964505810732	0.644409	0.419	0.167
RPL12.1	RPL12	7.38156188466315e-14	2.42373584482914e-09	0.640229	0.933	0.986
TPT1.1	TPT1	4.91881295035303e-11	1.61509223224842e-06	0.639003	1	0.998
CSF1R.1	CSF1R	1.34977600797968e-07	0.00443198952220129	0.629696	0.733	0.58
CADM1.2	CADM1	7.31005855938933e-09	0.000240025772797549	0.629515	0.543	0.288
SLC16A1.2	SLC16A1	4.44621592069081e-07	0.0145991499755883	0.626393	0.667	0.517
DQB.3	DQB	9.95225447544291e-17	3.26782275701168e-12	0.61927	0.905	0.741
TACC1.2	TACC1	1.23329089841629e-07	0.00404951066494989	0.608117	0.714	0.59
RPS3A.1	RPS3A	9.11836173521089e-12	2.9940140757565e-07	0.591411	0.971	0.988
RAP1B.2	RAP1B	2.12213913371969e-07	0.00696804384556859	0.589234	0.924	0.882
CKB.1	CKB	4.02971406226054e-12	1.32315661234325e-07	0.58261	0.429	0.123
FGL2.1	FGL2	2.37552119549336e-09	7.80002384540244e-05	0.57981	0.829	0.71
BACH1.2	BACH1	9.30584753302254e-07	0.0305557503746795	0.570967	0.6	0.396
IRF2BP2	IRF2BP2	1.60532823289482e-08	0.000527109525271014	0.562837	0.905	0.88
MMP25	MMP25	1.4382697102082e-13	4.72255859346863e-09	0.552511	0.314	0.064
LDHB.1	LDHB	6.46476036156677e-08	0.00212270406472045	0.546966	0.733	0.604
RGS2	RGS2	4.20306580851342e-07	0.0138007665822538	0.530263	0.352	0.144
GNG2.2	GNG2	1.86730481957923e-12	6.13129537508839e-08	0.528921	0.457	0.156
RPL10.1	RPL10	3.03829007027745e-11	9.97622544575601e-07	0.528729	0.971	0.986
CYP2S1.1	CYP2S1	7.91492306402485e-10	2.59886498807256e-05	0.525072	0.419	0.165
RGS10.1	RGS10	1.08095116183045e-06	0.0354930313987029	0.517829	0.79	0.703
RCSD1.2	RCSD1	6.4406724425812e-12	2.11479479652154e-07	0.517827	0.505	0.198
DQA.4	DQA	1.59578422896667e-11	5.23975751581207e-07	0.511333	0.829	0.63
RPS23.1	RPS23	4.97064129485535e-12	1.63211006916575e-07	0.504688	0.99	0.991
RPL18A.1	RPL18A	3.24361563960393e-08	0.00106504119526395	0.504612	0.952	0.939
SEMA3C	SEMA3C	2.38457232775279e-17	7.8297432381763e-13	0.49713	0.257	0.024
RPS26.2	RPS26	7.03890715152638e-12	2.31122516320369e-07	0.496015	0.971	0.986
EEF1A1.1	EEF1A1	1.84058532723226e-11	6.04356192196714e-07	0.485999	0.99	1
GABARAP.1	GABARAP	1.27232960842316e-07	0.00417769426925744	0.473572	0.933	0.91
RPLP2.1	RPLP2	2.79356450678891e-13	9.17266905804139e-09	0.467015	0.971	0.993
RPS7.1	RPS7	7.53197540768193e-09	0.000247312412511236	0.461247	0.981	0.976
PABPC1.2	PABPC1	6.94079313506615e-10	2.27900942589897e-05	0.457399	0.952	0.962
MREG	MREG	1.93001530409063e-11	6.33720525098158e-07	0.448933	0.4	0.123
RPL23.1	RPL23	4.04748644265121e-08	0.00132899217344453	0.445234	0.905	0.941
EIF4A1	EIF4A1	1.70672005248121e-07	0.00560401529232206	0.442611	0.952	0.948
RPS15A.1	RPS15A	2.70207683750413e-08	0.00088722692959448	0.44084	0.952	0.974
RPL5.1	RPL5	6.04320492895563e-08	0.00198428633842258	0.437764	0.924	0.972
LAMP1	LAMP1	1.97421668883599e-07	0.00648234049779297	0.434934	0.99	0.96
RPS19.1	RPS19	4.35617414831177e-10	1.43034978159817e-05	0.425172	0.962	0.993
TNS3	TNS3	1.55293588456375e-10	5.09906497696509e-06	0.401567	0.333	0.099
NACA.1	NACA	1.53591563293327e-08	0.000504317898073639	0.400546	0.943	0.943
DQA.1.2	DQA.1	6.34021188172165e-09	0.00020818085713633	0.398218	0.59	0.347
BTF3.1	BTF3	5.44053577517423e-07	0.0178639992177846	0.39477	0.914	0.92
RPL13.1	RPL13	1.30285642306023e-09	4.27792906511826e-05	0.39157	0.99	0.993
SEMA4D	SEMA4D	1.21708377595628e-06	0.0399629457835246	0.37428	0.352	0.16
RPL7.1	RPL7	4.19818943157184e-07	0.0137847549985661	0.369484	0.962	0.988
RACK1.1	RACK1	1.75979245736249e-07	0.00577827853374972	0.36564	0.905	0.958
LOC100034005.1	LOC100034005	5.12306151801313e-08	0.00168215724943961	0.35319	0.971	0.983
RPL34.1	RPL34	4.17279523525568e-07	0.013701373154962	0.349884	0.952	0.969
LOC100063657	LOC100063657	2.58582220967832e-15	8.49054722547876e-11	0.345289	0.314	0.054
RPL10A.1	RPL10A	1.43901203260534e-07	0.00472499600905964	0.340436	0.933	0.979
VASH1	VASH1	7.73293307516639e-13	2.53910857523088e-08	0.33881	0.267	0.045
RPS27.1	RPS27	3.55293435932949e-07	0.0116660599688584	0.335925	0.981	0.988
RPL8.1	RPL8	1.97067648845151e-08	0.000647071624983055	0.331574	1	0.993
RPS13.1	RPS13	1.46273219908996e-06	0.0480288117571187	0.331149	0.962	0.972
SLC7A5	SLC7A5	1.5056457913603e-07	0.00494378795593155	0.329771	0.286	0.099
PLXNC1.1	PLXNC1	8.45557718751797e-08	0.00277638876952153	0.327353	0.41	0.172
RPL26.1	RPL26	2.53700306721401e-07	0.00833024957119721	0.30925	0.952	0.991
RPS20.1	RPS20	4.1360904578641e-07	0.0135808530183968	0.290993	0.981	0.998
RPS28.1	RPS28	7.21884123109957e-08	0.00237030651823154	0.269251	0.99	0.998
RPL14.1	RPL14	6.84895503934111e-07	0.0224885438716765	0.267732	0.99	0.993
ACSF2	ACSF2	6.04271881092966e-07	0.0198412672156875	-0.251345	0.124	0.382
RETREG1	RETREG1	9.91721085988597e-07	0.0325631618584356	-0.251586	0.038	0.252
S1PR3	S1PR3	4.3295435576043e-07	0.0142160562713937	-0.254549	0.048	0.283
OAZ1	OAZ1	3.97634527892659e-08	0.00130563297233555	-0.265524	0.971	0.993
LOC111774947.1	LOC111774947	1.07684998559974e-06	0.0353583692771673	-0.265971	0.114	0.375
PTH1R.1	PTH1R	4.76404141474617e-08	0.0015642729985319	-0.268799	0.029	0.288
CDC42BPA	CDC42BPA	6.40450712967918e-09	0.000210291991603016	-0.273202	0	0.259
CXXC5	CXXC5	1.34011306014356e-06	0.0440026123298137	-0.27427	0.152	0.417
DMD.1	DMD	8.73299595294075e-07	0.028674792211481	-0.284349	0.086	0.323
EPHX2	EPHX2	3.18298801393493e-08	0.00104513411437553	-0.291317	0.057	0.323
PTS	PTS	4.36541838829936e-07	0.0143338512779809	-0.29246	0.324	0.604
EPAS1.1	EPAS1	1.84867701732182e-08	0.000607013098637619	-0.295522	0.038	0.309
TMEM154.1	TMEM154	3.60428695520792e-09	0.000118346762174252	-0.296775	0.219	0.561
ADRB2.1	ADRB2	1.14641041028055e-07	0.00376423858215619	-0.314582	0.095	0.361
SLC1A2.1	SLC1A2	5.22381116859184e-07	0.0171523839720713	-0.317003	0.124	0.392
CFL1.1	CFL1	8.00298922777348e-07	0.0262778151293942	-0.317369	0.971	0.991
NKD2.1	NKD2	1.16743417600244e-08	0.000383327011690402	-0.318829	0.029	0.295
WDYHV1.1	WDYHV1	9.33698457879665e-07	0.0306579888644788	-0.319102	0.2	0.474
LOC100050004	LOC100050004	2.21941223173407e-07	0.00728744006289881	-0.322894	0.162	0.427
PPP2R5A.2	PPP2R5A	4.90659071677306e-07	0.0161107906185243	-0.327896	0.371	0.693
LOC111775273.1	LOC111775273	1.204870589895e-06	0.0395619258192023	-0.328142	0.248	0.509
HSD3B7	HSD3B7	4.0755593309015e-07	0.0133820990630151	-0.331575	0.276	0.554
MPDZ	MPDZ	2.06028088359566e-09	6.76493228128634e-05	-0.334653	0.019	0.297
FCAR.2	FCAR	1.82607541943313e-07	0.0059959186397087	-0.336958	0.21	0.493
HS3ST3A1.1	HS3ST3A1	9.04425242169215e-08	0.00296968028266262	-0.342793	0.038	0.295
MOGAT1.1	MOGAT1	1.01380807679631e-07	0.00332883882016067	-0.343949	0.124	0.403
ZFHX2.2	ZFHX2	8.33528813778092e-07	0.0273689186004036	-0.346223	0.181	0.455
SELENOM.1	SELENOM	2.11484527696011e-07	0.00694409446689852	-0.346799	0.038	0.278
TCEAL4	TCEAL4	1.30896733105986e-07	0.00429799423153504	-0.349494	0.267	0.573
APOBEC3Z2E.2	APOBEC3Z2E	4.91786323013914e-07	0.0161478039161619	-0.352074	0.4	0.705
TSKS.1	TSKS	1.9500244813251e-09	6.40290538443097e-05	-0.352476	0.038	0.335
EGFR	EGFR	8.03420845950975e-08	0.00263803234768003	-0.353601	0.114	0.403
GALNT6.1	GALNT6	1.34901640654369e-06	0.044294953708862	-0.353727	0.19	0.458
CCBE1.1	CCBE1	1.11474291166876e-06	0.0366025835046437	-0.354804	0.152	0.406
LOC106781891	LOC106781891	5.82826395056458e-08	0.00191371046816788	-0.355849	0.057	0.318
SEMA7A.1	SEMA7A	7.67820781809418e-07	0.0252113953707123	-0.357378	0.2	0.481
TMEM8A.1	TMEM8A	3.64457921277286e-09	0.000119669758451397	-0.357415	0.057	0.358
ND4.1	ND4	1.06257895707984e-06	0.0348897800557165	-0.359779	1	0.976
SIL1.1	SIL1	9.059012149766e-08	0.00297452663937567	-0.3611	0.238	0.531
MGST2.1	MGST2	1.14480300895634e-06	0.0375896067990816	-0.363113	0.324	0.613
ACAA2.1	ACAA2	1.28375836787984e-07	0.00421522060093345	-0.364196	0.267	0.559
RNF152.1	RNF152	2.85223304454798e-10	9.36530720177328e-06	-0.364407	0.019	0.328
FKBP15.1	FKBP15	6.22051968811548e-07	0.0204250763959272	-0.370657	0.333	0.606
CCND2.1	CCND2	7.59634239848433e-08	0.00249425902654233	-0.372937	0.362	0.649
COL4A2.1	COL4A2	2.03231034051638e-07	0.00667309100308552	-0.373275	0.057	0.297
CYFIP2.1	CYFIP2	4.56022878704495e-09	0.000149735112222621	-0.373789	0.114	0.448
P2RY12.1	P2RY12	4.21563331304772e-08	0.00138420319833922	-0.376047	0.143	0.436
PCK2.1	PCK2	1.72544181475197e-10	5.6654881987381e-06	-0.376351	0.114	0.472
NLRP1.1	NLRP1	2.22612098492471e-07	0.00730946825400028	-0.381312	0.162	0.425
SLAMF6	SLAMF6	1.41247891642348e-07	0.00463787452207651	-0.386538	0.286	0.58
TOR4A	TOR4A	7.8919100079536e-08	0.00259130865111157	-0.388756	0.286	0.573
ZNF853.1	ZNF853	1.76170098999508e-09	5.78454520064885e-05	-0.391653	0.019	0.309
POLR2L.1	POLR2L	1.50349270407065e-06	0.0493671829381598	-0.393011	0.895	0.946
ALDOA.1	ALDOA	4.92573591707574e-07	0.0161736538837182	-0.398512	0.924	0.974
EHF.1	EHF	4.81754425856776e-10	1.58184065730072e-05	-0.398692	0.248	0.608
LOC102148546	LOC102148546	1.65813720338346e-09	5.4444935073096e-05	-0.401476	0.152	0.495
NOVA1.1	NOVA1	2.11683254831249e-07	0.00695061967238405	-0.401942	0.152	0.42
FAR2.2	FAR2	8.26767972620111e-10	2.71469263809813e-05	-0.403414	0.2	0.571
ITGB4.1	ITGB4	5.72523714340204e-11	1.87988161603606e-06	-0.406048	0.029	0.358
PDLIM1.1	PDLIM1	1.01004064443677e-06	0.0331646845600814	-0.406286	0.448	0.752
PLA2G15.1	PLA2G15	4.67528091848428e-08	0.00153512848958431	-0.407978	0.219	0.519
AQP8.2	AQP8	1.64870225347944e-08	0.000541351384929975	-0.41099	0.114	0.427
NUDT22.1	NUDT22	1.12575306361092e-07	0.00369641018436645	-0.413233	0.371	0.665
B4GALT6.1	B4GALT6	1.83606012140646e-09	6.0287034086381e-05	-0.414137	0.076	0.399
ENPP1.1	ENPP1	1.08074837501501e-09	3.54863728936179e-05	-0.4172	0.019	0.309
ND1.1	ND1	2.49852601918428e-07	0.00820391018399159	-0.418701	0.99	0.976
CIB1.1	CIB1	2.97686770085493e-07	0.00977454509575717	-0.422773	0.571	0.807
MFHAS1.1	MFHAS1	3.82835261511729e-07	0.0125703958117376	-0.425078	0.371	0.649
COX6B1	COX6B1	6.83892874458986e-08	0.00224556225328608	-0.425701	0.876	0.962
MTFP1.1	MTFP1	8.28249181362282e-08	0.00271955618700305	-0.428764	0.267	0.583
EGLN3.1	EGLN3	2.48606916670437e-07	0.0081630081088738	-0.432236	0.343	0.646
RHOC.1	RHOC	8.02834779583597e-09	0.000263610799876274	-0.433459	0.4	0.691
GDE1	GDE1	4.58495853213478e-07	0.0150547113402646	-0.435351	0.429	0.71
ASS1.1	ASS1	6.62861654258243e-07	0.0217650624175694	-0.435991	0.362	0.656
SDC3.1	SDC3	2.94767154356919e-09	9.67867951330943e-05	-0.436045	0.067	0.368
CHD7.1	CHD7	1.66112788312835e-10	5.45431340425194e-06	-0.437352	0.314	0.703
KLF5.1	KLF5	5.4374428165195e-08	0.00178538434880418	-0.437634	0.352	0.656
FRMD4A.1	FRMD4A	2.73589729323832e-09	8.98331876234803e-05	-0.439326	0.324	0.665
BHLHE41.2	BHLHE41	5.44359939711303e-07	0.0178740586204206	-0.439611	0.581	0.882
SVIL.2	SVIL	2.69603450932938e-10	8.85242931138303e-06	-0.442014	0.352	0.698
LOC100064396.2	LOC100064396	4.44531306268718e-07	0.0145961854413333	-0.442388	0.438	0.696
LOC100055750	LOC100055750	3.15703078594886e-07	0.0103661105856631	-0.446117	0.505	0.776
BCAR3.1	BCAR3	5.12008463834215e-10	1.68117979099964e-05	-0.446928	0.162	0.483
LCP1.1	LCP1	8.61751493931137e-09	0.000282956103032289	-0.452811	0.914	0.974
PPDPF	PPDPF	5.57770010006421e-09	0.000183143782785608	-0.452939	0.905	0.983
MCEMP1.1	MCEMP1	3.66916368700821e-09	0.000120476989662915	-0.453771	0.324	0.667
UNC119.1	UNC119	6.72793264146854e-12	2.20911668282619e-07	-0.458174	0.257	0.665
OSCAR.1	OSCAR	1.43141575364089e-10	4.70005362707987e-06	-0.458657	0.105	0.46
ALDH2.1	ALDH2	9.01605324047473e-07	0.0296042108150988	-0.458729	0.752	0.901
AIF1	AIF1	1.06872754687377e-07	0.00350916690016004	-0.459894	0.676	0.858
VKORC1L1.2	VKORC1L1	3.00466000297722e-11	9.86580111977571e-07	-0.462653	0.238	0.597
TMEM123.2	TMEM123	1.19909365636082e-06	0.0393722402066075	-0.466489	0.238	0.509
SLC31A1.1	SLC31A1	1.64444381988611e-08	0.000539953128259606	-0.471503	0.457	0.743
TALDO1.1	TALDO1	5.37669931880965e-09	0.000176543922133115	-0.475106	0.914	0.974
PSAP.1	PSAP	6.047699009685e-08	0.00198576196983007	-0.475303	0.99	0.981
PGD.1	PGD	9.88047972875428e-08	0.00324425551893647	-0.477298	0.686	0.892
OAT.1	OAT	9.43370361751567e-08	0.00309755658281127	-0.477443	0.476	0.764
LAPTM5.1	LAPTM5	6.83954895745985e-10	2.24576590018194e-05	-0.481068	0.962	0.986
YES1.1	YES1	5.41551526012932e-11	1.77818443566346e-06	-0.48293	0.114	0.474
CAP1.1	CAP1	1.38131142207379e-08	0.000453553605437928	-0.48302	0.848	0.967
TSTD3.1	TSTD3	1.36263812588925e-06	0.0447422228635734	-0.48352	0.648	0.858
GAS2.1	GAS2	3.16368182563746e-12	1.03879492744806e-07	-0.485989	0.076	0.441
LOC100053249.1	LOC100053249	5.46138405679711e-08	0.00179324545504933	-0.492904	0.8	0.922
NFX1.1	NFX1	8.13055719382183e-10	2.6696684545914e-05	-0.493861	0.114	0.448
SH2D1B.1	SH2D1B	2.27531619736899e-07	0.00747100073406108	-0.494991	0.352	0.623
ADGRE3.1	ADGRE3	4.66100656239887e-12	1.53044150476367e-07	-0.497323	0.143	0.533
ALDH3B1.1	ALDH3B1	7.82712961301969e-09	0.000257003800843502	-0.499966	0.629	0.83
RAB13.1	RAB13	3.507510958465e-10	1.15169122321198e-05	-0.500074	0.105	0.436
PDE3B.2	PDE3B	3.63945571000008e-07	0.0119501528237852	-0.5003	0.514	0.736
LOC100050560.1	LOC100050560	5.06079146812623e-07	0.0166171087855925	-0.500411	0.038	0.274
ARHGDIB	ARHGDIB	3.30133173887711e-08	0.0010839922764603	-0.500621	0.79	0.953
CHIT1	CHIT1	5.10591616097905e-12	1.67652757145747e-07	-0.511848	0.181	0.573
KLHL25.1	KLHL25	2.05235964112651e-08	0.00067389228816389	-0.512647	0.324	0.644
ETHE1.1	ETHE1	9.97972252843244e-07	0.0327684189221079	-0.513065	0.695	0.866
EHD1.2	EHD1	3.03434329795054e-11	9.9632662188206e-07	-0.516221	0.305	0.646
DHRS4.1	DHRS4	7.19096457950939e-11	2.36115321968191e-06	-0.51699	0.41	0.741
TMEM92.1	TMEM92	9.94082796414865e-13	3.26407086202821e-08	-0.518646	0.038	0.41
DTWD1.1	DTWD1	6.9605952308684e-09	0.000228551144405564	-0.519445	0.448	0.759
CENPX	CENPX	1.88834702468403e-11	6.20038745555001e-07	-0.524555	0.41	0.748
SCIMP.1	SCIMP	1.03997618929158e-12	3.41476181753891e-08	-0.526986	0.219	0.613
DST.1	DST	6.8730217431128e-10	2.25675668935109e-05	-0.527719	0.39	0.719
GPX1.2	GPX1	2.21837218558264e-08	0.000728402507136061	-0.532105	0.695	0.901
C5H1orf141.1	C5H1orf141	5.18028709239945e-10	1.70094726678936e-05	-0.534347	0.124	0.448
GSTO1	GSTO1	7.85181628798956e-07	0.0257814387816137	-0.537051	0.657	0.858
ADA.2	ADA	7.2756842135029e-10	2.38897091150368e-05	-0.538241	0.343	0.658
IL2RG.1	IL2RG	5.18144636326901e-10	1.70132791337938e-05	-0.54309	0.733	0.941
DBI.1	DBI	4.49940959850508e-09	0.000147738114166914	-0.545013	0.81	0.932
MOSPD3.1	MOSPD3	1.75803426374272e-12	5.77250550499921e-08	-0.547289	0.333	0.703
LAMB1.2	LAMB1	7.58964282067888e-14	2.49205922016991e-09	-0.555982	0.029	0.417
AQP11.2	AQP11	3.31341024989497e-14	1.08795825555301e-09	-0.556885	0.105	0.526
HSD11B1.2	HSD11B1	1.60229654751341e-08	0.000526114071376027	-0.556918	0.676	0.868
GLO1.1	GLO1	3.24621908197913e-10	1.06589603556785e-05	-0.558363	0.333	0.66
COX3.1	COX3	6.33283544645371e-15	2.07938651884308e-10	-0.559023	1	0.981
BCL2A1.2	BCL2A1	3.16786192389058e-07	0.0104016746270947	-0.565695	0.124	0.389
LOC100056049.1	LOC100056049	3.21647366127586e-07	0.0105612912667993	-0.569467	0.733	0.863
RRBP1.1	RRBP1	4.37783812535457e-09	0.000143746314846017	-0.570219	0.79	0.927
LOC106781384.1	LOC106781384	1.66709164867775e-11	5.47389542843338e-07	-0.573075	0.133	0.493
EVL.1	EVL	3.32907986569593e-11	1.09310337390126e-06	-0.575597	0.39	0.755
GLB1.2	GLB1	8.82087602107563e-09	0.000289633464152018	-0.580089	0.581	0.8
OGFRL1.2	OGFRL1	1.55177666119501e-08	0.00050952586670338	-0.580211	0.619	0.863
MYL6.1	MYL6	9.62779796471179e-13	3.16128746171312e-08	-0.582959	0.943	0.986
LOC100050637.1	LOC100050637	9.79898410833341e-07	0.0321749643197127	-0.585225	0.6	0.851
LRP1.2	LRP1	1.61093349710908e-09	5.28950013775765e-05	-0.585367	0.724	0.887
TCF7L2.1	TCF7L2	3.4638399477884e-08	0.00113735184685632	-0.593076	0.61	0.854
CRIP1.1	CRIP1	6.6353415255172e-11	2.17871438990357e-06	-0.598442	0.79	0.969
UCP2.1	UCP2	1.52158759824317e-10	4.99613287883145e-06	-0.604564	0.886	0.974
LOC100630879.1	LOC100630879	2.27705144539398e-07	0.00747669842095112	-0.605979	0.6	0.828
CCDC50.1	CCDC50	4.74905565037854e-13	1.55935242280179e-08	-0.606117	0.267	0.651
LOC100050034.1	LOC100050034	5.4301534656963e-10	1.78299089046138e-05	-0.607547	0.257	0.613
CA4.2	CA4	9.00061056838371e-12	2.95535048012879e-07	-0.610647	0.114	0.481
RGCC.1	RGCC	6.13963359586726e-07	0.0201594869120301	-0.614167	0.743	0.892
ITGB2.1	ITGB2	9.33206529118725e-11	3.06418363836133e-06	-0.615	0.914	0.948
COL4A1.2	COL4A1	5.33600203744894e-13	1.75207626899636e-08	-0.617152	0.057	0.441
THRSP.1	THRSP	2.10374712246937e-11	6.90765367662819e-07	-0.618639	0.029	0.368
RAC2	RAC2	7.4033363718513e-12	2.43088549769737e-07	-0.619009	0.733	0.967
NRP1.1	NRP1	1.23668074251241e-13	4.06064121803951e-09	-0.622138	0.248	0.632
GFRA4.1	GFRA4	3.36396494503599e-10	1.10455788970257e-05	-0.62444	0.324	0.67
BFSP2.1	BFSP2	4.56933897779527e-13	1.50034245335908e-08	-0.626065	0.19	0.592
PRDX1	PRDX1	1.60509833888321e-08	0.000527034039572301	-0.636616	0.905	0.986
C4BPB.2	C4BPB	2.77410973730535e-07	0.00910878932244213	-0.637697	0.39	0.656
FAM213A.1	FAM213A	1.65655482338949e-10	5.43929776259939e-06	-0.639409	0.295	0.611
RHOF.2	RHOF	5.03415246899438e-15	1.6529639631943e-10	-0.640187	0.057	0.481
SDC1.1	SDC1	7.57929511959935e-09	0.000248866155252045	-0.647144	0.562	0.776
MCOLN2.1	MCOLN2	2.17771306163776e-11	7.15052083788757e-07	-0.651648	0.333	0.691
PEX11A.2	PEX11A	1.91319369359178e-11	6.2819714929086e-07	-0.652772	0.257	0.599
LOC111768455.1	LOC111768455	4.22597288501919e-14	1.38759819679605e-09	-0.653331	0.095	0.524
ACTB.1	ACTB	1.3218137351942e-14	4.34017539951016e-10	-0.654326	0.99	1
MMP15.1	MMP15	1.98360412950124e-10	6.51316415921733e-06	-0.658242	0.029	0.349
CD4.1	CD4	2.02656311147103e-13	6.65421997651513e-09	-0.658659	0.343	0.719
CST3.1	CST3	1.20773348714893e-10	3.9655929050535e-06	-0.660588	0.886	0.769
ANXA2.1	ANXA2	1.21526819979951e-09	3.99033313404171e-05	-0.667568	0.943	0.972
ITM2B.2	ITM2B	3.38683500552561e-12	1.11206727406433e-07	-0.692573	0.952	0.981
GPCPD1.2	GPCPD1	4.10726351565546e-09	0.000134861997536547	-0.702586	0.581	0.833
CKS2.1	CKS2	1.63260863969691e-10	5.36067046844479e-06	-0.70369	0.105	0.429
SEPT11.1	40787	2.70916443514731e-11	8.89554142280621e-07	-0.708682	0.524	0.835
S100P.2	S100P	7.0585084994098e-12	2.31766126578121e-07	-0.712496	0.933	0.943
SYT8	SYT8	7.675336310091e-09	0.000252019667741838	-0.723897	0.181	0.476
TMEM170B.1	TMEM170B	2.99022589684972e-14	9.81840673230606e-10	-0.734863	0.181	0.587
LST1.2	LST1	3.15330308137424e-12	1.03538706676923e-07	-0.735656	0.667	0.854
ITGB5.2	ITGB5	1.16136582730888e-12	3.81334469396869e-08	-0.742095	0.457	0.804
HK3.1	HK3	3.1717517417201e-11	1.0414446843938e-06	-0.750688	0.438	0.757
TMSB4X.1	TMSB4X	6.8511036249972e-20	2.24955987526783e-15	-0.753568	1	1
ADGRE1.1	ADGRE1	3.904987562622e-12	1.28220266618693e-07	-0.755428	0.514	0.804
ADAP2.1	ADAP2	4.33026111940616e-13	1.42184123855701e-08	-0.760698	0.552	0.854
GMFG.2	GMFG	3.49021552358975e-16	1.1460122671707e-11	-0.767927	0.895	0.974
KBTBD7.1	KBTBD7	1.35988265604953e-12	4.46517470113863e-08	-0.778634	0.21	0.597
C5H1orf54.1	C5H1orf54	2.16907021797991e-13	7.12214206073703e-09	-0.780684	0.695	0.925
TMSB10.2	TMSB10	4.08236961580329e-10	1.34044606334901e-05	-0.787982	0.876	0.983
IFI27.2	IFI27	4.63022851056034e-14	1.52033553144249e-09	-0.791602	0.895	0.986
MT-l-rRNA.1	MT-l-rRNA	9.09153604238077e-16	2.98520585951573e-11	-0.793622	1	0.979
RNASE1.2	RNASE1	5.22964100967579e-12	1.71715262552705e-07	-0.804256	0.2	0.597
COLEC12.2	COLEC12	1.73132850788277e-11	5.68481715563307e-07	-0.808055	0.552	0.851
RND3.2	RND3	2.51848523577527e-12	8.2694462716681e-08	-0.821457	0.124	0.505
LPL.1	LPL	2.84194933038458e-11	9.33154062631778e-07	-0.831726	0.124	0.483
PTGR1.1	PTGR1	1.04972055872189e-15	3.44675745456333e-11	-0.84922	0.219	0.672
PLIN2.2	PLIN2	2.7261232571879e-10	8.95122571497648e-06	-0.866776	0.667	0.884
LOC100058098.2	LOC100058098	2.27696457432844e-07	0.00747641317980743	-0.869511	0.59	0.809
HMOX1.1	HMOX1	5.25266028087952e-12	1.72471100322679e-07	-0.881488	0.686	0.894
KCTD12.1	KCTD12	2.73695021176717e-13	8.9867760203375e-09	-0.891582	0.79	0.943
AXL.2	AXL	3.69308540439378e-17	1.2126245925327e-12	-0.893229	0.362	0.795
ND6.1	ND6	4.24947782176909e-11	1.39531604277788e-06	-0.897769	0.648	0.866
C25H9orf16.1	C25H9orf16	2.55415130541778e-13	8.38655581133928e-09	-0.909116	0.667	0.917
SELENOP.1	SELENOP	4.85218922427477e-12	1.59321633179062e-07	-0.913815	0.495	0.844
PRRT4.2	PRRT4	1.00301967316212e-18	3.29341509682782e-14	-0.922034	0.152	0.646
ATP10A.2	ATP10A	8.69308843532684e-19	2.85437558773957e-14	-0.925623	0.229	0.715
DHCR24.1	DHCR24	1.57331437120283e-16	5.1659777378445e-12	-0.936319	0.324	0.769
COX1.2	COX1	4.32068367403122e-23	1.41869648436815e-18	-0.936499	1	0.979
ATOX1.1	ATOX1	1.0683979926874e-16	3.50808480898906e-12	-0.936997	0.743	0.939
MT-s-rRNA.1	MT-s-rRNA	8.7536564035408e-17	2.87426308010262e-12	-0.937697	1	0.983
MEGF9.2	MEGF9	1.60571322142793e-18	5.2723593625586e-14	-0.938769	0.162	0.642
NAPSA.1	NAPSA	4.46040941161341e-09	0.000146457543030326	-0.9392	0.4	0.675
CD82.1	CD82	1.66315405784202e-19	5.46096634892429e-15	-0.950084	0.343	0.807
ITGA7.2	ITGA7	5.05568789206659e-19	1.66003511936006e-14	-0.953806	0.162	0.656
BLOC1S1.2	BLOC1S1	3.20444085488907e-19	1.05217815470283e-14	-0.958643	0.924	0.981
LOC100050100.1	LOC100050100	4.3688867082474e-10	1.43452395065303e-05	-0.969094	0.143	0.481
MSR1.2	MSR1	6.807360748894e-16	2.23519690189934e-11	-0.981684	0.476	0.842
LOC100051526.1	LOC100051526	4.78953316408602e-15	1.57264321442765e-10	-0.982823	0.381	0.771
SULT1C4.2	SULT1C4	2.79891075702934e-15	9.19022347070583e-11	-0.985018	0.552	0.823
LY6E.1	LY6E	2.10674552138525e-14	6.91749891946846e-10	-1.00061	0.667	0.955
ALOX5AP.1	ALOX5AP	5.87975488279308e-12	1.93061751576511e-07	-1.02048	0.238	0.599
LTA4H.1	LTA4H	2.59950186801576e-13	8.53546438362973e-09	-1.02305	0.467	0.778
LOC106783161.1	LOC106783161	1.52231156272825e-17	4.99851001621821e-13	-1.02661	0.39	0.783
COX2.2	COX2	3.64043573115003e-23	1.19533707232311e-18	-1.03685	0.981	0.981
PLTP.2	PLTP	3.85471819497881e-08	0.00126569671932129	-1.04138	0.314	0.62
LOC100064221.2	LOC100064221	1.38764250589079e-14	4.5563241680924e-10	-1.04144	0.4	0.79
ADD3.2	ADD3	2.81330890561246e-16	9.23749979157851e-12	-1.05769	0.371	0.792
SLC44A2.1	SLC44A2	2.17659270743035e-20	7.14684215484757e-16	-1.07749	0.276	0.771
CXCL14.2	CXCL14	9.6644207970273e-13	3.17331256870392e-08	-1.08735	0.562	0.811
HIPK2.1	HIPK2	2.48976709508908e-21	8.17515025672501e-17	-1.11526	0.429	0.849
SPARC.2	SPARC	6.36396137289165e-21	2.08960671678897e-16	-1.12812	0.352	0.804
CDC42EP3.2	CDC42EP3	5.71045999028616e-21	1.87502953781046e-16	-1.13754	0.333	0.842
MLANA.1	MLANA	2.17994942059268e-08	0.000715786392251606	-1.16308	0.152	0.45
MYO1D.1	MYO1D	1.44430862662525e-21	4.74238737552402e-17	-1.1664	0.162	0.703
LIMA1.1	LIMA1	6.94397307991436e-20	2.28005356078988e-15	-1.17942	0.248	0.705
THY1.2	THY1	9.26179826298392e-13	3.04111145965077e-08	-1.18212	0.029	0.394
RHBG.2	RHBG	1.93775737065079e-23	6.36262632653188e-19	-1.18576	0.114	0.667
GPD1.1	GPD1	1.49158880502176e-14	4.89763184128895e-10	-1.18935	0.219	0.625
LOC100052888.2	LOC100052888	1.07292576570423e-16	3.52295175168983e-12	-1.19987	0.619	0.88
SLC11A1.2	SLC11A1	2.09600182419601e-20	6.88222198974761e-16	-1.22127	0.371	0.816
FABP5.1	FABP5	9.03717542661059e-15	2.96735655132759e-10	-1.35274	0.8	0.981
STMN1.1	STMN1	1.68905713183835e-17	5.54601909239122e-13	-1.40905	0.076	0.538
LOC100071946.1	LOC100071946	3.43556027954157e-23	1.12806621778748e-18	-1.42555	0.029	0.606
CAVIN1.2	CAVIN1	7.49107013928588e-25	2.45969288023452e-20	-1.43323	0.057	0.66
CD163.2	CD163	2.5891448922577e-23	8.50145725372816e-19	-1.49134	0.629	0.913
LOC102148672.2	LOC102148672	1.17226847444121e-24	3.8491435358277e-20	-1.50619	0.095	0.675
BSG.2	BSG	8.08667948679842e-28	2.65526120949026e-23	-1.66939	0.714	0.943
C4BPA.1	C4BPA	3.20566391515159e-19	1.05257974654002e-14	-1.70446	0.581	0.844
LOC100630139.2	LOC100630139	6.14982579201499e-26	2.01929529880812e-21	-1.70859	0.038	0.653
LOC102148710.1	LOC102148710	3.33147953384198e-27	1.09389130493701e-22	-1.76654	0.581	0.967
LOC100066253.1	LOC100066253	4.38453252565513e-18	1.43966125479886e-13	-1.83369	0.171	0.649
C1QB.1	C1QB	3.76791914654189e-22	1.23719625176703e-17	-1.91429	0.6	0.908
C1QC.1	C1QC	1.66759831080529e-24	5.47555905352919e-20	-1.97342	0.457	0.868
OLFM4.1	OLFM4	1.08236988736229e-07	0.00355396152515407	-2.11517	0.067	0.314
APOE.2	APOE	3.271805901801e-22	1.07429746785636e-17	-2.16228	0.533	0.882
LOC102148763.2	LOC102148763	4.67414395386902e-31	1.53475516725289e-26	-2.54233	0.229	0.818
C1QA.2	C1QA	4.80736715404752e-31	1.5784990050315e-26	-2.59074	0.571	0.92
LOC100069029.1	LOC100069029	2.83825250098869e-28	9.31940208699637e-24	-2.85162	0.467	0.847
MARCO.1	MARCO	9.31693014636399e-31	3.05921401355861e-26	-3.31162	0.19	0.797

## Sheet: moma_3
ID	gene	p_val	p_val_adj	avg_log2FC	pct.1	pct.2
CD5L	CD5L	3.02283333783157e-29	9.92547326476996e-25	2.2653	0.621	0.087
LOC100059533	LOC100059533	1.24865586183026e-06	0.0409996152231967	2.16431	0.69	0.467
CTSD.1	CTSD	4.7242115069114e-15	1.55119484829436e-10	1.80481	1	0.941
LOC100067916	LOC100067916	9.61524562913374e-17	3.15716590232606e-12	1.63905	0.431	0.076
GPNMB.1	GPNMB	2.1412105459519e-14	7.03066482763306e-10	1.59134	1	0.83
SEC14L2.1	SEC14L2	9.09778256552761e-16	2.98725690539099e-11	1.55731	0.828	0.454
SRXN1.1	SRXN1	1.15063384619198e-12	3.77810623397137e-08	1.52631	0.69	0.295
LOC111767398.2	LOC111767398	1.56915472496697e-21	5.15231953942904e-17	1.526	1	0.921
SLC7A11.1	SLC7A11	1.50386469995665e-21	4.93793974230766e-17	1.52162	0.776	0.246
TXNRD1.1	TXNRD1	2.28456358768698e-16	7.50136454017021e-12	1.51093	0.948	0.645
LOC100053687.2	LOC100053687	2.45172957312503e-22	8.05025405335602e-18	1.45379	0.707	0.174
SOD2.3	SOD2	5.29419518654171e-20	1.73834898950097e-15	1.44015	1	0.709
LOC100058098.3	LOC100058098	7.92897281929575e-16	2.60347822521576e-11	1.4381	0.948	0.743
TXN.2	TXN	2.44254479612366e-12	8.02009583807205e-08	1.40903	1	0.936
LOC100630171.1	LOC100630171	3.64309538447458e-07	0.0119621036949223	1.40849	0.983	0.913
SYT8.1	SYT8	4.35021260152744e-15	1.42839230771154e-10	1.36301	0.793	0.372
NINJ1.3	NINJ1	9.37965091933569e-20	3.07980837936387e-15	1.3438	0.759	0.234
POR.1	POR	1.88111412475072e-08	0.000617663822861898	1.3001	0.862	0.624
BLVRB	BLVRB	6.47425822548257e-16	2.1258226883372e-11	1.29734	0.966	0.858
CTSB.1	CTSB	3.60744333043601e-19	1.18450401754867e-14	1.28957	1	0.943
DCSTAMP.1	DCSTAMP	8.93736539478945e-12	2.93458392737911e-07	1.26092	0.897	0.637
LOC100055750.1	LOC100055750	6.7972088982827e-15	2.23186354175112e-10	1.24947	0.983	0.69
LOC100054321.3	LOC100054321	6.41439616883489e-16	2.10616698203694e-11	1.21893	0.914	0.522
NR1H3	NR1H3	7.23782217514939e-17	2.3765389112103e-12	1.21074	0.879	0.507
NUPR1	NUPR1	3.74471676229371e-17	1.22957774889914e-12	1.14742	0.897	0.48
CREG1	CREG1	9.47018484855452e-15	3.10953519502288e-10	1.11532	0.914	0.643
CDKN1A.2	CDKN1A	8.09908832247484e-09	0.000265933565068461	1.11253	0.69	0.367
PLA2G2D	PLA2G2D	1.042964583623e-24	3.42457421032612e-20	1.10656	0.362	0.023
LGALS1.3	LGALS1	3.66372126729143e-15	1.20298287811514e-10	1.06278	0.983	0.907
FTL.1	FTL	2.17604519222916e-15	7.14504438868445e-11	1.06082	1	1
FTH1.1	FTH1	1.31476695588192e-13	4.31703729963829e-09	1.04091	1	0.996
CTNNAL1	CTNNAL1	1.02047041659692e-14	3.35071461289597e-10	1.03501	0.931	0.65
SDC1.2	SDC1	4.381208484652e-12	1.43856980593548e-07	1.02689	0.948	0.707
LGMN	LGMN	4.21782119096853e-09	0.000138492158805452	1.01525	0.983	0.896
RAP2B	RAP2B	1.01574584356773e-11	3.33520147735463e-07	1.00411	0.914	0.726
SDC4.1	SDC4	3.10270295241031e-18	1.01877251442393e-13	1.00329	0.69	0.197
PRDX1.1	PRDX1	5.98420674671981e-13	1.96491428528545e-08	1.00086	1	0.966
MLANA.2	MLANA	8.58519730086509e-07	0.0281894953373905	0.995676	0.655	0.359
DR1.2	DR1	6.70211050749685e-11	2.20063798513659e-06	0.993154	0.948	0.654
SNX10	SNX10	8.13776671327895e-11	2.67203570030514e-06	0.98315	1	0.862
CD8A	CD8A	2.66417770354451e-27	8.7478274895884e-23	0.976304	0.741	0.159
ZFYVE16.2	ZFYVE16	2.67976303772134e-09	8.79900193435802e-05	0.972863	0.845	0.577
WFDC2	WFDC2	4.54409615674585e-10	1.4920539730675e-05	0.954304	0.69	0.34
TFRC	TFRC	2.08031499097409e-10	6.83071427286343e-06	0.95114	0.983	0.788
ZFP36L1.2	ZFP36L1	1.84978398778371e-10	6.07376572388782e-06	0.943301	0.914	0.749
SLC16A9.1	SLC16A9	3.53279954825805e-07	0.0115999473167053	0.938115	0.5	0.221
TMEM189	TMEM189	9.82288189475218e-11	3.22534327014188e-06	0.924143	0.707	0.376
LOC100053579.3	LOC100053579	6.17466655323264e-09	0.000202745176275394	0.909927	0.638	0.289
LOC100630595.1	LOC100630595	4.68261782826668e-12	1.53753756391136e-07	0.909069	1	0.998
LOC100051036.1	LOC100051036	9.0848350857223e-15	2.98300560039692e-10	0.906675	0.948	0.73
LY9.1	LY9	4.38985795901585e-13	1.44140986084286e-08	0.887368	0.707	0.318
MCF2L.1	MCF2L	1.61341030362659e-14	5.29763273195792e-10	0.88405	0.81	0.382
MECR.1	MECR	1.05441273015007e-13	3.46216419944774e-09	0.872966	1	0.879
PLD3.3	PLD3	1.10632616412381e-11	3.63262195990054e-07	0.871309	0.948	0.709
ITGAX.2	ITGAX	9.27146441674665e-11	3.04428534123876e-06	0.870516	0.897	0.614
SDF4.1	SDF4	4.92136330324155e-10	1.61592964061936e-05	0.862304	0.845	0.59
GSR	GSR	4.39770828105716e-11	1.44398751408512e-06	0.855836	0.81	0.529
GM2A.1	GM2A	5.38922380943307e-11	1.76955163782735e-06	0.837866	0.879	0.573
TNIP1.1	TNIP1	2.45143317744388e-09	8.04928083813697e-05	0.835988	0.966	0.809
NRP2.1	NRP2	3.76646890982993e-16	1.23672006654266e-11	0.827849	0.793	0.327
FBXO32.1	FBXO32	7.11465171642395e-11	2.3360958910878e-06	0.813714	0.517	0.183
ACP5	ACP5	9.22951955500439e-11	3.03051274588569e-06	0.811819	0.983	0.887
MMP14	MMP14	2.7183959369076e-18	8.92585305883611e-14	0.802711	0.741	0.246
NCOA4.1	NCOA4	4.42555894929976e-08	0.00145313228100258	0.799936	0.879	0.69
MARCKSL1.3	MARCKSL1	2.46798668340971e-18	8.10363427497578e-14	0.795757	0.741	0.206
MT-s-rRNA.2	MT-s-rRNA	2.13626807791984e-11	7.0144362338498e-07	0.783223	1	0.985
SDF2L1	SDF2L1	9.36140361970473e-07	0.0307381687853005	0.782766	0.741	0.478
LOC100054601	LOC100054601	6.4981473767513e-07	0.0213366669115629	0.781521	0.966	0.79
MFSD1.1	MFSD1	8.06475049248653e-10	2.64806082420795e-05	0.777017	0.845	0.586
CTTNBP2NL.2	CTTNBP2NL	2.30544772293794e-10	7.56993759826673e-06	0.770014	0.759	0.393
ZFAND2A	ZFAND2A	6.15997087469393e-07	0.0202262643670575	0.756922	0.707	0.482
N4BP1	N4BP1	4.71643137038941e-07	0.0154864024046736	0.751781	0.862	0.631
ADGRE1.2	ADGRE1	7.73186654839769e-08	0.00253875838116638	0.727909	0.914	0.726
UBD.1	UBD	1.39169573878412e-10	4.56963295829767e-06	0.727406	0.638	0.265
MCOLN2.2	MCOLN2	2.65825015122016e-07	0.00872836437153141	0.723147	0.81	0.597
ATP6V1G1.2	ATP6V1G1	2.22970835582264e-09	7.32124738634362e-05	0.717265	1	0.953
LOC100146471	LOC100146471	4.2162534238437e-08	0.00138440681171908	0.717227	0.414	0.146
MSANTD3.1	MSANTD3	1.49011929936473e-13	4.8928067194641e-09	0.716667	0.603	0.204
CLIC2.2	CLIC2	3.21087111304567e-16	1.05428952996854e-11	0.706935	0.621	0.157
AOAH.1	AOAH	1.03524844172663e-10	3.39923825840938e-06	0.692932	0.966	0.83
LOC100049798.2	LOC100049798	1.67939029425744e-12	5.51427803119432e-08	0.679525	0.914	0.48
DSTN	DSTN	2.06401639330158e-12	6.77719782740574e-08	0.669388	0.672	0.287
GPM6B	GPM6B	3.69495435532238e-14	1.2132382625701e-09	0.660921	0.397	0.076
GCLM	GCLM	1.77912927060945e-08	0.000584177096004611	0.644777	0.517	0.221
CD84.2	CD84	1.35740951876822e-07	0.00445705415487545	0.634262	0.828	0.626
ATOX1.2	ATOX1	2.00825399358048e-08	0.000659410198792151	0.624148	1	0.887
ZNF579	ZNF579	1.37544440864609e-13	4.51627171578945e-09	0.622869	0.638	0.219
LOC100051986	LOC100051986	3.84545608387507e-09	0.000126265550514038	0.622586	0.31	0.07
CD68.1	CD68	8.53389270684344e-08	0.00280210367029205	0.621283	0.983	0.921
C1H15orf48.3	C1H15orf48	2.24455567844289e-10	7.36999857016723e-06	0.618776	0.931	0.713
SLC8B1	SLC8B1	4.52348829534139e-07	0.0148528738177535	0.61633	0.724	0.448
ACP2.1	ACP2	8.93042151194862e-07	0.0293230390344833	0.610554	0.776	0.529
LOC111771987	LOC111771987	2.73009844468953e-15	8.96427824313806e-11	0.610217	0.621	0.195
GNS	GNS	2.54812456441287e-08	0.000836676700724967	0.604985	0.983	0.873
P2RX4	P2RX4	8.6106022481169e-10	2.82729124816918e-05	0.600781	0.879	0.616
ACOD1.2	ACOD1	5.32889558036715e-07	0.0174974286381355	0.589416	0.931	0.59
AGTRAP	AGTRAP	5.25379289443399e-09	0.00017250828968874	0.582589	0.983	0.843
CYB561A3	CYB561A3	7.50092997721235e-09	0.000246293035801768	0.575305	0.552	0.242
IGSF8	IGSF8	7.71338902026059e-08	0.00253269128480256	0.559647	0.741	0.439
PTAFR.3	PTAFR	7.33761393925235e-12	2.40930553695351e-07	0.556775	0.69	0.253
ZNRF1	ZNRF1	5.98473503019111e-11	1.96508774716325e-06	0.552692	0.638	0.27
PAQR8	PAQR8	6.81051554503163e-07	0.0223623277921114	0.549897	0.672	0.418
KRT10A.1	KRT10A	6.32872157330603e-08	0.00207803572859503	0.54941	0.879	0.684
PLBD2	PLBD2	9.86584360908202e-09	0.000323944974904208	0.548762	0.966	0.911
LHFPL2.2	LHFPL2	5.58699324755773e-07	0.0183448923283558	0.54338	0.983	0.813
NFE2L2.2	NFE2L2	8.55477218050262e-09	0.000280895944546803	0.53776	0.966	0.849
SEMA4A.1	SEMA4A	2.74963156037343e-08	0.000902841522848616	0.535448	0.759	0.412
WDR59	WDR59	1.89882359414944e-08	0.000623478727138968	0.532707	0.621	0.325
LOC100050760.2	LOC100050760	1.23967512345317e-06	0.040704732678585	0.527228	1	0.919
AMACR	AMACR	8.46593387085784e-08	0.00277978938649617	0.526354	0.69	0.403
PIK3AP1.1	PIK3AP1	4.88649174212058e-07	0.0160447956352529	0.521182	0.862	0.592
IL32.3	IL32	3.28689228921782e-07	0.0107925108316467	0.520398	0.879	0.488
PICALM	PICALM	2.5392502855796e-07	0.00833762831270062	0.516166	0.897	0.773
CYBB	CYBB	1.95808618105645e-07	0.00642937597549884	0.507771	0.983	0.943
IL4I1	IL4I1	1.30980411034497e-09	4.3007417963177e-05	0.503206	0.5	0.168
HS3ST3A1.2	HS3ST3A1	8.89509191055375e-12	2.92070342883032e-07	0.500491	0.603	0.2
SLC39A1	SLC39A1	6.31017815473263e-07	0.0207194699710646	0.496644	0.828	0.628
EPB41L2.1	EPB41L2	2.79924599306031e-07	0.00919132421821352	0.496393	0.983	0.817
LOC106782100.1	LOC106782100	2.2728235458542e-08	0.000746281611281227	0.490497	0.828	0.442
SIRPA.2	SIRPA	5.91893019204817e-09	0.000194348072855902	0.487004	0.983	0.858
IKBKE	IKBKE	4.18792028799009e-08	0.00137510362656155	0.486982	0.655	0.335
MHCX1.1	MHCX1	4.4609950343096e-08	0.00146476771951556	0.483364	1	0.909
ETV7	ETV7	1.09643053070061e-13	3.60012964755545e-09	0.479762	0.362	0.062
PLAU	PLAU	3.94704621554918e-07	0.0129601262487557	0.479261	0.362	0.123
LOC111767395.2	LOC111767395	5.40624720077162e-13	1.77514126837336e-08	0.476073	0.621	0.193
PLEKHO2.1	PLEKHO2	1.10845185638312e-06	0.0363960167043397	0.475342	0.862	0.665
IL10RB.3	IL10RB	1.15522734256532e-07	0.00379318897931324	0.471391	0.983	0.866
ABCA1.2	ABCA1	3.6170768000558e-07	0.0118766716729832	0.469241	0.724	0.369
CLEC2B	CLEC2B	3.99251333624873e-07	0.0131094175395727	0.467534	0.966	0.769
LOC100066849	LOC100066849	3.64658756374577e-08	0.00119735702655592	0.460869	0.362	0.106
LOC100056062.2	LOC100056062	2.59086397458129e-08	0.000850710186053767	0.45148	1	0.985
PSTPIP2	PSTPIP2	6.1234719236092e-07	0.0201064200611708	0.444892	0.741	0.459
LOC100057920.1	LOC100057920	1.00999582869566e-09	3.3163213035222e-05	0.444101	0.862	0.535
JCHAIN.1	JCHAIN	1.23870310772182e-10	4.06728165420458e-06	0.435826	0.741	0.344
LOC100056231.3	LOC100056231	2.93313845265906e-12	9.63096010930601e-08	0.432005	0.724	0.242
NPC2.2	NPC2	5.97137003274612e-07	0.0196069935025219	0.429998	1	0.983
ATP6V0C	ATP6V0C	8.36561896565087e-08	0.00274685098737146	0.421224	1	0.972
DDX17.3	DDX17	1.47118320382408e-07	0.00483063004975636	0.419202	0.983	0.851
GIMAP6.2	GIMAP6	1.13674671491462e-06	0.0373250783842215	0.411138	1	0.879
TTYH2.1	TTYH2	1.17961734565292e-09	3.87327355445136e-05	0.406348	0.603	0.229
PIR.1	PIR	3.11758054341487e-07	0.0102365757143027	0.403434	0.466	0.206
MDM1	MDM1	6.42625559448217e-08	0.00211006102444822	0.399382	0.534	0.227
EFHD2.1	EFHD2	5.42735351369301e-07	0.017820715262211	0.389705	1	0.845
LOC102148440	LOC102148440	4.38080206552026e-14	1.43843635821358e-09	0.381989	0.448	0.098
LOC106782063	LOC106782063	1.38392622847731e-06	0.0454412177120525	0.365531	0.586	0.28
SORBS3	SORBS3	3.05301697497721e-07	0.0100245812373377	0.359097	0.31	0.093
LOC100054029.1	LOC100054029	2.53462426496709e-08	0.000832243877401945	0.33805	0.655	0.299
STAC2	STAC2	1.52045451304972e-06	0.0499241239359877	0.333056	0.379	0.138
SNX18	SNX18	9.0604452950221e-08	0.00297499721262051	0.326325	0.621	0.278
LOC102148213	LOC102148213	4.2166200359841e-08	0.00138452718881538	0.324271	0.345	0.096
LOC111770388	LOC111770388	2.46744975790201e-09	8.10187128007124e-05	0.322477	0.31	0.07
WFS1.1	WFS1	8.35759045862475e-07	0.0274421482708944	0.313646	0.466	0.187
GPR84	GPR84	2.91233612678676e-10	9.56265567230432e-06	0.311659	0.414	0.108
MTMR14	MTMR14	1.39874298173985e-06	0.0459277258054279	0.307348	0.552	0.265
RELB.1	RELB	5.10587823087764e-08	0.00167651511710867	0.302282	0.69	0.325
TRPM2.1	TRPM2	2.03478067928394e-07	0.00668120236042881	0.298174	0.655	0.306
MAP1LC3A	MAP1LC3A	6.08721558210162e-07	0.0199873723638307	0.295568	0.552	0.244
CD38.1	CD38	3.43053928372982e-07	0.0112641757381269	0.276975	0.483	0.189
LOC106781401	LOC106781401	9.313727234486e-15	3.05816233744348e-10	0.274912	0.31	0.038
IL7	IL7	1.33079786454257e-06	0.0436967478822554	0.260047	0.362	0.123
LOC100052640	LOC100052640	1.70943639711502e-10	5.61293440992716e-06	0.250355	0.31	0.062
RBM3.1	RBM3	1.0226248246028e-06	0.0335778861158328	-0.514746	0.948	0.932
MRPL15.1	MRPL15	1.66389051760853e-07	0.0054633845145676	-0.536848	0.966	0.975
HNRNPA2B1.1	HNRNPA2B1	2.79801423585803e-07	0.00918727974343985	-0.542261	0.948	0.964
GMFG.3	GMFG	8.32153521287794e-07	0.0273237608714847	-0.575727	0.983	0.955
RPL12.2	RPL12	8.6837647561007e-07	0.0285131415766566	-0.607125	1	0.972
ATP2B1.1	ATP2B1	1.05479774554226e-07	0.00346342839748801	-0.608573	0.776	0.862
ACTG1.2	ACTG1	1.87273646914462e-07	0.00614913019643636	-0.626483	1	0.983
CORO1A.2	CORO1A	5.45251946353156e-07	0.0179033476585059	-0.668618	0.603	0.832
ITGA7.3	ITGA7	9.5190969667398e-07	0.0312559548902901	-0.713829	0.276	0.592
MAT2B.1	MAT2B	5.44819576486856e-07	0.0178891507939459	-0.717757	0.776	0.847
GPX4.1	GPX4	9.64296444853012e-07	0.0316626737667486	-0.729778	0.862	0.875
LAPTM5.2	LAPTM5	7.1404091369966e-12	2.34455334013283e-07	-0.732873	1	0.979
IFI27.3	IFI27	2.21905085980782e-08	0.000728625349817897	-0.74539	1	0.964
OAS2.1	OAS2	9.09123893427505e-07	0.0298510830406921	-0.746738	0.534	0.752
CEBPB.2	CEBPB	2.98056762008249e-09	9.78669378054084e-05	-0.747419	0.983	0.966
PNPLA2.3	PNPLA2	3.29116641388413e-09	0.000108065449199885	-0.758503	0.828	0.875
PRRT4.3	PRRT4	2.43549616787652e-08	0.000799695166722257	-0.770252	0.224	0.588
MEGF9.3	MEGF9	2.94027954050348e-07	0.00965440787124316	-0.777668	0.276	0.58
S100A10.2	S100A10	2.46088156585381e-10	8.080304621481e-06	-0.812476	0.914	0.955
LOC100056049.2	LOC100056049	7.88868274567766e-08	0.00259024897954326	-0.822631	0.793	0.843
PLBD1.3	PLBD1	6.95664243522354e-08	0.00228421354360565	-0.83227	0.914	0.881
KLF6	KLF6	1.02157313372066e-07	0.00335433538457179	-0.844593	0.862	0.932
MYADM.1	MYADM	1.06585991017262e-09	3.49975101505181e-05	-0.874189	0.328	0.703
HK3.2	HK3	1.38143831712721e-07	0.00453595271428719	-0.881004	0.448	0.724
JUNB.1	JUNB	3.69748595677969e-07	0.0121406951390861	-0.886007	0.897	0.938
BTG2.2	BTG2	9.67582125283588e-07	0.0317705590836866	-0.909296	0.5	0.747
IER2.1	IER2	1.71791097603841e-09	5.64076068982213e-05	-0.912805	0.517	0.796
ZFP36L2.1	ZFP36L2	3.86734034295969e-09	0.000126984120161081	-0.944103	0.828	0.926
CD164.1	CD164	3.85639159703777e-09	0.000126624618088735	-0.944862	0.793	0.87
ATP10A.3	ATP10A	1.18071336397753e-07	0.00387687233062022	-0.947915	0.379	0.648
GPCPD1.3	GPCPD1	2.11315168299417e-07	0.00693853355111137	-0.958399	0.655	0.798
BSG.3	BSG	1.15522206019066e-06	0.0379317163463603	-0.960533	0.914	0.896
TXNIP.1	TXNIP	3.29986120476529e-07	0.0108350942658468	-0.962473	0.586	0.866
KLHL25.2	KLHL25	8.82822009055274e-10	2.89874606673299e-05	-0.963235	0.224	0.624
ANXA2.2	ANXA2	2.24981635537419e-09	7.38727200287116e-05	-0.968992	0.983	0.964
TAGLN2.2	TAGLN2	8.75305187886812e-10	2.87406458442635e-05	-0.97302	0.948	0.93
PDLIM1.2	PDLIM1	2.37232734756405e-07	0.00778953684572654	-0.975789	0.552	0.709
COLEC12.3	COLEC12	5.58806216017742e-09	0.000183484021029426	-1.04082	0.69	0.805
KLF4.1	KLF4	1.97414959911969e-09	6.48212020870951e-05	-1.04679	0.621	0.879
SLC11A1.3	SLC11A1	5.60189867400029e-09	0.000183938342960799	-1.06247	0.517	0.754
C4BPB.3	C4BPB	7.82317337980229e-10	2.56873897925808e-05	-1.06781	0.259	0.645
JUND.1	JUND	7.72018278904813e-14	2.53492201878395e-09	-1.08686	0.948	0.962
LOC100050034.2	LOC100050034	9.26022089340393e-09	0.000304059353034918	-1.10213	0.207	0.584
LSP1.2	LSP1	2.00757781774356e-12	6.59188176456098e-08	-1.11466	0.914	0.924
ZFP36	ZFP36	3.61007585375275e-09	0.000118536840657972	-1.1295	0.741	0.898
LMNA.1	LMNA	4.40679173018928e-10	1.44697006460765e-05	-1.13984	0.5	0.822
PLAC8.1	PLAC8	4.04361289051006e-09	0.000132772029259898	-1.14574	0.81	0.915
OLR1.2	OLR1	1.78013900886937e-08	0.000584508643562258	-1.14689	0.552	0.783
ANXA1.3	ANXA1	1.71237604187619e-13	5.62258673350047e-09	-1.17249	0.879	0.947
STMN1.2	STMN1	1.27468818530427e-07	0.00418543865644656	-1.17882	0.121	0.486
CXCL14.3	CXCL14	7.44475216492631e-09	0.000244448437335355	-1.20397	0.586	0.783
KLF2.1	KLF2	2.69993581131763e-08	0.000886523923646144	-1.20696	0.431	0.781
ADD3.3	ADD3	1.56471978229245e-09	5.13775740515725e-05	-1.21838	0.517	0.732
G0S2.1	G0S2	5.80652399223633e-08	0.0019065721528508	-1.22104	0.397	0.724
NAPSA.2	NAPSA	8.97520686487386e-10	2.94700917408133e-05	-1.24379	0.276	0.662
FOSB.1	FOSB	3.64298660801974e-12	1.19617465274328e-07	-1.26977	0.603	0.864
DUSP1.1	DUSP1	2.52277242734092e-11	8.28352326517391e-07	-1.31966	0.724	0.938
JUN.1	JUN	1.39122847977472e-12	4.56809871334029e-08	-1.33818	0.948	0.96
EQMHCC1.2	EQMHCC1	3.10274995113038e-10	1.01878794645366e-05	-1.34249	0.121	0.531
GPD1.2	GPD1	1.65248984132136e-10	5.42595039397869e-06	-1.43026	0.19	0.588
TREM1	TREM1	1.23150686707148e-10	4.04365279802921e-06	-1.46451	0.224	0.635
EGR1.2	EGR1	2.70711162943923e-07	0.0088888010352637	-1.46685	0.534	0.741
FOS.1	FOS	4.53703725909872e-15	1.48973618402507e-10	-1.6568	0.69	0.936
LOC100064221.3	LOC100064221	8.52990721434036e-15	2.80079503382866e-10	-1.69951	0.345	0.758
RGCC.2	RGCC	2.76217771881241e-15	9.06961053972056e-11	-1.82152	0.672	0.885

## Sheet: moma_4
ID	gene	p_val	p_val_adj	avg_log2FC	pct.1	pct.2
CST3.2	CST3	1.49812821034583e-08	0.000491910397867054	4.02921	0.887	0.782
DQB.1.2	DQB.1	4.25043407391527e-21	1.39563002817008e-16	3.1739	0.849	0.34
DQB.4	DQB	3.737796503555e-21	1.22730548194228e-16	3.10547	0.981	0.75
DQA.6	DQA	2.62738371247939e-21	8.62701441992607e-17	3.05568	0.981	0.634
DRA.3	DRA	3.76645141874314e-17	1.23671432334431e-12	2.95746	0.962	0.836
DRB.4	DRB	1.82401698575881e-17	5.98915977273904e-13	2.92105	1	0.88
CD74.2	CD74	8.71784304382176e-13	2.86250376343887e-08	2.50881	0.981	0.939
DQA.1.3	DQA.1	7.82245930141849e-19	2.56850451162076e-14	2.47711	0.83	0.347
LOC100630244	LOC100630244	2.38390829910941e-08	0.000782756290012574	2.37037	0.566	0.277
CPVL.1	CPVL	7.17204392409862e-09	0.000235494062247778	2.23196	0.755	0.515
CCL5	CCL5	1.15060238767847e-30	3.77800293994225e-26	2.09175	0.698	0.122
DRB.2.1	DRB.2	5.98748919864406e-18	1.96599207837478e-13	2.05655	0.623	0.16
GZMA	GZMA	8.84223753512441e-15	2.9033486946581e-10	1.93772	0.472	0.113
PTPRCAP	PTPRCAP	1.26285890509748e-52	4.14659721488758e-48	1.8991	0.887	0.095
CD3E	CD3E	1.30116316560876e-53	4.27236925427635e-49	1.87807	0.774	0.057
CTSW	CTSW	6.77011608324026e-43	2.22296761593194e-38	1.841	0.679	0.059
CD3G	CD3G	7.70735898123789e-47	2.53071132148946e-42	1.79887	0.736	0.067
LTB	LTB	5.12106411620799e-36	1.68150140255689e-31	1.74548	0.66	0.074
LOC100147522	LOC100147522	1.11544036569045e-13	3.6625484407446e-09	1.74159	0.264	0.029
CKB.2	CKB	5.43240765986937e-14	1.78373105511811e-09	1.67504	0.547	0.143
DQA.2	DQA.2	3.3108608870667e-23	1.08712117226835e-18	1.51959	0.566	0.095
LOC100630729	LOC100630729	1.55157238173696e-26	5.0945879154333e-22	1.48709	0.302	0.008
DRB.1.2	DRB.1	4.51331410991751e-09	0.000148194668799141	1.40862	0.528	0.233
CD81.3	CD81	3.96393584194849e-22	1.30155833370379e-17	1.40553	1	0.403
STK17B.1	STK17B	4.74889062780618e-22	1.55929823764016e-17	1.38743	0.962	0.475
PKIB	PKIB	1.19038342940134e-08	0.00039086239904393	1.37444	0.698	0.426
CD2	CD2	6.7217647204446e-51	2.20709144595798e-46	1.32824	0.792	0.067
TCOF1.1	TCOF1	6.11699898159739e-12	2.0085166156075e-07	1.31502	0.774	0.439
FYB1.3	FYB1	4.38421167489269e-28	1.43955590345102e-23	1.26063	0.906	0.229
GPR33	GPR33	8.98816946310638e-32	2.95126544321098e-27	1.25642	0.321	0.004
LOC111771973	LOC111771973	3.24327260221759e-29	1.06492855893815e-24	1.24733	0.717	0.132
BASP1	BASP1	6.65309307171261e-10	2.18454311009684e-05	1.21649	0.453	0.147
C10H19orf33.2	C10H19orf33	5.9444072472529e-13	1.95184611963549e-08	1.21304	0.887	0.485
RGS1.1	RGS1	1.39068487988297e-10	4.56631380309574e-06	1.2112	0.925	0.742
LOC102149605.1	LOC102149605	1.45929128717903e-18	4.79158294145236e-14	1.20454	0.698	0.231
RGS10.2	RGS10	1.61255196395316e-07	0.00529481437364019	1.20397	0.849	0.706
FLT3	FLT3	1.4445495841834e-07	0.0047431785596662	1.18279	0.396	0.143
NR4A2	NR4A2	5.91371240514534e-17	1.94176746822947e-12	1.17747	0.566	0.13
ETS1	ETS1	7.50991417652305e-45	2.46588031986134e-40	1.16854	0.679	0.05
GPR183	GPR183	1.2352144784102e-30	4.05582673985989e-26	1.16579	0.509	0.04
LOC100630497.1	LOC100630497	1.27831140941705e-16	4.1973355128209e-12	1.15677	0.698	0.214
LOC102148743	LOC102148743	6.94688627547127e-20	2.28101010855099e-15	1.15341	0.302	0.021
HOPX	HOPX	3.16818741248671e-45	1.04027433689001e-40	1.14207	0.604	0.032
KIAA1551	KIAA1551	6.33795659147643e-22	2.08106804681129e-17	1.12722	0.925	0.368
PARM1	PARM1	6.82309619275702e-14	2.24036363489177e-09	1.10679	0.509	0.13
CD3D	CD3D	2.21285145209943e-39	7.26589774296849e-35	1.09849	0.585	0.042
GPIHBP1	GPIHBP1	4.0004318931929e-23	1.31354181212989e-18	1.09344	0.283	0.011
ID2.1	ID2	1.76257959321085e-09	5.78743009430783e-05	1.08928	0.887	0.546
LOC100071401.3	LOC100071401	8.6782648869043e-14	2.84950827561503e-09	1.07653	0.943	0.681
LOC102147555	LOC102147555	6.45326694738213e-29	2.11893020217292e-24	1.06083	0.604	0.08
LOC100630858	LOC100630858	1.34829670514347e-25	4.42713223133858e-21	1.06048	0.321	0.013
SLCO3A1.1	SLCO3A1	3.74144864823636e-13	1.22850466364841e-08	1.03129	0.66	0.227
LOC100061035.2	LOC100061035	3.14931533465933e-09	0.000103407769013539	1.01964	0.868	0.639
WARS.3	WARS	5.20126091457541e-10	1.70783402130083e-05	0.990118	0.83	0.595
RPS12.3	RPS12	9.10349272237817e-17	2.98913183539287e-12	0.981386	1	0.971
JAML	JAML	1.29463040426701e-28	4.25091893241074e-24	0.979963	0.642	0.095
ZNF292.1	ZNF292	2.78796288107821e-10	9.15427612002031e-06	0.975048	0.736	0.345
CLNK	CLNK	5.87230266705106e-34	1.92817058072622e-29	0.97493	0.321	0.002
EEF1B2.2	EEF1B2	6.24642068305766e-16	2.05101223128198e-11	0.964966	1	0.96
LCK	LCK	2.3577342132536e-51	7.7416202892182e-47	0.964645	0.66	0.032
ARL4C.3	ARL4C	2.04042669801984e-18	6.69974106294814e-14	0.948831	0.736	0.2
LRRK2	LRRK2	1.64503611978401e-13	5.40147609931079e-09	0.946943	0.283	0.036
CLIC2.3	CLIC2	1.40171799952314e-10	4.60254105143424e-06	0.941631	0.528	0.172
IL2RB	IL2RB	4.77065019883071e-50	1.56644299278606e-45	0.9389	0.604	0.023
AIG1.1	AIG1	4.9236206548004e-07	0.0161667084200371	0.938018	0.83	0.664
SLAMF7.2	SLAMF7	1.63063990473195e-09	5.35420612718736e-05	0.9349	0.736	0.372
AHR.1	AHR	1.45764506815177e-06	0.0478617758127633	0.932722	0.66	0.397
TRAT1	TRAT1	7.77333317200041e-24	2.55237394702633e-19	0.932479	0.302	0.013
RUNX3	RUNX3	4.9263618054642e-43	1.61757089882417e-38	0.912763	0.679	0.05
LIMD2	LIMD2	1.76402015662993e-27	5.79216018429439e-23	0.911234	0.604	0.084
DSE	DSE	6.81216181941313e-27	2.2367733334043e-22	0.910836	0.566	0.071
GLIPR1.1	GLIPR1	1.23280623421709e-11	4.04791927005182e-07	0.905307	0.925	0.666
ITGAE	ITGAE	1.45947009744156e-20	4.79217006494937e-16	0.901408	0.547	0.101
RPS3A.2	RPS3A	8.4134368204959e-15	2.76255198000983e-10	0.891579	1	0.983
RRP1B	RRP1B	1.75028229458576e-11	5.74705191427234e-07	0.887154	0.66	0.303
DOCK10.1	DOCK10	2.10709996875136e-12	6.91866274739508e-08	0.885724	0.925	0.601
TSC22D2	TSC22D2	1.27025026253017e-08	0.000417086673701782	0.884553	0.811	0.513
MYCBP2.1	MYCBP2	7.60844813844124e-10	2.49823394625718e-05	0.880039	0.962	0.761
KLRK1	KLRK1	4.78950748943187e-27	1.57263478415496e-22	0.879935	0.434	0.034
FNBP1	FNBP1	3.45561853567142e-09	0.000113465234618771	0.866933	0.868	0.605
AES	AES	4.34644176114169e-44	1.42715415227087e-39	0.863087	0.528	0.019
FYN.1	FYN	4.27986992148974e-12	1.40529528872116e-07	0.862702	0.66	0.263
SLC4A7.1	SLC4A7	8.78923597700745e-14	2.8859456330504e-09	0.844756	0.755	0.326
ST8SIA4	ST8SIA4	1.14622324371329e-20	3.76362402073257e-16	0.823912	0.642	0.134
SSH2.1	SSH2	7.34193521033767e-15	2.41072442631437e-10	0.81299	0.774	0.33
RPL13.2	RPL13	4.4055702861954e-16	1.44656900347226e-11	0.802358	1	0.992
RPS19.2	RPS19	6.42932940463861e-17	2.11107031001309e-12	0.795805	1	0.985
ST3GAL6.1	ST3GAL6	5.62670395548592e-19	1.8475282437838e-14	0.791188	0.811	0.273
TUBA1A.1	TUBA1A	1.99850302785489e-20	6.56208469196154e-16	0.78523	0.679	0.16
CD247	CD247	2.31637453424958e-26	7.60581578320848e-22	0.784169	0.415	0.029
RGS2.1	RGS2	6.3658838108092e-09	0.00020902379492792	0.779829	0.472	0.153
LAT	LAT	1.18942302530843e-16	3.90547050360023e-12	0.777173	0.472	0.092
PABPC1.4	PABPC1	1.39052474195071e-12	4.56578799019517e-08	0.773204	0.981	0.958
NFATC2	NFATC2	2.00634479061481e-48	6.58783311998372e-44	0.769563	0.585	0.021
LOC100630090.1	LOC100630090	1.55250727101591e-17	5.09765762438075e-13	0.766961	0.679	0.2
SLC38A1	SLC38A1	5.08746573547007e-39	1.6704693742416e-34	0.766648	0.528	0.027
SKAP1	SKAP1	7.90400983634785e-53	2.59528162976482e-48	0.765353	0.566	0.013
CCNI.1	CCNI	2.33081776894939e-11	7.65324014434533e-07	0.754332	0.849	0.632
GADD45B.1	GADD45B	3.64603492165249e-07	0.011971755665246	0.753977	0.717	0.426
RPL18A.3	RPL18A	2.46084705108889e-10	8.08019129225036e-06	0.751405	1	0.935
CD7	CD7	1.214169549039e-22	3.98672571426954e-18	0.736511	0.264	0.008
GZMK	GZMK	4.90767676085459e-14	1.6114356644266e-09	0.735657	0.264	0.027
CYTIP.1	CYTIP	3.52696009036583e-10	1.15807734567162e-05	0.728108	0.83	0.502
RPLP1.2	RPLP1	2.52434351921215e-16	8.2886819453331e-12	0.725993	1	0.996
TSC22D1.1	TSC22D1	1.21625610190175e-08	0.000399357691059441	0.725537	0.509	0.191
PRKCB.1	PRKCB	1.12958076383454e-14	3.7089784380507e-10	0.724406	0.698	0.223
RPL34.2	RPL34	1.2464132694102e-13	4.09259797010838e-09	0.723508	1	0.962
RCSD1.3	RCSD1	5.23621421142684e-16	1.719310936322e-11	0.712689	0.698	0.21
RALA	RALA	1.76730125171491e-09	5.80293366000589e-05	0.710922	0.698	0.368
RORA	RORA	1.97283680347625e-30	6.47780964421427e-26	0.710398	0.434	0.025
RIN3	RIN3	8.81358845303072e-17	2.89394176855264e-12	0.710043	0.491	0.092
SPINT2	SPINT2	2.5348187589515e-22	8.32307739501725e-18	0.709439	0.604	0.105
BIN1	BIN1	1.00359993458847e-28	3.29532038522126e-24	0.707771	0.491	0.042
TACC1.3	TACC1	3.76087774052921e-08	0.00123488420610277	0.706967	0.849	0.588
ATP2A3	ATP2A3	6.07799424131188e-31	1.99570940913476e-26	0.706356	0.679	0.092
ZNF366	ZNF366	7.34991613924968e-30	2.41334496432263e-25	0.704226	0.264	0
LBH	LBH	1.69466461780063e-36	5.56443127254837e-32	0.703011	0.434	0.015
RPS7.3	RPS7	1.22244260031909e-12	4.01389027814773e-08	0.692107	1	0.975
PSIP1	PSIP1	2.16758690575819e-13	7.11727160505703e-09	0.691214	0.925	0.454
CSRP1	CSRP1	7.21588397655415e-14	2.36933550370155e-09	0.689851	0.528	0.145
CNN2.1	CNN2	4.07290221114414e-22	1.33733744102918e-17	0.689827	0.585	0.099
CD5	CD5	6.29226754098137e-48	2.06606604708123e-43	0.687797	0.566	0.019
TMEM123.3	TMEM123	1.80442221490048e-09	5.92482034262572e-05	0.68761	0.792	0.418
NCOA7	NCOA7	4.91587899249237e-08	0.00161412886718487	0.686322	0.736	0.424
RPS27A.3	RPS27A	3.65681829434045e-13	1.20071628694669e-08	0.685912	1	0.968
LPAR6	LPAR6	2.46046487417467e-15	8.07893641435252e-11	0.684101	0.453	0.088
RPL9.3	RPL9	2.4467702678897e-11	8.03397017461581e-07	0.681792	1	0.971
SPECC1	SPECC1	5.01072086008815e-30	1.64527019440994e-25	0.681019	0.509	0.044
SATB1	SATB1	2.87258538330715e-32	9.43213410608904e-28	0.680291	0.547	0.048
LOC111775970.2	LOC111775970	2.51589833695386e-09	8.26095218938798e-05	0.678045	1	0.92
CST7	CST7	2.21183067554504e-44	7.26254602315215e-40	0.677942	0.547	0.021
RIPOR2	RIPOR2	3.60228885436197e-28	1.18281154532975e-23	0.675564	0.528	0.055
ZFP36.1	ZFP36	1.43410347131263e-07	0.00470887874805503	0.675186	1	0.868
DENND1B	DENND1B	1.06690927985562e-14	3.50319662040592e-10	0.673868	0.698	0.223
LOC102149966.1	LOC102149966	8.36684418604465e-07	0.0274725328848776	0.67067	0.811	0.582
HECA	HECA	3.134930672631e-08	0.00102935448635839	0.670093	0.679	0.361
ITGA4	ITGA4	1.69304839788144e-08	0.000555912441444372	0.667164	0.736	0.435
LOC100061127	LOC100061127	9.27139585130486e-38	3.04426282777595e-33	0.661829	0.453	0.015
TCF4	TCF4	7.53040221578462e-09	0.000247260756755288	0.661552	0.472	0.16
PIK3CG	PIK3CG	3.46623915003392e-12	1.13813962491364e-07	0.661174	0.774	0.378
ARL6IP5	ARL6IP5	1.08037733452919e-06	0.0354741897792659	0.660813	0.792	0.578
RPL5.2	RPL5	6.17490165736615e-10	2.02752895919618e-05	0.660433	1	0.958
ANXA3	ANXA3	4.53619813085457e-25	1.4894606562661e-20	0.659975	0.358	0.021
RASGRP1	RASGRP1	1.94691442615047e-28	6.39269351826505e-24	0.656047	0.358	0.015
ARHGDIB.2	ARHGDIB	1.1444493959535e-08	0.000375779959161333	0.654281	1	0.912
ANKRD12	ANKRD12	6.07266791195679e-08	0.00199396050889101	0.648378	0.887	0.756
RUBCNL	RUBCNL	7.65562949448601e-11	2.51372594451448e-06	0.643306	0.396	0.099
RPL10A.2	RPL10A	2.03863243538557e-12	6.69384960158853e-08	0.643287	1	0.966
RPS15A.2	RPS15A	8.4835934064662e-09	0.000278558789501318	0.640268	1	0.966
ITGB1.1	ITGB1	1.08982586857641e-06	0.0357844323947064	0.638958	0.925	0.836
RPS10.3	RPS10	2.59223977834001e-13	8.51161931217943e-09	0.63795	1	0.983
PVRIG	PVRIG	5.89466379425045e-38	1.93551285684213e-33	0.63683	0.491	0.023
PXDC1.1	PXDC1	2.2102587249951e-11	7.25738452352142e-07	0.63665	0.509	0.147
CIRBP.1	CIRBP	2.26843814343763e-13	7.44841664397747e-09	0.635745	0.792	0.347
SKIL.1	SKIL	4.1870307495461e-09	0.000137481154661346	0.633156	0.906	0.786
LAG3	LAG3	6.63652975062834e-12	2.17910454361882e-07	0.632754	0.585	0.216
RPL24.2	RPL24	9.75520842438165e-12	3.20312268614571e-07	0.631876	1	0.977
SYNE1	SYNE1	1.4670644685966e-09	4.81710618263695e-05	0.629807	0.585	0.237
PRKX	PRKX	2.11023179753566e-09	6.92894610720835e-05	0.629562	0.906	0.62
RACK1.2	RACK1	1.7526939871841e-08	0.0005754970706919	0.628784	1	0.941
RPS13.2	RPS13	1.06297396388015e-10	3.49027501040046e-06	0.62762	1	0.966
RPL27A.2	RPL27A	1.35514197797409e-12	4.44960868467791e-08	0.626508	1	0.994
HMGCS1	HMGCS1	8.90956032712718e-08	0.00292545413341221	0.62305	0.679	0.311
PCBP2.1	PCBP2	4.76184499245935e-10	1.56355180327403e-05	0.622663	0.981	0.891
CD96	CD96	8.93876146785666e-48	2.93504232797073e-43	0.622086	0.528	0.013
PTPN2.1	PTPN2	9.78562083669241e-07	0.0321310860172795	0.622007	0.792	0.571
CELF2.1	CELF2	8.44010336524834e-07	0.0277130793997929	0.616136	0.943	0.809
TM4SF5.1	TM4SF5	1.18269438782778e-08	0.000388337702243251	0.615152	0.623	0.284
PSMB8.2	PSMB8	2.14573068630501e-07	0.0070455067084825	0.615005	0.981	0.826
RPS6KA3	RPS6KA3	1.05892675584746e-09	3.47698600282514e-05	0.611825	0.642	0.298
RPL22.2	RPL22	2.84439213221671e-09	9.33956156613357e-05	0.611126	0.981	0.943
LOC100060770	LOC100060770	6.78149540932776e-30	2.22670401765277e-25	0.609912	0.302	0.004
ANKRD11.1	ANKRD11	7.78797398510645e-08	0.0025571812580097	0.607865	0.962	0.891
CITED2	CITED2	4.01778048863631e-09	0.000131923822344373	0.604898	0.472	0.158
TM6SF1.1	TM6SF1	3.03832572967694e-10	9.97634253339422e-06	0.603064	0.66	0.275
ANTXR2	ANTXR2	1.28437036324728e-20	4.21723008772246e-16	0.602399	0.472	0.063
C26H21orf91	C26H21orf91	1.19312390852644e-11	3.91762235364656e-07	0.601651	0.623	0.227
CCND3.1	CCND3	1.57003563075143e-08	0.000515521199357234	0.600253	0.66	0.321
FOXO1	FOXO1	1.86766856853352e-13	6.13248974477983e-09	0.599619	0.547	0.16
HDGFL3	HDGFL3	1.15034850517199e-25	3.77716931673222e-21	0.599477	0.434	0.036
LEPROTL1.1	LEPROTL1	2.90191110600467e-08	0.000952842511656632	0.599183	0.906	0.658
CRLF2	CRLF2	1.95631674333114e-11	6.42356602672781e-07	0.596601	0.358	0.069
EEF1A1.2	EEF1A1	3.34139620351529e-12	1.09714744342425e-07	0.596022	1	0.998
INPP4B	INPP4B	1.69607891680497e-45	5.56907512332912e-41	0.595913	0.491	0.011
RPL30.1	RPL30	9.37804342899127e-12	3.07928055990928e-07	0.591057	1	0.981
NKG7	NKG7	3.38728233807273e-25	1.11221415570618e-20	0.590928	0.34	0.017
RPS21.1	RPS21	8.38368632090706e-12	2.75278340346983e-07	0.590202	1	0.987
RPL15.2	RPL15	5.61239582251363e-10	1.84283016832235e-05	0.58986	1	0.971
CXCR4.3	CXCR4	1.03199729820049e-06	0.033885631286413	0.589615	0.642	0.338
ARHGAP15	ARHGAP15	2.3041440989342e-13	7.56565714885045e-09	0.584088	0.528	0.137
KMT2A	KMT2A	9.66587309402784e-08	0.00317378943042404	0.58365	0.792	0.513
SHMT2.1	SHMT2	2.24355663566495e-08	0.000736671821320587	0.58296	0.566	0.269
LIMD1.3	LIMD1	5.03070341169158e-09	0.000165183146522893	0.582685	0.585	0.223
RPL23A.2	RPL23A	1.57352111828689e-09	5.16665659189502e-05	0.581398	0.981	0.964
PMEPA1.1	PMEPA1	1.72053364710992e-09	5.64937223028542e-05	0.580909	0.698	0.336
RPS23.2	RPS23	1.08373274516199e-10	3.55843646873938e-06	0.579803	1	0.989
SH3BP1	SH3BP1	3.80014628632198e-07	0.0124777803311382	0.579619	0.547	0.256
RPL37.1	RPL37	1.31174372053124e-13	4.30711050636434e-09	0.579541	1	0.994
PDCD4.1	PDCD4	8.91477611137966e-09	0.000292716673617151	0.579474	0.925	0.55
DEK.1	DEK	1.7072206581588e-08	0.000560565903106442	0.578683	0.981	0.805
LOC111775205	LOC111775205	2.65404533682574e-30	8.71455786346731e-26	0.578644	0.453	0.029
RPS29.2	RPS29	5.41807592621637e-09	0.000177902523037315	0.573924	1	0.989
FSCN1	FSCN1	4.73790728894115e-23	1.55569185832383e-18	0.56593	0.396	0.034
CBFA2T3	CBFA2T3	5.20091026879146e-13	1.70771888675767e-08	0.565678	0.415	0.086
BCL11B	BCL11B	5.01775624648758e-42	1.6475802635342e-37	0.564931	0.509	0.019
RPS5.2	RPS5	1.42887956499426e-09	4.69172605165865e-05	0.563609	1	0.975
WIPF1.1	WIPF1	1.66294060483904e-07	0.005460265475989	0.561168	0.962	0.773
RPL13A.2	RPL13A	9.20776285738322e-11	3.02336893422178e-06	0.560002	1	0.987
RPL38.1	RPL38	4.14556290350098e-11	1.36119557936455e-06	0.558161	1	0.994
LOC102148639	LOC102148639	8.76892725211545e-19	2.87927726323211e-14	0.556855	0.264	0.015
IKZF3	IKZF3	3.17776019123391e-16	1.04341755879165e-11	0.556416	0.453	0.084
SEPT7.1	39326	2.89749153825036e-08	0.000951391346584505	0.5564	0.943	0.832
PLXNC1.2	PLXNC1	2.05000397741768e-09	6.73118805985096e-05	0.554322	0.528	0.185
EPB41	EPB41	5.04911463649009e-09	0.000165787679089152	0.553439	0.717	0.342
RPS4X.2	RPS4X	7.42163411026443e-08	0.00243689356010532	0.55162	1	0.956
RPS20.2	RPS20	9.70458770808968e-08	0.00318650137395125	0.550199	1	0.994
SH2D1A	SH2D1A	4.62819644293493e-39	1.51966830203768e-34	0.549514	0.434	0.011
LOC100072611	LOC100072611	4.77356799033054e-31	1.56740104962503e-26	0.548879	0.358	0.011
RPL23.2	RPL23	1.20427348371158e-06	0.0395423198376696	0.548295	0.962	0.931
PRKACB	PRKACB	5.40980875673079e-08	0.00177631070527256	0.547253	0.472	0.183
RPS27.2	RPS27	1.00850987539231e-09	3.31144217585065e-05	0.547244	1	0.985
RPLP0.3	RPLP0	4.06682724663654e-11	1.33534272643311e-06	0.547171	1	0.992
CGA	CGA	1.0579092475437e-18	3.47364501430973e-14	0.546261	0.283	0.019
PRF1	PRF1	3.93211935091447e-33	1.29111138887276e-28	0.545039	0.377	0.011
NAP1L1.2	NAP1L1	9.17157658797087e-08	0.00301148717266024	0.545025	0.981	0.929
ELK3.3	ELK3	2.78633717422723e-09	9.1489381115751e-05	0.543454	0.962	0.744
CXCR6	CXCR6	1.24046274761984e-29	4.07305943180974e-25	0.541854	0.358	0.013
NCR3	NCR3	9.70527056953252e-26	3.186725591506e-21	0.53801	0.377	0.023
AKAP9	AKAP9	6.63854116782614e-08	0.00217976499245571	0.537029	0.906	0.721
SRP14.1	SRP14	2.71200021188323e-09	8.90485269571859e-05	0.535512	0.962	0.805
RPS14.1	RPS14	3.54439168916351e-08	0.00116380101113684	0.530667	1	0.989
ARID4B	ARID4B	1.48994912131326e-09	4.89224793983208e-05	0.529328	0.906	0.607
BCL2L11	BCL2L11	9.14323241699134e-16	3.00218036411911e-11	0.529206	0.472	0.088
LOC100052391	LOC100052391	1.51223702028625e-06	0.0496543025610989	0.527466	0.604	0.307
ARHGAP45	ARHGAP45	1.3761889773088e-09	4.51871650699346e-05	0.527412	0.698	0.336
RPS25.1	RPS25	1.13519613043042e-09	3.72741649426828e-05	0.526937	1	0.975
LOC111768760	LOC111768760	9.767604882401e-22	3.20719306313637e-17	0.519358	0.283	0.013
37135	37135	9.3565434185873e-20	3.07222103149314e-15	0.519086	0.415	0.05
CCND1	CCND1	5.42735041055174e-23	1.78207050730466e-18	0.518654	0.358	0.025
ADAM19	ADAM19	5.03767180244377e-28	1.65411953633241e-23	0.518602	0.415	0.025
RPS18.1	RPS18	8.39252473346911e-09	0.000275568549623458	0.517043	1	0.985
RPL14.2	RPL14	3.43777517966754e-10	1.12879348024384e-05	0.516524	1	0.992
HCST.1	HCST	1.38988977851534e-07	0.00456370308775513	0.516373	0.811	0.468
RPS15.1	RPS15	8.7444012189904e-10	2.8712241402555e-05	0.509969	1	0.989
GNAO1	GNAO1	4.834243668597e-28	1.58732390858382e-23	0.508562	0.302	0.006
ST3GAL2	ST3GAL2	5.95084917678781e-08	0.00195396132719828	0.507114	0.453	0.16
CD69	CD69	1.30629194615468e-19	4.28920960519888e-15	0.507053	0.321	0.025
RPL7.3	RPL7	2.5552406469297e-07	0.00839013266419367	0.505344	1	0.981
LOC100053687.3	LOC100053687	8.62803358944942e-10	2.83301482909572e-05	0.504266	0.566	0.195
SEMA4D.1	SEMA4D	2.67262401299198e-11	8.77556094665916e-07	0.503389	0.528	0.162
NCOA3	NCOA3	4.71947868387983e-08	0.00154964082585194	0.503085	0.736	0.424
PPP1R15B	PPP1R15B	1.8406112532161e-07	0.00604364704993506	0.502974	0.66	0.328
MLLT6	MLLT6	1.32101522956111e-08	0.000433755350626392	0.502305	0.509	0.189
GPR25	GPR25	2.57259602603884e-28	8.44711905149852e-24	0.502067	0.321	0.008
LAT2.2	LAT2	1.24173410795262e-06	0.0407723394346242	0.500139	0.679	0.378
MAP3K1	MAP3K1	1.13960705041412e-09	3.74189975003476e-05	0.500094	0.849	0.532
GLS	GLS	1.31346215121871e-06	0.0431275297352663	0.499963	0.906	0.618
CIITA	CIITA	1.78698118832508e-11	5.8675527318654e-07	0.49937	0.396	0.092
RPL10.2	RPL10	1.30749602107159e-06	0.0429316318518857	0.498668	1	0.981
R3HDM4	R3HDM4	1.02153860678047e-06	0.0335422201536367	0.498527	0.547	0.271
SPSB1	SPSB1	2.07631993027489e-15	6.81759649105759e-11	0.497502	0.491	0.097
PIK3CD	PIK3CD	4.13019467737714e-07	0.0135614942231678	0.497254	0.528	0.231
ACAP1	ACAP1	5.66267749303521e-22	1.85934015483811e-17	0.497051	0.566	0.095
PHACTR4	PHACTR4	9.2714455310944e-08	0.00304427914013485	0.496018	0.642	0.313
BATF	BATF	2.05443010885654e-24	6.74572126243046e-20	0.493918	0.396	0.029
SYTL3	SYTL3	3.25528061476437e-20	1.06887138985788e-15	0.492529	0.396	0.042
RPS26.3	RPS26	1.34803726579153e-08	0.000442628036222648	0.491591	1	0.981
LOC100630682	LOC100630682	5.25992135494714e-19	1.72709517689689e-14	0.491021	0.34	0.032
NPDC1	NPDC1	4.34422599877966e-26	1.4264266066993e-21	0.490638	0.491	0.05
FMNL2	FMNL2	8.96105314244852e-19	2.94236179932297e-14	0.48672	0.415	0.053
RPL3.2	RPL3	2.08036347188412e-07	0.00683087345993151	0.485704	1	0.971
DOCK5	DOCK5	1.06095319175161e-34	3.4836398051164e-30	0.484761	0.396	0.011
GMCL1	GMCL1	1.86454656898384e-12	6.12223865925843e-08	0.48188	0.415	0.092
C3H4orf48	C3H4orf48	8.25171506066925e-08	0.00270945064017075	0.479227	0.509	0.195
CTSC.1	CTSC	6.38777391832237e-07	0.0209742556608115	0.477452	0.755	0.452
RASSF7	RASSF7	1.23575202183674e-06	0.0405759176370094	0.477139	0.547	0.269
LBR.2	LBR	1.8817845769597e-12	6.17883965844717e-08	0.474305	0.585	0.16
STAMBPL1	STAMBPL1	3.88146360768764e-35	1.27447857558424e-30	0.471366	0.509	0.032
RAB30	RAB30	5.20765103959433e-34	1.7099322188508e-29	0.471265	0.302	0
NEDD9.1	NEDD9	8.74112379065596e-07	0.0287014799666188	0.466934	0.585	0.286
LOC100630543	LOC100630543	1.2776143491893e-12	4.19504671556305e-08	0.462069	0.358	0.063
IL16	IL16	5.2172876742387e-12	1.71309640783628e-07	0.459885	0.604	0.191
SLC2A4RG	SLC2A4RG	6.97442205942857e-16	2.29005148321337e-11	0.458057	0.302	0.032
MFSD6	MFSD6	7.32583342529554e-34	2.40543740519579e-29	0.457583	0.321	0.002
PPP2R5E	PPP2R5E	1.32770527155394e-08	0.000435952025914735	0.457538	0.792	0.454
RPL26.2	RPL26	7.19285332536948e-07	0.0236177338938507	0.456286	1	0.981
RPS3.1	RPS3	4.17565906580331e-07	0.0137107765425652	0.455561	0.981	0.981
IKZF1.1	IKZF1	5.66315818944103e-09	0.000185949799150296	0.455273	0.679	0.307
ELMO1	ELMO1	1.76541000627361e-07	0.00579672375559939	0.453188	0.736	0.395
FAM102A	FAM102A	1.39609654915977e-31	4.5840830191661e-27	0.450753	0.472	0.032
RPL8.3	RPL8	3.34042600419342e-08	0.00109682887847691	0.445164	1	0.994
PMAIP1.1	PMAIP1	4.27769833998654e-08	0.00140458224993458	0.444774	0.528	0.191
HAVCR2	HAVCR2	2.07650654102931e-26	6.81820922746973e-22	0.444721	0.34	0.015
CXCR3	CXCR3	2.30925069968832e-18	7.58242467242659e-14	0.443999	0.453	0.069
KIAA0040	KIAA0040	1.44404510161432e-17	4.74152209115062e-13	0.443664	0.434	0.067
IGFLR1	IGFLR1	2.29404742132481e-17	7.53250470792001e-13	0.441912	0.396	0.055
PTPN22	PTPN22	3.75395466493524e-09	0.000123261101423149	0.441175	0.491	0.17
STK4	STK4	5.42552550222733e-07	0.0178147129865634	0.441108	0.774	0.511
MATK.1	MATK	1.13380684397355e-12	3.72285477218715e-08	0.438606	0.547	0.139
CDC42SE2	CDC42SE2	1.85017927458254e-07	0.00607506364809176	0.437259	0.849	0.546
FAM46C	FAM46C	2.53819142364235e-07	0.00833415153952965	0.435772	0.547	0.242
TOX	TOX	2.7193007583003e-36	8.92882403987905e-32	0.43375	0.377	0.006
GTF2I	GTF2I	4.95258955831564e-07	0.0162618278147294	0.429054	0.774	0.462
TSPAN2	TSPAN2	3.30490151819625e-19	1.08516441349974e-14	0.426617	0.377	0.042
FAM69A	FAM69A	9.3870626706358e-14	3.08224202790326e-09	0.425191	0.302	0.04
LOC100066535	LOC100066535	5.95659580381233e-11	1.95584823218178e-06	0.42146	0.321	0.063
LOC100061216	LOC100061216	1.88354881820673e-10	6.18463254458181e-06	0.421308	0.302	0.055
SPTAN1	SPTAN1	1.24857513910176e-06	0.0409969646924064	0.415735	0.509	0.229
RALGAPA1	RALGAPA1	1.02061399150826e-08	0.000335118604111738	0.4157	0.434	0.134
RC3H2	RC3H2	6.98862947889165e-07	0.0229471648939407	0.415332	0.566	0.252
TBC1D4	TBC1D4	9.3357392212542e-24	3.06538997329882e-19	0.411268	0.472	0.05
ITGA1	ITGA1	5.47551269094657e-40	1.7978845920723e-35	0.411234	0.377	0.002
SH2D2A	SH2D2A	7.24527421026677e-22	2.3789857869411e-17	0.410819	0.283	0.013
PDLIM2	PDLIM2	6.38105538669842e-07	0.0209521953622243	0.409166	0.604	0.303
CAPN2.1	CAPN2	6.02182018539359e-08	0.00197726465787399	0.409075	0.66	0.292
UBE2Q2	UBE2Q2	2.85784565304252e-12	9.38373620176512e-08	0.407599	0.358	0.067
CUX1.1	CUX1	1.94994767566206e-07	0.00640265319303636	0.406355	0.736	0.376
LIME1	LIME1	4.27496124611905e-12	1.40368352516319e-07	0.404574	0.34	0.061
NFATC1	NFATC1	4.65683432414837e-18	1.52907155033412e-13	0.404048	0.358	0.038
LOC100069857	LOC100069857	1.36888322985378e-12	4.4947280852249e-08	0.401119	0.415	0.092
C3H16orf74	C3H16orf74	1.36119129947454e-13	4.46947163182466e-09	0.400888	0.434	0.092
CAMK1D.1	CAMK1D	7.55898008935687e-10	2.48199111234033e-05	0.399384	0.528	0.172
TC2N	TC2N	1.17846881478007e-32	3.86950235333036e-28	0.399016	0.358	0.008
GPR171	GPR171	4.22949157151669e-22	1.3887535575075e-17	0.39703	0.358	0.027
OSBPL3	OSBPL3	2.3999176830945e-25	7.8801297124408e-21	0.393563	0.34	0.017
PRKCH	PRKCH	3.87275596973895e-13	1.27161942266378e-08	0.391803	0.302	0.042
RPL7A	RPL7A	5.61332785699077e-08	0.00184313620184292	0.391434	1	0.985
SIT1	SIT1	1.52654856114671e-29	5.01242220052521e-25	0.389163	0.396	0.019
ZEB1	ZEB1	1.94293293686606e-28	6.37962029819972e-24	0.389086	0.321	0.008
TRERF1	TRERF1	4.62009121539364e-22	1.5170069505745e-17	0.386903	0.415	0.042
TNFSF14	TNFSF14	4.27612311050129e-10	1.4040650233331e-05	0.38638	0.264	0.042
BCL11A	BCL11A	4.11695193749807e-15	1.35180116867749e-10	0.385528	0.283	0.027
TNIK	TNIK	1.68557050366365e-09	5.5345707487796e-05	0.384841	0.415	0.118
CDKN2D	CDKN2D	3.36888924364798e-07	0.0110617478315181	0.382366	0.358	0.109
CLINT1.1	CLINT1	1.29419171525233e-06	0.0424947849703102	0.382211	0.868	0.637
CISH	CISH	5.24296306893164e-12	1.7215269236837e-07	0.381203	0.509	0.134
RABGAP1L	RABGAP1L	2.4154005475089e-08	0.000793096769774548	0.378623	0.453	0.158
RAB27A	RAB27A	5.52737782203828e-09	0.000181491450786627	0.376615	0.453	0.145
IL21R	IL21R	2.03201877611538e-14	6.67213365137484e-10	0.371511	0.358	0.053
FAU.1	FAU	9.60033794789061e-09	0.000315227096518988	0.371443	1	0.985
CRLF1	CRLF1	1.60518102764184e-09	5.27061190426199e-05	0.370094	0.302	0.063
ARHGEF3	ARHGEF3	3.90810454041609e-11	1.28322612584562e-06	0.368565	0.358	0.074
EMB	EMB	4.38145512737327e-08	0.00143865079107301	0.367456	0.472	0.164
ZNF516	ZNF516	5.19862772462531e-16	1.70696941338072e-11	0.365848	0.321	0.036
STK26	STK26	1.34201657658443e-08	0.000440651142921497	0.361971	0.34	0.086
COX7A2L.1	COX7A2L	9.1246765942937e-07	0.0299608755973634	0.361596	0.906	0.611
GBGT1	GBGT1	9.64660543576832e-31	3.16746289483453e-26	0.361428	0.358	0.011
PPP1R16B	PPP1R16B	3.01280378239316e-40	9.89254121948793e-36	0.361258	0.377	0.002
RFTN1	RFTN1	1.59839011128937e-10	5.24831393041864e-06	0.36096	0.415	0.101
F2R	F2R	4.22972495163192e-20	1.38883018786834e-15	0.360833	0.321	0.023
SLAMF8	SLAMF8	8.51035872152582e-10	2.794376286213e-05	0.360288	0.34	0.076
ZNF652	ZNF652	1.33833719271183e-06	0.0439443017226928	0.359039	0.472	0.204
DNMT1	DNMT1	2.41649982177475e-07	0.0079345771647974	0.357499	0.604	0.288
ZAP70	ZAP70	2.76816595281693e-30	9.0892729060744e-26	0.356092	0.34	0.008
LOC100068433	LOC100068433	2.49836417287738e-08	0.000820337876164288	0.355717	0.434	0.143
EID1	EID1	1.25960073549607e-14	4.13589901500135e-10	0.355433	0.434	0.08
CBX6	CBX6	2.11963084104417e-11	6.95980786656853e-07	0.355095	0.377	0.08
LOC100065910	LOC100065910	1.32678970076671e-19	4.3565139824675e-15	0.355031	0.377	0.04
ICOS	ICOS	2.09883439605081e-32	6.89152273943284e-28	0.354096	0.358	0.008
TBC1D10C	TBC1D10C	4.70939788487462e-14	1.54633079549858e-09	0.352525	0.396	0.069
RALGDS	RALGDS	1.21998436372319e-13	4.00581865828509e-09	0.347878	0.453	0.092
LOC100055978	LOC100055978	4.11092787887549e-15	1.34982316902877e-10	0.347335	0.453	0.082
TIFAB	TIFAB	4.47632103103653e-12	1.46980001054085e-07	0.343464	0.302	0.046
TBL1X	TBL1X	8.26901339792546e-16	2.71513054920882e-11	0.339912	0.377	0.05
CD40LG	CD40LG	4.66073247308661e-25	1.53035150753799e-20	0.339405	0.302	0.011
SLBP	SLBP	1.50621254969911e-06	0.0494564890693704	0.337818	0.717	0.376
IL18RAP	IL18RAP	3.15347119757805e-26	1.03544226772475e-21	0.335192	0.283	0.006
ASAP2	ASAP2	1.58334261474575e-08	0.000519890547551765	0.335162	0.472	0.149
LOC111776188	LOC111776188	2.60896965588066e-17	8.56655186508414e-13	0.334252	0.34	0.036
CAMK2D	CAMK2D	3.00396340125666e-07	0.00986351382802623	0.333041	0.434	0.158
COBLL1	COBLL1	8.50148040240859e-18	2.79146109013086e-13	0.332497	0.34	0.034
LHFPL5	LHFPL5	1.0957810889565e-08	0.000359799720558866	0.331171	0.453	0.149
CEP85L	CEP85L	1.82236096053773e-09	5.98372221392565e-05	0.3308	0.453	0.134
LOC100060591	LOC100060591	2.53791812605567e-08	0.000833325416690378	0.327567	0.34	0.088
ST6GAL1	ST6GAL1	2.16499603059052e-18	7.10876446644396e-14	0.32696	0.321	0.027
MAP4K1	MAP4K1	1.22610282845367e-16	4.02590863722763e-12	0.321602	0.302	0.027
GPR132	GPR132	3.3603992991084e-15	1.10338710986224e-10	0.320702	0.264	0.023
CCR5	CCR5	1.71817475092392e-09	5.64162679465871e-05	0.320058	0.321	0.069
LOC100069166	LOC100069166	4.11680180873039e-23	1.35175187389662e-18	0.31885	0.283	0.011
SOCS1	SOCS1	4.02147914860637e-09	0.00013204526784449	0.313182	0.377	0.092
TEX30	TEX30	4.82818416377432e-09	0.00015853342701753	0.310979	0.396	0.107
UBASH3A	UBASH3A	1.42883829396855e-32	4.69159053824575e-28	0.306264	0.358	0.008
PYCR2	PYCR2	8.30033452397052e-21	2.72541484094572e-16	0.305731	0.34	0.025
PDE7A	PDE7A	6.33931195291285e-08	0.00208151307973893	0.30565	0.472	0.164
PIK3R6	PIK3R6	1.45930966566484e-07	0.00479164328721049	0.305318	0.264	0.061
TMIGD3	TMIGD3	8.27955331443962e-07	0.0271859133079625	0.304821	0.321	0.097
JAZF1	JAZF1	6.99406184940627e-19	2.29650020825255e-14	0.303026	0.264	0.015
SEL1L3	SEL1L3	2.24101647066534e-25	7.35837758142965e-21	0.302592	0.321	0.013
FAM49A	FAM49A	2.21275063335521e-08	0.000726556670462182	0.300301	0.302	0.069
RAB38	RAB38	2.52711233064443e-08	0.0008297773337671	0.300103	0.283	0.063
ALDH5A1	ALDH5A1	3.73648970691067e-10	1.22687639526412e-05	0.299816	0.377	0.092
PRKD2	PRKD2	6.51633737403321e-18	2.13963937676381e-13	0.295158	0.264	0.017
TULP4	TULP4	1.7076296473063e-08	0.000560700194693024	0.293936	0.358	0.097
LOC100052168	LOC100052168	2.81398104184527e-15	9.23970675089895e-11	0.290534	0.321	0.038
XYLT1	XYLT1	8.91756116317691e-14	2.92808120792914e-09	0.278833	0.34	0.048
TMEM132A	TMEM132A	1.60097246575603e-09	5.25679309130991e-05	0.276028	0.264	0.046
GATA3	GATA3	5.39618770958851e-24	1.77183823444339e-19	0.274335	0.264	0.006
AHI1	AHI1	7.59577942840567e-08	0.002494074175317	0.273492	0.321	0.084
CDC14A	CDC14A	1.56465019485711e-10	5.1375289148133e-06	0.266038	0.321	0.063
LOC111771770	LOC111771770	7.39107904185629e-09	0.000242686080339351	0.26324	0.302	0.065
LOC111775958	LOC111775958	1.68109426416894e-10	5.51987301639871e-06	0.262371	0.283	0.048
GRK5	GRK5	4.11680180873039e-23	1.35175187389662e-18	0.261819	0.283	0.011
LOC100061490	LOC100061490	1.97361870924448e-08	0.000648037703180424	0.256798	0.264	0.053
SPP1.4	SPP1	1.15845549954579e-06	0.0380378863275861	0.256533	0.623	0.284
LPIN1	LPIN1	4.58638059352055e-07	0.0150593806788247	0.254993	0.302	0.084
PRR5	PRR5	4.87593526092662e-11	1.60101334292525e-06	0.254144	0.264	0.038
SPATA13	SPATA13	4.98375280263066e-07	0.0163641523274378	0.250781	0.396	0.141
CFL1.3	CFL1	2.08083509587115e-07	0.00683242203729291	-0.439983	1	0.985
LOC100053055	LOC100053055	1.20564993045518e-06	0.0395875154664957	-0.462072	0.226	0.584
C2	C2	2.38423594923261e-07	0.00782863873930526	-0.471061	0.208	0.599
PLA2G4A.2	PLA2G4A	2.70288596679558e-07	0.00887492607197328	-0.502626	0.132	0.513
NRP1.2	NRP1	1.2752724399457e-06	0.041873570565617	-0.506712	0.226	0.592
BLVRA.1	BLVRA	1.74118986640657e-07	0.00571719692634597	-0.514317	0.528	0.807
COX6B1.2	COX6B1	5.07482564741283e-08	0.001666319001328	-0.521954	0.925	0.947
SPI1	SPI1	2.20323647564969e-08	0.000723432696779575	-0.552491	0.943	0.962
LOC100053249.2	LOC100053249	1.3473220559895e-06	0.0442393197084152	-0.563457	0.849	0.903
RAB20.1	RAB20	5.78267314991798e-07	0.0189874072877557	-0.578374	0.283	0.634
G6PD.2	G6PD	7.05473630387173e-07	0.0231642266537628	-0.580444	0.642	0.863
ADAM28.2	ADAM28	2.53149514715819e-07	0.00831216431569392	-0.58179	0.283	0.658
CTSS.2	CTSS	1.28273592105319e-06	0.0421186339677814	-0.593455	0.943	0.983
DHRS3.2	DHRS3	1.21366704767853e-06	0.0398507575105245	-0.596232	0.453	0.733
ABCA3.1	ABCA3	3.87603314426805e-07	0.0127269548292041	-0.606592	0.396	0.727
LOC100064396.4	LOC100064396	4.55794163944972e-07	0.0149660013731332	-0.607136	0.321	0.681
PNPLA2.4	PNPLA2	8.61926951829776e-07	0.0283013714633307	-0.628624	0.717	0.887
DPYD	DPYD	1.51187463253829e-06	0.0496424035593947	-0.639833	0.604	0.889
NADK.2	NADK	1.55403770538261e-07	0.0051026828056238	-0.645341	0.679	0.88
TSPAN4.1	TSPAN4	6.09593525019935e-07	0.0200160033940296	-0.647474	0.415	0.75
LCP1.2	LCP1	1.72775737601423e-09	5.67309134414274e-05	-0.647613	0.943	0.964
LOC100067445.2	LOC100067445	1.12358544014997e-06	0.0368929279273244	-0.650435	0.302	0.634
ITM2B.4	ITM2B	7.62458654830231e-07	0.0250353299313506	-0.654589	0.981	0.975
RNF130.1	RNF130	7.33895733984283e-09	0.000240974664253739	-0.66012	0.868	0.96
CTSA.2	CTSA	8.44788259637059e-08	0.00277386225051828	-0.664019	0.755	0.937
COX1.4	COX1	5.29441619458635e-08	0.00173842155749243	-0.674491	1	0.981
ASS1.2	ASS1	4.05334712868013e-07	0.0133091652970212	-0.674775	0.264	0.634
LAPTM4A.3	LAPTM4A	1.44861638443269e-07	0.00475653189828475	-0.679441	0.887	0.941
TGOLN2.1	TGOLN2	3.98979000419557e-07	0.0131004754787762	-0.679592	0.755	0.91
PKM	PKM	3.06521663751631e-08	0.00100646388292848	-0.683221	0.811	0.924
GNS.1	GNS	1.20031615519831e-06	0.0394123809559366	-0.693575	0.642	0.912
TTYH3.1	TTYH3	7.27651157868598e-07	0.0238924257686154	-0.696652	0.585	0.803
ACOD1.3	ACOD1	5.83214720709931e-08	0.00191498553545106	-0.698339	0.245	0.67
TIMP2.1	TIMP2	1.89747065318196e-07	0.00623034488972297	-0.704188	0.604	0.899
TYROBP.1	TYROBP	2.19748886902558e-14	7.21545470144551e-10	-0.707934	0.943	0.989
GMFG.4	GMFG	1.50402243887779e-08	0.000493845767805522	-0.708159	0.943	0.96
CTSD.2	CTSD	5.04345503445402e-07	0.0165601846056298	-0.711129	0.811	0.962
APRT.2	APRT	3.83958901366574e-07	0.0126072905263715	-0.716873	0.868	0.916
LOC111775204.3	LOC111775204	2.72488481114711e-08	0.000894715927740153	-0.726311	0.509	0.832
MNDA.3	MNDA	1.3907314324178e-06	0.0456646665834386	-0.72913	0.887	0.983
SIRPB2.1	SIRPB2	5.61088740603767e-09	0.000184233487977247	-0.731068	0.245	0.708
DAB2.3	DAB2	1.05793897608988e-07	0.00347374262799112	-0.733204	0.491	0.811
BFSP2.2	BFSP2	1.37240192058908e-09	4.50628170625423e-05	-0.737014	0.113	0.557
GRN.1	GRN	6.26685290913251e-11	2.05772115271366e-06	-0.739471	0.981	0.979
TNFAIP2.1	TNFAIP2	7.19015218487225e-07	0.023608864699028	-0.743101	0.415	0.723
ATP6V0C.1	ATP6V0C	1.18310260843849e-09	3.88471741480778e-05	-0.743516	0.906	0.983
HILPDA.2	HILPDA	1.25776224429107e-06	0.0412986232912972	-0.746945	0.358	0.651
ITGB5.4	ITGB5	9.55713916195522e-08	0.003138086643828	-0.7484	0.453	0.767
LOC100054601.1	LOC100054601	2.17756048311862e-07	0.00715001984631998	-0.753196	0.547	0.838
MCEMP1.2	MCEMP1	8.87004316661258e-08	0.00291247867375724	-0.758912	0.226	0.641
CAPG.1	CAPG	3.60803045629291e-10	1.18469680032378e-05	-0.759917	0.925	0.979
GLUL.2	GLUL	3.98642567961827e-07	0.0130894287190266	-0.760653	0.509	0.815
ITGA7.4	ITGA7	4.76650475093191e-09	0.000156508183496849	-0.762357	0.151	0.603
PLBD1.4	PLBD1	5.8561715770522e-07	0.0192287393732509	-0.767645	0.755	0.899
GTF2A2.2	GTF2A2	7.59499349000087e-07	0.0249381611244178	-0.774185	0.755	0.849
PGD.3	PGD	1.1173462148417e-09	3.66880629643272e-05	-0.780728	0.736	0.863
LOC100056049.3	LOC100056049	8.58154370768027e-07	0.0281774987641682	-0.781959	0.717	0.851
BLVRB.1	BLVRB	2.35596027621401e-07	0.00773579556694869	-0.785725	0.717	0.887
ACP5.1	ACP5	1.1766112439444e-07	0.00386340301949144	-0.786721	0.811	0.908
MPP1.1	MPP1	7.32998524780672e-10	2.40680065611734e-05	-0.7894	0.585	0.855
LITAF	LITAF	2.10785148523932e-08	0.000692113035178329	-0.793704	0.811	0.95
LOC100065733.2	LOC100065733	1.85979643860501e-09	6.10664160615954e-05	-0.800794	0.491	0.826
APP.1	APP	2.16362466791803e-09	7.10426159710886e-05	-0.804616	0.509	0.891
COLEC12.4	COLEC12	4.63509601307978e-07	0.0152193377589475	-0.806507	0.453	0.83
FGR.3	FGR	1.66542687539163e-08	0.000546842914534842	-0.809267	0.868	0.914
C5AR1.1	C5AR1	1.27201063838619e-07	0.00417664693114105	-0.81091	0.189	0.548
SDCBP.2	SDCBP	1.00988314358403e-08	0.000331595130195817	-0.815977	0.755	0.968
ILT11A	ILT11A	8.48803523804561e-09	0.000278704637041228	-0.819964	0.585	0.893
AXL.4	AXL	6.73027680389188e-08	0.0022098863885579	-0.82058	0.396	0.744
TALDO1.3	TALDO1	2.85417462018506e-11	9.37168236537765e-07	-0.821442	0.981	0.96
HEBP1.2	HEBP1	4.60145722367494e-08	0.00151088847939367	-0.823886	0.679	0.819
LOC100054251.1	LOC100054251	4.41562491446172e-08	0.00144987044066351	-0.827816	0.604	0.834
LGMN.1	LGMN	7.93764435217069e-08	0.00260632552303525	-0.832859	0.698	0.929
RCAN1.2	RCAN1	1.44838209625789e-07	0.00475576261306278	-0.838056	0.358	0.697
LPL.2	LPL	6.14886424673695e-07	0.0201897957541608	-0.839558	0.094	0.447
ALDOA.2	ALDOA	2.28013646350767e-13	7.48682807792745e-09	-0.840739	0.943	0.966
CFP.1	CFP	7.63661089188362e-09	0.000250748118634999	-0.842297	0.566	0.798
UCP2.3	UCP2	5.70750355166388e-10	1.87405879118884e-05	-0.847169	1	0.952
MYO1D.2	MYO1D	3.68750201458506e-08	0.001210791286489	-0.85156	0.208	0.639
LIMA1.3	LIMA1	5.22777912012211e-07	0.0171654127409209	-0.853708	0.321	0.647
CD63.2	CD63	6.36405422887898e-10	2.08963720605241e-05	-0.854782	0.925	0.968
HIPK2.2	HIPK2	6.30535093302509e-07	0.0207036197885879	-0.862414	0.623	0.782
CYBB.1	CYBB	7.13886459050324e-10	2.34404618829174e-05	-0.87513	0.717	0.973
PRRT4.4	PRRT4	1.5803597640494e-09	5.18911128525621e-05	-0.87859	0.151	0.592
NCF1.3	NCF1	1.5001971724223e-10	4.92589741564862e-06	-0.880195	0.472	0.832
ITGB2.2	ITGB2	6.90532808182114e-11	2.26736447566597e-06	-0.897925	0.906	0.945
LOC100051036.2	LOC100051036	5.56379079669226e-09	0.00018268707080939	-0.899723	0.472	0.786
IFI6.3	IFI6	1.04226287804309e-06	0.0342227016005449	-0.901073	0.925	0.95
SELENOP.2	SELENOP	2.3912193771827e-07	0.00785156882497938	-0.904158	0.472	0.809
SELP.2	SELP	1.85681637625076e-08	0.000609685657141936	-0.904724	0.075	0.479
ALDH2.2	ALDH2	1.32164668516888e-10	4.33962689075202e-06	-0.905186	0.585	0.903
ITM2C.1	ITM2C	4.54834425921512e-09	0.000149344883751328	-0.921447	0.547	0.813
ANXA2.3	ANXA2	1.10002202587356e-08	0.000361192232195582	-0.922272	0.943	0.968
SULT1C4.4	SULT1C4	9.9158322467617e-09	0.000325586351822421	-0.929665	0.434	0.807
HSPB1.1	HSPB1	2.44453462909922e-10	8.02662945464729e-06	-0.934484	0.811	0.905
COX2.4	COX2	2.51148459067741e-11	8.24645965348927e-07	-0.937094	1	0.979
SDC1.3	SDC1	8.55917712249522e-10	2.81040580817131e-05	-0.942434	0.358	0.775
MSRB1.2	MSRB1	7.54956723647027e-11	2.47890040209501e-06	-0.947381	0.66	0.836
CTSZ.1	CTSZ	3.5535450414079e-11	1.16680651434628e-06	-0.951905	0.887	0.981
AGTRAP.1	AGTRAP	1.08955861924587e-11	3.57756572629382e-07	-0.959999	0.509	0.897
TSPO.2	TSPO	6.57561697463335e-08	0.00215910383362086	-0.964484	0.736	0.872
LOC100055750.2	LOC100055750	2.65639213323491e-08	0.000872226356947683	-0.967866	0.453	0.752
SLC44A2.2	SLC44A2	6.66253798947275e-09	0.000218764434884338	-0.97486	0.377	0.706
CXCL14.4	CXCL14	7.99984245018715e-08	0.00262674826851895	-0.995058	0.453	0.796
SLC11A1.4	SLC11A1	3.36620901959173e-08	0.00110529473158294	-0.999506	0.453	0.758
GSTO1.1	GSTO1	2.11398335077291e-11	6.94126433226284e-07	-1.00138	0.604	0.842
LRP1.4	LRP1	2.71673094676229e-11	8.92038606369397e-07	-1.00214	0.566	0.887
CEBPB.3	CEBPB	4.22268326963302e-11	1.386518051584e-06	-1.00559	0.868	0.979
CYBA.2	CYBA	2.30659444638142e-20	7.57370286469338e-16	-1.00961	0.981	0.994
LOC100071946.2	LOC100071946	1.60801779026223e-07	0.00527992641432604	-1.01068	0.132	0.532
C4BPB.4	C4BPB	4.44307235237002e-09	0.000145888280690069	-1.01375	0.226	0.645
OLR1.3	OLR1	1.75913114531068e-08	0.000577610711562761	-1.0174	0.415	0.796
RHBG.3	RHBG	5.82431844889354e-10	1.91241496269419e-05	-1.02242	0.151	0.603
BLOC1S1.4	BLOC1S1	3.59538680952481e-12	1.18054525890747e-07	-1.02335	0.943	0.973
LOC100051526.2	LOC100051526	1.9733257384724e-07	0.00647941506227412	-1.04257	0.509	0.714
RNASE1.4	RNASE1	1.12810834969528e-08	0.000370414376622446	-1.05096	0.151	0.559
HK3.3	HK3	3.01195523681844e-09	9.88975502009336e-05	-1.05366	0.453	0.721
GPD1.3	GPD1	8.89080440179697e-07	0.0291929562533004	-1.07696	0.245	0.578
FCER1G.1	FCER1G	7.72085159230861e-19	2.53514162033453e-14	-1.11258	0.849	0.987
LOC106783161.2	LOC106783161	9.80486170157399e-12	3.21942633971182e-07	-1.124	0.302	0.75
SIGLEC1.3	SIGLEC1	6.45411762073745e-13	2.11920952076914e-08	-1.12903	0.491	0.889
LOC100064221.4	LOC100064221	4.02925871355651e-08	0.00132300709859628	-1.12948	0.434	0.744
SPARC.3	SPARC	9.38518442032946e-11	3.08162530441518e-06	-1.1301	0.34	0.756
IFI27.4	IFI27	5.40622193045602e-13	1.77513297086523e-08	-1.13494	0.943	0.971
LOC100050637.3	LOC100050637	5.81265515117838e-08	0.00190858531888942	-1.15656	0.528	0.832
CAVIN1.4	CAVIN1	7.77992437026843e-10	2.55453816697764e-05	-1.15721	0.113	0.588
LOC100052888.4	LOC100052888	6.50043078777614e-10	2.1344164491663e-05	-1.22101	0.472	0.868
MECR.2	MECR	1.96968919225804e-13	6.46747446277928e-09	-1.23316	0.585	0.926
FTL.2	FTL	4.95595144159475e-11	1.62728665584764e-06	-1.24441	1	1
LOC102148672.3	LOC102148672	5.04748565085026e-10	1.65734191345668e-05	-1.25634	0.151	0.605
PSAP.3	PSAP	2.81787247988848e-16	9.25248428771383e-12	-1.28829	0.943	0.987
HMOX1.3	HMOX1	1.25664502022041e-12	4.12619392389373e-08	-1.32828	0.623	0.878
LOC100630595.2	LOC100630595	3.27042201159155e-13	1.07384306750608e-08	-1.33039	0.981	1
MSR1.4	MSR1	3.35927228080873e-12	1.10301705340355e-07	-1.33508	0.396	0.811
HSD11B1.4	HSD11B1	6.12310031506712e-14	2.01051998845229e-09	-1.34269	0.396	0.878
LST1.4	LST1	2.03556533425095e-15	6.683778775013e-11	-1.3678	0.396	0.863
LOC111767398.3	LOC111767398	7.63086651044734e-12	2.50559501870538e-07	-1.37446	0.736	0.952
PRDX1.2	PRDX1	2.68590580268066e-16	8.81917170310196e-12	-1.38038	0.962	0.971
FTH1.2	FTH1	7.47211038608199e-13	2.45346744527002e-08	-1.407	0.981	0.998
ATOX1.3	ATOX1	3.73345118774647e-17	1.22587869749655e-12	-1.40905	0.792	0.912
ADGRE1.3	ADGRE1	1.94734503381607e-14	6.39410741853507e-10	-1.40986	0.321	0.794
HCAR2.1	HCAR2	1.7545229184887e-14	5.76097600285765e-10	-1.47321	0.358	0.857
CXCL8.1	CXCL8	1.53518685673478e-09	5.04078604408866e-05	-1.50058	0.415	0.83
BSG.4	BSG	4.92324026088971e-13	1.61654593966314e-08	-1.52574	0.83	0.905
LOC100630171.2	LOC100630171	1.88847991157692e-12	6.2008237896628e-08	-1.59609	0.604	0.956
CD163.3	CD163	5.30702863576191e-14	1.74256285255242e-09	-1.60015	0.472	0.899
LOC102148710.2	LOC102148710	1.46882934874522e-13	4.82290116660494e-09	-1.85327	0.811	0.899
S100P.3	S100P	7.16069283244042e-19	2.35121349153181e-14	-1.85645	0.604	0.979
C1QC.2	C1QC	9.76141531065858e-13	3.20516071725475e-08	-1.97866	0.434	0.826
C1QB.3	C1QB	1.62322199128481e-10	5.32984940838366e-06	-2.01548	0.717	0.861
APOE.3	APOE	2.93144786021278e-11	9.62540904900866e-07	-2.08348	0.491	0.849
LOC102148763.4	LOC102148763	2.24592854583677e-13	7.37450638025502e-09	-2.20887	0.264	0.75
C4BPA.3	C4BPA	2.3794600348114e-16	7.81295702430322e-12	-2.23172	0.302	0.847
MARCO.3	MARCO	5.79198152311154e-12	1.90179713311367e-07	-2.287	0.226	0.727
C1QA.4	C1QA	9.22825661922114e-15	3.03009806092126e-10	-2.40517	0.585	0.88
LOC100069029.3	LOC100069029	5.67828225709359e-15	1.86446397911668e-10	-2.49956	0.283	0.826

## Sheet: moma_5
ID	gene	p_val	p_val_adj	avg_log2FC	pct.1	pct.2
LOC100146489.1	LOC100146489	1.24598864533252e-16	4.09120371694934e-12	2.49516	1	0.648
TPX2	TPX2	6.03548170494201e-77	1.98175041781771e-72	2.46741	0.917	0.018
MKI67	MKI67	3.8075269891091e-55	1.25020148687397e-50	2.45895	0.917	0.044
CENPF.2	CENPF	6.27203999472434e-19	2.05942433226774e-14	2.44617	0.958	0.232
STMN1.4	STMN1	2.43033343170428e-15	7.979999823001e-11	2.37687	0.958	0.422
LOC100059091.1	LOC100059091	1.52522552263958e-15	5.00807800358705e-11	2.28497	1	0.921
TOP2A	TOP2A	1.63165136524216e-35	5.35752725777262e-31	2.15736	0.792	0.063
HMGB2.2	HMGB2	6.09871443792952e-12	2.00251288569416e-07	2.11987	1	0.697
NUSAP1	NUSAP1	1.37334740259727e-35	4.50938619642815e-31	2.02834	0.958	0.113
UBE2C	UBE2C	1.24969363429082e-50	4.10336904819392e-46	1.98452	0.833	0.038
SMC4	SMC4	5.27165908181611e-19	1.73094925951432e-14	1.90429	0.958	0.317
HMGB1	HMGB1	2.69196417106317e-15	8.83906435568592e-11	1.84138	1	0.935
CCNB1	CCNB1	3.04730020052755e-52	1.00058102084322e-47	1.81032	0.75	0.024
PCLAF	PCLAF	8.35922175301466e-60	2.74475046260236e-55	1.80466	0.875	0.03
UBE2S	UBE2S	2.9109871460953e-14	9.5582262942039e-10	1.73384	0.917	0.362
CENPE	CENPE	5.80726336027998e-57	1.90681492434793e-52	1.73227	0.917	0.04
TUBB	TUBB	1.00635955472304e-12	3.3043815979331e-08	1.73081	1	0.871
HMGN2	HMGN2	2.42583873684402e-13	7.96524149242733e-09	1.68257	1	0.931
BIRC5	BIRC5	5.42291263683752e-74	1.7806133643056e-69	1.63454	0.875	0.016
CCNB2	CCNB2	1.07703263392699e-76	3.53643665349926e-72	1.62757	0.875	0.014
LOC100051901.1	LOC100051901	2.67226866521221e-16	8.77439416222429e-12	1.59633	0.958	0.293
TUBB4B	TUBB4B	3.60840392538661e-07	0.0118481942890069	1.58141	0.875	0.64
CCNA2	CCNA2	3.9817930298025e-78	1.30742174133565e-73	1.58038	0.833	0.01
KIF11	KIF11	4.77483688304573e-72	1.56781769054806e-67	1.56272	0.833	0.014
HMMR	HMMR	3.43153662892637e-65	1.12674505210797e-60	1.53979	0.833	0.02
LOC100629965.1	LOC100629965	4.83481956101475e-10	1.58751300285919e-05	1.50904	0.917	0.743
ARL6IP1.1	ARL6IP1	6.89730940007683e-08	0.00226473154151523	1.49414	0.958	0.721
ASPM	ASPM	1.03372250864458e-61	3.39422785713447e-57	1.42277	0.667	0.008
PTTG1.1	PTTG1	1.15628160237664e-15	3.79665064140371e-11	1.41347	1	0.376
TMPO.2	TMPO	3.85843957053135e-13	1.26691863298397e-08	1.39734	1	0.626
REEP4	REEP4	2.40784564396444e-20	7.90616117195725e-16	1.39654	0.917	0.192
CDCA3	CDCA3	1.89758670887856e-63	6.23072595860277e-59	1.39167	0.875	0.026
CKS2.4	CKS2	3.49994971521606e-11	1.14920848899119e-06	1.38199	0.917	0.339
CDC20	CDC20	2.63913378088444e-65	8.66559576953406e-61	1.3507	0.75	0.012
KIF20B.1	KIF20B	1.89429817783209e-18	6.21992806691168e-14	1.33062	0.958	0.255
ATAD2	ATAD2	2.84451337010696e-10	9.3399596507462e-06	1.33015	0.5	0.111
LOC111774230	LOC111774230	1.17339231619301e-10	3.85283367021976e-06	1.32676	0.833	0.287
NUCKS1	NUCKS1	8.33979760183672e-14	2.73837254256309e-09	1.32001	1	0.923
PRC1	PRC1	1.06719804800987e-54	3.50414479064039e-50	1.30355	0.792	0.026
NCAPG	NCAPG	4.477671642733e-58	1.47024348389138e-53	1.30351	0.875	0.032
CENPA	CENPA	6.40601640867295e-56	2.10341548778776e-51	1.2896	0.708	0.016
CEP55	CEP55	3.66590680838714e-54	1.20370050053392e-49	1.26495	0.75	0.022
RRM2	RRM2	3.07121439199149e-14	1.00843324561041e-09	1.25681	0.5	0.069
TYMS	TYMS	9.38798473567911e-09	0.000308254478796023	1.24587	0.625	0.188
TK1	TK1	9.45735869808364e-16	3.10532372851576e-11	1.24054	0.75	0.156
KIF15	KIF15	3.95224829758552e-74	1.29772072851221e-69	1.21185	0.875	0.016
KIF22	KIF22	4.01992787563844e-22	1.31994331796588e-17	1.20237	0.875	0.154
HP1BP3	HP1BP3	3.64031663395121e-08	0.00119529796675788	1.19642	1	0.717
MIS18BP1	MIS18BP1	7.49928884702132e-34	2.46239149291945e-29	1.18623	0.708	0.046
CKS1B	CKS1B	1.83536317012175e-16	6.02641496909477e-12	1.16873	0.792	0.178
KIF23	KIF23	1.03470086285565e-51	3.39744028318652e-47	1.14976	0.667	0.016
SPC25	SPC25	1.48245505413757e-44	4.8676411702607e-40	1.12592	0.792	0.042
CKAP2	CKAP2	8.46837607487062e-63	2.78059128418377e-58	1.11401	0.542	0
SGO2	SGO2	5.18449860294915e-35	1.70233011627835e-30	1.10936	0.833	0.069
CDKN2C	CDKN2C	4.72038588310438e-53	1.54993870471732e-48	1.10567	0.792	0.028
CDK1	CDK1	4.15564491356689e-65	1.36450600736969e-60	1.10051	0.75	0.012
KNL1	KNL1	2.7708880878376e-27	9.09821103641477e-23	1.09595	0.792	0.087
RAD21	RAD21	1.73886025665372e-11	5.70954765272249e-07	1.087	0.958	0.549
MXD3	MXD3	5.60151973223849e-34	1.83925900408051e-29	1.08287	0.875	0.087
LSM5.1	LSM5	1.86461792052769e-09	6.12247294205266e-05	1.05809	0.958	0.665
KIFC1	KIFC1	2.04924977256663e-66	6.72871162822254e-62	1.05081	0.833	0.018
CDKN3	CDKN3	1.01748439752705e-44	3.34091001928007e-40	1.01502	0.625	0.018
CEP57	CEP57	1.53304890060347e-11	5.0337660651315e-07	1.00397	0.917	0.386
DLGAP5	DLGAP5	5.36825284809403e-54	1.76266582267167e-49	1.00145	0.625	0.01
TCF19	TCF19	5.94584951573654e-10	1.95231968849209e-05	0.98792	0.5	0.111
TRIM59	TRIM59	1.22840176983967e-12	4.03345721126855e-08	0.980359	0.833	0.275
ANLN	ANLN	1.05249047114389e-37	3.45585246200096e-33	0.958487	0.583	0.022
NME1	NME1	4.21971634223414e-13	1.38554386097258e-08	0.941314	0.917	0.343
ANP32B.4	ANP32B	3.64079718382649e-08	0.00119545575530943	0.937195	1	0.85
CENPK	CENPK	1.05258919849623e-25	3.45617663326236e-21	0.934354	0.833	0.111
KNSTRN	KNSTRN	1.12457177252237e-28	3.6925314150772e-24	0.922276	0.708	0.063
PTMA.3	PTMA	2.24427159566902e-09	7.36906578437923e-05	0.92035	1	0.974
NDC80	NDC80	1.39943449040062e-82	4.59504314923042e-78	0.912464	0.75	0.002
CCSAP	CCSAP	1.16212249556372e-25	3.81582921418347e-21	0.907477	0.875	0.123
RAN.1	RAN	1.30317609439472e-07	0.00427897870594507	0.893819	0.958	0.828
PRR11	PRR11	3.30331061269842e-69	1.08464203967953e-64	0.893631	0.792	0.012
KIF2C	KIF2C	5.04718927634686e-65	1.65724459888849e-60	0.887152	0.75	0.012
SKA2	SKA2	8.48487822645159e-25	2.78600976565538e-20	0.88312	0.708	0.075
MTFR2	MTFR2	2.45160629022735e-42	8.0498492539615e-38	0.873546	0.667	0.026
CENPW	CENPW	4.11768780098641e-21	1.35204278945389e-16	0.871496	0.75	0.109
SHCBP1	SHCBP1	3.2110251849448e-78	1.05434011947663e-73	0.863832	0.75	0.004
KIF20A	KIF20A	4.92635692839132e-63	1.61756929743729e-58	0.859703	0.583	0.002
BUB1B	BUB1B	1.14662642379051e-47	3.76494786251614e-43	0.853778	0.708	0.024
LBR.3	LBR	1.48376917898395e-11	4.87195609919379e-07	0.850737	0.708	0.178
MYBL2	MYBL2	9.8755238208687e-56	3.24262824658224e-51	0.848905	0.583	0.006
CBFB	CBFB	3.99011231699167e-10	1.31015337928422e-05	0.847405	1	0.618
TYMP	TYMP	5.70702137328459e-07	0.01873900467918	0.82654	0.917	0.572
ECT2	ECT2	7.69613131531159e-46	2.52702471738256e-41	0.825616	0.667	0.022
TROAP	TROAP	3.45723231663731e-51	1.13518223116786e-46	0.819285	0.667	0.016
TACC3.2	TACC3	1.26481178354055e-16	4.15300949125538e-12	0.816503	0.875	0.194
CKAP5	CKAP5	1.7643789269423e-10	5.79333820661504e-06	0.814336	0.875	0.341
HMGN1.2	HMGN1	8.5608772142033e-09	0.000281096403328365	0.806419	0.833	0.327
CDCA8	CDCA8	5.04268189806645e-43	1.65576460123012e-38	0.805801	0.625	0.02
ODF2	ODF2	1.18047324440999e-15	3.87608389802021e-11	0.801334	0.75	0.143
GPSM2	GPSM2	1.18971567851453e-26	3.90643143040245e-22	0.798878	0.583	0.042
PLK1	PLK1	5.63331843030062e-36	1.84970010658921e-31	0.792747	0.667	0.036
HMG20B.1	HMG20B	2.61559171243886e-07	0.008588295387793	0.789298	0.917	0.481
AURKA	AURKA	8.26214880845682e-14	2.7128765612568e-09	0.785976	0.75	0.182
RACGAP1	RACGAP1	1.17803677151908e-77	3.8680837392829e-73	0.778633	0.708	0.002
SPAG5	SPAG5	2.1199246616693e-44	6.96077262659113e-40	0.778347	0.583	0.014
NMB.1	NMB	1.33834659013019e-11	4.39446102869249e-07	0.761069	0.625	0.141
CENPH	CENPH	1.52099797063542e-11	4.99419683658141e-07	0.75511	0.75	0.21
CALM3	CALM3	3.14634203746806e-07	0.0103310140800264	0.751178	1	0.76
KIF4A	KIF4A	2.75789327089526e-57	9.05554255498459e-53	0.745884	0.708	0.014
GAS2L3	GAS2L3	1.54510994712966e-18	5.07336851140025e-14	0.73672	0.708	0.105
CIT	CIT	4.63366565360145e-58	1.52146411736004e-53	0.731572	0.667	0.01
CKAP2L	CKAP2L	2.55661613748679e-11	8.39464908743788e-07	0.723896	0.667	0.158
GEN1	GEN1	3.23268949615589e-40	1.06145359606279e-35	0.723639	0.625	0.024
POC1A	POC1A	5.49906183940343e-16	1.80561695496812e-11	0.722507	0.75	0.141
ARHGAP11A	ARHGAP11A	1.06485681536926e-39	3.49645735326496e-35	0.71711	0.625	0.024
NFIB	NFIB	3.7783522273313e-13	1.24062195384423e-08	0.70758	0.542	0.083
CBX5.1	CBX5	1.25313479137505e-06	0.0411466808747997	0.704032	0.833	0.428
EZH2	EZH2	4.39089571003165e-10	1.44175060638889e-05	0.699402	0.625	0.176
LMNB1	LMNB1	9.53206364454206e-10	3.12985309768539e-05	0.697648	0.833	0.313
NCAPD2	NCAPD2	2.7442716398373e-32	9.01081592940578e-28	0.682124	0.708	0.05
ARHGEF39	ARHGEF39	1.52168320953459e-44	4.99644681850682e-40	0.681433	0.542	0.01
GTSE1	GTSE1	2.49479094386809e-25	8.19164606419087e-21	0.676504	0.708	0.069
CENPP	CENPP	2.11952406097978e-22	6.95945725422711e-18	0.67592	0.667	0.075
CDC25B	CDC25B	5.56977152898086e-11	1.82883448154087e-06	0.673266	0.583	0.125
NSD2	NSD2	4.11631856635367e-11	1.35159320126223e-06	0.672729	0.792	0.22
RCC2.1	RCC2	1.23567985801987e-07	0.00405735481380824	0.661131	1	0.695
FANCD2	FANCD2	4.93357226832081e-66	1.61993845430314e-61	0.655337	0.708	0.008
PBK	PBK	5.39632480835092e-65	1.77188325082202e-60	0.65413	0.667	0.006
NUF2	NUF2	5.28257642739924e-53	1.73453396993654e-48	0.647361	0.667	0.014
KIF18A	KIF18A	1.44378769224864e-36	4.7406768874984e-32	0.639974	0.667	0.034
ZWINT	ZWINT	1.63481758570762e-36	5.36792354267098e-32	0.638803	0.667	0.034
BUB3	BUB3	2.02881035358117e-07	0.00666159879598378	0.63085	0.833	0.388
RNF26	RNF26	3.8446031371639e-10	1.26237544008777e-05	0.627933	0.583	0.143
SGO1	SGO1	3.57746472820248e-63	1.17466054350528e-58	0.624818	0.583	0.002
SPC24	SPC24	3.62916003161757e-33	1.19163469638163e-28	0.624445	0.708	0.048
CDK5RAP2	CDK5RAP2	8.17550288501408e-08	0.00268442637229437	0.623532	0.667	0.255
CCNF	CCNF	1.30857171446086e-40	4.29669522443224e-36	0.615437	0.5	0.01
CLSPN	CLSPN	3.11561110625336e-17	1.02301090673829e-12	0.600842	0.375	0.026
RPA2	RPA2	1.03961875442033e-07	0.00341358818013914	0.600113	0.75	0.285
DDX39A	DDX39A	8.4729241159297e-08	0.00278208463346552	0.592321	0.833	0.354
FBXO5	FBXO5	6.2081575721497e-36	2.03844853881535e-31	0.590978	0.458	0.01
PHF19	PHF19	6.20558795717636e-29	2.03760480573886e-24	0.578763	0.583	0.036
CENPN	CENPN	1.86219833937523e-52	6.11452824733856e-48	0.576456	0.583	0.008
NEK2	NEK2	1.70217518949333e-47	5.58909223470136e-43	0.571657	0.542	0.008
NCAPH	NCAPH	5.02872760243073e-59	1.65118270825813e-54	0.567302	0.583	0.004
LMNB2	LMNB2	7.13190387895003e-13	2.34176063865324e-08	0.55694	0.792	0.194
LIG1	LIG1	1.71045940262721e-08	0.000561629344852646	0.555711	0.5	0.115
CIP2A	CIP2A	1.55996569026049e-20	5.12214734397032e-16	0.555627	0.75	0.105
SKA3	SKA3	2.01095269383502e-38	6.60296317020728e-34	0.553707	0.542	0.016
CDT1	CDT1	3.63759111868897e-13	1.19440304382152e-08	0.551581	0.417	0.048
HNRNPA2B1.2	HNRNPA2B1	7.68803311422232e-07	0.025243656730549	0.547324	1	0.96
NCAPD3	NCAPD3	1.01998381157538e-08	0.000334911684530777	0.537101	0.75	0.257
ESCO2	ESCO2	5.60598693055114e-21	1.84072580864647e-16	0.519413	0.458	0.032
RHNO1	RHNO1	6.86766904679003e-27	2.25499913151351e-22	0.514974	0.667	0.053
UHRF1	UHRF1	7.89328608885333e-46	2.59176048727499e-41	0.514078	0.5	0.006
E2F5	E2F5	9.32452053466739e-10	3.06170631755804e-05	0.504658	0.417	0.071
DEPDC1B	DEPDC1B	5.95078835801593e-44	1.95394135735453e-39	0.491607	0.417	0.002
HLTF.1	HLTF	1.13436012067248e-06	0.037246714562281	0.486381	0.75	0.341
CDC25C	CDC25C	1.44926341835251e-41	4.75865643416047e-37	0.486272	0.458	0.006
LOC111775959	LOC111775959	1.42484295735029e-06	0.0467847185045968	0.476137	1	0.958
NCAPG2	NCAPG2	3.53115817717441e-12	1.15945578747522e-07	0.473686	0.458	0.067
LIN9	LIN9	1.92988115107815e-24	6.3367647595651e-20	0.472223	0.583	0.046
BUB1	BUB1	2.98209899746878e-49	9.79172205818872e-45	0.465298	0.583	0.01
GINS1	GINS1	1.68117516833398e-12	5.52013866522463e-08	0.465275	0.625	0.117
WEE1	WEE1	4.4223892020908e-11	1.45209149450651e-06	0.463703	0.583	0.117
MADCAM1	MADCAM1	1.80977879980363e-11	5.94240868915522e-07	0.460559	0.542	0.095
LOC100053791	LOC100053791	3.59535629725798e-15	1.18053524020466e-10	0.458657	0.417	0.04
AURKB	AURKB	2.35535453020653e-40	7.73380659993316e-36	0.45769	0.417	0.004
RBBP7	RBBP7	3.52703380098074e-07	0.0115810154855203	0.457634	0.833	0.36
SASS6	SASS6	1.37637999036273e-16	4.51934369835603e-12	0.455016	0.5	0.055
BARD1	BARD1	1.0681723032906e-20	3.50734375785469e-16	0.453978	0.458	0.032
CHEK2	CHEK2	1.14405272340768e-29	3.75649711730912e-25	0.451362	0.625	0.04
LOC100071612	LOC100071612	4.65913457508025e-34	1.5298268377276e-29	0.449304	0.5	0.016
HMGB3	HMGB3	1.47269222698184e-16	4.83558492729487e-12	0.449259	0.375	0.028
SKA1	SKA1	5.54585519108315e-58	1.82098155199215e-53	0.449168	0.542	0.002
KIF18B	KIF18B	3.22802990924177e-53	1.05992362069954e-48	0.447789	0.458	0
ATAD5	ATAD5	6.6043510277866e-10	2.16853865997373e-05	0.445024	0.625	0.149
INCENP	INCENP	1.12934682463976e-11	3.70821029870465e-07	0.439521	0.458	0.069
TTK	TTK	6.97079540905491e-40	2.28886067256318e-35	0.436231	0.5	0.01
RNASEH2C	RNASEH2C	1.79671490939507e-18	5.89951340499873e-14	0.431562	0.667	0.087
LOC100052727	LOC100052727	3.13085502765e-28	1.02801624832888e-23	0.427049	0.333	0.006
IQGAP3	IQGAP3	3.40015807476544e-39	1.11644190384923e-34	0.425994	0.375	0.002
MIS18A	MIS18A	1.43127869692344e-44	4.69960360134813e-40	0.420511	0.542	0.01
PLEKHG7	PLEKHG7	1.7361802363123e-09	5.70074780593143e-05	0.410294	0.417	0.065
CORT	CORT	9.49085962459985e-13	3.11632375773736e-08	0.409108	0.5	0.075
FANCI	FANCI	1.33640667930453e-21	4.38809133149642e-17	0.406046	0.458	0.03
SPDL1	SPDL1	1.04811123127705e-09	3.44147322789818e-05	0.405486	0.375	0.057
BRCA2	BRCA2	4.7949921439567e-08	0.00157443567046818	0.402933	0.5	0.119
CENPC	CENPC	6.64974533501964e-07	0.021834438807537	0.391034	0.75	0.285
DIAPH3	DIAPH3	7.50709460061539e-34	2.46495451211206e-29	0.390238	0.458	0.012
HJURP	HJURP	5.76091977856454e-39	1.89159800929167e-34	0.385881	0.333	0
MAP3K20	MAP3K20	4.24177350975555e-14	1.39278633192824e-09	0.379309	0.542	0.075
FAM72A	FAM72A	4.27221907034312e-09	0.000140278313174716	0.378315	0.333	0.048
MELK	MELK	1.17373801593013e-35	3.85396877530658e-31	0.376936	0.458	0.01
CENPT	CENPT	1.88377496410036e-48	6.18537509462353e-44	0.376483	0.417	0
PARPBP	PARPBP	1.00616956073701e-38	3.30375775267996e-34	0.374273	0.458	0.008
CDCA2	CDCA2	1.65616336040662e-41	5.43801239389512e-37	0.360948	0.458	0.006
CENPJ	CENPJ	1.18666339862905e-06	0.0389640926939847	0.358836	0.458	0.115
NEMP1	NEMP1	2.55076013344876e-10	8.375420898179e-06	0.35035	0.5	0.091
RAD51AP1	RAD51AP1	6.4715972807388e-07	0.0212494896713059	0.350146	0.667	0.216
KNTC1	KNTC1	1.67477517479862e-10	5.49912428645125e-06	0.342354	0.333	0.04
RFC4	RFC4	2.38947796141667e-10	7.84585088631162e-06	0.339445	0.5	0.091
PKMYT1	PKMYT1	5.22205673306708e-18	1.71466232830258e-13	0.335014	0.292	0.012
LOC100146270	LOC100146270	2.4415440495898e-13	8.0168098868281e-09	0.334243	0.583	0.091
STIL	STIL	1.1654893023055e-09	3.8268841241201e-05	0.333016	0.333	0.044
UBE2T	UBE2T	9.02764720664604e-37	2.96422796030223e-32	0.331914	0.417	0.006
DDIAS	DDIAS	1.75773508847962e-14	5.77152316302282e-10	0.323366	0.417	0.042
RIPPLY3	RIPPLY3	2.08279387854629e-07	0.00683885370020675	0.321151	0.5	0.121
LOC100054424	LOC100054424	4.35537485596582e-21	1.43008733395638e-16	0.316387	0.375	0.018
CDK2	CDK2	1.22170166757904e-09	4.01145742549576e-05	0.316379	0.375	0.055
POLQ	POLQ	5.44728204158868e-32	1.78861505835564e-27	0.316359	0.417	0.01
CDCA5	CDCA5	1.27930759466104e-27	4.20060648706953e-23	0.3127	0.375	0.01
ZWILCH	ZWILCH	5.18170940781479e-15	1.70141428405599e-10	0.310846	0.458	0.05
SNRPA	SNRPA	1.16600768572663e-06	0.0382858623608338	0.306929	0.833	0.327
KIF14	KIF14	3.99362347053515e-31	1.31130626655022e-26	0.305371	0.333	0.004
RAD18	RAD18	5.69818699185239e-07	0.0187099969877473	0.304812	0.458	0.105
FAM122B	FAM122B	1.22447640772705e-07	0.00402056828477177	0.302685	0.708	0.222
RAD51	RAD51	2.28778285372085e-11	7.51193500019241e-07	0.301839	0.292	0.026
E2F2	E2F2	1.02747492438097e-06	0.0337371391420493	0.299569	0.583	0.166
CENPM	CENPM	5.29682248384201e-20	1.73921166256952e-15	0.297749	0.375	0.02
TRIP13	TRIP13	1.52446569935447e-33	5.0055831238304e-29	0.292853	0.458	0.012
ARHGAP19	ARHGAP19	2.26672926061018e-08	0.000744280552721354	0.292667	0.333	0.05
DHFR	DHFR	3.09031563145575e-09	0.00010147051375885	0.291737	0.458	0.087
ESPL1	ESPL1	4.41484255459995e-12	1.44961355280289e-07	0.290785	0.333	0.032
E2F7	E2F7	6.09068410458588e-24	1.99987612574077e-19	0.28852	0.292	0.006
LOC100050136	LOC100050136	4.13564162677888e-10	1.35793792815285e-05	0.286825	0.333	0.042
MRC2	MRC2	2.85284820505002e-11	9.36732708128176e-07	0.283721	0.375	0.046
ERCC6L	ERCC6L	1.0213887108356e-43	3.35372983202869e-39	0.281512	0.417	0.002
LOC100053378	LOC100053378	1.54371101257714e-29	5.06877510979704e-25	0.280447	0.25	0
PRIM1	PRIM1	5.45242442979335e-10	1.79030356152265e-05	0.274635	0.458	0.079
EXOSC6	EXOSC6	6.20736349549744e-07	0.0203818780374658	0.273732	0.5	0.127
RGS22	RGS22	5.41363087946665e-09	0.000177756569927287	0.268311	0.333	0.046
PLK4	PLK4	3.03080476199985e-12	9.95164743602651e-08	0.258824	0.333	0.032
KIF24	KIF24	1.03467103703228e-23	3.3973423500955e-19	0.25748	0.292	0.006
TICRR	TICRR	7.27595600531915e-19	2.38906015434654e-14	0.255673	0.333	0.016
CCNE1	CCNE1	3.57704558459472e-11	1.17452291770168e-06	0.251698	0.333	0.036
DDX5.4	DDX5	1.05914262838527e-06	0.0347769482030305	-0.839536	1	0.954

## Sheet: moma_6
ID	gene	p_val	p_val_adj	avg_log2FC	pct.1	pct.2
VAV1.1	VAV1	3.60336384362042e-07	0.0118316451805277	-0.369436	0.059	0.83
AKAP13.2	AKAP13	8.57053798830822e-07	0.0281413614846101	-0.477533	0.118	0.869
RBMS1	RBMS1	3.13352665559537e-07	0.0102889347736474	-0.529654	0.059	0.834
JMJD1C	JMJD1C	1.40352407442338e-07	0.00460847129836917	-0.573035	0.059	0.857
NCOR1	NCOR1	6.61900106294663e-08	0.00217334899901853	-0.594752	0.059	0.879
MCL1.3	MCL1	1.49789357170775e-07	0.00491833354270241	-0.701689	0.235	0.963
LRRFIP1.1	LRRFIP1	1.26471980107957e-06	0.0415270746684477	-0.720299	0.353	0.975
DNAJC8.1	DNAJC8	5.27119538328512e-07	0.0173079700410167	-0.720863	0.059	0.818
CAPNS1	CAPNS1	7.92194095394566e-07	0.0260116931222806	-0.720915	0.235	0.918
RASAL2.3	RASAL2	1.32301130588384e-06	0.0434410762286959	-0.799767	0.118	0.869
CAPRIN1.3	CAPRIN1	1.38082204870171e-06	0.0453392919691206	-0.815026	0.059	0.787
COL4A3BP.1	COL4A3BP	1.40352243648648e-07	0.00460846592020336	-0.843533	0.059	0.857
KMT2E.1	KMT2E	8.16331547420432e-08	0.00268042463595499	-0.844038	0.059	0.873
SURF4	SURF4	1.19664108147551e-06	0.0392917099102483	-0.847339	0	0.678
PUM1.1	PUM1	1.06564284393262e-06	0.0349903827805275	-0.858224	0.059	0.795
NUP50	NUP50	8.75147460739361e-07	0.0287354668733769	-0.890631	0	0.688
ZBTB7A	ZBTB7A	3.02780981203003e-07	0.00994181351780059	-0.898519	0.059	0.834
RREB1.1	RREB1	1.44029201858014e-06	0.0472919884300789	-0.908029	0	0.672
SERINC3.1	SERINC3	5.24920975412489e-07	0.0172357802276691	-0.91122	0	0.703
LACTB.1	LACTB	4.61007269175355e-07	0.0151371736833728	-0.911988	0	0.707
PMM2	PMM2	4.91978051364604e-07	0.0161540993165568	-0.913913	0	0.705
CLINT1.2	CLINT1	1.05650873120238e-06	0.0346904641890301	-0.916279	0	0.682
PHACTR2	PHACTR2	8.75147923503117e-07	0.0287354820682248	-0.919598	0	0.688
NUDC.1	NUDC	1.03080359630707e-06	0.0338464360847426	-0.934365	0.059	0.77
EIF3A	EIF3A	1.33307465133333e-06	0.0437715061765298	-0.941402	0.118	0.848
PAPOLA	PAPOLA	9.45572500990073e-07	0.031047873070009	-0.942026	0.059	0.795
CAST.2	CAST	5.97942387463967e-07	0.0196334382923794	-0.943114	0.176	0.953
KTN1.2	KTN1	6.9308404523665e-07	0.0227574146253454	-0.945955	0.059	0.807
PLEC.1	PLEC	3.10378981406302e-07	0.0101912938544759	-0.946286	0.118	0.887
PRPF4B	PRPF4B	6.1551982939327e-07	0.020210593598128	-0.950749	0.059	0.811
HNRNPH1.2	HNRNPH1	2.76231287559988e-07	0.00907005432703222	-0.952227	0.059	0.836
FMR1	FMR1	2.54394454666809e-07	0.00835304191898466	-0.957121	0	0.725
KMT2C.1	KMT2C	5.38069826262819e-07	0.0176675227453397	-0.95957	0.059	0.811
TNFRSF1B.1	TNFRSF1B	1.35783133731006e-06	0.0445843919605759	-0.9658	0.118	0.854
RAB11FIP1	RAB11FIP1	1.05650873120238e-06	0.0346904641890301	-0.967456	0	0.682
HSPA9.1	HSPA9	7.71108037581905e-07	0.0253193324140018	-0.968908	0	0.691
ARHGAP18	ARHGAP18	8.75147923503117e-07	0.0287354820682248	-0.971228	0	0.688
MVP	MVP	5.5995487996721e-07	0.0183861184837233	-0.974841	0	0.701
ASH1L.1	ASH1L	3.32023461430677e-07	0.0109019903560763	-0.979625	0	0.717
WDR82	WDR82	4.04541023138222e-07	0.0132831044947435	-0.983765	0	0.711
IPO7	IPO7	1.94260588623011e-07	0.00637854642743656	-0.991612	0	0.732
THOC2.1	THOC2	5.97204398549665e-07	0.0196092064263783	-0.993301	0	0.699
GIMAP6.3	GIMAP6	8.91484271655868e-07	0.0292718860598204	-0.994203	0.176	0.916
GNS.2	GNS	5.69620906889037e-07	0.0187035024777015	-0.999426	0.118	0.91
CHD4.1	CHD4	1.27315034890538e-06	0.0418038917063081	-1.00535	0	0.676
NOP53.1	NOP53	6.47749402925847e-07	0.0212688516450702	-1.00823	0.059	0.777
ARHGAP30.4	ARHGAP30	1.24412597803774e-06	0.0408508764888694	-1.00929	0.118	0.852
PIAS1	PIAS1	1.81499249032653e-07	0.00595952784198716	-1.01875	0	0.734
VPS13C	VPS13C	4.15010559104567e-07	0.0136268717081985	-1.02452	0.059	0.822
SMAP1.3	SMAP1	3.3202327446505e-07	0.0109019842170599	-1.02453	0	0.717
FERMT3	FERMT3	3.72138208545443e-07	0.0122191580775896	-1.02608	0.118	0.869
DIAPH1	DIAPH1	5.62815581733967e-07	0.0184800496262348	-1.03682	0.059	0.77
HERPUD1.1	HERPUD1	1.10758934017405e-06	0.0363676959846149	-1.03924	0.059	0.762
DOCK11	DOCK11	1.69540143811898e-07	0.00556685062206368	-1.04057	0	0.736
SHTN1.2	SHTN1	1.58335366875889e-07	0.00519894177136981	-1.04537	0	0.738
ZNRF2.1	ZNRF2	8.24722037259566e-07	0.0270797480934178	-1.04546	0.059	0.76
MYOF.3	MYOF	7.38337679447252e-07	0.0242433177046505	-1.04965	0.059	0.805
SH3GLB1	SH3GLB1	3.50392620751807e-07	0.0115051417023856	-1.05714	0.059	0.795
DDX6.1	DDX6	1.20191346787845e-07	0.00394648287177888	-1.05974	0	0.746
MAML2.1	MAML2	6.36801741966361e-07	0.0209093851974655	-1.0601	0	0.697
MAN2B1	MAN2B1	7.53038997640144e-07	0.0247260354875141	-1.0609	0.176	0.9
KIF5B.1	KIF5B	5.36224266350029e-07	0.0176069237856032	-1.06343	0.059	0.809
HHEX	HHEX	1.20191274710311e-07	0.00394648050511308	-1.06499	0	0.746
FAM105A.3	FAM105A	9.54549561438041e-07	0.0313426348498181	-1.06631	0.059	0.762
CMIP	CMIP	1.38010325761727e-07	0.00453156904638631	-1.0689	0	0.742
CCNL1.2	CCNL1	2.19339360808385e-07	0.00720200791214332	-1.07352	0.059	0.838
MDFIC.1	MDFIC	2.71994087156162e-07	0.00893092585177259	-1.07448	0	0.723
TCIRG1.2	TCIRG1	1.77987075882129e-08	0.000584420563658972	-1.07624	0.059	0.914
MICAL1.1	MICAL1	1.49038457729447e-06	0.0489367775954641	-1.07797	0.118	0.805
ASAP1	ASAP1	1.04583227493137e-07	0.00343399027473715	-1.08131	0	0.75
MBD2.3	MBD2	5.59217387627511e-07	0.0183619029227493	-1.0821	0.059	0.779
HNRNPR	HNRNPR	2.43673259512849e-07	0.00800101147610439	-1.08614	0.059	0.803
PNRC1.2	PNRC1	1.28896543229154e-06	0.0423231799692927	-1.08923	0.176	0.967
G3BP1	G3BP1	2.46095533856041e-07	0.0080805468541631	-1.09907	0.059	0.783
PSMB7.2	PSMB7	3.8022298771092e-07	0.0124846218014881	-1.09942	0.059	0.789
PDCD10	PDCD10	1.69540044250974e-07	0.00556684735298073	-1.10016	0	0.736
RCC2.2	RCC2	1.94260814872067e-07	0.00637855385632431	-1.10262	0	0.732
PNN	PNN	1.0458329073904e-07	0.00343399235141638	-1.10509	0	0.75
AP3B1	AP3B1	6.53962213795666e-08	0.00214728492899807	-1.11451	0.059	0.867
ICAM3.3	ICAM3	4.31896688930534e-07	0.0141813277810341	-1.1148	0	0.709
DDX17.4	DDX17	9.65727168148881e-07	0.0317096515661685	-1.11604	0.118	0.891
LAMP2.3	LAMP2	6.95153479958906e-07	0.0228253645144507	-1.1166	0.118	0.9
C20H6orf62.2	C20H6orf62	6.47745724359484e-07	0.0212687308593437	-1.11903	0.059	0.793
LOC111771854	LOC111771854	3.23261545042693e-07	0.0106142928314768	-1.12477	0.059	0.826
TRA2A	TRA2A	4.04540798186378e-07	0.0132830971084497	-1.12557	0	0.711
DST.3	DST	1.27314903586865e-06	0.0418038485927472	-1.12697	0	0.676
PNISR.1	PNISR	2.32084986553777e-08	0.000762051053349327	-1.13117	0.059	0.906
CLIP1	CLIP1	8.4691370630879e-07	0.0278084115466491	-1.13407	0.059	0.764
PLEKHO2.2	PLEKHO2	4.31896928088766e-07	0.0141813356337946	-1.14011	0	0.709
NDUFS7	NDUFS7	2.48091026994588e-08	0.00081460688713673	-1.14545	0	0.789
TRA2B.1	TRA2B	1.52331717754061e-07	0.00500181195245458	-1.14588	0.059	0.846
STAT3.1	STAT3	9.67083643871142e-08	0.0031754191446509	-1.15855	0.059	0.826
ATP6V0D1.1	ATP6V0D1	8.32285634252916e-08	0.00273280988006945	-1.16452	0.059	0.812
ATP6V1B2.1	ATP6V1B2	5.84060815448833e-07	0.0191776368752624	-1.1864	0.118	0.855
IER5.2	IER5	4.00202219550812e-07	0.0131406398789509	-1.18721	0.059	0.789
PDIA4.2	PDIA4	1.20191274710311e-07	0.00394648050511308	-1.18728	0	0.746
ND4L.2	ND4L	1.0740888638246e-06	0.0352677078436808	-1.18985	0.118	0.822
SETX.2	SETX	8.90232714284175e-08	0.00292307911735209	-1.19046	0.059	0.83
PPP3CA	PPP3CA	4.457674738474e-08	0.00146367750037794	-1.1954	0	0.773
EIF4G1.1	EIF4G1	3.85529675857469e-08	0.001265886690678	-1.19952	0	0.777
LY5.1	LY5	7.8980360752569e-08	0.0025933201453106	-1.20493	0	0.758
GOLGB1.1	GOLGB1	5.13599733356399e-07	0.0168640472447574	-1.20598	0.059	0.775
PPIG	PPIG	2.13810293066802e-08	0.000702046097284844	-1.21637	0	0.793
KIAA1109	KIAA1109	3.85529923090874e-08	0.00126588750246889	-1.23654	0	0.777
MYADM.2	MYADM	9.92421813849235e-07	0.0325861702577396	-1.24668	0	0.684
SORT1.1	SORT1	1.25936674694133e-06	0.0413513071358186	-1.25019	0.118	0.855
RUNX1.3	RUNX1	2.07875630607045e-07	0.00682559633098232	-1.25545	0	0.73
SON	SON	1.27789449167561e-06	0.0419596656341688	-1.25557	0.176	0.963
CTNNAL1.2	CTNNAL1	5.24920975412489e-07	0.0172357802276691	-1.2709	0	0.703
TOP1.2	TOP1	6.7647800255673e-08	0.00222121552139502	-1.27398	0.059	0.865
VCP.1	VCP	9.58965602924688e-08	0.00314876355720321	-1.27703	0.059	0.816
BCLAF1.2	BCLAF1	1.98423174411662e-08	0.000651522493180692	-1.27846	0	0.795
AKAP9.1	AKAP9	6.38372609069321e-08	0.00209609646187912	-1.28269	0	0.764
MAP4K4.3	MAP4K4	5.75045836327162e-07	0.0188816300358024	-1.28371	0.059	0.76
FNDC3B.2	FNDC3B	6.85461998478461e-08	0.00225071447200403	-1.29723	0	0.762
ELF1	ELF1	3.0957489154381e-08	0.0010164891563841	-1.29805	0	0.783
LOC100054448	LOC100054448	4.45768040806184e-08	0.00146367936198711	-1.30061	0	0.773
PICALM.1	PICALM	1.00304011627559e-08	0.000329348222179089	-1.31322	0	0.812
TNFSF10.2	TNFSF10	2.11103343194325e-07	0.00693157827378566	-1.32223	0.059	0.824
TLR2.3	TLR2	9.21400143812159e-08	0.00302541737220722	-1.3292	0.059	0.857
MAT2A.2	MAT2A	6.38372609069321e-08	0.00209609646187912	-1.3333	0	0.764
MACF1.2	MACF1	4.45768324285811e-08	0.00146368029279246	-1.36654	0	0.773
IRF2BP2.1	IRF2BP2	1.55894912177236e-08	0.000511880944133954	-1.36859	0.059	0.912
DDX3X.1	DDX3X	2.32566228951982e-08	0.000763631212763833	-1.38115	0.059	0.896
PPARG.4	PPARG	3.99887889527164e-07	0.0131303188526244	-1.38463	0.059	0.797
PABPN1	PABPN1	1.90238342004804e-09	6.24647595972775e-05	-1.38832	0	0.854
SRRM2.1	SRRM2	6.6041831667391e-08	0.00216848354279878	-1.41156	0.118	0.955
IER2.2	IER2	2.17039172078139e-07	0.00712648121518568	-1.4122	0.059	0.789
PGD.4	PGD	1.40156510326734e-07	0.00460203901657832	-1.43258	0.118	0.875
CLEC4E.3	CLEC4E	2.54394308990226e-07	0.00835303713569407	-1.43331	0	0.725
LHFPL2.3	LHFPL2	7.8089212919962e-08	0.00256405930622695	-1.46349	0.059	0.857
SRSF5.2	SRSF5	1.16160235996038e-09	3.8141213489299e-05	-1.46764	0	0.865
OSBPL8.3	OSBPL8	3.3479044291131e-09	0.000109928441929929	-1.49063	0	0.84
ANGPTL4.5	ANGPTL4	8.21566219131771e-07	0.0269761268051917	-1.49732	0	0.689
ZFP36L2.3	ZFP36L2	2.36174206928702e-07	0.00775478008450392	-1.52805	0.176	0.939
DYNC1I2	DYNC1I2	5.0132960486588e-10	1.64611575757712e-05	-1.53385	0	0.885
LRP1.5	LRP1	6.22410874932444e-07	0.0204368610784068	-1.55306	0.235	0.875
CYTB.3	CYTB	7.70770244376141e-07	0.0253082409740906	-1.5562	0.353	0.992
LOC100054251.2	LOC100054251	2.17777340972058e-07	0.00715071899081754	-1.56342	0.118	0.834
HSPA5	HSPA5	3.65947843809632e-08	0.00120158974514893	-1.56774	0.059	0.887
ATP6.3	ATP6	2.68693973170793e-07	0.00882256660906299	-1.56891	0.706	1
BRD2.2	BRD2	6.35807177595999e-09	0.000208767286763646	-1.57186	0.059	0.877
ND1.4	ND1	7.77742135968878e-09	0.000255371630345381	-1.6224	0.412	0.998
NUFIP2	NUFIP2	1.93807070934536e-10	6.36365517413549e-06	-1.70973	0	0.906
COX1.5	COX1	5.81025621844397e-07	0.0190779762932608	-1.71349	0.471	1
COX3.3	COX3	1.0657103662999e-07	0.00349925998774573	-1.78563	0.529	1
COX2.5	COX2	3.04230325229461e-07	0.00998940272890935	-1.80954	0.529	0.996
BTG2.5	BTG2	1.28806864294257e-07	0.00422937338910194	-1.81409	0	0.744
KLF4.2	KLF4	2.55365503035822e-08	0.000838492629218123	-1.8742	0.059	0.877
ANKRD11.2	ANKRD11	7.291812230297e-11	2.39426654581802e-06	-1.94247	0	0.928
JUND.2	JUND	4.88005566432487e-08	0.00160236627738107	-1.96132	0.176	0.986
FOSB.3	FOSB	6.175600983528e-09	0.000202775858294142	-2.08437	0.059	0.861
LOC111775970.4	LOC111775970	1.07914419724996e-08	0.000354336997167023	-2.08472	0.176	0.953
LOC111775969.2	LOC111775969	4.31896928088766e-07	0.0141813356337946	-2.10767	0	0.709
IER3.2	IER3	4.45768040806184e-08	0.00146367936198711	-2.11825	0	0.773
CTSB.3	CTSB	1.636889201808e-07	0.00537472569413656	-2.12849	0.235	0.973
JUN.2	JUN	1.08367147627053e-07	0.00355823529233429	-2.13534	0.235	0.982
LCORL.2	LCORL	2.56081169599082e-10	8.40842520378586e-06	-2.289	0.176	0.994
FRMD8.2	FRMD8	4.77161628291523e-09	0.000156676020649522	-2.32576	0.118	0.939
ND2.3	ND2	6.42357503023299e-10	2.109180861177e-05	-2.36274	0.294	0.998
DUSP1.2	DUSP1	1.62788822232109e-08	0.000534517097799129	-2.39384	0.118	0.941
NFKBIA.3	NFKBIA	5.4583267089401e-10	1.79224157488048e-05	-2.43814	0	0.883
ND3	ND3	9.94088989818148e-10	3.26409119806789e-05	-2.49258	0.176	0.996
ZFP36.3	ZFP36	2.59070680952186e-09	8.50658580906502e-05	-2.51849	0.059	0.908
EGR1.3	EGR1	1.38009997474448e-07	0.0045315582670735	-2.72084	0	0.742
FOS.3	FOS	9.75081175572022e-09	0.000320167903999073	-2.77639	0.176	0.934
CXCL1.3	CXCL1	1.12122459413464e-08	0.00036815409548411	-3.22558	0.059	0.838
