# Supplementary material for: Single-cell gene expression analysis of cryopreserved equine bronchoalveolar cells
Source: Front Immunol. 2022 Aug 23;13:929922. doi: 10.3389/fimmu.2022.929922 (PMC9467276; doi:10.3389/fimmu.2022.929922)
Supplement: Supplementary file 1 [file DataSheet_1.zip › Supplementary Material/Supplementary Table 5.XLSX]

## Sheet: T0
ID	gene	p_val	p_val_adj	avg_log2FC	pct.1	pct.2
LOC100147522	LOC100147522	1.3060893216457e-192	4.28854428762365e-188	2.1892	0.726	0.228
GZMK	GZMK	8.60246665559316e-183	2.82461992636402e-178	2.01649	0.649	0.175
XCL1	XCL1	2.98106832304316e-42	9.78833783871221e-38	0.948349	0.268	0.092
PLAC8	PLAC8	2.33263740583726e-46	7.65921492206663e-42	0.930476	0.669	0.472
IRF7	IRF7	3.10558610731965e-65	1.01971919833841e-60	0.897209	0.78	0.579
CCL5	CCL5	2.0131719065593e-83	6.61024995518745e-79	0.715719	0.962	0.722
NKG7	NKG7	2.55546943144501e-43	8.39088387814969e-39	0.629731	0.601	0.346
GZMA	GZMA	4.06688904792523e-59	1.33536301888625e-54	0.61878	0.772	0.429
LY6E	LY6E	1.93112399400542e-39	6.34084563431681e-35	0.606412	0.787	0.629
CCL4	CCL4	4.77990952954168e-27	1.56948329402501e-22	0.560665	0.583	0.371
CD81	CD81	6.75823053445278e-47	2.21906499598757e-42	0.553354	0.908	0.813
EOMES	EOMES	2.00607883448984e-23	6.58695985304739e-19	0.523892	0.363	0.205
IFI6	IFI6	5.20917840879315e-18	1.71043373052723e-13	0.515854	0.399	0.257
CTSW	CTSW	2.74576970921499e-38	9.01573484020743e-34	0.506618	0.903	0.687
ITGB2	ITGB2	4.27045552483025e-16	1.40220407157801e-11	0.495154	0.477	0.364
MNDA	MNDA	2.15968534649834e-27	7.09132683522729e-23	0.492821	0.826	0.732
CD8B	CD8B	5.72605652518841e-15	1.88015066004561e-10	0.487619	0.29	0.176
PPIB	PPIB	6.43431755246898e-32	2.11270816835319e-27	0.462884	0.898	0.82
KLRK1	KLRK1	8.87223222904119e-23	2.91319745240568e-18	0.436516	0.614	0.427
CXCR3	CXCR3	2.2983686362582e-15	7.5466934171538e-11	0.431467	0.446	0.321
PDE4B	PDE4B	5.08957270157039e-08	0.00167116119656064	0.415088	0.324	0.25
STK17B	STK17B	2.85532093042724e-23	9.37544627505785e-19	0.410926	0.822	0.739
APOBEC3Z2E	APOBEC3Z2E	3.857670929747e-09	0.000126666624978243	0.407201	0.362	0.283
TMEM123	TMEM123	6.72530319130476e-16	2.20825330286492e-11	0.402122	0.661	0.587
TALDO1	TALDO1	6.53420573034659e-09	0.00021455064515593	0.395532	0.495	0.431
LOC100053687	LOC100053687	8.56381039760538e-11	2.81192714405373e-06	0.394764	0.451	0.35
CORO1A	CORO1A	1.56232210087929e-21	5.12988461823715e-17	0.392967	0.791	0.694
SH3KBP1	SH3KBP1	4.00289036015165e-10	1.3143490497558e-05	0.381288	0.461	0.373
OASL	OASL	1.62790097298382e-13	5.34521284479238e-09	0.381241	0.385	0.272
BCL2	BCL2	6.19377324965315e-12	2.03372544652361e-07	0.377571	0.263	0.165
SUB1	SUB1	1.02742606751751e-13	3.37355349269375e-09	0.370926	0.806	0.739
SH2D1A	SH2D1A	3.9744487255244e-13	1.30501023902594e-08	0.369936	0.517	0.391
CGA	CGA	1.15117807591323e-24	3.77989321226109e-20	0.367464	0.495	0.314
ACTG1	ACTG1	6.24732537076459e-19	2.05130928549055e-14	0.357481	0.857	0.777
CD8A	CD8A	6.82818992578721e-09	0.000224203616213223	0.351013	0.444	0.35
TESC	TESC	1.2657167506023e-08	0.000415598095060267	0.346454	0.306	0.229
ACP5	ACP5	1.22284559811685e-09	4.01521352141668e-05	0.344499	0.432	0.349
FASLG	FASLG	3.3206929939114e-08	0.00109034954455081	0.343356	0.26	0.183
DRB	DRB	2.2725517690435e-24	7.46192373365432e-20	0.337064	0.97	0.936
LAG3	LAG3	9.78120846539896e-11	3.21165979961375e-06	0.334177	0.512	0.406
LIME1	LIME1	3.58241878933636e-09	0.000117628720947859	0.333064	0.385	0.296
CD160	CD160	6.3908170815533e-10	2.09842478872803e-05	0.332474	0.323	0.226
LOC100056988	LOC100056988	3.43308668727568e-07	0.0112725401376697	0.32141	0.326	0.254
MHCX1	MHCX1	1.20501258276958e-13	3.95665881552393e-09	0.317434	0.797	0.757
COTL1	COTL1	1.12263570012703e-10	3.68617432136711e-06	0.316674	0.647	0.582
LOC111771758	LOC111771758	2.23537552480602e-09	7.33985553570056e-05	0.316556	0.618	0.539
LOC111775205	LOC111775205	3.92610032272652e-10	1.28913504096725e-05	0.309736	0.593	0.501
LOC100071401	LOC100071401	3.25690240540644e-09	0.000106940390481521	0.301605	0.68	0.621
JAML	JAML	1.02099304671583e-06	0.0335243066889143	0.301267	0.507	0.442
FABP5	FABP5	1.08020635818854e-17	3.54685757711206e-13	0.297836	0.778	0.625
MYL6	MYL6	5.67651404693953e-16	1.8638833873126e-11	0.295696	0.903	0.839
LOC100056062	LOC100056062	3.23704149034321e-30	1.06288257335419e-25	0.295126	0.971	0.961
PSME1	PSME1	1.54362630341007e-09	5.06849696724697e-05	0.292705	0.716	0.689
FYB1	FYB1	2.74053147544738e-12	8.99853509963146e-08	0.28919	0.768	0.686
IFI27	IFI27	8.05657919124713e-17	2.64537777744599e-12	0.287163	0.84	0.706
PPDPF	PPDPF	1.94173915416642e-10	6.37570051270544e-06	0.276886	0.795	0.759
LOC100054448	LOC100054448	4.75315725564398e-10	1.5606991848907e-05	0.273169	0.603	0.529
CAP1	CAP1	3.28129509027288e-08	0.0010774132428911	0.273086	0.69	0.644
HCST	HCST	6.36960341151008e-10	2.09145928016934e-05	0.271238	0.757	0.674
ACTB	ACTB	1.68726188011355e-26	5.54012438335284e-22	0.270922	0.999	0.993
CCND3	CCND3	3.04269715410157e-07	0.00999069610549249	0.270239	0.392	0.316
SAMD9L	SAMD9L	3.31900215135184e-07	0.0108979435639638	0.266592	0.496	0.417
TRIM22	TRIM22	3.05765004675525e-07	0.0100397939285209	0.263714	0.379	0.302
CD7	CD7	6.27065160526622e-08	0.00205896845458916	0.257837	0.382	0.284
CHD1	CHD1	9.5690759016613e-07	0.0314200607231049	-0.253782	0.26	0.354
CMTM7	CMTM7	7.92042173629275e-08	0.00260067047711172	-0.260841	0.32	0.432
TNRC6B	TNRC6B	8.62554135379104e-07	0.0283219650351729	-0.272182	0.486	0.587
MFSD10	MFSD10	8.56157277711e-08	0.00281119242136407	-0.277676	0.168	0.256
HSP90B1	HSP90B1	2.92760621271029e-07	0.00961279499943425	-0.284251	0.387	0.49
KLF6	KLF6	5.53539892698642e-07	0.0181754823767599	-0.284289	0.832	0.863
UCP2	UCP2	8.42879210505738e-07	0.0276759388769559	-0.299632	0.231	0.317
GOLGB1	GOLGB1	4.97814675950708e-07	0.0163457448848415	-0.303795	0.25	0.344
FAM107B	FAM107B	7.26909912711469e-07	0.0238680869838811	-0.306649	0.222	0.309
BTG1	BTG1	7.68910421019579e-08	0.00252471736741779	-0.312503	0.563	0.663
RAPGEF6	RAPGEF6	1.18004582005682e-06	0.0387468045015656	-0.315825	0.404	0.495
CEBPB	CEBPB	8.20657664211169e-07	0.0269462944043737	-0.320565	0.178	0.258
C3H4orf48	C3H4orf48	3.20621141458954e-10	1.05275951798048e-05	-0.321478	0.336	0.459
CXCR6	CXCR6	2.65292402032066e-09	8.7108760207229e-05	-0.322383	0.276	0.387
MYCBP2	MYCBP2	5.70548934950519e-09	0.000187339742791003	-0.33188	0.716	0.779
PLSCR1	PLSCR1	1.19453990845003e-09	3.92227178939566e-05	-0.336616	0.175	0.278
PABPC1	PABPC1	2.27204509496583e-11	7.46026006932031e-07	-0.339126	0.53	0.643
CBLB	CBLB	3.15625992412286e-07	0.0103635794608574	-0.343915	0.196	0.282
CMTM6	CMTM6	9.93416207349785e-13	3.26188211683302e-08	-0.360843	0.216	0.346
RGCC	RGCC	4.37047399132503e-10	1.43504513505157e-05	-0.371439	0.208	0.315
ID2	ID2	7.04035525706564e-09	0.00023117006486575	-0.371451	0.399	0.507
EMB	EMB	2.31637219885905e-14	7.60580811495369e-10	-0.381745	0.333	0.482
LTB	LTB	4.7664133215613e-07	0.0156505181413465	-0.384922	0.624	0.679
VIM	VIM	1.01822931859163e-07	0.00334335596759562	-0.390119	0.862	0.864
CD40LG	CD40LG	1.51356704065875e-13	4.969797378003e-09	-0.404359	0.188	0.318
EML4	EML4	7.8627692482373e-13	2.58174028265872e-08	-0.420952	0.184	0.308
CITED2	CITED2	2.56207417863576e-09	8.41257056555052e-05	-0.428757	0.169	0.268
CD9	CD9	1.1338938327319e-12	3.7231403997752e-08	-0.43183	0.165	0.285
C10H19orf33	C10H19orf33	2.13855845060285e-16	7.02195667255446e-12	-0.441356	0.364	0.523
EPB41	EPB41	2.52727852708375e-14	8.2983190436795e-10	-0.465169	0.239	0.376
TNFSF14	TNFSF14	1.02922713386152e-11	3.37946729403428e-07	-0.467275	0.167	0.276
NCR3	NCR3	2.54302474372676e-18	8.35002174602682e-14	-0.490264	0.284	0.449
FOS	FOS	3.90554608688552e-24	1.28238605762886e-19	-0.499399	0.711	0.86
RRP1B	RRP1B	1.13079063871201e-18	3.71295106221087e-14	-0.500806	0.468	0.619
EQMHCC1	EQMHCC1	2.02162460717263e-17	6.63800439765133e-13	-0.542633	0.199	0.349
DUSP1	DUSP1	1.81746797409903e-17	5.96765609295417e-13	-0.543316	0.454	0.607
GPR25	GPR25	1.49535939341572e-19	4.9100125682805e-15	-0.566242	0.224	0.389
TNFSF13B	TNFSF13B	1.49164553084052e-19	4.89781810051485e-15	-0.574096	0.202	0.36
AHR	AHR	9.92751523788717e-19	3.25969962836025e-14	-0.582924	0.154	0.3
40787	40787	1.51765149979798e-25	4.98320869958666e-21	-0.663496	0.174	0.356
CPD	CPD	1.66667751855173e-23	5.47253563216462e-19	-0.681237	0.197	0.372
RORA	RORA	1.03125979070051e-27	3.38614152276512e-23	-0.690928	0.241	0.441
FURIN	FURIN	7.09723566731883e-25	2.33037733136414e-20	-0.693708	0.097	0.251
DQB.1	DQB.1	2.92408611632116e-21	9.60123676294053e-17	-0.698158	0.225	0.387
SAMSN1	SAMSN1	2.0105341668117e-27	6.60158893672622e-23	-0.710336	0.2	0.392
SRGN	SRGN	2.66398748140571e-47	8.74720289519566e-43	-0.789456	0.717	0.843
JUN	JUN	5.26160531029142e-47	1.72764810363419e-42	-0.791523	0.704	0.866
RGS1	RGS1	2.73016780636596e-22	8.96450599220264e-18	-0.876528	0.359	0.528
C5H1orf54	C5H1orf54	1.72626212852582e-54	5.66818169901453e-50	-1.27542	0.028	0.256

## Sheet: T1
ID	gene	p_val	p_val_adj	avg_log2FC	pct.1	pct.2
TCF7	TCF7	5.33032227905649e-70	1.7502113203282e-65	0.98966	0.263	0.041
RPS12	RPS12	1.55276527710616e-59	5.09850478737806e-55	0.731213	0.998	0.963
CEBPB.1	CEBPB	3.13838784821077e-22	1.03048964996001e-17	0.699096	0.402	0.208
RPL5	RPL5	3.20459138447324e-56	1.05222758109179e-51	0.693759	0.986	0.879
GPR183	GPR183	2.76416896876708e-14	9.0761488089467e-10	0.675378	0.345	0.2
CXCR4	CXCR4	3.71553161825825e-21	1.2199948068551e-16	0.668604	0.567	0.345
HSP90AB1	HSP90AB1	1.93450018363018e-29	6.3519313529497e-25	0.661491	0.747	0.506
RPS8	RPS8	2.85006844583346e-62	9.35819974189415e-58	0.661104	0.994	0.957
RPL35A	RPL35A	3.9741602539604e-59	1.3049155193879e-54	0.6578	0.996	0.926
RPLP0	RPLP0	6.23062458221867e-50	2.0458255815715e-45	0.632037	0.998	0.95
ADAM19	ADAM19	7.95827140553717e-22	2.61309841600813e-17	0.629749	0.382	0.189
RPS5	RPS5	7.08129324616065e-59	2.32514263737685e-54	0.600175	0.992	0.943
RPS3A	RPS3A	1.36098198425597e-50	4.46878434530449e-46	0.580741	0.994	0.939
RPS6	RPS6	6.64110284770149e-49	2.18060612004278e-44	0.568048	0.99	0.931
RPSA	RPSA	5.72575042583065e-39	1.88005015232149e-34	0.567243	0.984	0.87
RPL39	RPL39	3.85884801367775e-33	1.26705274529109e-28	0.566201	0.967	0.892
IGF2	IGF2	4.69164548763182e-16	1.54050179586391e-11	0.565052	0.312	0.157
RPL7	RPL7	4.75988879960718e-41	1.56290948735102e-36	0.565048	0.971	0.88
RPL35	RPL35	4.26350847618368e-45	1.39992300815491e-40	0.549927	1	0.966
RPS2	RPS2	1.40181517051491e-50	4.6028601123857e-46	0.545865	0.994	0.946
RPL28	RPL28	7.32973196311107e-39	2.40671749008752e-34	0.544278	0.986	0.921
RPS20	RPS20	1.30189329114644e-50	4.27476662147934e-46	0.54045	0.998	0.968
RPL9	RPL9	8.18508899025433e-43	2.68757396995001e-38	0.526116	0.996	0.926
DSE	DSE	3.4145688542857e-15	1.12117368330471e-10	0.520564	0.329	0.176
TPT1	TPT1	7.22742114075755e-36	2.37312373156774e-31	0.51811	1	0.971
RPS18	RPS18	1.88733520651059e-43	6.19706515057753e-39	0.515756	0.996	0.959
RPL6	RPL6	1.3832955241796e-34	4.54205085364373e-30	0.514578	0.969	0.907
RPL19	RPL19	1.55754581664719e-39	5.11420168896106e-35	0.505819	0.984	0.914
RPS26	RPS26	2.66523548578818e-35	8.7513007175855e-31	0.504822	0.973	0.905
WARS	WARS	4.29703314400778e-08	0.00141093083283496	0.503893	0.62	0.507
RPL3	RPL3	3.47702519703322e-34	1.14168122344586e-29	0.502416	0.986	0.934
ZC3H10	ZC3H10	3.82222214137288e-43	1.25502664011979e-38	0.497817	0.994	0.965
RPS19	RPS19	8.18170043993558e-36	2.68646133945285e-31	0.497214	0.998	0.968
RPS13	RPS13	3.83314058619344e-44	1.25861171147662e-39	0.487621	0.994	0.935
EEF1A1	EEF1A1	1.33882292144621e-60	4.39602506256864e-56	0.487017	1	0.984
RPL34	RPL34	2.25397748438644e-45	7.40093506998286e-41	0.48447	0.996	0.951
RPL14	RPL14	1.7580289995115e-45	5.77248821989601e-41	0.48421	0.998	0.953
RPS15A	RPS15A	4.9992406526149e-39	1.6415006682861e-34	0.482109	0.998	0.952
RPL18	RPL18	1.19830993154869e-28	3.93465066024012e-24	0.477977	0.979	0.912
RPL22	RPL22	2.19590553415613e-27	7.21025582140166e-23	0.477611	0.949	0.848
RPS3	RPS3	8.96753886145651e-35	2.94449138515924e-30	0.473803	0.988	0.917
SORL1	SORL1	4.93825290823604e-10	1.6214753424193e-05	0.470583	0.454	0.316
RPS7	RPS7	3.45327496418778e-37	1.13388283449106e-32	0.470168	0.99	0.944
RPL24	RPL24	3.72226701540664e-41	1.22220637450877e-36	0.468253	0.992	0.953
HSPD1	HSPD1	1.71228339072589e-08	0.000562228251344846	0.468051	0.333	0.216
RPL10A	RPL10A	1.26466952616693e-30	4.1525423891691e-26	0.461127	0.988	0.925
RPL10	RPL10	2.35842225842452e-25	7.74387948553692e-21	0.457508	0.979	0.917
CAMK4	CAMK4	2.09935475524593e-12	6.89323133885001e-08	0.45645	0.31	0.175
RPS27A	RPS27A	1.85230861182901e-34	6.08205532694056e-30	0.452142	0.994	0.932
RPL8	RPL8	1.22299884879694e-34	4.01571672002474e-30	0.451545	1	0.965
RPL36A	RPL36A	1.78992001085441e-22	5.87720235564047e-18	0.443889	0.922	0.818
RACK1	RACK1	1.02124538975055e-23	3.35325923724595e-19	0.437311	0.934	0.833
RPL26	RPL26	1.32073848921958e-25	4.33664482935251e-21	0.434204	0.971	0.917
LOC100065786	LOC100065786	4.71467958767727e-19	1.54806504261383e-14	0.430666	0.825	0.68
RPL37A	RPL37A	7.35558002879869e-39	2.41520470245605e-34	0.426739	0.998	0.975
NACA	NACA	5.65973404635873e-18	1.85837367412189e-13	0.424201	0.85	0.735
RPS24	RPS24	1.07921360877488e-31	3.54359788441231e-27	0.423483	0.996	0.955
RPS23	RPS23	9.03621753863305e-32	2.96704202881016e-27	0.422813	0.994	0.956
RPL21	RPL21	4.88640396575889e-35	1.60445074215693e-30	0.41664	0.988	0.942
RPL4	RPL4	9.02581613825801e-16	2.96362672899702e-11	0.414879	0.78	0.615
RPS14	RPS14	3.45510214839117e-28	1.13448279042424e-23	0.412334	0.992	0.939
RPL18A	RPL18A	9.58636825232868e-29	3.14768401565212e-24	0.412106	0.988	0.924
RPLP2	RPLP2	3.43136004124753e-34	1.12668706954363e-29	0.405209	0.996	0.964
RPS4X	RPS4X	3.39368264439762e-22	1.11431569628796e-17	0.402211	0.961	0.884
LOC100034005	LOC100034005	9.81615127397262e-24	3.22313327080891e-19	0.399742	0.984	0.937
EEF1B2	EEF1B2	1.80204996270633e-27	5.91703105254622e-23	0.396973	1	0.963
RPL37	RPL37	3.06420236410875e-36	1.00613084625511e-31	0.396564	1	0.976
RCAN3	RCAN3	3.50673497996628e-11	1.15143643067193e-06	0.392114	0.263	0.142
RPL27A	RPL27A	6.4569106354603e-37	2.12012660715339e-32	0.389916	0.994	0.969
RPS28	RPS28	2.35495924992264e-29	7.73250869712098e-25	0.385454	1	0.962
RPL31	RPL31	1.78574949828824e-16	5.86350847762943e-12	0.384055	0.893	0.806
EIF1	EIF1	2.5199728606261e-10	8.27433088786582e-06	0.383436	0.959	0.886
RPS29	RPS29	6.75522014835934e-19	2.21807653571379e-14	0.379914	0.994	0.96
RPL12	RPL12	5.03696605158e-16	1.65388780303629e-11	0.379112	0.938	0.847
RPL30	RPL30	1.2431677795924e-32	4.08194140429166e-28	0.377714	0.988	0.947
EIF3K	EIF3K	2.73886888747918e-14	8.99307599203788e-10	0.374843	0.836	0.675
SARS	SARS	2.64101099527099e-09	8.67175960297231e-05	0.374706	0.368	0.24
FXYD5	FXYD5	4.79182988779216e-12	1.57339734365656e-07	0.374675	0.653	0.483
RPL23	RPL23	2.21416791564353e-15	7.27022035101552e-11	0.373647	0.938	0.856
RPS21	RPS21	4.92147848976482e-33	1.61596746211428e-28	0.371927	1	0.974
LOC100630746	LOC100630746	1.92562742731434e-10	6.32279765758663e-06	0.370788	0.253	0.139
PABPC1.1	PABPC1	2.74673710564592e-12	9.01891128638837e-08	0.370728	0.739	0.59
FOS.1	FOS	5.66287468805859e-11	1.85940490382404e-06	0.368337	0.908	0.802
RPS10	RPS10	1.5724293885519e-28	5.16307189731018e-24	0.36818	0.996	0.961
INPP4B	INPP4B	8.82191214539205e-10	2.89667485293948e-05	0.365947	0.495	0.344
RPS15	RPS15	3.90644689776121e-24	1.28268183887989e-19	0.362326	0.99	0.969
RPL38	RPL38	4.96780215666484e-32	1.6311778381409e-27	0.360847	0.998	0.965
RPL29	RPL29	7.67026212514816e-16	2.5185305687924e-11	0.358162	0.951	0.869
RPS25	RPS25	1.53111688847094e-22	5.02742230329432e-18	0.350723	0.99	0.937
LOC100050506	LOC100050506	3.38799164543633e-10	1.11244705677902e-05	0.349861	0.674	0.525
EEF1G	EEF1G	9.43652653744892e-14	3.09848348857135e-09	0.345113	0.862	0.712
RPLP1	RPLP1	6.55091590511984e-37	2.1509932374461e-32	0.344041	1	0.994
RPS27	RPS27	3.16609055417267e-29	1.03958583346259e-24	0.343583	0.998	0.975
RPS16	RPS16	4.52895350022795e-13	1.48708188179985e-08	0.338951	0.903	0.813
SOCS1	SOCS1	8.72939156044949e-07	0.0286629571887359	0.331946	0.304	0.204
RALGAPA2	RALGAPA2	4.00521795772383e-08	0.00131511331641862	0.331119	0.255	0.153
NAP1L1	NAP1L1	5.34741117200073e-09	0.000175582245832644	0.328953	0.706	0.56
UBA52	UBA52	8.09347910711953e-20	2.6574938648227e-15	0.327048	0.988	0.937
RPS11	RPS11	7.97429035770403e-20	2.61835823895212e-15	0.322758	0.99	0.954
RPL23A	RPL23A	7.27824037863683e-18	2.3898102283254e-13	0.321725	0.979	0.92
RGCC.1	RGCC	1.19608519620863e-08	0.000392734574175104	0.317782	0.398	0.265
BTF3	BTF3	1.77579476007223e-08	0.000583082209469718	0.314663	0.778	0.648
RPL27	RPL27	1.07625081308707e-13	3.53386954477138e-09	0.313706	0.957	0.859
SPOCK2	SPOCK2	1.27936719209041e-10	4.20080217522885e-06	0.308428	0.259	0.139
RPL32	RPL32	1.90848378801478e-17	6.26650651794654e-13	0.306195	0.982	0.939
PIM1	PIM1	4.21830271547545e-07	0.0138507969662636	0.305502	0.275	0.177
GARS	GARS	1.15185911253795e-08	0.000378212939601837	0.303728	0.347	0.223
SAMSN1.1	SAMSN1	1.06234794405168e-07	0.00348821947429368	0.302601	0.446	0.319
SATB1	SATB1	7.41191829180506e-08	0.00243370337111419	0.298545	0.4	0.278
SLC1A5	SLC1A5	2.72669473042998e-07	0.00895310214736682	0.293537	0.257	0.159
RPL7A	RPL7A	3.26794816448484e-20	1.0730307798086e-15	0.289546	0.988	0.963
RPL13	RPL13	4.70822013503034e-16	1.54594408133721e-11	0.28559	1	0.973
PRKX	PRKX	1.33521876472367e-06	0.0438419081397018	0.284947	0.423	0.313
RPS9	RPS9	1.17627198648354e-16	3.86228906761869e-12	0.282978	0.998	0.966
RPL15	RPL15	1.20659249943137e-14	3.9618464718829e-10	0.281642	0.971	0.916
RPL13A	RPL13A	1.43822028741653e-19	4.72239631373218e-15	0.274608	0.998	0.981
LOC100630497	LOC100630497	1.08931316113471e-10	3.57675976458581e-06	0.274274	0.749	0.612
RNF11	RNF11	1.0404446085713e-07	0.00341629987224385	0.271715	0.277	0.171
GABARAPL2	GABARAPL2	1.26685994049322e-07	0.00415973461460948	0.268083	0.628	0.487
ATM.1	ATM	1.02574706341928e-07	0.00336804048273719	0.26353	0.618	0.482
EMB.1	EMB	9.21100768635406e-07	0.0302443437381436	0.262452	0.561	0.419
COX1	COX1	2.73736444871259e-14	8.9881361673478e-10	-0.281932	0.994	0.995
CFL1	CFL1	1.74113592563783e-09	5.71701981183183e-05	-0.283235	0.869	0.88
GAPDH	GAPDH	6.76180014731364e-10	2.22023707837043e-05	-0.284762	0.844	0.845
CD74	CD74	5.53138196915705e-13	1.81622926957272e-08	-0.312088	0.93	0.958
EQMCE1	EQMCE1	1.01863084681873e-09	3.34467438552929e-05	-0.353189	0.696	0.772
CD2	CD2	2.74405146759595e-07	0.00901009299385131	-0.358302	0.747	0.757
LOC100051370	LOC100051370	2.66577753700269e-13	8.75308054274832e-09	-0.361381	0.848	0.877
FYB1.1	FYB1	7.72101989812353e-08	0.00253519688354886	-0.365192	0.663	0.717
CD3D	CD3D	1.11529307785656e-06	0.0366206482114201	-0.370422	0.585	0.648
SH3BGRL3	SH3BGRL3	1.51526208939226e-12	4.97536307051949e-08	-0.378778	0.83	0.864
EZR	EZR	7.30907087580932e-12	2.39993342207199e-07	-0.385875	0.758	0.799
S100A4	S100A4	9.38101091310662e-09	0.000308025493331856	-0.386482	0.758	0.796
GLIPR1	GLIPR1	2.56388231227499e-08	0.000841850757235492	-0.389103	0.637	0.713
CAPZA1	CAPZA1	1.12974828145198e-06	0.0370952848214756	-0.396367	0.415	0.496
S100A11	S100A11	2.63486480678664e-12	8.65157859308393e-08	-0.39843	0.84	0.857
ARPC3	ARPC3	1.35719779163677e-08	0.000445635894883932	-0.400782	0.624	0.671
CGA.1	CGA	9.27640699431201e-22	3.04590823658235e-17	-0.406128	0.158	0.401
CAPNS1	CAPNS1	6.60589232897902e-08	0.00216904474622026	-0.40647	0.396	0.506
ARHGDIB	ARHGDIB	1.2151663153519e-19	3.98999859645798e-15	-0.413709	0.875	0.914
CD81.1	CD81	1.91643441175297e-11	6.29261239099089e-07	-0.417146	0.819	0.845
NPDC1	NPDC1	1.066194464742e-06	0.0350084952498036	-0.429976	0.296	0.395
WIPF1	WIPF1	1.00294139353586e-07	0.00329315806567498	-0.430466	0.538	0.61
PPIB.1	PPIB	4.33513362696642e-13	1.42344112641442e-08	-0.430691	0.836	0.844
RBPJ.1	RBPJ	2.05238682881062e-08	0.000673901215239967	-0.437535	0.526	0.611
LOC100056182	LOC100056182	1.29173589299195e-06	0.0424141480463908	-0.440792	0.23	0.331
VIM.1	VIM	2.17128926046794e-10	7.12942828674649e-06	-0.445967	0.856	0.864
ACTB.1	ACTB	5.6024038334072e-34	1.83954929869925e-29	-0.449131	0.996	0.995
PSMB9	PSMB9	1.56321281993636e-09	5.13280929426105e-05	-0.454622	0.396	0.507
LOC111775205.1	LOC111775205	3.69614770282619e-07	0.0121363009822298	-0.458381	0.466	0.538
MYADM	MYADM	4.30998911269583e-08	0.00141518492515368	-0.460309	0.368	0.481
RAC2	RAC2	6.19502940495418e-20	2.03413790511671e-15	-0.464341	0.838	0.883
ARPC2	ARPC2	8.59529002583909e-17	2.82226347998426e-12	-0.46655	0.762	0.826
ATP2A3	ATP2A3	4.20533573453118e-07	0.0138082198843331	-0.466745	0.244	0.348
EMP3	EMP3	1.43923376120131e-13	4.72572405490451e-09	-0.46723	0.632	0.74
ACTG1.1	ACTG1	1.96052818994201e-13	6.4373943116746e-09	-0.469336	0.729	0.812
ZNF292	ZNF292	6.27471031516786e-07	0.0206030113198537	-0.471236	0.452	0.529
CD3E	CD3E	5.78877985784427e-22	1.90074586632316e-17	-0.472329	0.846	0.903
CD99	CD99	6.26798179776322e-11	2.05809182329555e-06	-0.473995	0.667	0.722
MYL6.1	MYL6	5.02945052753574e-19	1.65142008071636e-14	-0.484847	0.811	0.865
LCP1	LCP1	9.58446247230152e-13	3.14705825278021e-08	-0.491268	0.641	0.719
CXCR6.1	CXCR6	1.32263400075777e-07	0.00434286874148815	-0.495874	0.255	0.371
ANXA2	ANXA2	2.34153708514692e-11	7.6884370190799e-07	-0.507363	0.552	0.649
FLNA	FLNA	4.23983318031976e-08	0.00139214922475799	-0.508943	0.386	0.485
LOC100630879.1	LOC100630879	6.17215862528196e-07	0.0202662828461133	-0.521802	0.205	0.306
CST7.1	CST7	1.06613077154256e-09	3.50064038836e-05	-0.523062	0.232	0.367
EQMHCB2	EQMHCB2	6.1542910875817e-56	2.02076147860745e-51	-0.524049	0.998	0.997
CORO1A.1	CORO1A	3.47377975519912e-15	1.14061558261963e-10	-0.525679	0.645	0.735
CRIP1	CRIP1	3.27219764138566e-20	1.07442609554898e-15	-0.526135	0.924	0.943
CD3G	CD3G	1.3751403515682e-24	4.51527334437418e-20	-0.532179	0.836	0.874
NCR3.1	NCR3	2.00378050675093e-09	6.57941329391668e-05	-0.535709	0.298	0.418
PTPRCAP	PTPRCAP	2.20350625852403e-22	7.23521279986364e-18	-0.539929	0.809	0.848
S100A10	S100A10	1.28590661218204e-24	4.22227436109973e-20	-0.550255	0.887	0.923
CD6	CD6	5.98698274510455e-07	0.0196582578435508	-0.550689	0.216	0.307
CAP1.1	CAP1	8.37528046626058e-14	2.75002334109666e-09	-0.551036	0.585	0.669
NFAT5	NFAT5	2.15482152519087e-07	0.00707535647796422	-0.560563	0.183	0.285
LOC100054448.1	LOC100054448	6.14888739397534e-11	2.0189871758118e-06	-0.571644	0.441	0.568
ADGRE5	ADGRE5	9.08601323089979e-14	2.98339244436594e-09	-0.576941	0.54	0.655
LIME1.1	LIME1	1.86868875994745e-12	6.13583954328744e-08	-0.591046	0.189	0.344
ITGB7	ITGB7	8.8169749420672e-10	2.89505372222777e-05	-0.593985	0.244	0.366
LOC100051657	LOC100051657	5.54153385535116e-11	1.81956264140455e-06	-0.630004	0.238	0.38
IKZF3	IKZF3	3.32450922412026e-12	1.09160260373989e-07	-0.636527	0.287	0.437
ATP8A1	ATP8A1	1.63730058563068e-11	5.37607647291834e-07	-0.64878	0.138	0.274
CTSW.1	CTSW	7.6211450693331e-20	2.50240298351552e-15	-0.65595	0.692	0.759
EGR1	EGR1	1.98290503123288e-08	0.000651086867005316	-0.702289	0.242	0.361
LY6E.1	LY6E	5.05455369058135e-19	1.65966270430239e-14	-0.723146	0.55	0.695
HOPX	HOPX	1.46280524594717e-17	4.80312102506753e-13	-0.728389	0.491	0.634
CD8A.1	CD8A	7.19901982248703e-14	2.36379815871362e-09	-0.729661	0.234	0.4
GPR25.1	GPR25	1.40541528625436e-13	4.61468109241618e-09	-0.731476	0.199	0.364
FABP5.1	FABP5	2.46147221310575e-23	8.08224401173273e-19	-0.736726	0.524	0.693
ITGAE	ITGAE	4.86467074492777e-17	1.59731463909703e-12	-0.762162	0.218	0.407
KLRK1.1	KLRK1	3.57298913888382e-18	1.1731909837525e-13	-0.769709	0.32	0.508
MNDA.1	MNDA	5.83185424724443e-32	1.91488934208271e-27	-0.782394	0.608	0.784
SAMD9L.1	SAMD9L	5.70694181542144e-14	1.87387434509363e-09	-0.787524	0.304	0.462
ZBP1.1	ZBP1	1.49974452413741e-14	4.92441114500518e-10	-0.787607	0.232	0.391
PTMS	PTMS	2.21081186193632e-34	7.2592007486679e-30	-0.816058	0.657	0.812
LAG3.1	LAG3	7.28071019459338e-20	2.39062119239474e-15	-0.829748	0.267	0.465
IRF7.1	IRF7	7.7409875470661e-23	2.54175326107915e-18	-0.890183	0.499	0.66
PLAC8.1	PLAC8	1.01866054323761e-17	3.34477189372068e-13	-0.898033	0.386	0.552
EOMES.1	EOMES	5.68702211689272e-17	1.86733371208172e-12	-0.913935	0.107	0.275
IFI6.1	IFI6	7.31099961473469e-09	0.000240056672349814	-0.93455	0.201	0.314
DQB.1.1	DQB.1	8.06572865822783e-16	2.64838200492911e-11	-0.938484	0.193	0.364
CD160.1	CD160	5.41562278612303e-19	1.7782197418235e-14	-0.963198	0.097	0.28
JAML.1	JAML	3.76236811508426e-22	1.23537357058792e-17	-0.97166	0.292	0.489
HCST.1	HCST	1.43657332700697e-43	4.71698851922739e-39	-1.02343	0.503	0.73
PRF1	PRF1	4.18104751871478e-29	1.37284695277e-24	-1.08019	0.234	0.487
IFI27.1	IFI27	1.00768659784785e-34	3.30873894403342e-30	-1.10314	0.6	0.768
EQMHCC1.1	EQMHCC1	5.85180643337399e-20	1.92144064239835e-15	-1.15548	0.14	0.332
SH2D1A.1	SH2D1A	2.92090986258148e-31	9.5908075337863e-27	-1.16499	0.209	0.463
LOC100147522.1	LOC100147522	5.04679484803273e-12	1.65711508835155e-07	-1.2101	0.255	0.392
KLRD1	KLRD1	5.90480498650856e-15	1.93884271732008e-10	-1.29411	0.117	0.272
NKG7.1	NKG7	3.38082798527871e-44	1.11009486896626e-39	-1.58307	0.152	0.464
CCL4.1	CCL4	7.63870858096435e-34	2.50816996255964e-29	-1.61009	0.189	0.472
CCL5.1	CCL5	7.54226570618605e-78	2.47650294462619e-73	-1.66193	0.571	0.827
GZMK.1	GZMK	1.04928886578069e-26	3.44533999079091e-22	-1.78359	0.115	0.345
GZMA.1	GZMA	1.04963260366018e-63	3.44646865411821e-59	-2.39371	0.193	0.584

## Sheet: T2
ID	gene	p_val	p_val_adj	avg_log2FC	pct.1	pct.2
KLRF1	KLRF1	1.45473250990673e-124	4.77661419627874e-120	1.7017	0.507	0.092
C5H1orf54.1	C5H1orf54	1.91807320344154e-82	6.29799336350029e-78	1.34933	0.513	0.142
MX2	MX2	1.31323344549747e-63	4.31200201829093e-59	1.24905	0.334	0.075
SEPT11.2	SEPT11.1	7.55468121280239e-83	2.48057957622366e-78	1.23694	0.675	0.248
FURIN.1	FURIN	1.01200949123909e-66	3.32293316448355e-62	1.11933	0.504	0.162
AHR.1	AHR	1.76108269842453e-46	5.78251504027693e-42	1.05762	0.518	0.219
VIM.2	VIM	6.08520366256216e-81	1.99807662260228e-76	1.0486	0.98	0.846
RGS1.1	RGS1	1.28401469585679e-37	4.21606225384578e-33	1.04783	0.726	0.442
CD40LG.1	CD40LG	8.59994002212783e-53	2.82379030626567e-48	0.996068	0.574	0.237
GPR25.2	GPR25	1.58614147307521e-53	5.20809552684246e-49	0.979713	0.659	0.294
IFI27.2	IFI27	6.73014070589019e-54	2.20984170077904e-49	0.973154	0.944	0.715
CRIP1.1	CRIP1	2.63248381984488e-70	8.64376062246067e-66	0.9242	0.998	0.932
RRP1B.1	RRP1B	1.22586991409825e-50	4.02514386294162e-46	0.904464	0.83	0.537
SAMSN1.2	SAMSN1	6.75166981657487e-41	2.21691078427236e-36	0.890167	0.601	0.297
DQB.1.2	DQB.1	2.79061640951191e-32	9.16298898063234e-28	0.867858	0.581	0.305
CYBB	CYBB	2.93504864799743e-32	9.63723223569955e-28	0.851429	0.258	0.079
C10H19orf33.2	C10H19orf33	1.26055512563875e-43	4.13903275503483e-39	0.835365	0.756	0.436
RUNX1	RUNX1	1.03886195245125e-44	3.41110322087368e-40	0.827472	0.357	0.11
DUSP1.1	DUSP1	6.50521144980292e-38	2.13598617954279e-33	0.825485	0.818	0.524
NCR3.2	NCR3	2.02552150249014e-40	6.65079985342637e-36	0.82035	0.67	0.361
SRGN.1	SRGN	1.71348560131355e-59	5.62622997191305e-55	0.803106	0.964	0.784
ABCB1	ABCB1	2.93409989673148e-28	9.63411701091781e-24	0.796237	0.291	0.107
ANXA1.1	ANXA1	1.11053304592099e-39	3.64643525628156e-35	0.764655	0.823	0.55
CPD.2	CPD	3.49493176374426e-34	1.14756084462543e-29	0.751777	0.57	0.285
CD4	CD4	1.25645516501754e-27	4.12557053433509e-23	0.748869	0.415	0.191
CWH43	CWH43	1.29008876428206e-32	4.23600645752014e-28	0.746059	0.3	0.102
EQMHCC1.2	EQMHCC1	3.62107660956493e-27	1.18898050475065e-22	0.732941	0.527	0.273
TAGLN2	TAGLN2	1.00904053935041e-40	3.31318461095708e-36	0.716053	0.933	0.736
CRIP2	CRIP2	3.86479226362926e-23	1.26900453976267e-18	0.681504	0.287	0.116
TNFSF13B.1	TNFSF13B	1.2084948503457e-26	3.9680928411101e-22	0.676944	0.534	0.282
TNFSF14.1	TNFSF14	3.86332431239407e-23	1.26852253797459e-18	0.652278	0.433	0.217
CD9.1	CD9	7.57572969458941e-24	2.48749084521843e-19	0.647674	0.444	0.221
S100A4.1	S100A4	1.67062828170426e-38	5.48550796297595e-34	0.647359	0.989	0.761
IFI6.2	IFI6	1.08686280813939e-13	3.5687140305257e-09	0.646711	0.439	0.277
CXCR6.2	CXCR6	2.51844550645921e-23	8.26931582045881e-19	0.637696	0.558	0.325
ISG15.2	ISG15	1.77756058964465e-20	5.83662019609821e-16	0.62573	0.572	0.344
GLUD1	GLUD1	3.35341205199759e-18	1.10109284727341e-13	0.612189	0.673	0.473
C3H4orf48.1	C3H4orf48	5.14747394212562e-20	1.69017306889695e-15	0.592182	0.61	0.396
TNFRSF25	TNFRSF25	7.45613083286583e-26	2.44822055897149e-21	0.583124	0.374	0.164
S100A11.1	S100A11	3.00129302716563e-37	9.85474565469835e-33	0.575417	0.964	0.839
PTGER4	PTGER4	1.76820610117461e-18	5.80590473320683e-14	0.552023	0.374	0.193
MX1.1	MX1	8.68484964118254e-14	2.85167037968229e-09	0.550133	0.446	0.272
MGAT5	MGAT5	1.51951064715596e-16	4.98931320993659e-12	0.527162	0.271	0.126
RBPJ.2	RBPJ	1.64801200513018e-22	5.41124741884495e-18	0.525618	0.794	0.571
CAPG.1	CAPG	6.01101837551807e-18	1.97371788360136e-13	0.5251	0.63	0.429
ITGAE.1	ITGAE	2.24221149141968e-19	7.36230143207653e-15	0.520614	0.574	0.352
MYADM.1	MYADM	3.89452579523158e-17	1.27876754486429e-12	0.518333	0.65	0.437
S100A10.1	S100A10	6.70009188411517e-34	2.19997517014922e-29	0.513855	0.98	0.909
LRRFIP1.1	LRRFIP1	6.89336410453736e-19	2.26343610372484e-14	0.506816	0.859	0.716
MYCBP2.1	MYCBP2	1.2472428220947e-24	4.09532180634796e-20	0.501693	0.906	0.739
ANXA5	ANXA5	3.23507232424007e-18	1.06223599766423e-13	0.49819	0.406	0.217
TMEM132A	TMEM132A	6.44118323354812e-20	2.11496251473553e-15	0.49358	0.298	0.13
ARL6IP5	ARL6IP5	1.81502811036262e-15	5.95964480037565e-11	0.4843	0.72	0.544
DRA	DRA	9.98448110952681e-30	3.27840437231313e-25	0.48424	0.975	0.89
DQA.1	DQA.1	1.1118963404504e-11	3.6509116338689e-07	0.476384	0.545	0.382
UBC.1	UBC.1	2.16585937250213e-45	7.11159924961073e-41	0.472245	1	0.982
IFI44	IFI44	7.27769366408665e-13	2.38963071460285e-08	0.468816	0.265	0.136
RORA.1	RORA	1.84291604326311e-18	6.05121482805442e-14	0.467265	0.576	0.354
SAMD9L.2	SAMD9L	1.50972646299574e-14	4.9571868412465e-10	0.466379	0.603	0.416
CD99.1	CD99	6.50253483893006e-16	2.13510731436269e-11	0.462235	0.836	0.696
TMSB4X	TMSB4X	5.24862081582023e-59	1.72338464487457e-54	0.456015	0.998	0.994
ARL4C	ARL4C	2.91249162620857e-14	9.56316625465583e-10	0.454528	0.702	0.525
EMB.2	EMB	8.71283056330668e-18	2.86085791546175e-13	0.453589	0.639	0.409
MFSD10.1	MFSD10	1.01401965223149e-14	3.32953352810211e-10	0.452812	0.372	0.209
REEP5	REEP5	2.94392400580916e-12	9.66637447307437e-08	0.452396	0.538	0.37
TOX	TOX	3.15721434753361e-14	1.03667133101266e-09	0.452148	0.361	0.199
SRP14	SRP14	3.31606676445214e-20	1.08883052210786e-15	0.45204	0.87	0.723
ANXA2.1	ANXA2	1.50678290484231e-14	4.94752166804971e-10	0.45129	0.78	0.614
CBX5	CBX5	1.84815511915874e-11	6.06841733375774e-07	0.449552	0.359	0.219
TNFAIP8.1	TNFAIP8	1.14919100775911e-14	3.77336867397704e-10	0.447867	0.5	0.317
LTB.1	LTB	2.89223070271336e-12	9.49663951235933e-08	0.446114	0.809	0.642
TMSB10	TMSB10	4.13965939663253e-22	1.35925716288429e-17	0.442615	0.91	0.769
PAK2	PAK2	1.89921491251816e-13	6.23607216525339e-09	0.43245	0.614	0.431
ITGB1	ITGB1	9.80428010625747e-16	3.21923537288964e-11	0.430047	0.874	0.727
YWHAZ	YWHAZ	4.90630935463972e-15	1.61098667659595e-10	0.426457	0.731	0.557
PQLC3	PQLC3	9.18408489225538e-15	3.01559427437205e-10	0.425064	0.253	0.117
PLEC.1	PLEC	4.8923160780867e-11	1.60639198423977e-06	0.424051	0.435	0.279
IGFLR1	IGFLR1	9.96458476067346e-13	3.27187140616713e-08	0.421644	0.395	0.24
HSP90B1.1	HSP90B1	1.64479544866758e-09	5.40068585569999e-05	0.421529	0.596	0.44
TMEM14A	TMEM14A	2.44169106482869e-11	8.01729261136499e-07	0.41986	0.291	0.163
SORL1.1	SORL1	1.0009936116769e-10	3.28676252394111e-06	0.418278	0.473	0.315
MBD2.1	MBD2	2.28870630166442e-13	7.51496714151512e-09	0.416706	0.619	0.439
CMTM6.1	CMTM6	9.56327938563847e-13	3.14010278627439e-08	0.415595	0.453	0.287
ID2.2	ID2	4.97113827598719e-11	1.63227325292039e-06	0.413244	0.628	0.453
S100A6	S100A6	3.55566110717827e-14	1.16750132454198e-09	0.411136	0.85	0.692
CD5	CD5	2.63267068501137e-10	8.64437419423483e-06	0.411122	0.558	0.4
TTF2	TTF2	4.32134751547755e-11	1.41891445670705e-06	0.407443	0.251	0.132
RABAC1	RABAC1	1.09525567875908e-14	3.59627202120543e-10	0.405169	0.715	0.526
LOC100056182.1	LOC100056182	4.72672167514107e-08	0.00155201906203257	0.404546	0.424	0.301
ATP2B4	ATP2B4	6.8906082693516e-12	2.2625312252416e-07	0.400946	0.294	0.16
PTPN18	PTPN18	1.45719131151288e-13	4.78468767135254e-09	0.399862	0.821	0.641
DSE.1	DSE	1.05921751246503e-10	3.47794070217891e-06	0.39483	0.312	0.181
40057	40057	1.57150744397768e-12	5.16004469230071e-08	0.393539	0.704	0.532
DQB	DQB	7.58577279454894e-22	2.49078849709014e-17	0.391493	0.987	0.903
ADAM19.1	ADAM19	6.08486247431728e-10	1.99796459344208e-05	0.390528	0.327	0.199
JUN.1	JUN	1.60853200128179e-17	5.28161482620875e-13	0.383726	0.944	0.801
AHNAK.1	AHNAK	6.16832084695682e-15	2.02536815009827e-10	0.378961	0.854	0.673
IQGAP2	IQGAP2	2.0814105620607e-10	6.8343115805263e-06	0.377009	0.424	0.276
JPT1	JPT1	3.43308336256997e-10	1.12725292209985e-05	0.371269	0.61	0.448
BST2.1	BST2	2.39543703811154e-12	7.86541751463923e-08	0.370514	0.704	0.528
RNF213.1	RNF213	2.70449970064222e-11	8.88022476705873e-07	0.369731	0.603	0.431
LRP10	LRP10	2.61043522465146e-08	0.000857136406014307	0.367461	0.395	0.27
LOC111769297	LOC111769297	2.18424376964912e-10	7.17196441764288e-06	0.365269	0.251	0.135
TES	TES	1.82917742009987e-09	6.00610405889792e-05	0.363977	0.39	0.251
EML4.1	EML4	3.34405106126687e-12	1.09801916596698e-07	0.363333	0.415	0.251
IQGAP1	IQGAP1	1.50493452896912e-16	4.9414525258701e-12	0.36236	0.832	0.655
LDLR	LDLR	3.18986757917058e-09	0.000104739301962066	0.360238	0.451	0.305
ANKRD12	ANKRD12	2.89858153587469e-13	9.51749247304456e-09	0.359444	0.827	0.703
FYB1.2	FYB1	2.99394602721566e-12	9.83062178036262e-08	0.357164	0.839	0.691
GLIPR1.1	GLIPR1	1.04005764351226e-15	3.41502927247252e-11	0.356107	0.857	0.679
SPCS3	SPCS3	2.3940779767117e-08	0.000786095503653286	0.355705	0.435	0.304
CPNE3	CPNE3	1.00555154958548e-08	0.000330172851306393	0.355072	0.298	0.184
MSMO1	MSMO1	5.38948880297719e-07	0.0176963864845756	0.352156	0.552	0.435
ARPC3.1	ARPC3	1.96991579095063e-11	6.46821849958639e-07	0.350813	0.789	0.646
RNASET2	RNASET2	2.26871409999532e-07	0.00744932274733462	0.349105	0.3	0.194
NCK2	NCK2	5.28684264605738e-11	1.73593478283294e-06	0.3481	0.251	0.132
UCP2.2	UCP2	1.08453676935618e-08	0.000356107648218101	0.34719	0.41	0.275
TOR1AIP1	TOR1AIP1	1.25997807131039e-08	0.000413713799714768	0.347112	0.267	0.157
MXD4	MXD4	6.11279621551634e-09	0.000200713663736479	0.34553	0.318	0.198
SEC61B	SEC61B	1.2646880285376e-10	4.1526031417032e-06	0.34396	0.531	0.37
KIAA0040	KIAA0040	6.25213342468909e-11	2.05288800999666e-06	0.341408	0.336	0.195
ITGAV	ITGAV	1.24390144752008e-09	4.08435040293217e-05	0.341388	0.251	0.139
PTPMT1	PTPMT1	5.56210088907554e-08	0.00182631582692796	0.340695	0.332	0.215
CCDC71L	CCDC71L	1.30140262662232e-08	0.00042731555245144	0.336886	0.307	0.193
SELENOT	SELENOT	5.8065733590093e-10	1.9065883624307e-05	0.336094	0.565	0.401
MISP3	MISP3	6.39444894053416e-08	0.00209961730962439	0.335383	0.39	0.268
PHKB	PHKB	8.52797747100105e-10	2.8001614026032e-05	0.334968	0.285	0.166
BIRC3.1	BIRC3	4.20459692096329e-10	1.3805793989983e-05	0.33304	0.635	0.476
CST3	CST3	5.13726175039651e-12	1.68681989574269e-07	0.330885	0.54	0.371
CDC42EP3	CDC42EP3	3.63091806428285e-08	0.00119221194640727	0.329095	0.339	0.216
FABP5.2	FABP5	6.47139021021346e-11	2.12488097552359e-06	0.329043	0.814	0.648
C25H9orf16	C25H9orf16	4.09968639042007e-09	0.000134613202629443	0.328752	0.446	0.302
SARAF	SARAF	2.75047092779967e-07	0.00903117129143022	0.328736	0.722	0.588
CITED2.1	CITED2	2.29679567902554e-11	7.54152861208037e-07	0.327671	0.377	0.219
LY6E.2	LY6E	7.32377677208164e-09	0.000240476210311301	0.327565	0.789	0.658
UBE2L6	UBE2L6	4.19293282483879e-08	0.00137674949303582	0.325439	0.262	0.155
TPM3	TPM3	1.21578861944514e-10	3.99204193194813e-06	0.3252	0.863	0.746
JAML.2	JAML	2.55095162773551e-11	8.37604966966954e-07	0.323528	0.63	0.436
LOC100147519	LOC100147519	2.22485542337738e-08	0.000730531278265962	0.321543	0.65	0.504
REEP3	REEP3	1.25239980257713e-07	0.004112254751762	0.319325	0.33	0.215
DERA	DERA	2.23655217603392e-08	0.000734371907000737	0.317711	0.253	0.15
IDH2.1	IDH2	2.07580542386895e-09	6.81590710927371e-05	0.317654	0.522	0.375
LIME1.2	LIME1	1.29508052100307e-06	0.0425239689071358	0.317211	0.422	0.307
TCOF1	TCOF1	7.15066774983011e-10	2.34792175565672e-05	0.317164	0.527	0.367
COMMD8	COMMD8	6.15319354854623e-10	2.02040110166516e-05	0.315881	0.26	0.143
PLSCR1.1	PLSCR1	2.0751533708429e-09	6.81376609316265e-05	0.31506	0.365	0.231
ATF7IP	ATF7IP	1.02813731196129e-09	3.37588886382488e-05	0.313992	0.504	0.349
C22H20orf24	C22H20orf24	8.0182881054793e-07	0.0263280489943413	0.308911	0.439	0.32
ORAI1	ORAI1	4.72990811008546e-08	0.00155306532794656	0.308498	0.37	0.248
FAM102A	FAM102A	1.00614455077806e-06	0.0330367563247977	0.30844	0.41	0.293
LOC100630879.2	LOC100630879	4.1708274049079e-08	0.00136949117840151	0.305107	0.406	0.275
TC2N	TC2N	1.48898015287857e-08	0.000488906633197679	0.3016	0.397	0.262
IKZF1	IKZF1	9.99231701182846e-07	0.0328097729083388	0.300886	0.439	0.317
BHLHE40	BHLHE40	1.30690073598649e-07	0.00429120856661164	0.30054	0.496	0.372
SH3BGRL3.1	SH3BGRL3	1.8449358582874e-13	6.05784689068667e-09	0.299538	0.948	0.846
UMAD1	UMAD1	9.25941653907751e-08	0.0030403294206061	0.299103	0.256	0.152
SPTY2D1	SPTY2D1	2.42313419149953e-08	0.000795636111778871	0.297521	0.357	0.231
CLIC1	CLIC1	2.32025984376944e-09	7.61857319701696e-05	0.29701	0.895	0.754
CD74.1	CD74	1.02609015452972e-17	3.36916702239833e-13	0.294568	0.984	0.949
DRB.2	DRB	3.27573887880567e-12	1.07558886085584e-07	0.291608	0.993	0.939
SURF4	SURF4	1.04726872499213e-06	0.0343870685851166	0.2817	0.325	0.219
FAM107B.1	FAM107B	5.20342505153388e-07	0.0170854461567115	0.281301	0.39	0.268
HTATSF1	HTATSF1	9.33958779985727e-07	0.0306665365408313	0.280937	0.287	0.189
ZNFX1.1	ZNFX1	4.64663288125887e-09	0.000152572190656135	0.279794	0.52	0.364
NDFIP1	NDFIP1	2.66438248618075e-09	8.74849989337448e-05	0.279502	0.706	0.552
MRPS23	MRPS23	3.0606943463532e-07	0.0100497898862507	0.279457	0.395	0.271
CALM1	CALM1	4.52268160763425e-11	1.48502250586671e-06	0.277857	0.962	0.885
SKAP1	SKAP1	3.5788769692878e-07	0.0117512425286565	0.277624	0.603	0.461
EQMCE1.1	EQMCE1	7.06522155711062e-09	0.000231986549827727	0.276208	0.868	0.746
DQA	DQA	1.65388418639878e-10	5.43052872604038e-06	0.275579	0.901	0.738
LEPROTL1	LEPROTL1	5.18017483583155e-07	0.0170091040734529	0.275082	0.697	0.571
LOC100061035	LOC100061035	2.51050324465716e-07	0.0082432374038318	0.275034	0.52	0.38
OAZ1	OAZ1	1.58128475575091e-14	5.19214849550811e-10	0.273062	0.948	0.904
NME2	NME2	1.3902170100891e-07	0.00456477755262755	0.271195	0.762	0.62
CLIC5	CLIC5	8.57339203453632e-07	0.0281507327454	0.270751	0.276	0.177
SUMO2	SUMO2	5.66093775093611e-08	0.00185876891051987	0.268929	0.753	0.603
KLF6.2	KLF6	8.32331425503879e-11	2.73296023564199e-06	0.268358	0.946	0.841
CARD19	CARD19	7.30040321492389e-07	0.0239708739562026	0.268348	0.278	0.178
PCBP1	PCBP1	6.05855425236085e-07	0.0198932628876268	0.267847	0.74	0.61
CTSB	CTSB	1.84293891832794e-07	0.00605128993832979	0.26706	0.377	0.252
GNG2	GNG2	3.66519333790671e-07	0.0120346623250167	0.263039	0.496	0.363
TPI1.1	TPI1	3.8750416834683e-07	0.0127236993676682	0.262047	0.496	0.363
PTMS.1	PTMS	2.05866042252696e-07	0.00675961149736726	0.261031	0.886	0.776
CAST	CAST	7.9069435049293e-08	0.00259624489984354	0.26081	0.787	0.651
PRKX.1	PRKX	1.1780968187491e-06	0.0386828090436268	0.260688	0.428	0.314
PTPN1	PTPN1	5.72270512725822e-07	0.0187905022853524	0.256677	0.334	0.219
RAC2.1	RAC2	2.28907956369736e-09	7.51619274740028e-05	0.253529	0.939	0.868
PARP12	PARP12	6.8672561682705e-07	0.0225486356285162	0.25009	0.26	0.162
RPL19.1	RPL19	5.41009503851839e-08	0.00177640470589751	-0.253656	0.951	0.92
RPL34.1	RPL34	2.0378531309129e-10	6.69129075535252e-06	-0.256254	0.991	0.952
RPS9.1	RPS9	1.38853384026222e-09	4.559250864501e-05	-0.257348	0.989	0.968
RPS5.1	RPS5	1.5149256657085e-08	0.000497425842335385	-0.257463	0.975	0.946
RPL18A.1	RPL18A	4.2701039486827e-08	0.00140208863154997	-0.265704	0.98	0.926
RPS15.1	RPS15	1.99163411023238e-10	6.53953060094802e-06	-0.266572	0.987	0.97
RPL10.1	RPL10	5.43208349449263e-07	0.0178362461541665	-0.267158	0.933	0.924
RPL26.1	RPL26	1.01322664551614e-07	0.00332692969055226	-0.272065	0.944	0.921
RPS20.1	RPS20	3.1191102011185e-10	1.02415983453726e-05	-0.274206	0.989	0.97
RPL6.1	RPL6	6.63617357212998e-08	0.00217898759240888	-0.275658	0.951	0.91
RPS3A.1	RPS3A	1.09583107167661e-08	0.000359816132385015	-0.2798	0.975	0.942
ND4	ND4	1.06221994116602e-07	0.00348779917681864	-0.280125	0.971	0.941
RPL35A.1	RPL35A	9.27975185151297e-08	0.00304700652044428	-0.285073	0.969	0.931
RPS6.1	RPS6	6.08773172037095e-10	1.9989067103838e-05	-0.288802	0.957	0.937
RPS10.1	RPS10	1.05573718921116e-14	3.46651306077484e-10	-0.292511	0.982	0.963
RPL21.1	RPL21	1.17500519454103e-11	3.85812955627548e-07	-0.293433	0.982	0.944
RPL27A.1	RPL27A	2.98255213753673e-17	9.79320994360184e-13	-0.295444	0.996	0.969
RPL23A.1	RPL23A	6.44895973564246e-13	2.1175159291982e-08	-0.305395	0.951	0.925
RPL35.1	RPL35	7.3042426449294e-15	2.39834807246257e-10	-0.326722	0.993	0.968
RPS26.1	RPS26	9.41136891729656e-10	3.09022298399432e-05	-0.328029	0.915	0.915
RPS19.1	RPS19	1.04673368395108e-11	3.43695005125336e-07	-0.331017	0.991	0.97
RPS18.1	RPS18	1.83214817128893e-14	6.0158585204272e-10	-0.340168	0.991	0.96
RPL13A.1	RPL13A	3.27651672698615e-22	1.0758442673059e-17	-0.343784	0.998	0.981
RPS27.1	RPS27	1.9253731535036e-21	6.32196274952907e-17	-0.347066	0.993	0.976
ND2	ND2	3.39823856360739e-10	1.11581163236049e-05	-0.348065	0.987	0.971
ATP6	ATP6	4.26845565894537e-14	1.40154741561471e-09	-0.348336	0.996	0.995
RPL37.1	RPL37	1.95279158283438e-23	6.41199116223669e-19	-0.352185	0.996	0.977
EEF1B2.1	EEF1B2	2.40261877657241e-16	7.88899875287551e-12	-0.357373	0.98	0.967
RPL10A.1	RPL10A	3.62250252652261e-13	1.1894487045837e-08	-0.358655	0.96	0.93
RPL39.1	RPL39	4.21287261074749e-10	1.38329672173894e-05	-0.370236	0.93	0.898
RPL24.1	RPL24	1.72739375746303e-17	5.67189740262985e-13	-0.37114	0.971	0.957
LOC100065786.1	LOC100065786	7.10718863992246e-09	0.000233364538991854	-0.371644	0.657	0.707
RPL14.1	RPL14	1.49004661294868e-19	4.892568053617e-15	-0.373293	0.978	0.957
RPS11.1	RPS11	3.15279769350926e-18	1.03522112266377e-13	-0.373335	0.978	0.956
LOC100630393	LOC100630393	2.87268629293078e-07	0.0094324654428382	-0.379514	0.695	0.735
COTL1.1	COTL1	1.5846397631251e-07	0.00520316466222125	-0.399266	0.522	0.612
STK17B.2	STK17B	2.03488573890097e-08	0.000668154732368133	-0.399855	0.729	0.768
CYTB	CYTB	1.78977407382888e-13	5.87672317141714e-09	-0.400959	0.966	0.955
ND3	ND3	1.73802323598942e-12	5.70679929537126e-08	-0.417332	0.933	0.948
RPS8.1	RPS8	2.34377699930237e-17	7.69579177720932e-13	-0.420411	0.982	0.96
CORO1A.2	CORO1A	3.03054050894987e-09	9.9507797611369e-05	-0.439028	0.679	0.729
ACTG1.2	ACTG1	1.32988389363169e-10	4.36667376473964e-06	-0.450392	0.769	0.805
RPL28.1	RPL28	6.75951373669683e-19	2.2194863354444e-14	-0.455921	0.953	0.927
RPS15A.1	RPS15A	9.38130450929168e-26	3.08035133562592e-21	-0.466849	0.982	0.955
FKBP1A.1	FKBP1A	1.02915751496115e-07	0.00337923870037493	-0.48337	0.296	0.405
FOSB	FOSB	3.727989761008e-07	0.0122408543802698	-0.507392	0.545	0.598
RPS12.1	RPS12	1.95348966068537e-23	6.41428330086042e-19	-0.529862	0.991	0.965
PPIB.2	PPIB	2.67695153508587e-18	8.78977036545447e-14	-0.535353	0.809	0.848
CTSD	CTSD	3.6857648225577e-07	0.0121022087948682	-0.547069	0.345	0.44
LOC111771758.1	LOC111771758	1.74316268348509e-12	5.72367467122329e-08	-0.611559	0.446	0.579
CD81.2	CD81	5.73909600207472e-26	1.88443217228123e-21	-0.655105	0.769	0.852
PRF1.1	PRF1	7.77063578421733e-09	0.000255148825974776	-0.688641	0.368	0.463
CD8A.2	CD8A	1.0294298963624e-13	3.38013306470592e-09	-0.692962	0.215	0.401
SATB1.1	SATB1	3.30237463998631e-14	1.0843347130395e-09	-0.809544	0.152	0.317
TRAT1.1	TRAT1	3.9438737166538e-13	1.29497093486327e-08	-0.829584	0.132	0.288
CTSW.2	CTSW	3.56372433930621e-38	1.17014888681119e-33	-0.934722	0.531	0.782
CGA.2	CGA	2.03064695935513e-13	6.66762929104259e-09	-0.978992	0.235	0.386
LOC100053687.2	LOC100053687	3.56726469470427e-14	1.17131136250615e-09	-0.979625	0.247	0.399
CD160.2	CD160	4.0606791916064e-19	1.33332401256396e-14	-1.00012	0.087	0.279
EGR1.1	EGR1	1.75052037320003e-13	5.74783364540229e-09	-1.04463	0.202	0.365
CD7.2	CD7	1.01640344316794e-17	3.33736070564191e-13	-1.07552	0.143	0.338
SH2D1A.2	SH2D1A	3.33075161772313e-28	1.09365229367939e-23	-1.18691	0.209	0.46
CCL5.2	CCL5	5.08475423652387e-44	1.66957905356261e-39	-1.2356	0.673	0.809
EOMES.2	EOMES	3.40762813300819e-31	1.11889469747324e-26	-1.27012	0.027	0.284
KLRK1.2	KLRK1	2.91170017857471e-40	9.56056753635005e-36	-1.35846	0.213	0.521
NKG7.2	NKG7	2.44273424648747e-49	8.02071789834161e-45	-1.68347	0.096	0.468
GZMA.2	GZMA	7.42923990414956e-45	2.43939092252751e-40	-2.01872	0.251	0.57
KLRD1.1	KLRD1	1.0457530423542e-30	3.43373011457003e-26	-2.08154	0.031	0.282
GZMK.2	GZMK	5.049494791553e-41	1.65800161480643e-36	-2.42753	0.038	0.353
CCL4.2	CCL4	3.69155043901107e-43	1.21212058664928e-38	-2.44791	0.137	0.476
LOC100147522.2	LOC100147522	4.33211207352888e-45	1.42244899934321e-40	-2.64049	0.072	0.417

## Sheet: T3
ID	gene	p_val	p_val_adj	avg_log2FC	pct.1	pct.2
EQMHCC1.3	EQMHCC1	4.94036233766315e-175	1.6221679735717e-170	1.81437	0.912	0.232
GZMA.3	GZMA	1.70779086052751e-135	5.60753129054207e-131	1.75636	0.976	0.474
DQB.1.3	DQB.1	1.58267242116168e-155	5.19670489488439e-151	1.71243	0.917	0.27
LOC100051986	LOC100051986	1.09311989547046e-138	3.58925917677726e-134	1.70103	0.475	0.058
S100A4.2	S100A4	2.1561677437848e-109	7.07977678671739e-105	1.31174	0.995	0.765
LOC100630858	LOC100630858	5.45076271825227e-87	1.78975793853813e-82	1.30576	0.413	0.073
TIMP1	TIMP1	8.70156604868348e-89	2.85715921208522e-84	1.23895	0.517	0.119
ENTPD1	ENTPD1	1.17504794509916e-75	3.85826992773309e-71	1.16865	0.491	0.121
LOC100051657.1	LOC100051657	1.50548271110932e-66	4.94325248192745e-62	1.13368	0.736	0.315
CD8A.3	CD8A	8.35505740407692e-70	2.74338309862866e-65	1.10311	0.792	0.327
S100A6.1	S100A6	2.60784668354819e-75	8.56286458543047e-71	1.04497	0.981	0.68
HOPX.1	HOPX	9.20779542907192e-68	3.02337962913576e-63	0.985929	0.949	0.573
PRF1.2	PRF1	1.42352530503679e-51	4.67414533908829e-47	0.984086	0.792	0.41
CD8B.1	CD8B	1.19504365773912e-52	3.92392585018641e-48	0.968104	0.517	0.171
CD7.3	CD7	7.67842472649264e-35	2.52121075894386e-30	0.917248	0.592	0.279
NKG7.3	NKG7	5.64347761078204e-43	1.85303587350028e-38	0.89995	0.757	0.379
S100A10.2	S100A10	1.34091572251927e-79	4.40289677489201e-75	0.886654	1	0.908
HCST.2	HCST	2.24406561160997e-56	7.36838943572135e-52	0.883025	0.944	0.668
ITGAE.2	ITGAE	2.30443208514541e-47	7.56660275157495e-43	0.865629	0.72	0.339
FABP5.3	FABP5	1.96041952215955e-41	6.43703750101088e-37	0.849067	0.915	0.64
LOC111775205.2	LOC111775205	8.49279645109283e-40	2.78860971471633e-35	0.844891	0.811	0.493
LOC111769297.1	LOC111769297	1.92925168354217e-59	6.33469790291071e-55	0.844247	0.44	0.115
KLRK1.3	KLRK1	2.60961162064836e-50	8.5686597563989e-46	0.841513	0.84	0.438
LOC102150986	LOC102150986	3.77239738503515e-50	1.23866668137629e-45	0.834514	0.293	0.062
CCL5.3	CCL5	1.6960072473096e-50	5.56883979654107e-46	0.816138	0.992	0.767
JAML.3	JAML	9.76471794520222e-41	3.20624513730715e-36	0.815698	0.784	0.422
LAG3.3	LAG3	6.83163780338035e-40	2.24316827273994e-35	0.812056	0.749	0.399
CTSW.3	CTSW	3.75899713066268e-62	1.23426670785309e-57	0.81099	0.989	0.721
CRIP1.2	CRIP1	5.22784179361979e-57	1.71656185293506e-52	0.801551	1	0.933
PTMS.2	PTMS	1.31681026782356e-50	4.32374651439865e-46	0.797387	0.963	0.769
KLRD1.2	KLRD1	8.82544794255199e-18	2.89783583193695e-13	0.791057	0.432	0.228
GZMK.3	GZMK	2.42826045805419e-32	7.97319321402095e-28	0.786915	0.608	0.277
VIM.3	VIM	4.46182019336359e-44	1.46503866049094e-39	0.772869	0.981	0.849
MHCB3.1	MHCB3	6.09840285097387e-43	2.00241057611727e-38	0.769917	0.637	0.268
IFNG	IFNG	3.44146034477351e-27	1.13000350420638e-22	0.765884	0.307	0.107
SH2D1A.3	SH2D1A	5.99753956966538e-40	1.96929211769963e-35	0.760912	0.749	0.388
TUBA1A	TUBA1A	1.43634974592852e-37	4.71625439075628e-33	0.754212	0.411	0.141
SH3BGRL3.2	SH3BGRL3	1.18680576764487e-51	3.89687673806193e-47	0.748905	0.989	0.844
TSPAN2	TSPAN2	7.84365526496205e-33	2.57546420625029e-28	0.733711	0.421	0.165
GPR25.3	GPR25	4.44177860480006e-40	1.4584580048861e-35	0.733035	0.667	0.302
CTSC	CTSC	1.21931296826005e-36	4.00361413128187e-32	0.731575	0.875	0.643
EQMHCB2.1	EQMHCB2	1.91924094830648e-120	6.30182765376432e-116	0.713541	1	0.997
LOC100056182.2	LOC100056182	1.07941220499238e-39	3.54424997509249e-35	0.712025	0.635	0.279
C1H15orf48	C1H15orf48	2.24550956892527e-43	7.37313066956614e-39	0.710585	0.416	0.13
S100A11.2	S100A11	9.32597150913221e-51	3.06218274502356e-46	0.688078	0.997	0.838
CRIP2.1	CRIP2	1.49870993128853e-32	4.92101405938588e-28	0.677173	0.344	0.113
RBPJ.3	RBPJ	8.45376107601735e-31	2.7757924493103e-26	0.67352	0.843	0.57
EMP3.1	EMP3	1.39526480316153e-35	4.58135198118088e-31	0.660271	0.939	0.699
LOC100146250	LOC100146250	8.49752404344089e-26	2.79016201966382e-21	0.6564	0.704	0.425
CHP2	CHP2	1.95027506789907e-33	6.40372818544661e-29	0.656206	0.312	0.095
CD9.2	CD9	6.35955247900379e-23	2.08815905648089e-18	0.639791	0.461	0.224
LOC111771973.1	LOC111771973	8.29508223390087e-32	2.72369025150135e-27	0.63457	0.915	0.642
ANXA2.2	ANXA2	2.55425696283078e-29	8.38690273745486e-25	0.624954	0.885	0.605
GAPDH.1	GAPDH	4.3094161226143e-41	1.41499678386041e-36	0.617565	0.987	0.828
C10H19orf33.3	C10H19orf33	3.89569807508982e-23	1.27915246295574e-18	0.612491	0.715	0.448
CSF1	CSF1	6.64986797190015e-21	2.18348414857341e-16	0.610823	0.293	0.116
PSMB9.1	PSMB9	3.51390368228875e-26	1.15379027407951e-21	0.608046	0.747	0.46
CD99.2	CD99	1.06596180371368e-33	3.50008558249388e-29	0.604795	0.933	0.687
PLEC.2	PLEC	3.13134802376764e-28	1.0281781236041e-23	0.60403	0.547	0.269
TST	TST	5.43344512465103e-24	1.78407170667917e-19	0.603363	0.363	0.152
CD160.3	CD160	9.36081462266651e-25	3.07362348135255e-20	0.59707	0.483	0.226
DQA.1.1	DQA.1	5.22013758326521e-22	1.71403217546513e-17	0.585714	0.632	0.375
DQB.2	DQB	1.2168001730431e-40	3.99536336818701e-36	0.575841	0.995	0.904
CGA.3	CGA	8.80839405635981e-41	2.89223618840574e-36	0.572898	0.704	0.326
FLNA.1	FLNA	3.05950173424051e-22	1.00458739443787e-17	0.558381	0.699	0.443
GLIPR1.2	GLIPR1	1.29635740794667e-24	4.25658954899289e-20	0.554691	0.901	0.678
LOC100056049	LOC100056049	4.28823198649457e-23	1.40804097276549e-18	0.550197	0.421	0.191
LOC100052391	LOC100052391	5.35194092349167e-19	1.75730980222849e-14	0.548688	0.579	0.337
CLIC1.1	CLIC1	6.34438826378818e-29	2.08317988641485e-24	0.548628	0.925	0.753
ACTR3	ACTR3	5.00740944939765e-24	1.64418289270972e-19	0.547849	0.867	0.672
GNLY	GNLY	1.07001048496857e-08	0.000351337942739431	0.544895	0.28	0.161
CAP1.2	CAP1	5.28988616725055e-22	1.73693412301672e-17	0.543975	0.851	0.634
TPI1.2	TPI1	2.62423133003762e-17	8.61666357217854e-13	0.525376	0.573	0.356
LCP1.1	LCP1	1.86521359648981e-19	6.12442884407431e-15	0.52475	0.875	0.687
DRB.1	DRB.1	3.5846787768358e-20	1.17702927637404e-15	0.501277	0.28	0.11
SEMA4A	SEMA4A	1.3893714241768e-17	4.56200107128451e-13	0.500187	0.405	0.207
LIME1.3	LIME1	8.15653223654665e-21	2.67819735987009e-16	0.49945	0.552	0.294
ITGB7.1	ITGB7	5.74222603514214e-17	1.88545991863892e-12	0.498109	0.544	0.326
PIK3AP1	PIK3AP1	1.41117240787135e-20	4.63358460124557e-16	0.496746	0.317	0.13
ACTG1.3	ACTG1	1.70104269909923e-17	5.58537370249233e-13	0.496294	0.912	0.786
LOC100051370.1	LOC100051370	5.6177089916887e-28	1.84457474742098e-23	0.496126	0.973	0.861
DUSP22	DUSP22	6.60027009860443e-18	2.16719868687676e-13	0.495255	0.275	0.113
KLF10.1	KLF10	1.5803889032694e-13	5.18920696388509e-09	0.489363	0.323	0.168
TXNIP	TXNIP	2.50551332998532e-17	8.22685301900681e-13	0.488829	0.808	0.581
RAC2.2	RAC2	3.86191614409782e-31	1.26806016591452e-26	0.485518	0.981	0.864
DRA.1	DRA	2.81928708694314e-29	9.2571291499778e-25	0.485356	0.989	0.89
SPATS2L	SPATS2L	1.22376990732899e-20	4.01824849071475e-16	0.484202	0.387	0.173
CORO1A.3	CORO1A	9.26685295269114e-20	3.04277116701613e-15	0.479891	0.901	0.701
LGALS3	LGALS3	3.17046075054712e-16	1.04102078744215e-11	0.479458	0.619	0.395
ARPC5	ARPC5	1.1854085475494e-16	3.89228896587846e-12	0.478982	0.701	0.472
MYL6.2	MYL6	3.29799572332416e-24	1.08289689575349e-19	0.478884	0.973	0.843
ITM2B	ITM2B	2.21746581628762e-22	7.2810490077804e-18	0.478377	0.949	0.802
ITGB1.1	ITGB1	1.39487938054626e-21	4.58008644602364e-17	0.478076	0.92	0.725
ESYT1	ESYT1	1.4998992896942e-15	4.92491931771092e-11	0.477836	0.381	0.199
ARPC3.2	ARPC3	2.61881703550664e-18	8.59888573608605e-14	0.47565	0.859	0.641
EOMES.3	EOMES	4.1381129324846e-17	1.35874938138132e-12	0.475062	0.443	0.228
CAPG.2	CAPG	4.71071327768229e-16	1.54676270472698e-11	0.47169	0.656	0.43
CST7.2	CST7	4.91328367745865e-18	1.61327669549355e-13	0.471319	0.56	0.323
IDH2.2	IDH2	9.14144976476445e-15	3.00159503026041e-10	0.471151	0.584	0.371
MYO1G.1	MYO1G	3.2540821761915e-16	1.06847788255248e-11	0.467111	0.571	0.352
NCR3.3	NCR3	4.23457274216137e-15	1.39042195988869e-10	0.462786	0.595	0.377
TAGLN2.1	TAGLN2	1.934864726907e-18	6.35312833079914e-14	0.460995	0.928	0.741
HSD17B11	HSD17B11	3.53404638594414e-13	1.16040413082476e-08	0.459636	0.336	0.178
CAPN2	CAPN2	3.13358162340599e-16	1.02891152604536e-11	0.459531	0.373	0.189
LOC102151033	LOC102151033	1.13299289436777e-14	3.72018216865656e-10	0.455587	0.517	0.313
LOC100053687.3	LOC100053687	1.92762149049132e-11	6.32934516402824e-07	0.452118	0.544	0.36
LGALS1	LGALS1	1.99243461286141e-22	6.54215905133044e-18	0.436727	0.997	0.906
CCR5	CCR5	1.21554000847013e-14	3.99122561781168e-10	0.436585	0.379	0.199
CXCR3.2	CXCR3	9.77488742086669e-16	3.20958428464158e-11	0.436498	0.555	0.333
DQA.2	DQA	7.42762180883407e-19	2.43885962093067e-14	0.433214	0.912	0.74
EQMCE1.2	EQMCE1	7.8078513374278e-19	2.56370798664442e-14	0.431532	0.917	0.743
HDGFL3	HDGFL3	9.56004703764743e-15	3.13904144481153e-10	0.429788	0.251	0.108
PPIB.3	PPIB	9.35379932296187e-21	3.07132000769453e-16	0.427687	0.949	0.83
ADGRE5.1	ADGRE5	4.37598263380998e-17	1.43685389781151e-12	0.427542	0.848	0.614
MBD2.2	MBD2	1.37755870692662e-12	4.52321401419357e-08	0.427059	0.635	0.441
PSMA6	PSMA6	3.35693009884643e-14	1.10224799795622e-09	0.423282	0.459	0.266
CCND3.2	CCND3	4.55628514691173e-11	1.49605622798847e-06	0.420773	0.483	0.32
CALM1.1	CALM1	2.03311418868225e-22	6.67573043853816e-18	0.417701	0.984	0.884
CNIH1	CNIH1	1.97647053114536e-12	6.48974098901578e-08	0.415936	0.456	0.278
CCND2.1	CCND2	5.3371445198023e-11	1.75245140307708e-06	0.412642	0.48	0.315
YWHAH	YWHAH	5.81962050139664e-13	1.91087239163359e-08	0.412618	0.568	0.363
FASLG.1	FASLG	1.55202966930638e-13	5.09608941916749e-09	0.410537	0.357	0.187
TAPBP	TAPBP	4.42986021159064e-13	1.45454460047579e-08	0.409921	0.499	0.309
FKBP1A.2	FKBP1A	1.33935805531928e-12	4.39778217464086e-08	0.404149	0.56	0.37
CD3G.1	CD3G	3.25658241715945e-21	1.0692988366743e-16	0.402854	0.968	0.857
DST	DST	5.35352937597804e-14	1.75783137060239e-09	0.401846	0.267	0.122
GLUD1.1	GLUD1	7.60925065712466e-13	2.49849745326688e-08	0.399257	0.672	0.477
LOC100056464	LOC100056464	2.95332984625686e-13	9.6972585501844e-09	0.394552	0.896	0.746
ARPC2.1	ARPC2	2.50180039682902e-15	8.21466160298809e-11	0.391887	0.939	0.803
TXN	TXN	9.82066490750021e-14	3.22461532237769e-09	0.389696	0.712	0.515
PLP2	PLP2	7.2196330752703e-12	2.370566520265e-07	0.389673	0.816	0.648
CD96.2	CD96	1.51892768157551e-13	4.98739904245318e-09	0.388582	0.603	0.385
CDC42EP3.1	CDC42EP3	4.28242309352502e-10	1.40613362275894e-05	0.387912	0.365	0.216
PSMD7	PSMD7	1.14678266785754e-09	3.76546088991024e-05	0.386506	0.373	0.233
SLC2A4RG.1	SLC2A4RG	9.5536669646184e-14	3.13694654783245e-09	0.382508	0.405	0.218
COMMD6	COMMD6	4.85421342829505e-13	1.59388097918068e-08	0.382396	0.533	0.336
SLCO3A1	SLCO3A1	2.21810195476698e-12	7.28313776847738e-08	0.380297	0.379	0.212
AHNAK.2	AHNAK	5.62514010177442e-16	1.84701475241763e-11	0.379643	0.877	0.675
CD81.3	CD81	3.84550302289406e-19	1.26267091756727e-14	0.378586	0.973	0.825
CD3D.1	CD3D	1.08384600879951e-13	3.55880836989317e-09	0.374666	0.829	0.616
ARL6IP5.1	ARL6IP5	4.16019504090464e-10	1.36600004168104e-05	0.374582	0.72	0.548
MGST3.1	MGST3	4.95482233313128e-13	1.62691591308365e-08	0.374436	0.501	0.304
AP3S1.1	AP3S1	3.91871144439167e-10	1.286708902766e-05	0.373853	0.509	0.348
CAST.1	CAST	1.94827914198599e-13	6.39717456271101e-09	0.370237	0.821	0.65
B2M	B2M	7.00012733818455e-45	2.2984918114929e-40	0.369945	1	0.993
IQGAP1.1	IQGAP1	5.88183808666544e-11	1.9313015357566e-06	0.369549	0.824	0.66
ATP5IF1	ATP5IF1	2.1155038422579e-11	6.94625686605382e-07	0.366027	0.552	0.371
MYADM.2	MYADM	1.2997137139831e-10	4.26760997986351e-06	0.365287	0.629	0.445
PSMB6	PSMB6	5.45668258187024e-11	1.79170172575709e-06	0.364963	0.405	0.244
YWHAB	YWHAB	7.56520021544409e-12	2.48403349074107e-07	0.364486	0.917	0.781
PRDX1.1	PRDX1	2.40611590927789e-11	7.90048158811396e-07	0.361269	0.667	0.466
MAPRE2	MAPRE2	1.10891919689123e-10	3.64113618299236e-06	0.357049	0.429	0.266
OSTC	OSTC	5.3825952537594e-11	1.7673751515719e-06	0.356219	0.483	0.304
PTPRCAP.1	PTPRCAP	9.61702744430894e-13	3.15775096133884e-08	0.352182	0.928	0.832
LASP1.1	LASP1	2.18983504872563e-09	7.19032338249061e-05	0.352151	0.443	0.289
NEDD8	NEDD8	4.67992262365133e-11	1.53665259347592e-06	0.350783	0.608	0.414
ENSA	ENSA	2.98944679946724e-09	9.81584856605068e-05	0.342316	0.536	0.367
DDOST	DDOST	1.10026642472679e-09	3.61272480559041e-05	0.340433	0.293	0.162
ATP1A1	ATP1A1	4.24170079006657e-09	0.000139276245441836	0.339369	0.387	0.242
SUB1.1	SUB1	1.16087917051057e-10	3.81174675637146e-06	0.338981	0.899	0.741
PRPS1	PRPS1	4.91777683566071e-08	0.00161475202398919	0.33631	0.309	0.189
MINOS1	MINOS1	1.09787986315578e-09	3.60488853067201e-05	0.335493	0.624	0.45
LPXN	LPXN	2.65822276947336e-07	0.00872827446356578	0.335015	0.336	0.217
ATP5F1C	ATP5F1C	9.8086600754857e-10	3.22067353578573e-05	0.334019	0.469	0.302
SLBP	SLBP	2.37937707358915e-09	7.81268462112997e-05	0.332057	0.491	0.324
ARHGDIB.1	ARHGDIB	2.17295186445635e-14	7.13488744694243e-10	0.329166	0.979	0.9
CCL4.3	CCL4	7.57713244561051e-15	2.48795143851621e-10	0.328016	0.653	0.406
DPY30	DPY30	4.84065909674683e-09	0.000158943041441682	0.327557	0.445	0.291
CHN2	CHN2	6.84381778590267e-11	2.24716757000114e-06	0.327014	0.269	0.136
ATP6V1G1	ATP6V1G1	2.11053621065207e-11	6.92994564767606e-07	0.325563	0.611	0.422
ACTB.2	ACTB	2.93043123459582e-21	9.62207095879537e-17	0.32442	1	0.994
MEF2A	MEF2A	4.20155563411857e-07	0.0137958079246283	0.32366	0.357	0.236
TMOD3	TMOD3	1.34439413262091e-06	0.0441431813446075	0.322311	0.272	0.171
LRRFIP1.2	LRRFIP1	1.52952579293126e-11	5.0221979410898e-07	0.32202	0.875	0.717
PSMA1	PSMA1	8.58062529571867e-09	0.000281744831584923	0.321322	0.336	0.204
RPS6KB2	RPS6KB2	2.69971189246333e-07	0.00886450399890335	0.320782	0.288	0.178
LOC102147814	LOC102147814	1.00546475575901e-08	0.000330144352553472	0.320706	0.293	0.168
DNAJA2	DNAJA2	1.45075863271386e-07	0.00476356597051595	0.3182	0.491	0.344
TYMP	TYMP	3.31057668970159e-10	1.08702785606352e-05	0.317957	0.267	0.138
CALR	CALR	1.04219257537173e-07	0.00342203932123308	0.317419	0.651	0.506
WDR1	WDR1	1.00734600192891e-07	0.00330762059733359	0.317083	0.672	0.511
AKR1B1	AKR1B1	1.50784360542417e-08	0.000495100447841027	0.31669	0.269	0.151
PRDX5	PRDX5	1.03107143432237e-09	3.3855230545975e-05	0.315258	0.264	0.139
CXCR6.3	CXCR6	5.01273118893596e-08	0.00164593028588712	0.314623	0.496	0.338
RGS10	RGS10	1.26701161037842e-08	0.000416023262267755	0.314428	0.36	0.225
EZR.1	EZR	8.32217418579339e-12	2.73258589390526e-07	0.312637	0.915	0.779
PAG1	PAG1	2.26955141993066e-08	0.000745207208734232	0.311217	0.587	0.415
LOC100147160	LOC100147160	2.94675616921829e-10	9.67567388162826e-06	0.310977	0.931	0.809
PPP1CA	PPP1CA	1.57254011752191e-10	5.16343547588319e-06	0.309841	0.549	0.351
TSC22D4	TSC22D4	2.49948603413405e-09	8.20706239307914e-05	0.309315	0.293	0.164
ITGA1	ITGA1	3.54031885264798e-11	1.16246369526696e-06	0.30832	0.307	0.161
CAPZA1.1	CAPZA1	1.29409440833192e-09	4.24915898975787e-05	0.305118	0.648	0.465
COX5B	COX5B	4.84974471161478e-09	0.000159241367605871	0.304578	0.685	0.508
GGH	GGH	3.57070266375711e-10	1.17244021964465e-05	0.30396	0.373	0.219
SPN	SPN	2.31376181020317e-07	0.0075972369038021	0.303454	0.485	0.34
PSME2	PSME2	8.05608839959375e-08	0.00264521662600661	0.302563	0.424	0.283
MYO1F.1	MYO1F	5.75728513374636e-08	0.00189040457366562	0.302201	0.4	0.265
CAPZA2	CAPZA2	5.98338297195264e-07	0.0196464379884065	0.301689	0.448	0.32
LSM5	LSM5	2.08700044866329e-07	0.00685266597318593	0.300549	0.397	0.268
LDHA	LDHA	1.2726926713777e-09	4.17888638646867e-05	0.300113	0.531	0.36
PSTPIP1.1	PSTPIP1	2.61289733233576e-10	8.57944839072446e-06	0.299239	0.448	0.276
EVI2B	EVI2B	1.33905813819799e-08	0.00043967973967731	0.298552	0.541	0.376
RBL2	RBL2	1.01697789376212e-07	0.00333924691416792	0.297048	0.496	0.344
FAM89B.1	FAM89B	7.55191277250833e-08	0.00247967055885311	0.296969	0.357	0.226
SEC11A	SEC11A	3.5437162462933e-08	0.00116357922947041	0.296065	0.453	0.305
PSMB2	PSMB2	4.50363390062672e-08	0.00147876819127078	0.295298	0.384	0.253
REEP3.1	REEP3	8.10680088868463e-08	0.0026618680717996	0.29412	0.344	0.216
EFHD2.1	EFHD2	7.64041256934695e-08	0.00250872946714507	0.29309	0.517	0.361
CXCL16	CXCL16	4.75914928962079e-09	0.000156266666924699	0.292268	0.275	0.151
PTPRC	PTPRC	1.14666090233138e-14	3.7650610728051e-10	0.2921	0.997	0.951
SMC6	SMC6	1.41406298597823e-06	0.0464307581445951	0.291784	0.315	0.2
CALM2	CALM2	2.73354334762e-10	8.97558958191026e-06	0.291751	0.856	0.68
IL32.1	IL32	2.42062960464339e-11	7.94813730684658e-07	0.291309	0.797	0.576
PGAM1	PGAM1	1.2970513888743e-07	0.00425886823536878	0.291236	0.352	0.224
RUNX3.1	RUNX3	1.58912459204151e-08	0.00052178905979683	0.28952	0.552	0.387
IGFLR1.1	IGFLR1	9.62118205670448e-09	0.000315911512831891	0.289258	0.395	0.244
ZGPAT	ZGPAT	3.57404565366707e-07	0.0117353789038158	0.288853	0.309	0.195
SLC9A1	SLC9A1	8.0248106701213e-08	0.00263494658353433	0.287037	0.256	0.146
MSN.2	MSN	2.37241345692095e-08	0.000778981958579992	0.286517	0.549	0.388
TMBIM4	TMBIM4	4.84277928893001e-08	0.00159012657952017	0.286422	0.528	0.369
PSMB8.1	PSMB8	5.03522734952298e-08	0.00165331690021587	0.286364	0.845	0.684
COPS9	COPS9	9.83156081228462e-08	0.00322819299271366	0.286291	0.469	0.326
COA3	COA3	3.18022452566957e-08	0.0010442267230036	0.284058	0.472	0.323
PDCD4.1	PDCD4	2.38196869145897e-07	0.00782119419840554	0.283426	0.592	0.437
CD2.1	CD2	6.29355571241563e-09	0.000206648901817167	0.283292	0.867	0.742
KLRG1	KLRG1	1.07910617585095e-06	0.0354324512840658	0.283278	0.299	0.189
CDC42	CDC42	5.94647382104801e-09	0.000195252467914111	0.282894	0.787	0.601
OSTF1	OSTF1	1.7416682120379e-08	0.000571876757422644	0.280921	0.845	0.686
BRI3BP	BRI3BP	4.76745688933974e-07	0.015653944696147	0.279223	0.283	0.172
TSC22D3	TSC22D3	1.26999158284759e-06	0.0417001736228007	0.278978	0.451	0.319
CD6.2	CD6	2.91261198304509e-08	0.000956356144632854	0.278354	0.419	0.279
CD2BP2	CD2BP2	6.24315874991944e-07	0.0204994117553605	0.27824	0.355	0.23
NAAA	NAAA	1.60525784812115e-08	0.000527086414430578	0.277752	0.387	0.237
KLF6.3	KLF6	6.2772731105735e-11	2.06114262585681e-06	0.277375	0.941	0.844
ORMDL2	ORMDL2	7.44865613132773e-07	0.0244576624072146	0.275698	0.269	0.165
TBCB	TBCB	1.56630252650141e-07	0.00514295434576739	0.275266	0.251	0.147
RHOA	RHOA	4.05110366463168e-09	0.000133017988828181	0.275144	0.669	0.484
SH3KBP1.2	SH3KBP1	3.05545119981075e-08	0.00100325740145786	0.274856	0.547	0.38
ATP5F1A	ATP5F1A	4.0648316414622e-07	0.0133468746947411	0.274819	0.632	0.486
TMEM238	TMEM238	9.29901295124343e-07	0.0305333090254078	0.274464	0.272	0.167
FAM129A	FAM129A	3.24520096142505e-07	0.0106556173568391	0.273803	0.557	0.395
IER3IP1	IER3IP1	1.45293564076986e-06	0.0477071417646783	0.273018	0.36	0.247
RABAC1.1	RABAC1	6.7315114989153e-08	0.00221029180066884	0.272611	0.707	0.531
TPM3.1	TPM3	1.41436583151205e-08	0.000464407020776981	0.272196	0.912	0.743
LOC100630543	LOC100630543	6.35312338950155e-10	2.08604806494283e-05	0.27046	0.264	0.138
LAPTM5	LAPTM5	7.69508844334438e-15	2.52668229037213e-10	0.270382	0.995	0.949
LAT.1	LAT	1.03655183028202e-06	0.0340351793473102	0.27003	0.589	0.448
LOC100629965	LOC100629965	1.16919941963926e-07	0.00383906629438551	0.269489	0.624	0.461
PRKCH	PRKCH	3.16283246708709e-07	0.0103851604056804	0.269101	0.349	0.225
ARHGEF3	ARHGEF3	2.56975726521147e-07	0.00843779798032186	0.267995	0.435	0.299
CD44	CD44	2.28890115427826e-11	7.51560694007266e-07	0.266423	0.952	0.873
NDFIP1.1	NDFIP1	2.94802077179731e-08	0.000967982620419647	0.265577	0.731	0.553
CD3E.1	CD3E	3.4058650757257e-10	1.11831579761453e-05	0.26543	0.979	0.885
LOC100630209	LOC100630209	7.94640344017826e-07	0.0260920156958253	0.264174	0.507	0.369
HINT1	HINT1	4.72425328347948e-09	0.000155120856563049	0.262999	0.867	0.732
VPS29	VPS29	1.12638232783225e-06	0.0369847637343718	0.260481	0.272	0.168
ANXA7	ANXA7	9.16126761534725e-07	0.0300810222149927	0.260067	0.411	0.285
HSPA4	HSPA4	5.56959079159742e-07	0.0182877513642101	0.259884	0.309	0.194
MAGOH	MAGOH	4.88676527418644e-09	0.000160456937777912	0.258838	0.456	0.288
CYTH4	CYTH4	7.45831002448509e-07	0.0244893609653968	0.256156	0.259	0.157
CD74.2	CD74	5.60437539307393e-14	1.84019666031583e-09	0.255222	0.992	0.949
PSMB4	PSMB4	2.82856671501025e-07	0.00928759880873616	0.255183	0.477	0.333
CFL1.1	CFL1	2.28133207631213e-09	7.49075387257087e-05	0.250688	0.957	0.869
FAU	FAU	3.51174095654893e-13	1.15308014308284e-08	-0.259592	0.997	0.976
RPS3.1	RPS3	4.86025499877029e-08	0.00159586472884622	-0.266267	0.96	0.923
RPLP2.1	RPLP2	1.9079623203213e-13	6.26479427877499e-09	-0.274262	0.992	0.966
TPT1.1	TPT1	9.19242035005665e-09	0.00030183312219411	-0.278608	0.997	0.972
RPL5.1	RPL5	7.39435690269367e-07	0.0242793708899947	-0.280686	0.957	0.886
RPL18A.2	RPL18A	2.48234577747558e-08	0.000815078236034107	-0.284886	0.963	0.929
RPL10.2	RPL10	1.75851212144316e-08	0.000577407455075861	-0.288081	0.968	0.92
RPL7A.1	RPL7A	2.97849368995864e-13	9.77988403097918e-09	-0.288094	0.992	0.964
RPS9.2	RPS9	2.15195538523822e-11	7.06594550742971e-07	-0.301921	0.997	0.968
RPL32.1	RPL32	1.4150871941903e-11	4.64643880212386e-07	-0.306215	0.968	0.942
RPL18.1	RPL18	1.6533822576465e-08	0.00054288806429823	-0.307634	0.971	0.916
RPL21.2	RPL21	1.12055143266882e-11	3.67933062916806e-07	-0.307894	0.984	0.944
UBA52.1	UBA52	8.44858027829016e-12	2.77409133437658e-07	-0.316353	0.989	0.938
RPL22.1	RPL22	6.34491990803829e-08	0.00208335445180437	-0.317635	0.888	0.859
LOC111775970	LOC111775970	1.18880182683389e-09	3.90343079840908e-05	-0.319913	1	0.997
RPL37A.1	RPL37A	5.21660065608658e-18	1.71287082542603e-13	-0.334331	0.997	0.976
RPS10.2	RPS10	2.18315976565393e-17	7.16840509052467e-13	-0.337607	0.997	0.962
RPL26.2	RPL26	2.84250352044035e-11	9.33336030936589e-07	-0.342539	0.957	0.92
ZC3H10.1	ZC3H10	1.53229943200347e-14	5.03130518498338e-10	-0.342925	0.995	0.966
RACK1.2	RACK1	3.96385417448415e-09	0.000130153151819187	-0.348903	0.883	0.843
RPLP1.1	RPLP1	9.52635837143974e-28	3.12797977126224e-23	-0.349229	1	0.994
RPL35A.2	RPL35A	6.74544928441146e-11	2.2148682725365e-06	-0.352922	0.981	0.93
RPSA.1	RPSA	1.70539318050033e-08	0.000559965850817285	-0.358063	0.928	0.881
CYTB.1	CYTB	1.41936147205949e-08	0.000466047339350732	-0.359614	0.981	0.953
RPS13.1	RPS13	1.89434562705893e-14	6.220083866448e-10	-0.361125	0.984	0.938
RPS6.2	RPS6	6.66911066771834e-13	2.18980248774532e-08	-0.362348	0.979	0.935
RPS16.2	RPS16	2.50421420398181e-08	0.000822258733877429	-0.363008	0.851	0.823
RPL30.1	RPL30	4.25040572396731e-20	1.39562071946467e-15	-0.371394	0.992	0.948
RPL36	RPL36	8.39683258170338e-21	2.75709997820231e-16	-0.373141	0.995	0.978
RPL36A.2	RPL36A	1.72735706205205e-08	0.00056717769132479	-0.374006	0.883	0.827
RPL14.2	RPL14	2.45436845914841e-19	8.05891883561381e-15	-0.389238	0.992	0.956
RPS15.2	RPS15	2.85756370973598e-20	9.38281044091808e-16	-0.396088	0.995	0.969
RPL28.2	RPL28	2.55249885885338e-12	8.38113000304508e-08	-0.399795	0.979	0.925
RPS24.1	RPS24	5.21049115234579e-20	1.71086476987274e-15	-0.403088	0.987	0.958
RPL38.1	RPL38	1.89508380742732e-26	6.22250768168759e-22	-0.405881	0.997	0.967
RPL12.1	RPL12	6.81246528351564e-09	0.000223687297584236	-0.412719	0.909	0.854
RPL39.2	RPL39	4.30326162726056e-11	1.41297595531101e-06	-0.413009	0.955	0.896
LOC100034005.1	LOC100034005	5.88520692623681e-17	1.93240769422986e-12	-0.413756	0.984	0.938
RPS14.1	RPS14	1.89282321941502e-20	6.21508504094922e-16	-0.419268	0.979	0.942
RPS20.2	RPS20	3.88622135005601e-23	1.27604078029089e-18	-0.432629	0.995	0.97
RPS15A.2	RPS15A	2.78759961173609e-19	9.15308332513546e-15	-0.434676	0.989	0.955
RPS23.1	RPS23	7.46232248421008e-25	2.45025358769038e-20	-0.445261	0.992	0.958
PTMA	PTMA	2.85311544098391e-15	9.36820455047066e-11	-0.447562	0.899	0.889
RPL29.1	RPL29	2.04046093335879e-15	6.69985347468358e-11	-0.449816	0.901	0.878
RPS29.1	RPS29	8.33812088781574e-16	2.7378219935143e-11	-0.451296	0.997	0.961
RPS5.2	RPS5	1.00291381157772e-23	3.29306750031544e-19	-0.467071	0.979	0.946
RPL24.2	RPL24	2.59803474643914e-24	8.53064708993292e-20	-0.467075	0.992	0.954
RPS26.2	RPS26	3.83208108981841e-17	1.25826382584188e-12	-0.46998	0.931	0.913
RPL31.1	RPL31	1.68091520275309e-13	5.51928506823976e-09	-0.472333	0.816	0.818
RPS2.1	RPS2	3.0673434310285e-27	1.00716221557821e-22	-0.492013	0.981	0.949
RPS3A.2	RPS3A	7.29931977145937e-24	2.39673164695868e-19	-0.494898	0.992	0.941
RPS11.2	RPS11	4.64402231248903e-27	1.52486472630577e-22	-0.498294	0.979	0.956
RPL6.2	RPL6	2.08454819165938e-20	6.84461398731358e-16	-0.500551	0.949	0.911
RPS18.2	RPS18	1.31932640757531e-27	4.33200825927354e-23	-0.501639	0.992	0.961
RPL34.2	RPL34	4.62837920835621e-31	1.51972831306376e-26	-0.510076	0.976	0.955
RPS21.1	RPS21	1.95322505888503e-39	6.41341448084899e-35	-0.510896	1	0.975
RPL8.1	RPL8	3.54543481263666e-32	1.16414352072925e-27	-0.51126	0.992	0.967
RPL10A.2	RPL10A	3.33991723527656e-23	1.09666182420306e-18	-0.513909	0.957	0.931
RPL19.2	RPL19	1.07264348741087e-24	3.5220248909136e-20	-0.517203	0.955	0.92
RPS28.1	RPS28	1.34666046875609e-35	4.42175964916062e-31	-0.524644	0.984	0.965
RPL37.2	RPL37	3.13280439556988e-45	1.02865632328537e-40	-0.546202	1	0.977
RPS27.2	RPS27	1.70420695723412e-44	5.59576354407824e-40	-0.553653	0.995	0.977
EPB41.2	EPB41	1.37351289861149e-06	0.0450992960259084	-0.556081	0.237	0.348
RPLP0.1	RPLP0	1.18583814681164e-27	3.89369955505603e-23	-0.559371	0.987	0.953
DDX17	DDX17	1.08969221136559e-07	0.00357800437601893	-0.562376	0.373	0.484
RPS8.2	RPS8	1.3206689886895e-28	4.33641662436197e-24	-0.568145	0.984	0.96
RPL35.2	RPL35	1.04064754762768e-37	3.41696622263548e-33	-0.56828	0.997	0.968
RN18S.2	RN18S	1.91395682151036e-15	6.28447722342925e-11	-0.579734	1	0.998
FTH1	FTH1	1.55881851170282e-07	0.00511838058317622	-0.611474	0.573	0.63
RPS19.2	RPS19	1.73801491969061e-35	5.70677198880412e-31	-0.623019	0.992	0.97
LOC111771923.1	LOC111771923	9.40961082344527e-15	3.08964571387825e-10	-0.630793	0.976	0.971
LOC111771933.1	LOC111771933	5.29497803760389e-08	0.00173860603864724	-0.657152	0.755	0.769
CHD3	CHD3	4.85056053587969e-10	1.5926815519561e-05	-0.688476	0.149	0.294
RPS12.2	RPS12	7.58233997574988e-39	2.48966133103747e-34	-0.715051	0.992	0.965
LOC100065786.2	LOC100065786	4.10610860825918e-24	1.3482407615219e-19	-0.790663	0.595	0.713
MX1.2	MX1	2.88169586431057e-08	0.000946204837046375	-0.813361	0.184	0.308
ATM.2	ATM	2.05463097260509e-13	6.74638079854883e-09	-0.819422	0.376	0.517
RNF213.2	RNF213	8.85105704758823e-13	2.9062445815756e-08	-0.831765	0.307	0.471
TRAT1.2	TRAT1	6.7706309063294e-11	2.22313665809326e-06	-0.837653	0.131	0.284
IFI6.3	IFI6	4.1117993833675e-10	1.35010932752872e-05	-1.02192	0.173	0.313
PLAC8.2	PLAC8	6.98857744225972e-15	2.29469940316598e-10	-1.09579	0.403	0.544
LOC100630497.2	LOC100630497	2.49102016625561e-26	8.17926471590029e-22	-1.34094	0.467	0.651

## Sheet: T4
ID	gene	p_val	p_val_adj	avg_log2FC	pct.1	pct.2
KLRD1.3	KLRD1	3.73207253354798e-140	1.22542601639048e-135	2.01308	0.776	0.191
LOC100062846	LOC100062846	6.71968038498789e-174	2.20640705441077e-169	1.92634	0.328	0.01
LOC101910264	LOC101910264	1.71102248742067e-90	5.61814233744576e-86	1.50636	0.284	0.029
LOC100062823	LOC100062823	4.57192864658416e-116	1.50119277110591e-111	1.49199	0.353	0.034
TYROBP	TYROBP	8.04709245579624e-39	2.6422628078607e-34	1.34217	0.287	0.077
CCL4.4	CCL4	3.0371403476447e-27	9.97245033149138e-23	1.00217	0.678	0.405
VAV3	VAV3	4.83567922493716e-30	1.58779527350812e-25	0.977546	0.348	0.129
CD7.4	CD7	9.02964075424092e-20	2.96488254165501e-15	0.90951	0.506	0.291
RIN3	RIN3	1.27521132425315e-41	4.18715638318522e-37	0.892262	0.29	0.072
SH2D1A.4	SH2D1A	1.11997209330404e-27	3.67742836836382e-23	0.890611	0.647	0.403
CCL5.4	CCL5	1.93054192558743e-45	6.33893441266632e-41	0.889843	0.971	0.771
CD160.4	CD160	2.54360913726167e-28	8.35194060219868e-24	0.889034	0.483	0.228
TRAT1.3	TRAT1	7.44680360671839e-21	2.44515796426598e-16	0.870935	0.457	0.247
CTSD.1	CTSD	4.96027051644188e-27	1.62870482407369e-22	0.842702	0.635	0.405
HOPX.2	HOPX	3.20289270341146e-33	1.05166981916515e-28	0.838362	0.833	0.589
KLRK1.4	KLRK1	1.18799901520888e-32	3.90079476643835e-28	0.80181	0.759	0.45
SLAMF7	SLAMF7	5.18013187516905e-25	1.70089630121176e-20	0.801116	0.307	0.114
GZMA.4	GZMA	1.16090479079234e-28	3.81183088056666e-24	0.758082	0.819	0.496
LOC111767397	LOC111767397	1.62466803343095e-32	5.33459748777052e-28	0.751472	0.253	0.067
PTPN22	PTPN22	4.02581951014976e-18	1.32187783615767e-13	0.707303	0.313	0.142
PTPN6	PTPN6	5.04298200188241e-12	1.65586314031809e-07	0.620128	0.31	0.172
EOMES.4	EOMES	1.7732321797869e-10	5.82240786233027e-06	0.582595	0.379	0.237
ATP8A1.2	ATP8A1	7.30221161021035e-11	2.39768118221257e-06	0.567763	0.382	0.241
CBLB.2	CBLB	3.33425919452156e-08	0.00109480400652115	0.557632	0.362	0.245
NKG7.4	NKG7	4.45048426920195e-16	1.46131650979246e-11	0.555881	0.612	0.399
PIK3R1.1	PIK3R1	3.37616244537691e-07	0.0110856293893951	0.553316	0.376	0.268
MARCKSL1	MARCKSL1	1.78285719290774e-07	0.00585401159291257	0.528512	0.434	0.323
GABARAPL1	GABARAPL1	1.42269825524955e-09	4.67142972111191e-05	0.508464	0.253	0.138
PVRIG	PVRIG	1.15229354498894e-09	3.78355585497118e-05	0.507646	0.342	0.209
PRF1.3	PRF1	4.17676388172537e-08	0.00137144042056453	0.490292	0.566	0.438
LOC100059533	LOC100059533	5.56753420320358e-07	0.018280998556219	0.460566	0.319	0.217
ITM2B.1	ITM2B	2.64037033850738e-14	8.669656006489e-10	0.459104	0.868	0.812
CARHSP1	CARHSP1	1.25089858757945e-07	0.00410732551231714	0.440582	0.253	0.149
CD96.3	CD96	5.54909712806382e-07	0.0182204604199976	0.372435	0.497	0.398
CTSW.4	CTSW	2.40946064557182e-11	7.91146402973508e-07	0.363083	0.891	0.734
EEF1B2.2	EEF1B2	4.94361035423432e-13	1.62323445981284e-08	0.326273	0.997	0.965
HCST.3	HCST	8.4224342278764e-08	0.00276550627872322	0.309347	0.782	0.689
CD81.4	CD81	2.67798733739995e-08	0.000879317142235272	0.28562	0.908	0.833
ATP6.1	ATP6	6.30833477705736e-13	2.07134172404678e-08	0.279616	0.994	0.995
JUND	JUND	4.39351458425045e-07	0.0144261051373863	-0.253475	0.917	0.955
CD74.3	CD74	1.15095079201854e-07	0.00377914692559288	-0.296882	0.925	0.957
KLF6.4	KLF6	1.23538216364999e-06	0.0405637733434475	-0.314413	0.776	0.863
CLIC1.2	CLIC1	1.42565762108988e-06	0.0468114679884862	-0.330222	0.678	0.782
GAPDH.2	GAPDH	3.32817093851115e-08	0.00109280492766014	-0.3339	0.776	0.853
DQB.3	DQB	1.08439657635116e-08	0.000356061615844904	-0.344617	0.885	0.917
MYCBP2.2	MYCBP2	5.3108831951653e-07	0.0174382849713253	-0.385794	0.647	0.774
SUB1.2	SUB1	9.50082904649822e-08	0.00311959721741769	-0.395383	0.667	0.768
IRF7.3	IRF7	7.59943367898138e-07	0.0249527404849354	-0.422487	0.526	0.65
EMP3.2	EMP3	1.02126532306415e-07	0.00335332468828113	-0.423697	0.632	0.736
TGFB1	TGFB1	3.97739214490448e-08	0.00130597671077939	-0.431236	0.204	0.361
CXCR3.3	CXCR3	5.29894625354468e-07	0.017399090023514	-0.431293	0.23	0.372
MYADM.3	MYADM	1.46755175418946e-06	0.0481870618488108	-0.437548	0.342	0.478
S100A10.3	S100A10	1.35919625247959e-11	4.46292089501675e-07	-0.447052	0.902	0.92
LAT.2	LAT	1.30422248606474e-08	0.000428241453299357	-0.464172	0.316	0.479
FYB1.3	FYB1	9.31078452344017e-09	0.000305719609827158	-0.471546	0.606	0.721
LAG3.4	LAG3	3.43114313468115e-07	0.0112661584827256	-0.489147	0.305	0.452
GPR65	GPR65	1.4059068379593e-07	0.00461629510243936	-0.489211	0.124	0.252
BATF	BATF	1.19785193965809e-07	0.00393314684386734	-0.489384	0.172	0.316
LIME1.4	LIME1	1.42700008374182e-06	0.0468555477496628	-0.492825	0.21	0.335
ARL4C.1	ARL4C	2.97160176452258e-08	0.000975725439380988	-0.49292	0.42	0.562
ANXA2.3	ANXA2	6.53958150057895e-10	2.1472715857151e-05	-0.495598	0.474	0.654
CAPG.3	CAPG	3.86096233201094e-09	0.000126774698171579	-0.500681	0.302	0.472
JUNB	JUNB	3.01031761223753e-10	9.88437787978193e-06	-0.512571	0.664	0.814
CTSB.1	CTSB	3.548021724853e-08	0.00116499293335548	-0.527434	0.144	0.282
CD99.3	CD99	1.11897234310383e-11	3.67414568858142e-07	-0.544067	0.592	0.728
IGFLR1.2	IGFLR1	3.21778374299527e-08	0.0010565592920125	-0.561809	0.138	0.274
FABP5.4	FABP5	2.93517536238669e-09	9.6376483023967e-05	-0.566201	0.557	0.682
TAGLN2.2	TAGLN2	1.10759666922431e-12	3.63679366339803e-08	-0.577977	0.652	0.774
ANXA1.2	ANXA1	1.86208088969432e-10	6.11414260131129e-06	-0.586847	0.44	0.601
PTMS.3	PTMS	3.18168971691424e-17	1.04470781854879e-12	-0.598229	0.638	0.807
SRGN.2	SRGN	1.98451563051627e-12	6.51615707280017e-08	-0.623211	0.733	0.815
S100A11.3	S100A11	6.47641912273195e-20	2.12653221894904e-15	-0.638747	0.747	0.867
GLIPR1.3	GLIPR1	2.13344628160981e-16	7.00517086566582e-12	-0.639244	0.526	0.722
LY6E.4	LY6E	9.09279834201165e-11	2.98562033559953e-06	-0.645405	0.566	0.687
AHR.2	AHR	3.01477539702665e-09	9.899015016137e-05	-0.680488	0.129	0.272
CD6.3	CD6	6.08305926505394e-15	1.99737250968046e-10	-0.703679	0.109	0.315
TSPO.1	TSPO	2.08015890219784e-11	6.8302017553666e-07	-0.705289	0.149	0.321
PAG1.1	PAG1	8.02717630045976e-15	2.63572333825596e-10	-0.707598	0.224	0.457
PLEC.3	PLEC	2.56882223725391e-13	8.4347278160232e-09	-0.70822	0.129	0.318
CD40LG.2	CD40LG	2.00213796433196e-12	6.57402000588399e-08	-0.709814	0.118	0.298
BHLHE40.1	BHLHE40	5.10672208574257e-12	1.67679219685357e-07	-0.713067	0.221	0.406
DQB.1.4	DQB.1	4.2677194556016e-09	0.000140130568324678	-0.731558	0.204	0.355
TMSB10.1	TMSB10	2.17372125192886e-21	7.13741373070842e-17	-0.739022	0.632	0.805
ITGAE.3	ITGAE	5.45132985312454e-12	1.78994415727344e-07	-0.74891	0.218	0.399
IFI6.4	IFI6	3.93542258855457e-11	1.29219600695189e-06	-0.769733	0.144	0.315
VIM.4	VIM	9.61466363863453e-20	3.15697480574565e-15	-0.789759	0.79	0.871
S100A6.2	S100A6	9.25980715221211e-19	3.04045767842885e-14	-0.791283	0.537	0.732
TNFSF13B.2	TNFSF13B	2.22358677011628e-13	7.30114715967682e-09	-0.799567	0.141	0.334
CD9.3	CD9	3.88390311501588e-14	1.27527958781546e-09	-0.804818	0.08	0.269
LTB.2	LTB	1.79074100753553e-16	5.8798980982429e-12	-0.805218	0.48	0.684
LOC100630497.3	LOC100630497	6.38562836056615e-11	2.09672107219189e-06	-0.821424	0.497	0.646
CRIP1.3	CRIP1	6.54002374058958e-29	2.14741679522259e-24	-0.833127	0.871	0.948
EMB.3	EMB	5.20273587490826e-18	1.70831832452613e-13	-0.87104	0.218	0.463
LOC100147522.3	LOC100147522	8.83021750562305e-09	0.000289940191797133	-0.990491	0.244	0.387
CD5.2	CD5	6.50539858263485e-24	2.13604762460815e-19	-0.99362	0.158	0.45
EQMHCC1.4	EQMHCC1	1.13512032763969e-13	3.72716759580491e-09	-1.04821	0.138	0.324
IFI27.3	IFI27	1.19379387235367e-34	3.91982217987329e-30	-1.22438	0.5	0.772
DUSP1.2	DUSP1	1.20542149344055e-29	3.95800147371206e-25	-1.25712	0.282	0.594
S100A4.3	S100A4	9.36262268085035e-47	3.07421715725721e-42	-1.47433	0.52	0.82
GZMK.4	GZMK	9.40735429346077e-17	3.08890478225784e-12	-1.52911	0.126	0.333

## Sheet: T5
ID	gene	p_val	p_val_adj	avg_log2FC	pct.1	pct.2
KLRB1	KLRB1	1.21907889662208e-250	4.00284555705859e-246	3.16655	0.87	0.12
LOC100066851	LOC100066851	4.24489818149277e-266	1.39381231789315e-261	2.25829	0.545	0.022
GNLY.1	GNLY	1.33767396679619e-142	4.39225246997528e-138	2.25386	0.688	0.123
TNFRSF25.1	TNFRSF25	3.08855190809435e-40	1.01412601902278e-35	1.05901	0.464	0.164
CWH43.1	CWH43	5.68974413861009e-53	1.86822748791262e-48	1.03782	0.406	0.101
SATB1.4	SATB1	6.43374811085473e-37	2.11252119219915e-32	0.985499	0.601	0.266
CAMK4.2	CAMK4	3.02445734474545e-35	9.93080569147167e-31	0.972137	0.455	0.169
TNF	TNF	3.99389632409755e-23	1.31139585801743e-18	0.931103	0.445	0.202
ID2.4	ID2	5.90121150793254e-32	1.93766279862965e-27	0.926447	0.727	0.451
EMB.4	EMB	2.5495152417719e-36	8.37133329635804e-32	0.910312	0.727	0.411
C5H1orf54.2	C5H1orf54	1.26388929597724e-30	4.14998050334128e-26	0.87411	0.438	0.165
KLRF1.1	KLRF1	2.03984096437297e-32	6.69781780651864e-28	0.837933	0.377	0.123
MGAT5.1	MGAT5	1.69506541795182e-28	5.56574729984481e-24	0.810964	0.354	0.124
LTB.3	LTB	1.64274585844914e-18	5.39395602621775e-14	0.757728	0.815	0.648
RORA.3	RORA	1.05002292757939e-24	3.44775028270693e-20	0.756647	0.636	0.358
KCTD12	KCTD12	2.58577846900083e-25	8.49040360296421e-21	0.749305	0.364	0.135
ITPR2	ITPR2	1.77047654876354e-18	5.81335974786507e-14	0.724817	0.334	0.146
TNFSF14.2	TNFSF14	6.33703791053931e-18	2.08076639792558e-13	0.669289	0.438	0.226
PLSCR1.2	PLSCR1	3.86337756916009e-17	1.26854002483372e-12	0.65986	0.438	0.229
CCDC50	CCDC50	2.15273031814992e-16	7.06848999964528e-12	0.625276	0.295	0.127
RPL12.2	RPL12	3.94308927831608e-31	1.29471336453508e-26	0.620163	0.971	0.849
CPD.4	CPD	1.08864459579634e-11	3.57456453029728e-07	0.618705	0.49	0.305
LOC100063866	LOC100063866	1.05093803214998e-14	3.45075502856446e-10	0.586689	0.37	0.187
TNFSF13B.3	TNFSF13B	4.17923501189756e-13	1.37225181615656e-08	0.582524	0.487	0.297
DUSP2.1	DUSP2	1.15915545196647e-09	3.8060869265319e-05	0.57561	0.341	0.197
PIM1.1	PIM1	2.70297491123191e-10	8.87521812102998e-06	0.57101	0.321	0.178
CYTB.2	CYTB	1.45971594613807e-27	4.79297730914436e-23	0.548071	0.987	0.953
RIPOR2.2	RIPOR2	5.99806712749679e-09	0.000196946534131357	0.525977	0.442	0.289
LOC100630497.4	LOC100630497	7.88699804452145e-18	2.58969580791862e-13	0.51324	0.815	0.614
LYST	LYST	1.04737194572204e-12	3.43904578377832e-08	0.512413	0.338	0.171
SGK1	SGK1	2.04190680560392e-09	6.70460099620046e-05	0.508323	0.305	0.167
CD9.4	CD9	7.21677308993222e-11	2.36962744407925e-06	0.507402	0.403	0.235
RPL4.2	RPL4	6.48936984775259e-13	2.13078458950956e-08	0.505508	0.786	0.623
HSP90AB1.3	HSP90AB1	1.55067178017798e-11	5.09163079021441e-07	0.505046	0.695	0.525
TSPO.2	TSPO	6.71357943395929e-10	2.20440380714053e-05	0.502659	0.451	0.29
GRAMD1B	GRAMD1B	1.04034434420389e-11	3.41597065419349e-07	0.488958	0.269	0.127
EPB41.3	EPB41	7.46167964340563e-13	2.45004251091224e-08	0.483516	0.519	0.318
PTPMT1.1	PTPMT1	7.94344806322977e-09	0.000260823117156149	0.479927	0.354	0.218
RPS8.3	RPS8	1.6414352992937e-26	5.38965280523087e-22	0.470621	0.997	0.959
RPS12.3	RPS12	5.43960669297301e-26	1.78609485763769e-21	0.458997	0.994	0.966
BHLHE40.2	BHLHE40	1.06485383291998e-10	3.49644756039277e-06	0.458363	0.565	0.371
LOC100147601	LOC100147601	9.23725201059183e-10	3.03305169767783e-05	0.446307	0.269	0.139
RPS19.3	RPS19	4.56383790340116e-25	1.49853617558177e-20	0.431411	0.997	0.97
RPS15A.3	RPS15A	6.63114227619129e-22	2.17733556638741e-17	0.425265	0.997	0.955
ND5	ND5	1.00660132106244e-07	0.00330517543770852	0.421874	0.779	0.655
FYN	FYN	5.76816363063095e-09	0.000189397652811767	0.418471	0.542	0.384
PTPN12	PTPN12	2.49399057645072e-10	8.18901805777594e-06	0.418373	0.256	0.127
ZFP36L1.1	ZFP36L1	2.23896643797784e-07	0.00735164629910024	0.413696	0.756	0.612
RPL10.3	RPL10	3.15660813239325e-18	1.03647228027133e-13	0.406059	0.987	0.92
ND2.1	ND2	3.40040574569167e-15	1.11652322659786e-10	0.402774	0.997	0.97
RPL35A.3	RPL35A	9.89645608735223e-18	3.2495013562821e-13	0.401449	0.964	0.933
MAP2K1	MAP2K1	3.98868002547701e-07	0.0130968308636538	0.399727	0.331	0.206
RPL28.3	RPL28	1.05294623215504e-18	3.45734895328109e-14	0.399431	0.971	0.927
PRF1.4	PRF1	2.52532838911126e-11	8.29191576564682e-07	0.396528	0.643	0.432
RPLP0.2	RPLP0	1.75107998283435e-20	5.74967112363657e-16	0.395693	0.994	0.953
COX3	COX3	4.12981712091304e-22	1.3560254516518e-17	0.393986	1	0.994
ND3.2	ND3	1.02540387017241e-12	3.3669136077111e-08	0.389901	0.977	0.943
HSP90B1.2	HSP90B1	5.91583672419233e-08	0.00194246498838855	0.382849	0.597	0.447
CBLB.3	CBLB	7.22755299520399e-10	2.37316702597523e-05	0.381951	0.406	0.243
TPT1.2	TPT1	1.20923606082961e-16	3.97052660573402e-12	0.378955	0.997	0.973
ND4.1	ND4	3.76367576958001e-13	1.2358029389416e-08	0.376825	0.971	0.942
LOC111771758.2	LOC111771758	2.81103783421268e-07	0.00923004272863735	0.370856	0.695	0.549
RPL19.3	RPL19	2.29437967602379e-15	7.53359566622411e-11	0.370234	0.977	0.918
BTG1.3	BTG1	4.89512309687065e-08	0.00160731366885748	0.369269	0.737	0.624
RPS18.3	RPS18	3.68995888566505e-19	1.21159800010812e-14	0.367989	0.99	0.962
RPL36A.3	RPL36A	8.79998777896064e-12	2.88947598722173e-07	0.36699	0.919	0.824
RPS15.3	RPS15	9.04061172733512e-24	2.96848486067049e-19	0.364215	0.994	0.97
ATP6.2	ATP6	2.33581512740256e-14	7.66964897082632e-10	0.351801	1	0.994
RPL7.1	RPL7	4.74967254050421e-13	1.55955497867456e-08	0.343919	0.961	0.886
RPS3A.3	RPS3A	3.95420936816927e-13	1.29836464603838e-08	0.343716	0.977	0.944
PIK3R1.2	PIK3R1	1.50263022219311e-06	0.0493388633457108	0.340398	0.399	0.267
RPS5.3	RPS5	2.95972617884361e-19	9.71826090823298e-15	0.336282	0.99	0.946
UBA52.2	UBA52	1.34764736386653e-15	4.42500011925576e-11	0.332675	0.981	0.94
RPL35.3	RPL35	6.29611996559588e-19	2.06733099070341e-14	0.332087	1	0.968
ND1	ND1	2.97399274678622e-10	9.76510518407256e-06	0.330933	0.99	0.964
SYTL2	SYTL2	4.46194743287347e-07	0.01465080439584	0.324197	0.266	0.154
RPS6.3	RPS6	6.61219834025647e-13	2.17111532502321e-08	0.324134	0.981	0.935
RPS16.3	RPS16	8.84289360170217e-09	0.000290356411411891	0.321047	0.88	0.82
RPL29.2	RPL29	5.21180992668356e-10	1.71129778942655e-05	0.315587	0.942	0.874
RPL18.2	RPL18	5.47243249752505e-12	1.79687321056235e-07	0.312965	0.984	0.915
RPL10A.3	RPL10A	2.80441923251977e-11	9.20831054997868e-07	0.311846	0.964	0.931
RPS21.2	RPS21	7.48609533101754e-18	2.45805940193961e-13	0.310172	0.994	0.976
RPL21.3	RPL21	2.9979361655248e-11	9.84372339950069e-07	0.296998	0.968	0.947
RPL8.2	RPL8	1.95512067188519e-14	6.419638726135e-10	0.296228	0.994	0.967
RPL14.3	RPL14	4.43162710476423e-13	1.45512475984933e-08	0.289917	0.997	0.956
RPL6.3	RPL6	6.2769899499356e-10	2.06104965006136e-05	0.288884	0.958	0.911
RPLP2.2	RPLP2	3.18566266165872e-13	1.04601233495564e-08	0.288098	0.99	0.966
RPL26.3	RPL26	3.32761281728443e-10	1.09262166855534e-05	0.279776	0.974	0.92
LGALS1.1	LGALS1	2.96474686481182e-08	0.000973474633060962	0.276817	0.981	0.909
RPS27A.1	RPS27A	1.52731809857055e-10	5.0149489766564e-06	0.276334	0.981	0.937
LOC100034005.2	LOC100034005	1.41940507817371e-10	4.66061657418336e-06	0.275347	0.971	0.94
RPS4X.1	RPS4X	2.78679905079808e-08	0.000915045468329548	0.273531	0.958	0.889
MT-l-rRNA	MT-l-rRNA	2.58736496542897e-12	8.49561286398603e-08	0.271926	1	0.997
RPL18A.3	RPL18A	2.23837936404868e-09	7.34971864185385e-05	0.26633	0.971	0.929
RPS11.3	RPS11	3.55606406351676e-10	1.16763363525573e-05	0.263338	0.981	0.957
RPS23.2	RPS23	1.09495841722838e-10	3.59529596296937e-06	0.260834	0.981	0.959
RPL27.1	RPL27	9.2096915558687e-07	0.0302400222236949	0.254157	0.922	0.868
RPS25.1	RPS25	2.16222045190343e-08	0.000709965085382491	0.253701	0.977	0.941
LAPTM5.1	LAPTM5	2.48666832730004e-08	0.000816497545268967	-0.286549	0.958	0.954
PTPRC.1	PTPRC	3.89860301081909e-09	0.000128010629860245	-0.299624	0.961	0.956
RAC2.3	RAC2	5.76736680915584e-07	0.0189371489178632	-0.309358	0.88	0.876
LOC100056062.1	LOC100056062	4.08034758276697e-09	0.000133978212880154	-0.310026	0.945	0.965
EZR.2	EZR	3.29497648568597e-07	0.0108190552907499	-0.350436	0.747	0.798
B2M.1	B2M	7.96384304884801e-25	2.61492786508924e-20	-0.35267	1	0.993
CD3E.2	CD3E	9.46499067903208e-11	3.10782968946018e-06	-0.371991	0.893	0.895
MHCX1.2	MHCX1	5.24547229456842e-07	0.0172235082792154	-0.381655	0.718	0.774
OAZ1.1	OAZ1	7.29874596176077e-11	2.39654323654415e-06	-0.386325	0.919	0.908
CD74.4	CD74	6.77586830527677e-13	2.22485635803763e-08	-0.408969	0.961	0.953
SUB1.3	SUB1	9.01061719250782e-08	0.00295863615515994	-0.420719	0.714	0.762
CD99.4	CD99	3.78118276107443e-07	0.0124155135959879	-0.440514	0.646	0.721
SH3BGRL3.4	SH3BGRL3	7.11893304846459e-10	2.33750166646335e-05	-0.444369	0.828	0.863
HMGB2.1	HMGB2	1.44374161421796e-06	0.0474052559028468	-0.450117	0.373	0.497
EQMHCB2.2	EQMHCB2	8.54512059273728e-29	2.80579034662529e-24	-0.458295	1	0.997
KLF6.5	KLF6	3.39959140432457e-10	1.11625583760997e-05	-0.478482	0.782	0.861
BIRC3.2	BIRC3	5.0051709045952e-07	0.0164344786652383	-0.48988	0.367	0.509
MAP3K1.1	MAP3K1	4.10606249551867e-07	0.0134822562040355	-0.496018	0.276	0.405
DQB.4	DQB	7.34078165737325e-15	2.41034565719851e-10	-0.500142	0.893	0.915
VIM.5	VIM	5.72045016244634e-09	0.000187830981083926	-0.503723	0.834	0.866
CD44.2	CD44	2.13334860340107e-15	7.00485013926743e-11	-0.507526	0.844	0.885
ITM2B.2	ITM2B	2.98973297151868e-13	9.81678821198158e-09	-0.522147	0.737	0.826
PPDPF.1	PPDPF	3.82884951897114e-11	1.25720273955417e-06	-0.524852	0.708	0.775
EVI2A	EVI2A	5.3693695435796e-07	0.0176303248963436	-0.529667	0.312	0.437
SH3KBP1.3	SH3KBP1	2.5765701840921e-09	8.46016819946641e-05	-0.556076	0.25	0.413
KLRK1.5	KLRK1	1.19673103099251e-06	0.0392946634026392	-0.56062	0.38	0.491
PRDX1.2	PRDX1	1.0278696914746e-09	3.37501013195684e-05	-0.580284	0.328	0.504
CLEC2B	CLEC2B	3.27309401723834e-07	0.0107472042056021	-0.58489	0.302	0.43
CRIP1.4	CRIP1	8.74448388539766e-14	2.87125128377032e-09	-0.584953	0.964	0.938
LOC100054448.2	LOC100054448	5.58270611491434e-09	0.000183308155283212	-0.588489	0.429	0.562
SLC2A4RG.2	SLC2A4RG	1.99702127417827e-07	0.00655721935376434	-0.597622	0.123	0.25
CD2.2	CD2	8.97455911395024e-17	2.94679648506556e-12	-0.604258	0.63	0.768
ITGB2.2	ITGB2	4.59977988867355e-09	0.000151033772644596	-0.622786	0.247	0.411
DRB.3	DRB	3.53346332321661e-23	1.16021268217817e-18	-0.626764	0.945	0.946
CXCR3.4	CXCR3	1.1513949462175e-10	3.78060530590516e-06	-0.712286	0.201	0.373
DQB.1.5	DQB.1	6.2793819089626e-07	0.0206183504980787	-0.714269	0.224	0.352
LOC100051657.3	LOC100051657	1.29597858039721e-09	4.25534566873423e-05	-0.714779	0.214	0.375
S100A10.4	S100A10	4.13474880330928e-25	1.3576447695666e-20	-0.733133	0.883	0.922
CD5.3	CD5	1.1383391512833e-11	3.7377366032387e-07	-0.780052	0.256	0.436
CXCR4.3	CXCR4	5.1616365983767e-09	0.000169482337707699	-0.783195	0.234	0.39
FOXP1	FOXP1	8.26121856320061e-12	2.71257111522692e-07	-0.796642	0.247	0.436
DRA.3	DRA	7.17663929462481e-29	2.35644951239006e-24	-0.821047	0.854	0.905
LY6E.5	LY6E	8.6403286308664e-16	2.83705190594498e-11	-0.824715	0.523	0.69
MNDA.2	MNDA	1.92340725580717e-21	6.31550772444286e-17	-0.865038	0.607	0.774
ITGAE.4	ITGAE	8.54953426192801e-11	2.80723957490406e-06	-0.869967	0.237	0.395
EQMHCC1.5	EQMHCC1	8.86103134790741e-09	0.00029095196430854	-0.889405	0.175	0.318
FYB1.4	FYB1	3.61936746387025e-27	1.1884193067618e-22	-0.938816	0.464	0.734
LIME1.5	LIME1	3.1839265781059e-16	1.04544229192107e-11	-0.949094	0.123	0.341
PAG1.2	PAG1	8.41709446840328e-18	2.76375296870022e-13	-0.975941	0.221	0.454
IFI6.5	IFI6	1.42863323494732e-10	4.69091722694953e-06	-1.04793	0.146	0.313
GPR25.5	GPR25	3.63213935066056e-16	1.1926129557894e-11	-1.05759	0.136	0.361
KLRD1.4	KLRD1	5.216605241697e-09	0.000171287233111121	-1.10377	0.117	0.263
FABP5.5	FABP5	1.03204903869009e-27	3.3887330185389e-23	-1.13256	0.422	0.694
CD7.5	CD7	1.12501110735318e-13	3.69397397099418e-09	-1.1567	0.136	0.33
IFI27.4	IFI27	1.5781087397846e-34	5.18172004708273e-30	-1.34073	0.49	0.769
CGA.4	CGA	1.70946114694133e-33	5.61301567598184e-29	-2.02648	0.049	0.398
GZMK.5	GZMK	8.27904397969614e-25	2.71842409073323e-20	-2.35513	0.062	0.337
GZMA.5	GZMA	7.17717031250911e-36	2.35662387211237e-31	-2.50518	0.231	0.558
LOC100147522.4	LOC100147522	1.0645670991636e-34	3.49550607010367e-30	-3.06267	0.052	0.404

## Sheet: T6
ID	gene	p_val	p_val_adj	avg_log2FC	pct.1	pct.2
CCL20	CCL20	3.11945141884644e-59	1.02427187337823e-54	2.18045	0.26	0.032
CTLA4	CTLA4	2.51708015282676e-202	8.26483268180666e-198	1.86647	0.545	0.034
FOXP3	FOXP3	1.06850486919955e-223	3.50843573801674e-219	1.51358	0.354	0.003
LGMN	LGMN	7.02608245658333e-146	2.30701417461914e-141	1.43583	0.346	0.016
C5H1orf54.3	C5H1orf54	3.16712827045077e-63	1.03992656760251e-58	1.42893	0.581	0.16
CGA.5	CGA	5.273883755279e-09	0.000173167973104586	1.40855	0.508	0.356
ARID5B	ARID5B	4.8945571487312e-70	1.60712783978589e-65	1.40501	0.476	0.096
TNFRSF18	TNFRSF18	3.97216719209102e-94	1.30426109752309e-89	1.3576	0.272	0.018
CRLF2	CRLF2	6.94809105218004e-163	2.28140569698332e-158	1.32396	0.305	0.007
RGS1.5	RGS1	1.49912250022635e-43	4.92236872949322e-39	1.32124	0.841	0.451
IL2RA	IL2RA	4.48945923892183e-73	1.47411394109998e-68	1.31704	0.293	0.032
ICOS	ICOS	1.72679382223179e-60	5.66992751529809e-56	1.25246	0.581	0.162
RNASE6	RNASE6	2.83106171849199e-77	9.29579115266845e-73	1.22277	0.317	0.036
SNX9	SNX9	6.30075208693526e-145	2.06885194774519e-140	1.13332	0.285	0.008
PDE4D	PDE4D	3.06310303680238e-47	1.00576988213406e-42	1.12203	0.431	0.11
FOXO1.1	FOXO1	8.04155566024782e-43	2.64044480104237e-38	1.09787	0.598	0.217
POU2F2	POU2F2	1.86688140242026e-36	6.12990508484691e-32	1.05441	0.423	0.129
MAF	MAF	7.03268911418407e-60	2.30918347064234e-55	1.00597	0.37	0.065
CD27	CD27	7.62575792209502e-28	2.5039176137199e-23	0.985276	0.378	0.124
SRGN.3	SRGN	5.09344322371564e-35	1.67243208250703e-30	0.964951	0.959	0.795
CCDC71L.1	CCDC71L	1.01872883974396e-27	3.34499614529928e-23	0.938484	0.476	0.188
IFI6.6	IFI6	5.04330602989174e-13	1.65596953491495e-08	0.937216	0.492	0.283
CD4.1	CD4	5.24098848308182e-41	1.72087856841991e-36	0.912902	0.573	0.193
HPRT1	HPRT1	2.79350328139465e-33	9.17246802445934e-29	0.894182	0.407	0.126
IFI27.5	IFI27	1.33756348434492e-20	4.39188970084654e-16	0.879391	0.907	0.732
STOM	STOM	4.37225073332732e-29	1.43562852828803e-24	0.839195	0.321	0.091
ABLIM1	ABLIM1	1.84322014374279e-30	6.05221334197944e-26	0.806386	0.366	0.111
FOXP1.1	FOXP1	3.91422641440943e-21	1.28523624317134e-16	0.806164	0.683	0.399
RHOH	RHOH	4.49693556186576e-19	1.47656879173862e-14	0.802856	0.35	0.139
TPM4	TPM4	1.37080972812975e-21	4.50105374231405e-17	0.799963	0.398	0.158
PHTF2.1	PHTF2	8.17204072240031e-26	2.68328957120014e-21	0.76933	0.488	0.2
MALT1	MALT1	4.14619163108789e-12	1.36140202206771e-07	0.768786	0.35	0.175
CHD3.2	CHD3	4.15578197270638e-19	1.36455101073814e-14	0.76734	0.52	0.259
TACC3	TACC3	2.68313797789016e-20	8.81008355040235e-16	0.762884	0.256	0.08
PELI1	PELI1	4.81784238007366e-23	1.58193854549719e-18	0.76172	0.35	0.122
LY6E.6	LY6E	6.54830028776112e-20	2.15013439948636e-15	0.756424	0.882	0.659
CREM	CREM	1.0309588979954e-16	3.38515354156788e-12	0.741871	0.321	0.131
CD28	CD28	1.58974389264499e-22	5.21992407149984e-18	0.735895	0.402	0.154
IL32.3	IL32	4.65206834098669e-16	1.52750663976298e-11	0.725059	0.809	0.584
HIF1A	HIF1A	2.40451888363141e-17	7.89523775440374e-13	0.722232	0.443	0.211
TBC1D4	TBC1D4	2.08217232151769e-28	6.83681281770334e-24	0.717529	0.366	0.114
LOC111767397.1	LOC111767397	1.42100022652106e-21	4.66585424378188e-17	0.714243	0.252	0.073
ZNF618	ZNF618	1.01229782330691e-20	3.32387990282824e-16	0.684405	0.402	0.162
SLF1.3	SLF1	7.30673939174776e-15	2.39916787928038e-10	0.681876	0.463	0.233
DYNLRB1.1	DYNLRB1	1.31553191424599e-17	4.3195490404267e-13	0.674534	0.756	0.562
TNFSF13B.4	TNFSF13B	5.93157153934831e-17	1.94763151494502e-12	0.657278	0.557	0.296
KRT10A	KRT10A	2.15614626671725e-13	7.07970626676608e-09	0.653046	0.618	0.382
BIRC3.3	BIRC3	2.97366395125302e-15	9.76402558393929e-11	0.652745	0.74	0.478
ARHGAP15.2	ARHGAP15	2.92149254181708e-15	9.59272076105639e-11	0.636724	0.528	0.281
PBXIP1	PBXIP1	3.13204125352459e-14	1.0284057455948e-09	0.636699	0.272	0.11
ZC3H12D	ZC3H12D	1.09927350321083e-20	3.60946454779276e-16	0.636009	0.26	0.081
IKZF3.2	IKZF3	1.84307689601365e-09	6.0517429880608e-05	0.63375	0.593	0.402
RAPGEF6.2	RAPGEF6	4.84653689861002e-12	1.5913603906586e-07	0.63345	0.663	0.454
TNFRSF1B.2	TNFRSF1B	1.72349071905933e-11	5.6590817760313e-07	0.626594	0.443	0.249
C3H4orf48.3	C3H4orf48	2.86836552212483e-15	9.41827819189687e-11	0.621791	0.671	0.405
TIAM1	TIAM1	1.15377348511303e-19	3.78841523836862e-15	0.617588	0.362	0.139
SLC1A5.1	SLC1A5	1.09092773763359e-10	3.5820612265199e-06	0.615328	0.321	0.161
ERI1	ERI1	7.82092886714663e-19	2.5680019935276e-14	0.608105	0.329	0.125
DUSP1.3	DUSP1	5.0219571014565e-11	1.64895961426324e-06	0.602309	0.736	0.549
LYST.1	LYST	9.24021274565343e-14	3.0340238550353e-09	0.588249	0.362	0.172
SEPT11.4	40787	8.5775286194652e-14	2.8164315222014e-09	0.577419	0.528	0.286
NDUFV2	NDUFV2	6.11002242575065e-12	2.00622586349522e-07	0.577153	0.528	0.323
SPCS3.1	SPCS3	2.05061319578238e-13	6.73318842835146e-09	0.57578	0.537	0.305
RGCC.2	RGCC	1.43402957950718e-11	4.70863612431182e-07	0.57186	0.476	0.269
UBD.1	UBD	1.35333010308384e-07	0.00444365939347579	0.567684	0.577	0.427
CD69.2	CD69	5.19751173682395e-09	0.000170660297878615	0.563776	0.516	0.347
FXYD5.4	FXYD5	1.86593567927536e-10	6.12679980290063e-06	0.550399	0.679	0.493
TNFAIP8.4	TNFAIP8	1.99484322970525e-10	6.5500677447372e-06	0.549337	0.524	0.326
SAMHD1	SAMHD1	2.69134291723677e-11	8.83702446874693e-07	0.548773	0.358	0.181
ANXA1.4	ANXA1	1.47640317368023e-09	4.84776982077905e-05	0.546419	0.74	0.573
LTB.4	LTB	1.00144329878839e-06	0.0328823907157167	0.545369	0.756	0.656
LPIN2.1	LPIN2	4.60428124395672e-09	0.000151181574645319	0.54382	0.512	0.319
CSRNP1	CSRNP1	3.45961101137277e-08	0.00113596327558425	0.543567	0.252	0.127
LOC100054725	LOC100054725	9.07523325546827e-13	2.97985283943301e-08	0.543246	0.402	0.203
PKM.2	PKM	7.43525262829668e-10	2.44136520050121e-05	0.541922	0.528	0.334
CD99.5	CD99	7.67135657747799e-15	2.5188899322149e-10	0.539404	0.874	0.702
MAP3K5	MAP3K5	5.12039007674654e-13	1.68128008169973e-08	0.525441	0.276	0.115
JUN.4	JUN	4.44770596211619e-11	1.46040425266085e-06	0.522333	0.927	0.811
RPL12.3	RPL12	2.50309456888069e-15	8.21891101691974e-11	0.520238	0.943	0.854
FBXL14	FBXL14	3.54161141150907e-11	1.162888106969e-06	0.519779	0.297	0.139
EML4.2	EML4	2.88969925636357e-07	0.0094883275082698	0.518813	0.423	0.26
CCND2.4	CCND2	2.75514362971951e-08	0.000904651410818403	0.517475	0.5	0.32
CTSB.3	CTSB	3.96450312611637e-13	1.30174460146031e-08	0.514171	0.476	0.252
LY96	LY96	3.24496947342408e-18	1.0654857265988e-13	0.514123	0.419	0.175
DCTPP1	DCTPP1	1.04298598463293e-16	3.42464448054224e-12	0.511793	0.289	0.106
GPR183.1	GPR183	7.40684142922864e-08	0.00243203638328722	0.510654	0.358	0.21
RANBP9	RANBP9	2.22358845536258e-09	7.30115269318303e-05	0.503739	0.26	0.125
ITCH	ITCH	3.54195378350413e-08	0.00116300052481358	0.503672	0.313	0.17
CMTM7.1	CMTM7	4.50706203603127e-10	1.47989381953087e-05	0.502697	0.577	0.386
JUND.1	JUND	6.94323490185795e-18	2.27981118002506e-13	0.501288	0.992	0.948
HSPA1A	HSPA1A	3.06640983986885e-10	1.00685567092094e-05	0.497045	0.354	0.186
P2RY8	P2RY8	3.0651544697288e-17	1.00644347013545e-12	0.495283	0.313	0.117
FURIN.3	FURIN	2.14244865782135e-09	7.03473016795639e-05	0.493149	0.358	0.194
GMFG.1	GMFG	1.15443739435082e-12	3.79059518435093e-08	0.490908	0.858	0.678
TOX.1	TOX	4.98712397062538e-08	0.00163752215575484	0.489605	0.362	0.209
ABRACL.1	ABRACL	6.60395523780381e-09	0.000216840870233288	0.487692	0.646	0.477
CWH43.2	CWH43	1.17224608782411e-11	3.84907002937048e-07	0.486225	0.272	0.117
ENSA.1	ENSA	2.13591480639623e-11	7.01327626680201e-07	0.483693	0.589	0.37
CD5.4	CD5	3.96938843285104e-14	1.30334869192664e-09	0.480009	0.679	0.401
SLC25A6	SLC25A6	7.86464992146483e-14	2.58235780171298e-09	0.477946	0.882	0.776
S1PR2	S1PR2	2.1504603004736e-14	7.06103639660506e-10	0.475109	0.317	0.131
LOC100060638	LOC100060638	1.92804641868617e-09	6.33074041575605e-05	0.471707	0.366	0.199
ANKRD12.3	ANKRD12	3.5489627667555e-11	1.16530192446417e-06	0.470405	0.858	0.708
OAZ1.2	OAZ1	2.18770111200857e-16	7.18331660128015e-12	0.467066	0.972	0.905
RPL39.3	RPL39	2.58678198383106e-17	8.49369864390929e-13	0.466763	0.967	0.897
NDFIP2	NDFIP2	1.09896510248463e-13	3.60845191400827e-09	0.463388	0.447	0.221
PABPC1.3	PABPC1	2.09851866343341e-10	6.89048603138359e-06	0.462167	0.797	0.596
ZC3H10.2	ZC3H10	4.56984904601749e-21	1.50050993425984e-16	0.458574	0.996	0.967
HSH2D	HSH2D	4.10448555340159e-12	1.34770783145941e-07	0.453956	0.252	0.103
FRYL	FRYL	1.7805239551895e-08	0.000584635040686471	0.446869	0.256	0.128
EVI2A.1	EVI2A	6.8036615752329e-07	0.0223398227822772	0.442412	0.573	0.415
GATA3	GATA3	3.62747104160633e-07	0.0119108011651144	0.438423	0.35	0.206
LOC100064785.1	LOC100064785	6.93424339205432e-09	0.000227685881778104	0.437365	0.593	0.405
FTL.2	FTL	7.78239400287292e-09	0.000255534907084332	0.428571	0.805	0.607
SSH2	SSH2	2.39336867514412e-07	0.00785862604483573	0.421046	0.52	0.358
FAM107B.3	FAM107B	1.18641461592402e-09	3.89559239138653e-05	0.419317	0.472	0.27
CMTM6.2	CMTM6	7.20234907958535e-08	0.00236489132028185	0.418478	0.472	0.295
RPS19.4	RPS19	2.00664568380145e-20	6.58882110276207e-16	0.418436	1	0.97
NDFIP1.2	NDFIP1	2.10287856801577e-08	0.000690480177807977	0.417207	0.732	0.56
PTP4A2	PTP4A2	6.74742928023829e-07	0.0221551840416624	0.417058	0.598	0.438
CBX5.1	CBX5	1.48216555516784e-06	0.0486669060039361	0.415714	0.366	0.227
NCOR1	NCOR1	5.3427100234484e-08	0.00175427883619928	0.413888	0.659	0.467
SPEN	SPEN	7.75449975547941e-07	0.0254618999471166	0.412632	0.39	0.248
UMAD1.1	UMAD1	4.73685742293858e-08	0.00155534713482188	0.40764	0.297	0.155
RAP2B	RAP2B	5.60660682911791e-07	0.0184092935234086	0.404504	0.26	0.138
SEPT9.1	40057	1.04973632581336e-09	3.44680922580817e-05	0.40312	0.74	0.54
ARPC3.4	ARPC3	7.71402613298851e-07	0.0253290048076678	0.400813	0.776	0.656
TRAF3IP3	TRAF3IP3	8.62111900402042e-08	0.00283074442497011	0.398769	0.581	0.384
PTMA.1	PTMA	1.7678286766665e-13	5.80466545983444e-09	0.398111	0.947	0.886
PAK2.1	PAK2	1.46916047090358e-06	0.048239884062119	0.396812	0.61	0.443
MAP3K1.2	MAP3K1	1.90202168068769e-07	0.00624528818853801	0.396362	0.561	0.381
TMEM134	TMEM134	2.9938945637294e-08	0.000983045280000548	0.39629	0.37	0.212
TMEM200B	TMEM200B	3.83068459338229e-08	0.00125780528623707	0.395531	0.289	0.151
HELZ	HELZ	3.70561863795866e-08	0.00121673987977373	0.39387	0.447	0.272
TPT1.3	TPT1	5.21536673160458e-17	1.71246566632236e-12	0.390804	1	0.973
NFKBIZ	NFKBIZ	1.07803731208743e-07	0.00353973551423908	0.386626	0.268	0.139
ISCA1	ISCA1	1.93967160797376e-08	0.000636891172478185	0.38514	0.411	0.236
LOC100065786.3	LOC100065786	1.68035740614722e-10	5.51745354308441e-06	0.383792	0.858	0.688
FIS1	FIS1	2.31791314602338e-07	0.00761086781496776	0.383431	0.675	0.509
EIF1.1	EIF1	3.80494155610195e-13	1.24935255994608e-08	0.380369	0.963	0.891
CDC14A	CDC14A	4.67685015150469e-08	0.00153564374724657	0.380352	0.252	0.125
ARID4B	ARID4B	2.83535193473112e-08	0.000930987807768962	0.380221	0.549	0.356
FAM78A	FAM78A	6.54011086088109e-07	0.021474454011703	0.373416	0.398	0.243
AMFR	AMFR	2.40990798443971e-08	0.000791293286690778	0.365843	0.362	0.199
UBE2V1.1	UBE2V1	3.58229757137223e-07	0.0117624740756007	0.360537	0.419	0.258
ITGAV.1	ITGAV	7.05215600905538e-07	0.0231557542557333	0.35864	0.268	0.144
TANK	TANK	8.24560272905557e-10	2.7074436560854e-05	0.354389	0.407	0.221
ZNF706.2	ZNF706	6.23751690819404e-07	0.0204808867680551	0.353572	0.435	0.272
TNFRSF25.2	TNFRSF25	3.35838913125877e-08	0.00110272707124882	0.347922	0.337	0.18
EHMT2	EHMT2	1.20186371778358e-07	0.00394631951734239	0.345921	0.329	0.184
HSPB11	HSPB11	9.34919704554929e-07	0.0306980884990611	0.343361	0.272	0.147
GRB2	GRB2	6.94669225826351e-08	0.00228094640300082	0.341217	0.687	0.482
RPS24.2	RPS24	1.8535169143192e-12	6.0860227881671e-08	0.340993	0.996	0.958
RABGAP1L	RABGAP1L	4.14814787540547e-07	0.0136204435488939	0.335145	0.329	0.185
KLRG1.1	KLRG1	1.85972370934892e-08	0.000610640279964719	0.333733	0.35	0.189
CD3D.2	CD3D	9.96582219163171e-08	0.00327227771662227	0.330964	0.805	0.627
CTSS	CTSS	1.57767086838281e-07	0.00518028229633496	0.329029	0.443	0.267
RPLP0.3	RPLP0	1.47233095857716e-12	4.8343987024881e-08	0.325498	0.992	0.954
LOC100034005.3	LOC100034005	2.87727866030967e-11	9.44754448112679e-07	0.323778	0.972	0.941
UBE2Q1	UBE2Q1	1.42518793221963e-06	0.0467960457544317	0.319113	0.37	0.222
TMSB4X.1	TMSB4X	3.90260069441172e-14	1.28141893801009e-09	0.317763	1	0.994
IFI30	IFI30	1.36362393824391e-07	0.00447745920122389	0.31672	0.276	0.143
RPL35.4	RPL35	2.63740082003408e-14	8.6599055925819e-10	0.312813	0.992	0.969
RPL23.1	RPL23	9.42081257344511e-09	0.00030933238084907	0.310046	0.919	0.864
IL10RB.1	IL10RB	9.34978409764867e-07	0.0307000160846294	0.305105	0.508	0.34
RPL6.4	RPL6	3.42982663373051e-07	0.0112618357518541	0.302754	0.951	0.913
RPL18.3	RPL18	9.04545506236996e-09	0.000297007516972918	0.299237	0.939	0.92
RPS7.1	RPS7	1.3663480353053e-11	4.48640377392496e-07	0.29369	0.976	0.948
CNP	CNP	5.02429792029801e-07	0.0164972822212985	0.292442	0.354	0.204
GRINA	GRINA	3.62904565206224e-07	0.0119159713985464	0.292024	0.272	0.144
NACA.2	NACA	1.33298944120818e-06	0.0437687083020706	0.285648	0.85	0.744
RPS2.2	RPS2	8.08596756753381e-10	2.65502745079973e-05	0.284917	0.988	0.95
LIMD2.2	LIMD2	9.50412686706353e-07	0.0312068005680031	0.284361	0.492	0.318
RPL26.4	RPL26	2.8682373781184e-08	0.000941785743105178	0.278789	0.939	0.923
UBC	UBC	6.42233405818203e-07	0.0210877338800407	0.277145	0.976	0.926
RPS26.3	RPS26	1.5874898772372e-07	0.00521252301190834	0.27593	0.959	0.911
RPS27.3	RPS27	1.67785341387417e-11	5.50923168445582e-07	0.270505	1	0.977
RPL5.2	RPL5	1.33256919165475e-07	0.00437549094079839	0.26764	0.951	0.89
RPL29.3	RPL29	1.04693828896422e-06	0.0343762187181401	0.263741	0.939	0.876
SH3GL1	SH3GL1	1.31993152628841e-06	0.0433399516656799	0.259892	0.26	0.137
RALA	RALA	1.18647404872985e-06	0.0389578753900448	0.257146	0.313	0.173
RN18S.3	RN18S	6.79807599688273e-07	0.0223214825357645	-0.301376	1	0.998
DRB.4	DRB	8.95345540464309e-08	0.00293986708211456	-0.304729	0.931	0.947
LGALS1.2	LGALS1	3.83797902488592e-08	0.00126020041282129	-0.328032	0.866	0.919
LOC100147160.1	LOC100147160	6.2601958810041e-07	0.0205553531752769	-0.328773	0.736	0.829
RPL13A.2	RPL13A	1.5227243891111e-13	4.99986553164629e-09	-0.341565	0.996	0.982
ND2.2	ND2	8.37875791239149e-08	0.00275116516053375	-0.354527	0.963	0.973
LOC111775970.1	LOC111775970	4.18940765525508e-14	1.375592003603e-09	-0.383214	1	0.998
MT-l-rRNA.1	MT-l-rRNA	1.34153894212745e-11	4.40494311647549e-07	-0.394273	1	0.998
LOC100056464.1	LOC100056464	1.42898741569502e-07	0.00469208017943458	-0.43559	0.724	0.765
COX3.1	COX3	1.46541535282221e-20	4.81169131099174e-16	-0.471122	1	0.994
ND4.2	ND4	2.16824635626243e-12	7.11943691078769e-08	-0.495161	0.902	0.948
COX1.1	COX1	1.22423834747978e-20	4.01978661394984e-16	-0.501654	0.996	0.995
ND1.1	ND1	2.76849312460357e-13	9.0903471746358e-09	-0.530372	0.955	0.967
PPIB.4	PPIB	5.17738727224684e-11	1.69999511084225e-06	-0.53923	0.829	0.844
ATP6.3	ATP6	1.22067800963651e-22	4.00809624464147e-18	-0.552295	1	0.994
TXNIP.1	TXNIP	3.61017260139364e-10	1.1854001736676e-05	-0.593267	0.439	0.618
ADGRE5.3	ADGRE5	8.85009687827548e-09	0.000290592930998176	-0.603695	0.549	0.646
DOCK10	DOCK10	1.64053639277447e-08	0.000538670124567498	-0.625314	0.407	0.548
HCST.4	HCST	6.57573204333412e-10	2.15914161642876e-05	-0.634903	0.626	0.704
LGALS3.2	LGALS3	1.17855796733169e-07	0.0038697950857336	-0.646367	0.285	0.43
SORL1.2	SORL1	9.68074525392209e-07	0.0317867270412532	-0.656189	0.211	0.345
BHLHE40.3	BHLHE40	1.37346722202767e-06	0.0450977962352786	-0.672146	0.268	0.397
S100A6.4	S100A6	1.49952617857307e-10	4.92369420734467e-06	-0.694132	0.626	0.719
LAG3.6	LAG3	1.03186258939164e-07	0.00338812081226744	-0.710033	0.309	0.447
CTSD.2	CTSD	2.34594802612753e-08	0.000770292034378975	-0.710742	0.293	0.438
IRF7.4	IRF7	9.33446649359401e-10	3.06497207317159e-05	-0.737608	0.488	0.649
RBL2.1	RBL2	1.35494274624589e-08	0.000444895450729838	-0.777423	0.22	0.371
CTSC.2	CTSC	8.66140891447259e-13	2.84397361706707e-08	-0.779124	0.565	0.676
CCND3.4	CCND3	3.81485080086533e-08	0.00125260626046413	-0.779239	0.207	0.348
PLSCR1.3	PLSCR1	3.53842232569906e-10	1.16184097064329e-05	-0.789592	0.089	0.26
SLC4A7.1	SLC4A7	3.95349449135873e-10	1.29812991623764e-05	-0.795091	0.199	0.39
S100A4.4	S100A4	8.12017911556977e-09	0.000266626081259733	-0.79805	0.825	0.788
RUNX3.3	RUNX3	1.19207193825681e-10	3.91416820926624e-06	-0.837286	0.24	0.418
CD9.5	CD9	4.83201451814714e-10	1.58659196703361e-05	-0.858601	0.089	0.262
SATB1.5	SATB1	1.86802335463298e-10	6.1336546849374e-06	-0.896117	0.126	0.308
CD7.6	CD7	6.99881783445663e-12	2.29806183594384e-07	-0.909076	0.11	0.328
LOC111775205.4	LOC111775205	6.03708112489742e-17	1.98227558736007e-12	-0.919088	0.309	0.544
FOSB.2	FOSB	2.44414320911312e-15	8.02534422712292e-11	-0.998392	0.402	0.606
JAML.6	JAML	2.37139097105262e-19	7.78646225345126e-15	-1.17377	0.199	0.481
LOC111771973.2	LOC111771973	3.94338635081514e-30	1.29481090829015e-25	-1.20683	0.35	0.696
CD81.5	CD81	4.3471349042806e-41	1.42738174582054e-36	-1.24691	0.659	0.855
EOMES.5	EOMES	3.80334071083084e-17	1.24882692240131e-12	-1.25934	0.028	0.268
CD160.5	CD160	5.82988828800961e-18	1.91424381936796e-13	-1.31438	0.024	0.272
SH2D1A.5	SH2D1A	6.00282830590961e-19	1.97102867424542e-14	-1.32447	0.187	0.446
LOC100052391.2	LOC100052391	1.17693898573061e-20	3.86447915964644e-16	-1.38626	0.106	0.383
PRF1.5	PRF1	5.52674582619091e-25	1.81470699202979e-20	-1.51965	0.142	0.475
NKG7.5	NKG7	3.79306210428789e-33	1.24545194194293e-28	-1.93328	0.049	0.449
CD8A.4	CD8A	4.14423510089344e-31	1.36075959537836e-26	-2.00449	0.028	0.404
KLRK1.6	KLRK1	1.05162922738701e-43	3.45302456812525e-39	-2.16292	0.037	0.515
KLRD1.5	KLRD1	5.01747022310598e-19	1.64748634775685e-14	-2.1866	0.012	0.268
HOPX.3	HOPX	2.03141256863516e-49	6.67014316911356e-45	-2.1944	0.183	0.647
GZMK.6	GZMK	5.20472612111216e-21	1.70897182186718e-16	-2.22341	0.045	0.333
LOC100147522.5	LOC100147522	7.72014242207186e-25	2.53490876428729e-20	-2.83534	0.073	0.396
CTSW.5	CTSW	2.18372339082276e-89	7.17025575376653e-85	-3.24813	0.122	0.798
CCL4.5	CCL4	6.82680010558587e-32	2.24157981466912e-27	-3.39785	0.081	0.459
GZMA.6	GZMA	9.18796202602689e-50	3.01686733124593e-45	-3.74484	0.049	0.565
CCL5.5	CCL5	4.96898782550575e-96	1.63156715250481e-91	-3.76178	0.142	0.841

## Sheet: T7
ID	gene	p_val	p_val_adj	avg_log2FC	pct.1	pct.2
SLC35G6	SLC35G6	4.37949935492161e-19	1.43800861318851e-14	2.58867	0.318	0.138
HEXIM1	HEXIM1	7.34979886186468e-10	2.41330645629327e-05	2.29871	0.305	0.187
PPP1R10	PPP1R10	1.57264014544935e-10	5.16376391758296e-06	2.10133	0.341	0.221
EGR1.3	EGR1	1.10293142119219e-10	3.62147532148455e-06	1.77401	0.448	0.337
LOC111771923.3	LOC111771923	2.29852368001031e-48	7.54720250331384e-44	1.53233	0.942	0.973
LOC111771933.3	LOC111771933	5.33988154136271e-27	1.75335010410645e-22	1.49748	0.776	0.767
RN18S.4	RN18S	1.13000696103164e-46	3.71037785654738e-42	1.46351	0.982	1
BRD2.1	BRD2	8.67488890886874e-07	0.0284839977322705	1.35341	0.525	0.581
JUN.5	JUN	3.69976811624717e-12	1.21481886096976e-07	1.04311	0.785	0.821
LOC111775970.2	LOC111775970	7.89012098519963e-39	2.5907212254903e-34	0.939197	1	0.998
KIAA1551.2	KIAA1551	1.33941138084941e-07	0.00439795726901904	0.92084	0.637	0.704
MT-s-rRNA.1	MT-s-rRNA	7.03528329962662e-47	2.3100352714324e-42	0.919945	0.987	0.998
KLF6.7	KLF6	3.55855651796691e-11	1.16845203267444e-06	0.868978	0.78	0.859
MT-l-rRNA.2	MT-l-rRNA	7.47154679525031e-48	2.45328239022044e-43	0.86216	0.991	0.998
MCL1.1	MCL1	3.09015546330546e-07	0.0101465254637635	0.687329	0.717	0.872
JUND.2	JUND	1.71436141515715e-12	5.6291057066685e-08	0.623731	0.883	0.956
COX1.2	COX1	2.09563783262356e-18	6.88102682341947e-14	0.568551	0.978	0.996
COX2	COX2	1.4298524202206e-09	4.69492042179434e-05	0.561903	0.901	0.982
ATP6.4	ATP6	1.8644799748395e-15	6.12201999738548e-11	0.521509	0.982	0.996
COX3.2	COX3	9.9393316526635e-10	3.26357954815206e-05	0.457487	0.978	0.996
ND2.3	ND2	9.31452770085508e-07	0.0305842517057577	0.429969	0.883	0.979
EHD1	EHD1	9.66137206869628e-09	0.000317231151875642	-0.250107	0.081	0.276
COMMD7	COMMD7	4.51790106293268e-08	0.00148345281401395	-0.251237	0.103	0.304
SSR2	SSR2	2.32794773611443e-09	7.64381639153173e-05	-0.252465	0.157	0.414
PGLS	PGLS	4.53368273876728e-10	1.48863472727424e-05	-0.254484	0.112	0.355
PSMD7.1	PSMD7	3.97017919432051e-09	0.000130360833845514	-0.255226	0.067	0.261
CFL1.2	CFL1	7.02453292776314e-07	0.0230650538683103	-0.255502	0.574	0.899
EQMCE1.4	EQMCE1	8.01497007958979e-09	0.000263171542563331	-0.256263	0.413	0.786
LOC102147707.1	LOC102147707	2.29247259456847e-08	0.000752733376426559	-0.256689	0.108	0.316
MAGOH.1	MAGOH	2.01419219312231e-09	6.6136000661171e-05	-0.257146	0.099	0.32
POLR2L	POLR2L	7.45367859718454e-12	2.44741536738554e-07	-0.257189	0.215	0.564
EIF3D	EIF3D	1.81563361305145e-10	5.96163296845445e-06	-0.25806	0.148	0.424
BBX.1	BBX	1.88433246624805e-08	0.000618720565292546	-0.25944	0.108	0.308
ATP5F1D	ATP5F1D	1.77963484492687e-08	0.000584343101331739	-0.260947	0.099	0.305
ANXA2.5	ANXA2	7.76002445311797e-10	2.54800402918128e-05	-0.260995	0.309	0.658
LCK.1	LCK	4.10805711090858e-10	1.34888055236683e-05	-0.261068	0.283	0.636
PLP2.2	PLP2	6.0568706959987e-13	1.98877349303117e-08	-0.261528	0.305	0.691
PSMB6.1	PSMB6	7.29189631813293e-07	0.0239429415605895	-0.263156	0.099	0.273
CAPZA2.1	CAPZA2	8.64783243418936e-10	2.83951577976608e-05	-0.264643	0.112	0.349
DNAJA2.1	DNAJA2	2.73549325210608e-09	8.98199209329031e-05	-0.264674	0.13	0.376
TMED2.1	TMED2	4.43488905517867e-09	0.000145619582126792	-0.26569	0.117	0.342
LAMTOR4.1	LAMTOR4	8.11779109660857e-09	0.000266547670657142	-0.267525	0.081	0.28
GLIPR1.5	GLIPR1	3.32509908137249e-09	0.000109179628336866	-0.267798	0.359	0.726
GRB2.1	GRB2	3.22556991960805e-12	1.0591158831033e-07	-0.268334	0.184	0.518
NDUFB7	NDUFB7	3.26784344983127e-10	1.0729963967521e-05	-0.268927	0.166	0.446
CD9.6	CD9	2.19244857008311e-09	7.19890487986788e-05	-0.270066	0.067	0.262
PPA1.1	PPA1	1.51018528727061e-09	4.95869339075306e-05	-0.270152	0.09	0.305
C3H4orf48.4	C3H4orf48	9.85207032410785e-10	3.23492729092081e-05	-0.27052	0.166	0.441
COX6A1	COX6A1	2.99408560743945e-12	9.83108009202743e-08	-0.275176	0.247	0.617
CMTM6.3	CMTM6	4.77367332025459e-11	1.5674356347056e-06	-0.275569	0.085	0.323
CD48.1	CD48	3.97324712544328e-08	0.0013046156936393	-0.277406	0.108	0.308
TMSB10.2	TMSB10	7.23072246691634e-08	0.00237420772201198	-0.278516	0.466	0.809
RILPL2.1	RILPL2	4.41348231455016e-09	0.000144916691798254	-0.278838	0.188	0.466
SEC11C	SEC11C	8.74330096830628e-10	2.87086287294337e-05	-0.279558	0.067	0.272
EQMHCB2.3	EQMHCB2	3.25457336373046e-14	1.0686391639809e-09	-0.282506	0.978	0.999
NDUFA3.1	NDUFA3	7.76316226133903e-13	2.54903432851067e-08	-0.284933	0.103	0.385
CD2BP2.1	CD2BP2	7.74829039928281e-07	0.0254415115260451	-0.285428	0.09	0.254
ANAPC16	ANAPC16	3.25516062345302e-10	1.0688319907108e-05	-0.286697	0.081	0.299
ITGB2.3	ITGB2	1.22004231117317e-09	4.00600892873709e-05	-0.288586	0.152	0.413
LOC100069166.1	LOC100069166	3.34557075336834e-08	0.00109851815686849	-0.289703	0.09	0.282
CHRAC1	CHRAC1	3.80236650269477e-09	0.000124850704115983	-0.289897	0.076	0.276
CNIH1.1	CNIH1	1.91976067671868e-10	6.30353418200578e-06	-0.290467	0.085	0.312
VAMP5.1	VAMP5	3.64401408421353e-10	1.19651202455151e-05	-0.291161	0.076	0.293
HMGN2	HMGN2	5.50232387198488e-13	1.80668804336623e-08	-0.293356	0.215	0.571
PGAM1.1	PGAM1	7.35669483414398e-09	0.000241557074879118	-0.294263	0.063	0.25
SNRPB2	SNRPB2	1.34317497739264e-09	4.41031503826873e-05	-0.296204	0.108	0.335
FKBP3	FKBP3	1.58555952334561e-11	5.2061846949053e-07	-0.29626	0.09	0.337
CGGBP1	CGGBP1	2.83490858841868e-08	0.000930842235007275	-0.297504	0.072	0.254
RNF181	RNF181	2.01468251334938e-08	0.000661521003258269	-0.297742	0.081	0.27
TRIR	TRIR	5.59722445535979e-12	1.83784864991739e-07	-0.298388	0.135	0.427
SORL1.3	SORL1	8.59761563367973e-09	0.000282302709331874	-0.299108	0.126	0.349
UBE2D3	UBE2D3	4.89510367405243e-13	1.60730729137512e-08	-0.2993	0.175	0.517
LAPTM5.2	LAPTM5	6.48991707118087e-08	0.00213096427032224	-0.300646	0.731	0.969
OAZ1.3	OAZ1	6.72024667362071e-10	2.20659299528336e-05	-0.302281	0.61	0.93
MIF	MIF	3.19887286559794e-14	1.05034990541908e-09	-0.304539	0.283	0.701
NUB1.1	NUB1	1.34321724353374e-09	4.41045381914305e-05	-0.307015	0.117	0.349
ATP5MC1	ATP5MC1	2.18396841946528e-10	7.17106030531424e-06	-0.307147	0.058	0.266
POLR2K	POLR2K	3.13604960290941e-09	0.000102972188711531	-0.307715	0.063	0.255
ANP32B	ANP32B	2.92550796412914e-12	9.60590540021803e-08	-0.307865	0.117	0.395
MRPL20	MRPL20	4.74821096681746e-09	0.000155907507095451	-0.307938	0.067	0.259
GTF2A2.3	GTF2A2	6.72927293921203e-10	2.20955676959027e-05	-0.307946	0.058	0.256
RPL22L1.1	RPL22L1	2.34333267328611e-08	0.000769433283273496	-0.307961	0.072	0.252
PCNP	PCNP	9.17579440386029e-11	3.01287209250753e-06	-0.307987	0.135	0.403
TNFSF13B.5	TNFSF13B	5.4446063589223e-10	1.78773649795214e-05	-0.309263	0.099	0.329
FKBP1A.3	FKBP1A	3.29352096532026e-10	1.08142760896291e-05	-0.310529	0.143	0.408
PSMD8	PSMD8	1.72104439712094e-10	5.65104927794659e-06	-0.31083	0.085	0.316
LSM5.1	LSM5	7.34302313502076e-10	2.41108164638407e-05	-0.312918	0.081	0.296
YWHAQ.1	YWHAQ	3.63752661330109e-10	1.19438186347741e-05	-0.313711	0.117	0.361
MGST3.2	MGST3	9.97194608033445e-13	3.27428849547782e-08	-0.314295	0.081	0.342
ATP6V1E1	ATP6V1E1	7.15975504259136e-10	2.35090556823487e-05	-0.315188	0.094	0.319
SAP18	SAP18	7.601062670063e-11	2.49580892771519e-06	-0.316008	0.157	0.441
MPHOSPH6	MPHOSPH6	4.70181690560822e-08	0.00154384158095646	-0.316651	0.076	0.255
SIVA1	SIVA1	7.42980736472706e-10	2.43957724820813e-05	-0.319444	0.108	0.339
HSP90AB1.4	HSP90AB1	7.20464321129637e-14	2.36564459842916e-09	-0.31984	0.211	0.563
SH3BGRL.1	SH3BGRL	8.07810238435832e-14	2.65244491790405e-09	-0.321162	0.161	0.502
ATP5PB	ATP5PB	8.98517072154053e-10	2.95028080641783e-05	-0.324032	0.058	0.253
APRT	APRT	2.13028120494158e-13	6.99477833642569e-09	-0.325193	0.135	0.447
ANXA7.2	ANXA7	1.45884228127487e-09	4.79010863056602e-05	-0.32581	0.094	0.313
LAMTOR5	LAMTOR5	4.89924778858615e-09	0.000160866801138226	-0.326156	0.094	0.304
RPL36.1	RPL36	5.0613852955221e-12	1.66190586178468e-07	-0.326378	0.803	0.992
CD3E.4	CD3E	1.23200817337225e-09	4.0452988372678e-05	-0.326608	0.574	0.917
JPT1.3	JPT1	1.97446916892715e-13	6.48316951617231e-09	-0.326651	0.161	0.49
ARL6IP5.3	ARL6IP5	2.36640172515697e-11	7.77008006455291e-07	-0.326795	0.247	0.588
HNRNPD	HNRNPD	1.83051568785946e-12	6.01049826108653e-08	-0.327723	0.139	0.437
RPN2.1	RPN2	8.45195990429457e-08	0.00277520103457512	-0.327993	0.081	0.259
HYPK	HYPK	3.971274094207e-09	0.000130396784883287	-0.328544	0.081	0.282
EBP.1	EBP	1.63969701692878e-09	5.38394515508566e-05	-0.33043	0.09	0.304
CCT2	CCT2	3.0379971370577e-11	9.97526359952896e-07	-0.332134	0.179	0.482
GDI2.1	GDI2	5.04733570173213e-11	1.65729267766375e-06	-0.332761	0.09	0.328
CST7.3	CST7	5.00452241815941e-10	1.64323493600264e-05	-0.333006	0.121	0.364
CAPG.5	CAPG	1.55767713539603e-12	5.11463287407287e-08	-0.333115	0.161	0.475
POLR2F	POLR2F	3.76512441543871e-09	0.00012362786018093	-0.336547	0.076	0.277
GARS.1	GARS	1.15734317165952e-08	0.000380013630414402	-0.337434	0.067	0.253
SLBP.2	SLBP	4.08655701802103e-11	1.3418209968672e-06	-0.337997	0.108	0.358
MAT2B.1	MAT2B	1.19340802945528e-09	3.91855526471641e-05	-0.338034	0.063	0.261
CCDC107	CCDC107	1.36910442822361e-11	4.49545439007221e-07	-0.338267	0.108	0.371
CAPZB.1	CAPZB	2.16442735424144e-12	7.10689721765176e-08	-0.338427	0.161	0.479
EEF2	EEF2	1.78614550576975e-12	5.86480876819498e-08	-0.338513	0.323	0.725
SET	SET	8.9192272057443e-11	2.92862825300614e-06	-0.338721	0.3	0.673
LOC100053687.6	LOC100053687	2.15415457273875e-09	7.0731665395877e-05	-0.339563	0.148	0.395
TXN.1	TXN	3.55182913808018e-13	1.16624309748863e-08	-0.340334	0.206	0.559
ATP6V1G1.1	ATP6V1G1	3.08345219330634e-12	1.01245152767214e-07	-0.342513	0.157	0.462
LOC100629965.1	LOC100629965	9.93279804580744e-13	3.26143423834087e-08	-0.34333	0.17	0.5
EIF4B	EIF4B	9.8851443287355e-12	3.2457871403403e-07	-0.345871	0.103	0.363
ZNF706.3	ZNF706	1.03878663229316e-09	3.41085590713458e-05	-0.346739	0.085	0.297
VAMP8	VAMP8	3.98950656859975e-13	1.30995448179973e-08	-0.347048	0.13	0.434
PPP1CC	PPP1CC	1.60710294524414e-09	5.27692252070913e-05	-0.347306	0.094	0.315
SERP1.2	SERP1	1.08724871445857e-10	3.5699811539247e-06	-0.347882	0.049	0.254
SELENOT.1	SELENOT	1.71661633925046e-11	5.63650974992887e-07	-0.349985	0.152	0.441
DRB.5	DRB	1.66336027067934e-09	5.46164344877563e-05	-0.350876	0.735	0.961
TOMM7	TOMM7	5.24568851781566e-10	1.72242182482477e-05	-0.352674	0.067	0.274
ARPC1B.1	ARPC1B	2.35941500323959e-12	7.74713916313719e-08	-0.354222	0.323	0.722
TOMM20	TOMM20	1.11562345853908e-12	3.66314962611307e-08	-0.354655	0.152	0.468
UBC.1.1	UBC.1	4.39206158871806e-14	1.44213342265558e-09	-0.354757	0.865	0.993
PSMA2	PSMA2	8.54512061347333e-10	2.80579035343397e-05	-0.354777	0.076	0.284
TMX1	TMX1	7.42862197786597e-10	2.43918802643229e-05	-0.355449	0.067	0.271
ATP5ME	ATP5ME	5.96996013519176e-13	1.96023641039021e-08	-0.356656	0.247	0.614
SUCLG1.1	SUCLG1	1.73668790369667e-09	5.70241473178802e-05	-0.357173	0.063	0.259
LOC100630497.5	LOC100630497	9.56595377911988e-08	0.00314098092337401	-0.357578	0.368	0.65
NUCKS1	NUCKS1	2.23370022504686e-11	7.33435468894136e-07	-0.358139	0.314	0.686
DNMT1	DNMT1	1.38034698765432e-08	0.000453236933396296	-0.35894	0.094	0.292
ARL6IP1	ARL6IP1	2.06978833092739e-11	6.79614998460007e-07	-0.359369	0.108	0.37
CIB1	CIB1	3.20025484438325e-10	1.05080367815324e-05	-0.359447	0.072	0.283
LOC100064785.2	LOC100064785	2.05486310132549e-11	6.74714299320225e-07	-0.360293	0.148	0.437
CLTA	CLTA	2.24791001521164e-12	7.38101253494741e-08	-0.361544	0.161	0.48
RRP1B.3	RRP1B	7.50918088269709e-12	2.46563954283359e-07	-0.361879	0.251	0.597
GTF2E2.1	GTF2E2	4.42466960882362e-10	1.45284026605724e-05	-0.362684	0.072	0.284
HNRNPF	HNRNPF	1.85487750851171e-14	6.0904902991982e-10	-0.362951	0.188	0.558
FBL.1	FBL	1.54877147182953e-09	5.08539112775225e-05	-0.363291	0.058	0.252
TCEA1	TCEA1	6.95948027950319e-14	2.28514534977487e-09	-0.363832	0.094	0.375
HCST.5	HCST	1.05398832358259e-09	3.46077066048342e-05	-0.364056	0.372	0.721
SELENOW.3	SELENOW	1.55502879815142e-12	5.10593705873019e-08	-0.364342	0.202	0.546
HINT2	HINT2	1.78730144469293e-11	5.86860429364923e-07	-0.364872	0.067	0.298
PFDN2	PFDN2	3.30292352308813e-11	1.08451493880599e-06	-0.365615	0.063	0.286
ISCA1.1	ISCA1	1.24013069613947e-09	4.07196914077394e-05	-0.366629	0.063	0.261
LOC102151033.2	LOC102151033	2.74537581620777e-09	9.01444149251822e-05	-0.367563	0.121	0.35
COPE	COPE	2.89749906923543e-11	9.51393819383453e-07	-0.367605	0.099	0.346
RBX1	RBX1	7.8005891999532e-13	2.56132346380463e-08	-0.368032	0.166	0.489
TMSB15B	TMSB15B	1.1558766408182e-11	3.79532095012655e-07	-0.368117	0.049	0.267
SF3B6	SF3B6	1.68832483486858e-13	5.54361459529097e-09	-0.368704	0.076	0.341
CHMP2A	CHMP2A	1.71427499853866e-11	5.62882195770168e-07	-0.369373	0.081	0.324
TAGLN2.4	TAGLN2	3.12528122393934e-10	1.02618608988048e-05	-0.369479	0.435	0.784
LOC111771758.3	LOC111771758	1.29162950063572e-14	4.24106546533738e-10	-0.37175	0.211	0.586
RBM3.1	RBM3	1.83201089017139e-12	6.01540775787776e-08	-0.372879	0.265	0.635
ROMO1.1	ROMO1	1.89073587814212e-13	6.20823125587964e-09	-0.375712	0.108	0.394
CACYBP	CACYBP	5.15705368518325e-10	1.69331857752992e-05	-0.376779	0.09	0.313
OST4	OST4	9.72591615819867e-16	3.19350457054453e-11	-0.377398	0.202	0.597
EIF3H	EIF3H	3.27860746291286e-12	1.07653076044744e-07	-0.378634	0.085	0.343
LOC100058358.1	LOC100058358	5.02565006288967e-15	1.65017219814982e-10	-0.379622	0.197	0.572
LEPROTL1.3	LEPROTL1	6.69715596064636e-13	2.19901115967823e-08	-0.380071	0.242	0.611
SFT2D1	SFT2D1	4.74927155120587e-11	1.55942331383845e-06	-0.380452	0.058	0.276
DYNLRB1.2	DYNLRB1	2.79897081770767e-14	9.19042067994315e-10	-0.382487	0.22	0.6
DEK.1	DEK	5.67881882667239e-12	1.86464016173788e-07	-0.383448	0.305	0.672
LOC100630846	LOC100630846	5.76168318442541e-12	1.89184867360608e-07	-0.383926	0.126	0.408
SRI.2	SRI	6.1592579223019e-13	2.02239233878783e-08	-0.384835	0.166	0.493
NOP10	NOP10	2.46093383947413e-10	8.08047626191329e-06	-0.384875	0.054	0.256
PSME2.1	PSME2	2.11027289380213e-11	6.92908104679929e-07	-0.385374	0.076	0.313
PSMA4	PSMA4	1.57232131976286e-09	5.16271705344134e-05	-0.385529	0.09	0.304
39326	39326	5.40997539672227e-13	1.77636542151376e-08	-0.386003	0.354	0.772
PLAC8.4	PLAC8	4.89237469050101e-09	0.000160641122962601	-0.38987	0.269	0.547
ARPC5.1	ARPC5	7.43064089624952e-15	2.43985093828353e-10	-0.390153	0.166	0.52
ACTG1.5	ACTG1	9.8536039967179e-10	3.23543087232232e-05	-0.390215	0.493	0.821
NDUFA6	NDUFA6	9.43687938641242e-10	3.09859934652852e-05	-0.393617	0.058	0.255
EDF1	EDF1	7.1332382069012e-12	2.34219876523601e-07	-0.393684	0.143	0.434
FAM204A	FAM204A	5.66508258714483e-11	1.860129867489e-06	-0.395542	0.081	0.314
PTGES3	PTGES3	5.93695556046971e-13	1.94939935828023e-08	-0.396006	0.13	0.432
SEC11A.1	SEC11A	2.21608684383164e-14	7.2765211517212e-10	-0.396658	0.067	0.338
WDR1.1	WDR1	1.17415701839739e-14	3.85534456990783e-10	-0.397461	0.188	0.552
GNG2.1	GNG2	4.57494305796818e-13	1.50218255308385e-08	-0.397724	0.112	0.398
NDUFB8	NDUFB8	1.29609296746098e-11	4.25572125865813e-07	-0.398578	0.067	0.3
EIF3E	EIF3E	1.57531711588407e-13	5.17255375000534e-09	-0.398822	0.094	0.376
COMMD6.2	COMMD6	7.78998565125728e-14	2.55784178859033e-09	-0.399081	0.09	0.375
BCAP31	BCAP31	1.0859541901888e-12	3.56573058348492e-08	-0.399627	0.112	0.399
NSA2.1	NSA2	8.50752439786165e-13	2.79344563603787e-08	-0.3998	0.076	0.331
TMEM256	TMEM256	3.28852344628968e-10	1.07978667358922e-05	-0.400826	0.054	0.254
PRR13.1	PRR13	1.31705081350219e-15	4.32453634613444e-11	-0.403747	0.139	0.49
LTB.5	LTB	4.37242888722211e-08	0.00143568702511938	-0.404284	0.39	0.682
TIFA.2	TIFA	1.07973282111128e-11	3.54530271811889e-07	-0.404899	0.126	0.404
MAPRE1.1	MAPRE1	1.56920444607669e-10	5.15248279869282e-06	-0.405813	0.058	0.268
TRAT1.6	TRAT1	1.55055159415864e-07	0.00509123615941988	-0.406553	0.099	0.279
SNU13	SNU13	6.04007311181877e-10	1.98325800626569e-05	-0.406943	0.072	0.281
RAC2.4	RAC2	1.75728949173082e-09	5.77006004609815e-05	-0.407321	0.574	0.898
NDUFV2.1	NDUFV2	2.82072072344424e-11	9.26183649542916e-07	-0.413382	0.103	0.354
NDFIP1.3	NDFIP1	9.96125783671245e-16	3.27077901068453e-11	-0.417199	0.206	0.597
PSMB3	PSMB3	2.41267545141555e-10	7.92201984472297e-06	-0.417561	0.067	0.28
CALM2.2	CALM2	2.59164309744857e-14	8.50966011047238e-10	-0.418864	0.305	0.726
CD40LG.4	CD40LG	3.5146273055027e-10	1.15402787576181e-05	-0.419438	0.081	0.294
CRIP1.5	CRIP1	7.76419831121664e-09	0.000254937451548798	-0.419531	0.726	0.955
CD99.6	CD99	3.21612018050834e-13	1.05601306126991e-08	-0.420276	0.341	0.74
SSB	SSB	7.91674757690361e-11	2.5994640668763e-06	-0.420852	0.099	0.338
ATP6V0E1	ATP6V0E1	1.40452854387367e-17	4.6117694738092e-13	-0.420939	0.179	0.573
ANP32A	ANP32A	8.22961813095968e-12	2.70219511330061e-07	-0.420974	0.09	0.339
LGALS3BP.2	LGALS3BP	1.91942447682177e-13	6.30243026964429e-09	-0.421707	0.112	0.401
PLSCR1.4	PLSCR1	3.18879765043539e-10	1.04704170852046e-05	-0.422939	0.058	0.261
EIF5A	EIF5A	2.16699946024655e-10	7.11534272771956e-06	-0.423771	0.112	0.355
LSM6.2	LSM6	6.4717390421335e-11	2.12499551448453e-06	-0.424376	0.058	0.273
ANXA1.5	ANXA1	1.19237634684234e-14	3.91516773485682e-10	-0.424564	0.233	0.609
RAN	RAN	2.94638514866947e-12	9.6744556356562e-08	-0.426276	0.112	0.387
PSMD13	PSMD13	1.11918356215689e-12	3.67483922634215e-08	-0.4263	0.054	0.288
PTPN18.2	PTPN18	1.56377103604345e-12	5.13464219684865e-08	-0.427081	0.3	0.689
U2AF1	U2AF1	9.29291906267482e-12	3.05132997422928e-07	-0.429284	0.085	0.334
TNFRSF14	TNFRSF14	8.48408395644339e-11	2.78574896709819e-06	-0.430784	0.117	0.365
TMCO1	TMCO1	1.38331515894006e-11	4.54211532437968e-07	-0.432054	0.112	0.375
SLC25A3	SLC25A3	1.79287829128757e-14	5.88691586944275e-10	-0.432249	0.215	0.59
SOD1.1	SOD1	3.5193257614153e-14	1.15557061376071e-09	-0.434024	0.108	0.41
RP9	RP9	1.24737219232335e-09	4.09574659349371e-05	-0.434137	0.058	0.251
SRGN.4	SRGN	1.30405065824742e-13	4.28185033635541e-09	-0.434158	0.439	0.832
CD3G.2	CD3G	3.93578185753791e-14	1.29231397292257e-09	-0.434586	0.511	0.894
SNRPB	SNRPB	5.84727792275902e-14	1.91995370593792e-09	-0.435255	0.099	0.39
GUK1	GUK1	7.73768800834463e-13	2.54066985753996e-08	-0.43649	0.099	0.375
C22H20orf24.1	C22H20orf24	4.27861759035478e-12	1.40488408579299e-07	-0.440632	0.094	0.352
PCBP2	PCBP2	3.17325510358068e-15	1.04193831326072e-10	-0.440791	0.197	0.571
BUD23	BUD23	1.10667696332527e-11	3.63377380907853e-07	-0.441574	0.063	0.293
EPSTI1.2	EPSTI1	1.8776154234863e-13	6.16515024301726e-09	-0.441994	0.161	0.479
BCAP29	BCAP29	9.65160850145974e-11	3.1691056514543e-06	-0.442189	0.049	0.255
HSP90B1.3	HSP90B1	7.6956990978046e-14	2.52688279876414e-09	-0.443447	0.157	0.481
ATP1B3.1	ATP1B3	5.97740835202496e-12	1.9626820323874e-07	-0.444077	0.067	0.306
EIF1.2	EIF1	4.7024133147925e-14	1.54403741191212e-09	-0.444768	0.543	0.92
PSMA6.2	PSMA6	8.27105169122414e-12	2.71579982281345e-07	-0.446775	0.067	0.302
AP3S1.3	AP3S1	5.44509658727465e-14	1.78789746443163e-09	-0.448034	0.094	0.384
HMGB1.2	HMGB1	3.48434263031833e-13	1.14408390266502e-08	-0.448568	0.363	0.769
CD37	CD37	8.3409274438271e-16	2.73874352618063e-11	-0.448804	0.179	0.549
NDUFC1	NDUFC1	1.87644253481985e-11	6.16129906308098e-07	-0.449183	0.058	0.281
HNRNPR	HNRNPR	9.58219531452967e-12	3.14631383152582e-07	-0.44939	0.108	0.366
NDUFA13	NDUFA13	5.36516513224053e-15	1.76165197117118e-10	-0.453736	0.117	0.435
NAP1L1.2	NAP1L1	4.25041260000451e-13	1.39562297721148e-08	-0.455725	0.238	0.604
SNX3	SNX3	2.64353596755727e-15	8.68005034947429e-11	-0.456671	0.108	0.429
TXNDC17	TXNDC17	5.2150772687211e-12	1.71237062118457e-07	-0.457338	0.063	0.295
LAPTM4A.1	LAPTM4A	1.24599664159311e-11	4.09122997267099e-07	-0.458195	0.081	0.322
EIF1B.2	EIF1B	1.96380134664586e-12	6.44814172171169e-08	-0.45861	0.085	0.343
SMDT1	SMDT1	5.11697819335529e-13	1.68015978978821e-08	-0.458654	0.13	0.427
SH2D1A.6	SH2D1A	1.91942751684675e-11	6.30244025156631e-07	-0.459625	0.161	0.446
DPY30.2	DPY30	6.74326865218067e-13	2.21415226194352e-08	-0.460173	0.072	0.324
PTPRCAP.2	PTPRCAP	2.49266892245195e-13	8.18467840687099e-09	-0.460644	0.489	0.867
POMP	POMP	8.67722009307208e-14	2.84916521756022e-09	-0.464456	0.099	0.39
NDUFA1	NDUFA1	2.81774746884403e-12	9.25207381394938e-08	-0.464617	0.085	0.342
UQCRB	UQCRB	1.6861248613459e-12	5.53639098222926e-08	-0.466287	0.103	0.376
ARPC2.2	ARPC2	7.4974818379445e-15	2.46179816148908e-10	-0.467411	0.413	0.845
LOC100050835.1	LOC100050835	1.19310864570251e-09	3.9175722381642e-05	-0.467758	0.085	0.296
ITM2B.3	ITM2B	1.65726933023474e-13	5.44164384582576e-09	-0.467863	0.444	0.844
FXYD5.5	FXYD5	1.23017794241757e-13	4.03928927392809e-09	-0.467872	0.188	0.528
SARAF.3	SARAF	6.04629611116744e-18	1.98530132810183e-13	-0.471102	0.215	0.632
SNRPD3	SNRPD3	2.64031184434609e-15	8.66946394091038e-11	-0.471541	0.157	0.514
GPX1	GPX1	3.1134421156729e-14	1.0222987186812e-09	-0.472487	0.121	0.428
ACTR3.2	ACTR3	1.03243214655825e-17	3.38999095322403e-13	-0.475996	0.278	0.721
NDUFB2	NDUFB2	6.82576876111768e-11	2.24124117271299e-06	-0.477073	0.049	0.257
COX20	COX20	3.88917819813063e-12	1.27701166135619e-07	-0.478325	0.076	0.322
IL32.4	IL32	1.55607922750349e-13	5.10938614350772e-09	-0.479309	0.265	0.623
APOBEC3Z2E.3	APOBEC3Z2E	3.03035122632817e-12	9.95015825164856e-08	-0.480412	0.076	0.322
PARK7	PARK7	1.28061375568655e-14	4.2048952667968e-10	-0.482665	0.108	0.414
CD3D.3	CD3D	3.41799236707236e-18	1.12229779372821e-13	-0.483106	0.238	0.667
IER3IP1.1	IER3IP1	1.49813775814127e-12	4.91913532885686e-08	-0.488631	0.045	0.274
NPM1	NPM1	2.37472528029444e-18	7.79741045784681e-14	-0.489175	0.148	0.535
HNRNPM	HNRNPM	1.22259803400789e-15	4.0144006446649e-11	-0.492535	0.135	0.481
TESC.1	TESC	5.14005782958017e-11	1.68773798834265e-06	-0.49462	0.054	0.265
LOC100070523	LOC100070523	6.28320035720919e-14	2.06308883728964e-09	-0.494926	0.072	0.338
SELENOK.1	SELENOK	3.64903325508643e-17	1.19816006930763e-12	-0.498036	0.157	0.54
CNBP	CNBP	2.9248096706913e-18	9.60361255371489e-14	-0.49998	0.22	0.651
COX5B.1	COX5B	9.39128755872141e-18	3.08362926990617e-13	-0.501272	0.166	0.552
UBE2I	UBE2I	3.8177980883319e-14	1.25357400230378e-09	-0.502007	0.058	0.32
TPM3.2	TPM3	4.63562321691713e-16	1.52210688327474e-11	-0.503101	0.345	0.79
ATP5MF.1	ATP5MF	6.63915080603949e-16	2.17996516716307e-11	-0.505571	0.103	0.419
RPL13A.3	RPL13A	3.33887272503476e-19	1.09631885926517e-14	-0.505816	0.812	0.995
MYL6.4	MYL6	7.76646635785227e-14	2.55011922860079e-09	-0.507495	0.484	0.883
GTF3A	GTF3A	7.87248243933262e-11	2.58492960895487e-06	-0.509016	0.054	0.261
ATP5F1A.1	ATP5F1A	3.65451947270142e-16	1.19996146886151e-11	-0.510579	0.161	0.526
RPS9.3	RPS9	4.26950498582547e-18	1.40189196209579e-13	-0.511242	0.722	0.988
SYPL1	SYPL1	4.9800837854885e-13	1.63521051096515e-08	-0.511419	0.076	0.338
PPP1CB	PPP1CB	1.05851052411407e-13	3.47561930592854e-09	-0.511877	0.09	0.369
SPCS2	SPCS2	1.13031201953074e-13	3.71137951612918e-09	-0.514245	0.13	0.433
RPL7A.2	RPL7A	3.41633661419816e-20	1.12175412727196e-15	-0.515142	0.722	0.984
OSTC.1	OSTC	1.97817871904607e-14	6.49534982398778e-10	-0.515755	0.067	0.341
ATP5MC2	ATP5MC2	1.8734444613926e-15	6.1514548889826e-11	-0.51722	0.13	0.461
RABAC1.2	RABAC1	1.16779740993983e-16	3.83446279553742e-12	-0.518738	0.188	0.575
ALDOA.1	ALDOA	2.98636971691365e-14	9.80574496548598e-10	-0.521571	0.103	0.395
YWHAH.2	YWHAH	2.99503308302158e-14	9.83419112810135e-10	-0.523819	0.108	0.404
BANF1	BANF1	1.41484655025126e-15	4.64564864775001e-11	-0.52431	0.148	0.498
SNRPD2	SNRPD2	3.31283089253925e-15	1.08776802356526e-10	-0.52533	0.108	0.424
SEC61G	SEC61G	1.11464842910104e-19	3.65994811695325e-15	-0.526747	0.188	0.617
COA3.1	COA3	2.05169897263214e-14	6.73675357663762e-10	-0.533091	0.076	0.357
NDUFB5	NDUFB5	9.35175289420081e-12	3.07064806281084e-07	-0.533646	0.049	0.267
BTF3.1	BTF3	2.71026945050154e-20	8.8991697407218e-16	-0.535786	0.238	0.696
LSM3.1	LSM3	1.20077854412057e-12	3.9427563496199e-08	-0.536615	0.063	0.305
PSENEN	PSENEN	1.01791802057167e-13	3.34233382054708e-09	-0.537188	0.076	0.345
BRK1	BRK1	2.12782852226878e-14	6.98672495286955e-10	-0.537795	0.09	0.377
UBXN1	UBXN1	2.230779755712e-15	7.32476532788034e-11	-0.539504	0.108	0.425
CALM1.2	CALM1	1.56640864447243e-19	5.14330278412523e-15	-0.539644	0.511	0.921
NAAA.1	NAAA	1.05760700730934e-11	3.47265260850021e-07	-0.543956	0.049	0.267
C25H9orf16.1	C25H9orf16	4.45027173717558e-13	1.4612467249016e-08	-0.545286	0.076	0.337
SRP19	SRP19	3.19243193240903e-12	1.0482350250065e-07	-0.547047	0.103	0.366
HMGN1.2	HMGN1	2.02446030842603e-10	6.64731542271688e-06	-0.547214	0.094	0.318
NCR3.5	NCR3	1.40243093421441e-13	4.60488197249301e-09	-0.54881	0.126	0.42
COX6B1	COX6B1	5.48489593224142e-18	1.80096557935147e-13	-0.549286	0.188	0.6
RPL13.1	RPL13	3.83176782316189e-22	1.25816096473521e-17	-0.551727	0.767	0.991
DQB.5	DQB	2.70236173921819e-20	8.87320477072292e-16	-0.552048	0.601	0.935
EEF1D.1	EEF1D	1.89672091571446e-15	6.22788312674842e-11	-0.553189	0.188	0.551
ACTB.3	ACTB	1.33105537452303e-20	4.37052032224638e-16	-0.554308	0.942	0.998
PSMA7	PSMA7	1.66540989972219e-18	5.46837340573781e-14	-0.555081	0.166	0.566
LOC100056464.2	LOC100056464	5.74231985135243e-18	1.88549072319157e-13	-0.55786	0.332	0.792
REEP5.1	REEP5	1.57706420283155e-15	5.1782903099974e-11	-0.558267	0.099	0.412
LOC102149732.2	LOC102149732	2.35295963093327e-17	7.72594294816939e-13	-0.561508	0.26	0.692
PSMC5.1	PSMC5	3.18941734459183e-11	1.04724518509673e-06	-0.56185	0.049	0.258
EIF3M.1	EIF3M	2.1178276436982e-13	6.95388706808303e-09	-0.567674	0.031	0.261
CBX3	CBX3	3.13140103503156e-16	1.02819552985261e-11	-0.568513	0.126	0.466
LOC100055813	LOC100055813	3.97938033388418e-19	1.30662953263087e-14	-0.569738	0.318	0.783
EIF3I	EIF3I	9.28276298119602e-14	3.04799522487571e-09	-0.570299	0.094	0.376
CHCHD1	CHCHD1	4.53287947001051e-12	1.48837097397795e-07	-0.573232	0.054	0.28
PSMB2.1	PSMB2	8.48338401103798e-14	2.78551914002432e-09	-0.574326	0.04	0.283
GABARAPL2.1	GABARAPL2	1.88060213853839e-18	6.1749571218908e-14	-0.575414	0.148	0.531
SNRPG	SNRPG	2.44358281729429e-17	8.02350418058582e-13	-0.578316	0.117	0.469
CLIC1.3	CLIC1	2.42508337967768e-20	7.96276127717165e-16	-0.579304	0.323	0.803
PFDN5	PFDN5	3.03160910109242e-17	9.95428848343695e-13	-0.581929	0.215	0.619
JTB	JTB	2.15445231237498e-14	7.07414416768325e-10	-0.584019	0.09	0.378
COX7A2L.1	COX7A2L	1.17408464353574e-13	3.85510692704959e-09	-0.588651	0.045	0.289
NDUFS5.1	NDUFS5	5.98076139292822e-14	1.96378300336798e-09	-0.592272	0.085	0.362
CHCHD7.1	CHCHD7	5.41686572433753e-12	1.77862786058623e-07	-0.593146	0.045	0.264
SERF2	SERF2	2.18237448478471e-20	7.16582662079059e-16	-0.593896	0.462	0.905
RPL31.2	RPL31	7.97392697481156e-21	2.61823892217938e-16	-0.598682	0.368	0.849
ATP5F1C.1	ATP5F1C	2.95670475398158e-13	9.7083400596985e-09	-0.599141	0.076	0.337
MANF.2	MANF	1.41281853831484e-12	4.63898967055678e-08	-0.601245	0.04	0.262
LGALS1.3	LGALS1	9.86136999640826e-20	3.23798083832065e-15	-0.601907	0.614	0.936
PTMA.2	PTMA	1.26646060822059e-19	4.15842340709232e-15	-0.603429	0.498	0.917
RAP1A.1	RAP1A	1.6385582377864e-14	5.38020597377164e-10	-0.604183	0.099	0.395
NDUFB10	NDUFB10	3.18667335808044e-14	1.04634419712571e-09	-0.604501	0.058	0.321
RPS15.4	RPS15	4.5852914643736e-23	1.50558045232707e-18	-0.606231	0.731	0.989
PDCD4.3	PDCD4	6.00787080437464e-17	1.97268437861641e-12	-0.606424	0.126	0.477
NDUFB4.1	NDUFB4	1.77475792356653e-14	5.82741764203069e-10	-0.608351	0.054	0.313
TMEM258	TMEM258	2.96338128643195e-18	9.73026245399932e-14	-0.608438	0.135	0.506
EIF3K.2	EIF3K	1.27853391592547e-22	4.19806611294128e-18	-0.610361	0.233	0.73
RGS10.1	RGS10	7.90833455558848e-12	2.59670165132748e-07	-0.610493	0.04	0.253
EIF4A3	EIF4A3	2.55512535722835e-13	8.38975411045928e-09	-0.6132	0.058	0.304
DBI	DBI	6.7251689308183e-13	2.20820921843419e-08	-0.613695	0.058	0.298
UBL5	UBL5	2.03852170094613e-21	6.6934860050566e-17	-0.614719	0.206	0.654
GABARAP	GABARAP	3.21855811969415e-25	1.05681355860157e-20	-0.618823	0.193	0.686
RPL4.3	RPL4	7.19319714814244e-19	2.36188628359257e-14	-0.621172	0.238	0.665
UXT	UXT	3.66330671426017e-15	1.20284675962733e-10	-0.622154	0.04	0.302
B2M.2	B2M	4.81364218678242e-38	1.58055941203001e-33	-0.625431	0.91	0.999
RPL36AL	RPL36AL	2.59438844506103e-18	8.5186744593579e-14	-0.630332	0.188	0.589
COX5A	COX5A	2.45936529124694e-14	8.07532593380934e-10	-0.630474	0.04	0.291
COPS9.1	COPS9	2.34918741796855e-15	7.71355688689974e-11	-0.634166	0.072	0.36
SPCS3.2	SPCS3	2.14737518230358e-13	7.05090641109381e-09	-0.636476	0.076	0.338
PPIB.5	PPIB	8.80465359334084e-20	2.89100800737347e-15	-0.637762	0.422	0.872
DRAP1	DRAP1	2.07754434488721e-16	6.82161685643716e-12	-0.638986	0.054	0.344
ATP5IF1.1	ATP5IF1	7.8080798842538e-16	2.56378302999474e-11	-0.639888	0.099	0.411
SUMO2.1	SUMO2	2.19545954464834e-22	7.20879141485282e-18	-0.639999	0.188	0.652
VIM.6	VIM	5.95541359013348e-16	1.95546005232033e-11	-0.640565	0.538	0.886
S100A4.5	S100A4	3.21234950965558e-10	1.05477496149541e-05	-0.641995	0.596	0.804
ISY1	ISY1	2.61051238595285e-12	8.57161741927617e-08	-0.644289	0.04	0.258
RPL8.3	RPL8	1.61450823715522e-24	5.30123779669915e-20	-0.645021	0.7	0.988
CALM3.1	CALM3	2.26444900919039e-14	7.43531832167665e-10	-0.655396	0.054	0.313
MPC2.1	MPC2	2.27565522107247e-21	7.47211391839145e-17	-0.65686	0.072	0.431
TALDO1.2	TALDO1	5.00310152025132e-18	1.64276838417452e-13	-0.660719	0.117	0.472
LOC111775959	LOC111775959	4.11923049961106e-23	1.35254933454729e-18	-0.660855	0.372	0.876
RPS27L.1	RPS27L	2.02206769328147e-19	6.63945927088972e-15	-0.661621	0.157	0.554
RAP1B.1	RAP1B	1.0883567841866e-20	3.5736195008767e-16	-0.662553	0.197	0.633
NEDD8.1	NEDD8	1.40684076346558e-17	4.61936164683924e-13	-0.667423	0.112	0.457
SH3BGRL3.5	SH3BGRL3	2.05612710108812e-22	6.75129333642283e-18	-0.669171	0.439	0.888
SNRPF	SNRPF	2.0786017246709e-13	6.82508876295691e-09	-0.670303	0.049	0.292
FABP5.6	FABP5	1.22642767994581e-14	4.02697528710207e-10	-0.672	0.327	0.693
PSMB1.1	PSMB1	3.45669764431643e-16	1.1350066715113e-11	-0.673866	0.094	0.406
ATP5F1E	ATP5F1E	1.45120125691431e-24	4.76501932707813e-20	-0.67503	0.354	0.872
MRPS24	MRPS24	2.97984306130844e-14	9.78431469180627e-10	-0.677155	0.072	0.342
TMEM59	TMEM59	3.40885497497237e-18	1.11929753103218e-13	-0.678643	0.094	0.435
MINOS1.1	MINOS1	4.94079472464234e-19	1.62230994783631e-14	-0.679522	0.121	0.493
RPL37A.2	RPL37A	3.91070131052014e-31	1.28407877530929e-26	-0.680265	0.753	0.994
S100A10.5	S100A10	1.0997883734128e-19	3.61115512410092e-15	-0.681203	0.574	0.942
SKP1.1	SKP1	1.45403337354291e-20	4.77431858202814e-16	-0.689912	0.094	0.46
ATP5MPL.1	ATP5MPL	3.69633333078989e-21	1.21369104916486e-16	-0.690519	0.112	0.504
PRELID1	PRELID1	6.93663551594431e-16	2.27764427166031e-11	-0.699342	0.076	0.369
NCK1	NCK1	3.10942508762933e-15	1.02097972752309e-10	-0.700626	0.04	0.302
EEF1G.2	EEF1G	6.04110934731829e-23	1.98359825419196e-18	-0.708484	0.283	0.764
SSR3.1	SSR3	4.8997716559556e-19	1.60884002323302e-14	-0.713156	0.126	0.498
SEC61B.2	SEC61B	1.08442378195559e-17	3.56070548805119e-13	-0.715907	0.085	0.411
YBX1	YBX1	3.82102043925245e-25	1.25463206122854e-20	-0.71833	0.202	0.693
SUB1.4	SUB1	4.29606187888744e-22	1.41061191793269e-17	-0.719549	0.314	0.789
LOC100630209.1	LOC100630209	5.38904807692287e-17	1.76949393605763e-12	-0.72069	0.085	0.404
LOC111775205.5	LOC111775205	3.92788358864994e-17	1.28972057633321e-12	-0.723415	0.184	0.551
LOC100147519.1	LOC100147519	6.11803169935145e-23	2.00885570848205e-18	-0.72346	0.13	0.55
PSMB9.3	PSMB9	4.35586652343072e-20	1.43024877296848e-15	-0.725213	0.13	0.516
EMB.6	EMB	6.13266581765153e-17	2.01366082122588e-12	-0.727569	0.126	0.46
LOC100051370.2	LOC100051370	3.05532586240739e-24	1.00321624692147e-19	-0.735268	0.422	0.904
RACK1.3	RACK1	1.67038435504851e-27	5.48470702980179e-23	-0.740624	0.363	0.88
RPL32.2	RPL32	1.15839082953913e-30	3.80357628879172e-26	-0.742623	0.601	0.968
UBD.2	UBD	1.60333771982522e-17	5.2645594030461e-13	-0.747	0.117	0.46
RPS21.3	RPS21	4.6192258584174e-31	1.51672281061135e-26	-0.747095	0.713	0.996
DYNLL1	DYNLL1	9.68764528137369e-21	3.18093832813905e-16	-0.74888	0.175	0.592
ATP5PD	ATP5PD	1.33378338433766e-17	4.37947774247271e-13	-0.751509	0.045	0.338
DRA.4	DRA	4.50708382070738e-23	1.47990097252927e-18	-0.752236	0.574	0.923
LOC100063824	LOC100063824	9.16725852192806e-25	3.01006933567508e-20	-0.758181	0.247	0.749
SNRPE	SNRPE	1.56235191724657e-21	5.12998252027912e-17	-0.758342	0.143	0.55
MRPS23.1	MRPS23	1.08572580452345e-16	3.56498067915274e-12	-0.760865	0.031	0.304
LOC100630892	LOC100630892	3.16127427781596e-15	1.03800440912087e-10	-0.76291	0.045	0.308
RPS11.4	RPS11	2.11737036244467e-29	6.95238558508709e-25	-0.764967	0.632	0.981
ERH	ERH	1.26273977793039e-21	4.14620606083444e-17	-0.765856	0.094	0.477
S100A11.5	S100A11	4.34710557761021e-22	1.42737211640831e-17	-0.766206	0.471	0.881
FAU.1	FAU	1.63224013955508e-39	5.35946049822911e-35	-0.768581	0.731	0.995
SPCS1	SPCS1	2.13072724352914e-22	6.99624290412795e-18	-0.769058	0.143	0.568
PSME1.1	PSME1	2.22567922794092e-23	7.30801774494402e-19	-0.770363	0.251	0.727
ATP5PO	ATP5PO	9.90162335545129e-20	3.25119802876243e-15	-0.771833	0.112	0.48
GNG5	GNG5	2.09143933734815e-20	6.86724106418266e-16	-0.779121	0.099	0.469
LOC111767815	LOC111767815	4.53537313326055e-23	1.4891897683061e-18	-0.780664	0.161	0.6
LOC100051878	LOC100051878	1.21899873175721e-20	4.0025823357248e-16	-0.780953	0.103	0.479
TBCA.1	TBCA	3.93810886412813e-20	1.29307804553647e-15	-0.784068	0.076	0.424
RPL10A.4	RPL10A	4.03202961433722e-28	1.32391692386763e-23	-0.787583	0.529	0.962
TMSB4X.2	TMSB4X	1.41603069566443e-43	4.64953678921414e-39	-0.787718	0.924	0.999
GMFG.2	GMFG	1.02334629082232e-22	3.36015754591509e-18	-0.788357	0.256	0.72
RAC1	RAC1	2.48442130376273e-20	8.15759735090491e-16	-0.793396	0.081	0.439
FIS1.1	FIS1	3.5886735369827e-25	1.17834095586827e-20	-0.79344	0.112	0.548
OSTF1.1	OSTF1	2.7695920526039e-23	9.0939555047249e-19	-0.797497	0.26	0.733
UBE2B.1	UBE2B	9.68425015254369e-23	3.17982353758772e-18	-0.808568	0.099	0.493
RPLP2.3	RPLP2	4.04254830071306e-38	1.32737073453913e-33	-0.812085	0.673	0.989
EIF3F	EIF3F	3.16602414191422e-26	1.03956402699753e-21	-0.814357	0.126	0.583
RPS23.3	RPS23	7.98330871114294e-34	2.62131941530379e-29	-0.814735	0.641	0.983
ARHGDIB.2	ARHGDIB	2.242046837125e-28	7.36176078969995e-24	-0.820747	0.511	0.936
ATP5PF.2	ATP5PF	5.45042204769779e-21	1.78964607936157e-16	-0.823685	0.108	0.483
LOC100050506.2	LOC100050506	5.93067507569674e-25	1.94733716110503e-20	-0.828366	0.13	0.575
LOC100630549	LOC100630549	2.27772148643765e-21	7.47889850071802e-17	-0.832566	0.121	0.513
LOC100146890	LOC100146890	1.65281443037207e-30	5.42701618212669e-26	-0.833315	0.404	0.893
CHCHD2	CHCHD2	3.06992826475442e-30	1.00801094573211e-25	-0.834483	0.17	0.689
LOC102147555.2	LOC102147555	8.79825816746682e-22	2.88890806928773e-17	-0.835098	0.175	0.597
LOC100630758	LOC100630758	5.43531652799373e-23	1.78468618196674e-18	-0.839061	0.085	0.474
SSR4.1	SSR4	1.47505963750676e-22	4.84335831975345e-18	-0.839746	0.099	0.484
RPS18.4	RPS18	2.87351368681415e-35	9.43518219065426e-31	-0.845021	0.668	0.985
RPL15.1	RPL15	1.74542287623105e-34	5.73109601410466e-30	-0.846569	0.516	0.952
RPL3.1	RPL3	1.62338680273124e-32	5.33039056676802e-28	-0.846878	0.574	0.966
RPL35.5	RPL35	1.32189826746288e-34	4.34045296121438e-30	-0.850485	0.668	0.992
RPL28.4	RPL28	9.25964717521875e-33	3.04040514998308e-28	-0.853684	0.489	0.961
HOPX.4	HOPX	2.03399958602234e-19	6.67863764070436e-15	-0.856538	0.251	0.639
RPL29.4	RPL29	1.62847810261496e-28	5.34710784993621e-24	-0.859037	0.422	0.912
ATP5MC3	ATP5MC3	6.63878877698289e-24	2.17984629492233e-19	-0.859676	0.13	0.559
NDUFA4	NDUFA4	5.17271794140819e-26	1.69846193606138e-21	-0.866146	0.157	0.62
RPS29.2	RPS29	2.58842338500044e-33	8.49908818464894e-29	-0.870112	0.655	0.986
ATP5MD	ATP5MD	5.33338476124641e-25	1.75121688635526e-20	-0.870275	0.13	0.57
COX4I1	COX4I1	1.00224359467472e-27	3.29086684311445e-23	-0.875115	0.211	0.731
RPS28.2	RPS28	5.68708912131317e-37	1.86735571298318e-32	-0.884129	0.628	0.99
RPS2.3	RPS2	1.14449312186889e-36	3.7579431656565e-32	-0.886959	0.578	0.978
ABRACL.2	ABRACL	2.48380960759508e-23	8.15558884653844e-19	-0.887409	0.112	0.515
GAPDH.4	GAPDH	1.57622682356015e-28	5.17554077515976e-24	-0.887426	0.39	0.876
RPL27.2	RPL27	2.67622374924132e-30	8.78738068063388e-26	-0.892659	0.386	0.906
ZC3H10.3	ZC3H10	2.48912593216133e-37	8.17304499825173e-33	-0.893	0.659	0.991
ATP5MG	ATP5MG	8.15486088318619e-30	2.67764857099419e-25	-0.897034	0.197	0.713
LOC100034005.4	LOC100034005	8.51096670016093e-38	2.79457591599784e-33	-0.90028	0.601	0.967
RPS27.4	RPS27	6.40603527030596e-42	2.10342168100496e-37	-0.902829	0.731	0.996
RPL10.4	RPL10	3.43312487907445e-32	1.1272665540441e-27	-0.903759	0.493	0.955
RPS16.4	RPS16	2.64692881090144e-29	8.69119075059487e-25	-0.909132	0.345	0.859
RPS12.4	RPS12	1.08698908574897e-38	3.56912866305673e-34	-0.914392	0.668	0.989
PPIA	PPIA	3.68312205074548e-35	1.20935312536228e-30	-0.917893	0.516	0.953
RPS25.2	RPS25	4.41178019870827e-38	1.44860802824586e-33	-0.918094	0.561	0.971
PSMB8.3	PSMB8	3.5667524217965e-32	1.17114315769688e-27	-0.926466	0.202	0.736
RPL39.4	RPL39	9.78522978647915e-37	3.21298020039043e-32	-0.929413	0.457	0.933
RPL23A.2	RPL23A	4.80228874791668e-36	1.57683151037844e-31	-0.93354	0.511	0.957
PFN1	PFN1	5.89475054555983e-31	1.93554134163457e-26	-0.936683	0.498	0.935
S100A6.5	S100A6	1.9446626908307e-23	6.38529994534261e-19	-0.960609	0.3	0.741
RPL14.4	RPL14	3.18656875746513e-44	1.04630985151367e-39	-0.962153	0.61	0.984
NME2.2	NME2	9.5063584282471e-33	3.12141278991493e-28	-0.965049	0.152	0.672
HINT1.1	HINT1	6.0462615304509e-33	1.98528997352355e-28	-0.96571	0.224	0.783
SRP14.2	SRP14	3.31334617308992e-29	1.08793721593408e-24	-0.967789	0.265	0.775
RPS14.2	RPS14	5.89973023836731e-42	1.93717642376791e-37	-0.97638	0.547	0.974
RPS3.2	RPS3	9.65102499609406e-40	3.16891405746748e-35	-0.97726	0.507	0.956
EEF1B2.3	EEF1B2	1.43861631249142e-42	4.72369666206559e-38	-0.989747	0.673	0.989
RPL24.3	RPL24	4.90695395528735e-43	1.6111983312186e-38	-0.990187	0.614	0.982
LOC100065786.4	LOC100065786	1.98213474553585e-31	6.50833943696697e-27	-0.994347	0.202	0.734
RPL26.5	RPL26	2.50572592103821e-38	8.22755106172897e-34	-0.996468	0.511	0.953
RPS10.3	RPS10	2.08054651880951e-46	6.83147449451102e-42	-0.99947	0.646	0.988
NACA.3	NACA	3.51510573511092e-30	1.15418496812367e-25	-1.00232	0.26	0.785
RPL23.2	RPL23	4.11425703876267e-35	1.35091629867772e-30	-1.00297	0.372	0.902
RPL19.4	RPL19	1.10031549254676e-38	3.61288591977727e-34	-1.00723	0.475	0.954
RPL27A.2	RPL27A	2.9851221893535e-52	9.80164870874221e-48	-1.01108	0.695	0.992
LOC100071401.4	LOC100071401	3.52549267187525e-25	1.15759551881024e-20	-1.0189	0.206	0.667
RPS19.5	RPS19	2.13036633552451e-42	6.99505786269471e-38	-1.02752	0.686	0.992
RPS26.4	RPS26	1.10380834812195e-37	3.62435471105843e-33	-1.03599	0.498	0.944
ARPC3.5	ARPC3	1.1201539269789e-30	3.67802541923521e-26	-1.04005	0.184	0.697
RPL38.2	RPL38	4.67819308924143e-48	1.53608470085242e-43	-1.04919	0.632	0.993
RPS8.4	RPS8	9.4563241680981e-43	3.10498404059501e-38	-1.05079	0.641	0.985
RPS6.4	RPS6	5.54496517810028e-42	1.82068931622923e-37	-1.05186	0.52	0.968
RPSA.2	RPSA	2.09930537153419e-41	6.8930691874325e-37	-1.08269	0.377	0.921
RPL30.2	RPL30	1.16701643975319e-49	3.8318984799296e-45	-1.08365	0.565	0.979
RPS24.3	RPS24	5.25201243613697e-51	1.72449828340557e-46	-1.08521	0.583	0.987
SLC25A6.1	SLC25A6	3.54924834758961e-34	1.16539569493105e-29	-1.08731	0.287	0.818
RPL37.3	RPL37	6.74432773996875e-54	2.21450001341874e-49	-1.10339	0.717	0.998
UBA52.3	UBA52	2.80566117885745e-50	9.21238848077844e-46	-1.12106	0.529	0.972
RPL12.4	RPL12	8.21698916146248e-38	2.6980483911662e-33	-1.1445	0.381	0.893
EEF1A1.1	EEF1A1	4.64564262378875e-67	1.52539675552104e-62	-1.14521	0.803	0.998
RPLP1.2	RPLP1	6.89978752013397e-75	2.26554523223599e-70	-1.15893	0.919	1
RPS13.2	RPS13	7.71194564412186e-52	2.53221735224741e-47	-1.19645	0.484	0.975
RPL21.4	RPL21	1.16571939157719e-52	3.82763962224369e-48	-1.20141	0.529	0.977
RPL22.2	RPL22	1.37217904264839e-46	4.50554988653597e-42	-1.20755	0.309	0.9
RPS5.4	RPS5	1.0651192612931e-53	3.4973190944559e-49	-1.21194	0.538	0.978
RPS20.3	RPS20	2.27252515041389e-60	7.46183633138401e-56	-1.22	0.691	0.992
RPL18.4	RPL18	2.4277616684008e-49	7.97155543819402e-45	-1.25849	0.448	0.954
RPL6.5	RPL6	4.75698856963981e-49	1.56195719684123e-44	-1.26457	0.448	0.948
RPL36A.4	RPL36A	5.98408620744441e-43	1.96487470621437e-38	-1.2764	0.291	0.87
RPL7.2	RPL7	6.29480597235911e-48	2.06689954102411e-43	-1.28049	0.345	0.931
RPL34.3	RPL34	8.43777656815199e-61	2.77054393615271e-56	-1.31091	0.538	0.986
RPS3A.4	RPS3A	8.59664428149301e-58	2.82270814982823e-53	-1.32405	0.525	0.976
RPS4X.2	RPS4X	2.80818053904712e-51	9.22066079996123e-47	-1.32598	0.359	0.932
RPLP0.4	RPLP0	3.69729528058072e-61	1.21400690537868e-56	-1.34754	0.543	0.985
RPS27A.2	RPS27A	3.61010293601033e-61	1.18537729903899e-56	-1.35954	0.484	0.972
TPT1.4	TPT1	1.07176108168214e-70	3.5191275117033e-66	-1.37551	0.704	0.994
RPS15A.4	RPS15A	6.72865911529208e-64	2.20935522050615e-59	-1.37988	0.552	0.987
RPL5.3	RPL5	4.21227853346737e-55	1.38310165646401e-50	-1.41658	0.363	0.931
RPS7.2	RPS7	1.31328059639073e-69	4.31215683824897e-65	-1.47375	0.475	0.983
RPL18A.4	RPL18A	2.40621654924655e-65	7.90081203945104e-61	-1.50438	0.422	0.968
RPL9.1	RPL9	8.15136594847749e-75	2.67650100918258e-70	-1.60594	0.453	0.969
RPL35A.4	RPL35A	5.9415106788313e-78	1.95089503139426e-73	-1.77974	0.422	0.971

## Sheet: T8
ID	gene	p_val	p_val_adj	avg_log2FC	pct.1	pct.2
STMN1	STMN1	5.39786523805532e-100	1.77238905091546e-95	3.68576	0.852	0.037
MKI67	MKI67	0	0	2.97883	0.741	0.003
HMGB2.2	HMGB2	4.87936554089777e-18	1.60213967535378e-13	2.54	1	0.482
CENPF	CENPF	1.45790363744793e-117	4.78702659356028e-113	2.42536	0.444	0.006
TOP2A	TOP2A	2.35549305623637e-200	7.73426145015213e-196	2.34778	0.667	0.008
PCLAF	PCLAF	0	0	2.31517	0.667	0.002
LOC100058587	LOC100058587	7.99810512562625e-16	2.62617781799938e-11	2.2983	0.63	0.128
LOC100059091	LOC100059091	7.51440583797307e-12	2.46735515689846e-07	2.28133	0.926	0.565
TUBB	TUBB	2.60770692258187e-13	8.56240568029757e-09	2.23945	0.852	0.409
NUSAP1	NUSAP1	2.90232657077892e-273	9.5297892951526e-269	2.11652	0.519	0.002
CLSPN	CLSPN	1.51239772431655e-232	4.96595792779339e-228	1.97743	0.704	0.007
KIF11	KIF11	2.27104011190469e-213	7.45696020743903e-209	1.97562	0.667	0.007
ATAD2	ATAD2	1.98034080906548e-32	6.5024490465665e-28	1.97378	0.741	0.091
SMC4	SMC4	3.37110813260754e-29	1.10690335534169e-24	1.94963	0.963	0.159
CENPE	CENPE	2.6247250587023e-157	8.61828473024899e-153	1.92227	0.593	0.008
TPX2	TPX2	3.51577986367106e-285	1.15440631823639e-280	1.898	0.556	0.002
EZH2	EZH2	1.64976808944125e-45	5.41701352168035e-41	1.85432	0.667	0.049
HMGN2.1	HMGN2	2.34242634163542e-14	7.69135689275989e-10	1.84715	1	0.545
MCM5	MCM5	1.48425813871033e-35	4.87356159845535e-31	1.83814	0.63	0.058
LOC100053307	LOC100053307	4.82865603774723e-28	1.5854892099943e-23	1.80087	0.519	0.05
KIF20B	KIF20B	2.03009264237596e-19	6.66580919124147e-15	1.79613	0.63	0.101
LOC100146489	LOC100146489	3.45712335664654e-15	1.13514645415489e-10	1.72916	0.852	0.262
SYNE2	SYNE2	1.11817354354183e-14	3.67152283021959e-10	1.7218	0.519	0.09
NSD2	NSD2	4.38634603532735e-23	1.44025672069974e-18	1.70984	0.593	0.071
BRCA2	BRCA2	6.71557992738467e-73	2.20506066915676e-68	1.66818	0.778	0.04
MCM7	MCM7	4.12242023210692e-29	1.35359668321231e-24	1.6606	0.704	0.085
LOC100146385	LOC100146385	4.26328390686192e-76	1.39984927081811e-71	1.60277	0.556	0.019
PCNA	PCNA	2.70416757005653e-10	8.87913421628061e-06	1.60036	0.63	0.179
TYMS	TYMS	7.15844170018259e-40	2.35047433225495e-35	1.59462	0.593	0.044
HMGN1.3	HMGN1	2.51305445363872e-10	8.25161429852275e-06	1.5219	0.815	0.3
TIMELESS	TIMELESS	3.92702406831219e-181	1.28943835283031e-176	1.51049	0.593	0.007
LIG1	LIG1	6.78989737941548e-39	2.22946280453107e-34	1.4938	0.63	0.051
ASPM	ASPM	2.69146784956244e-174	8.83743468403827e-170	1.48518	0.37	0.002
NDC80	NDC80	3.9183061652236e-211	1.28657582935117e-206	1.46443	0.444	0.002
TMPO	TMPO	7.46956452827715e-14	2.4526315128598e-09	1.45096	0.889	0.258
KIFC1	KIFC1	1.61839312653842e-173	5.31399383098889e-169	1.4493	0.481	0.004
BARD1	BARD1	4.25910882364923e-102	1.39847838224522e-97	1.43356	0.556	0.013
TOPBP1	TOPBP1	3.51515429287867e-49	1.15420091206671e-44	1.42674	0.704	0.049
LOC111774230	LOC111774230	1.43683405851211e-16	4.71784463112451e-12	1.40375	0.593	0.104
SLBP.3	SLBP	3.50556568207428e-11	1.15105249170909e-06	1.38998	0.889	0.338
CKS2	CKS2	2.13447674868086e-40	7.00855440429359e-36	1.35841	0.667	0.054
TK1	TK1	5.66178993241665e-215	1.85904872430901e-210	1.34689	0.556	0.004
LMNB1	LMNB1	3.83802854862022e-28	1.26021667393945e-23	1.34205	0.593	0.062
CDT1	CDT1	3.05038255923045e-105	1.00159311332332e-100	1.31381	0.481	0.009
LOC100053593	LOC100053593	9.89410317559792e-25	3.24872877770758e-20	1.30583	0.519	0.054
KNL1	KNL1	3.64538323437652e-105	1.19696158500753e-100	1.30521	0.519	0.011
WEE1	WEE1	4.25712044753162e-53	1.39782549894701e-48	1.30372	0.556	0.028
MNS1	MNS1	6.65079524261772e-42	2.18378861791353e-37	1.28646	0.481	0.027
MCM3	MCM3	8.0050787752776e-17	2.6284676158624e-12	1.28428	0.556	0.089
MIS18BP1	MIS18BP1	1.9807014982458e-69	6.50363336949007e-65	1.28413	0.593	0.024
SGO1	SGO1	6.15864483197782e-99	2.02219103057992e-94	1.27445	0.296	0.003
CENPK	CENPK	4.03476989460245e-54	1.32481669489272e-49	1.27224	0.704	0.044
RRM2	RRM2	5.69711662421838e-50	1.8706482435621e-45	1.26051	0.407	0.016
DNAJC9	DNAJC9	7.52256158440389e-27	2.47003309623902e-22	1.25239	0.704	0.086
XPO1	XPO1	3.61805743384198e-17	1.18798915840201e-12	1.25138	0.778	0.15
TCF19	TCF19	2.6759010686933e-23	8.78632115905444e-19	1.225	0.481	0.048
MCM6	MCM6	1.26994567957005e-14	4.16986663886827e-10	1.22084	0.593	0.113
KIF15	KIF15	7.57312264966703e-225	2.48663482201817e-220	1.21531	0.407	0.001
CEP55	CEP55	9.34213001806535e-107	3.06748839143176e-102	1.20099	0.519	0.01
DNMT1.1	DNMT1	1.74838024854024e-07	0.00574080654608187	1.19363	0.741	0.276
NCAPG2	NCAPG2	6.72206520263049e-131	2.20719010928372e-126	1.17072	0.63	0.013
WDR76	WDR76	4.15038187669557e-21	1.36277788921299e-16	1.1597	0.704	0.106
UHRF1	UHRF1	1.40545147835634e-259	4.61479992918304e-255	1.1577	0.519	0.002
PKMYT1	PKMYT1	9.73342002728069e-78	3.19596846595762e-73	1.14901	0.481	0.013
CCNA2	CCNA2	1.04797715885282e-210	3.44103300109323e-206	1.14716	0.444	0.002
TRIM37	TRIM37	1.32759633785517e-11	4.35916257534745e-07	1.13668	0.444	0.075
ESCO2	ESCO2	3.00529299931587e-100	9.86787956325367e-96	1.13455	0.481	0.01
CORT	CORT	5.76477131014787e-122	1.89286265968705e-117	1.12699	0.519	0.009
ANP32B.1	ANP32B	1.95433145341156e-08	0.000641704732727687	1.1235	0.852	0.373
DEK.2	DEK	5.85286784199751e-07	0.0192178915591988	1.11724	0.963	0.646
HIRIP3	HIRIP3	1.86620199632139e-15	6.12767425492129e-11	1.11712	0.444	0.062
HMGB1.3	HMGB1	1.2591481953905e-07	0.00413441309956469	1.09516	0.926	0.741
CDKN2C	CDKN2C	7.52268824490756e-31	2.4700746852154e-26	1.08413	0.481	0.037
HLTF	HLTF	9.48417119964012e-18	3.11412761340183e-13	1.07677	0.741	0.13
CHEK1	CHEK1	6.46642104662056e-77	2.12324935065786e-72	1.07344	0.407	0.009
ARHGEF39	ARHGEF39	2.69992705060216e-120	8.86521047065221e-116	1.07177	0.37	0.004
MTHFD2	MTHFD2	3.09066219387023e-07	0.0101481893135729	1.04571	0.444	0.117
RAN.1	RAN	1.58160612764712e-08	0.000519320372012933	1.04227	0.852	0.365
USP1	USP1	4.41758032217474e-09	0.000145051249878608	1.0341	0.741	0.231
KIF23	KIF23	1.19586639973247e-94	3.92662732352155e-90	1.02945	0.407	0.007
POLQ	POLQ	1.9541310936351e-127	6.41638944595087e-123	1.0268	0.296	0.002
NCAPD2	NCAPD2	1.1307391801865e-46	3.71278209814238e-42	1.02414	0.444	0.02
FEN1	FEN1	1.84616057666323e-36	6.06186825347372e-32	1.02286	0.407	0.022
SGO2	SGO2	1.26136112078369e-35	4.14167924009324e-31	1.02117	0.333	0.015
ATAD5	ATAD5	5.54719177711718e-25	1.82142042001643e-20	1.00908	0.407	0.033
UBE2C	UBE2C	3.11683894059191e-146	1.02341406614335e-141	1.00843	0.37	0.003
DDX39A	DDX39A	1.36438823112615e-08	0.00044799687569027	0.997828	0.556	0.152
CASP8AP2	CASP8AP2	2.41319167127813e-10	7.92371485264174e-06	0.994334	0.593	0.143
PRIM1	PRIM1	2.5207047883393e-32	8.27673417251208e-28	0.98527	0.444	0.03
LOC100051901	LOC100051901	6.52507431777422e-24	2.14250815224117e-19	0.959985	0.519	0.054
NCAPG	NCAPG	8.04708454029416e-40	2.64226020880559e-35	0.956477	0.37	0.017
GEN1	GEN1	3.93775399730596e-102	1.29296152501541e-97	0.955966	0.333	0.004
LOC100052727	LOC100052727	2.13832469811427e-132	7.02118914625821e-128	0.952603	0.333	0.002
TRAPPC8	TRAPPC8	9.91482830738247e-07	0.0325553387472903	0.952428	0.333	0.074
BUB1B	BUB1B	6.10954166130197e-241	2.0060680044885e-236	0.95001	0.407	0.001
NASP	NASP	2.98121199851097e-09	9.78880959711076e-05	0.949593	0.556	0.144
CALM3.2	CALM3	2.41407154515117e-08	0.000792660391850387	0.947744	0.815	0.292
TUBGCP5	TUBGCP5	1.2613073810266e-08	0.000414150278560084	0.945442	0.37	0.072
SSNA1	SSNA1	1.34157271985496e-07	0.00440505402564377	0.941469	0.519	0.15
RECQL4	RECQL4	6.36551621942039e-199	2.09011725064668e-194	0.9407	0.296	0
C28H12orf75	C28H12orf75	2.25313671577786e-15	7.3981744062566e-11	0.939174	0.296	0.029
RAD18	RAD18	2.2731353537534e-09	7.4638399340493e-05	0.934456	0.407	0.081
LOC100053791	LOC100053791	4.49685268056009e-17	1.47654157766191e-12	0.928948	0.333	0.033
CKS1B	CKS1B	2.59870964085347e-24	8.53286310574236e-20	0.925587	0.481	0.046
SMC6.1	SMC6	5.16007634168218e-08	0.00169431106679134	0.921177	0.667	0.209
UBE2T	UBE2T	1.22244127063002e-88	4.01388591211368e-84	0.916383	0.37	0.006
CKAP2L	CKAP2L	4.06149244550206e-12	1.3335910444806e-07	0.916256	0.407	0.065
NUF2	NUF2	2.31418072994959e-127	7.59861242678947e-123	0.915781	0.296	0.002
HMMR	HMMR	9.38418293168266e-125	3.081296465618e-120	0.912131	0.333	0.003
RBBP8	RBBP8	9.52782964482025e-28	3.12846286387673e-23	0.910132	0.407	0.029
PBK	PBK	1.89908384746066e-188	6.23564181313707e-184	0.904368	0.333	0.001
FANCD2	FANCD2	1.71654410960311e-82	5.63627258388181e-78	0.889069	0.333	0.005
CBX5.2	CBX5	6.04040314927852e-07	0.019833663740656	0.880374	0.704	0.233
BLM	BLM	1.49932903956004e-43	4.92304690139539e-39	0.879709	0.407	0.018
BUB3	BUB3	4.84659683225445e-10	1.59138006987075e-05	0.872549	0.519	0.114
TTF2.1	TTF2	6.16303978195086e-11	2.02363411240356e-06	0.871326	0.63	0.143
ZGRF1	ZGRF1	2.41538091265797e-152	7.93090322671246e-148	0.868766	0.259	0.001
FAM213A	FAM213A	2.67834457625867e-08	0.000879434441614533	0.86736	0.63	0.189
CENPU	CENPU	1.91961895226576e-18	6.30306882976461e-14	0.866775	0.481	0.059
HAUS6	HAUS6	5.13304831075548e-11	1.68543641283656e-06	0.857901	0.556	0.117
TTK	TTK	1.09588324352735e-97	3.59833263012205e-93	0.85728	0.259	0.002
HPRT1.1	HPRT1	6.16263918841639e-13	2.02350257751652e-08	0.85512	0.667	0.142
RAD51AP1	RAD51AP1	1.15592790096107e-19	3.79548926280566e-15	0.853173	0.407	0.04
TACC3.1	TACC3	2.44460369149715e-11	8.02685622103088e-07	0.852067	0.481	0.089
POC1A	POC1A	9.36008554606947e-33	3.07338408905191e-28	0.844955	0.444	0.029
ERCC6L	ERCC6L	5.98229156647284e-261	1.96428543585136e-256	0.843925	0.481	0.001
RBBP4	RBBP4	1.16794543098068e-06	0.0383494882262506	0.842546	0.741	0.295
MCM10	MCM10	8.19215384903468e-149	2.68989371633054e-144	0.841345	0.296	0.001
ARHGAP11A	ARHGAP11A	4.33057534794801e-24	1.42194441549873e-19	0.841308	0.259	0.014
LIN54	LIN54	1.66150479908927e-19	5.45555100780963e-15	0.841273	0.519	0.063
E2F2	E2F2	2.90067468912946e-78	9.52436534175659e-74	0.836566	0.407	0.009
RPA2	RPA2	1.57117420806533e-16	5.15895051218251e-12	0.833903	0.481	0.064
CLIC4	CLIC4	4.15561548826382e-09	0.000136449634557143	0.831162	0.259	0.038
SLC7A5	SLC7A5	3.52369021009216e-09	0.000115700368048376	0.824192	0.296	0.047
MIA2	MIA2	5.89260569303897e-07	0.0193483707930935	0.818604	0.444	0.11
CENPW	CENPW	2.44635870460117e-97	8.03261880655795e-93	0.81781	0.407	0.007
PRC1	PRC1	7.87658623208034e-46	2.58627708930358e-41	0.81374	0.296	0.009
USP7	USP7	2.48659696423778e-11	8.16474113207475e-07	0.812696	0.704	0.163
CDK1	CDK1	6.67632119140766e-102	2.1921700631987e-97	0.811897	0.333	0.004
EPB41L2	EPB41L2	4.07306750004952e-18	1.33739171364126e-13	0.806594	0.259	0.019
ARPC5L	ARPC5L	4.63017288675192e-07	0.0152031726736499	0.800189	0.593	0.186
CDCA8	CDCA8	1.18669459428134e-98	3.89651170032277e-94	0.798143	0.296	0.003
BIRC5	BIRC5	3.61931689687819e-161	1.18840270308995e-156	0.797574	0.333	0.001
BRCA1	BRCA1	3.76771322366993e-112	1.23712863699202e-107	0.790296	0.333	0.003
MRPS16	MRPS16	1.86280338143177e-10	6.11651490293122e-06	0.789269	0.593	0.136
E2F1	E2F1	7.37020709701926e-44	2.42000750030627e-39	0.787655	0.333	0.012
CCNE2	CCNE2	1.519434787904e-85	4.98906412608277e-81	0.785611	0.37	0.006
MYBL2	MYBL2	6.39726932242897e-254	2.10054338201955e-249	0.782319	0.37	0
KHDRBS1.1	KHDRBS1	1.34324248258748e-06	0.04410536691576	0.781849	0.741	0.289
NOP56	NOP56	1.15342843437166e-07	0.00378728226425935	0.780874	0.63	0.192
SRRT	SRRT	2.82776521064492e-09	9.28496706915261e-05	0.778812	0.444	0.092
NONO	NONO	1.69501153997931e-08	0.000556557039152207	0.776034	0.667	0.193
CDCA7L	CDCA7L	1.52841620545073e-34	5.01855461059746e-30	0.773731	0.296	0.012
CENPQ	CENPQ	6.40473836052618e-24	2.10299584067877e-19	0.770656	0.259	0.014
UBR7	UBR7	4.04260153731491e-18	1.32738821477735e-13	0.770191	0.37	0.037
RAD50	RAD50	3.37170952858431e-09	0.000110710082371066	0.76921	0.63	0.165
CENPN	CENPN	8.21209272374712e-179	2.69644064584237e-174	0.768771	0.296	0.001
LOC106780914	LOC106780914	1.4360263304463e-15	4.71519245602043e-11	0.767268	0.333	0.035
METAP2	METAP2	8.83841618668806e-08	0.00290209395489903	0.765262	0.778	0.268
KIF18B	KIF18B	5.8213273764145e-224	1.9114328440457e-219	0.765203	0.296	0
RFC3	RFC3	4.7959517469029e-35	1.57475075609557e-30	0.760434	0.37	0.019
RB1	RB1	7.39153613202556e-08	0.00242701088895059	0.758922	0.519	0.134
DHFR	DHFR	1.32058294137127e-29	4.33613408799256e-25	0.756755	0.296	0.015
RACGAP1	RACGAP1	7.04715248407401e-77	2.3139325181457e-72	0.755145	0.296	0.004
SPC24	SPC24	1.58222949249774e-34	5.19525053861632e-30	0.754712	0.296	0.012
TRAPPC6A	TRAPPC6A	1.33230822459674e-10	4.3746340554634e-06	0.750375	0.37	0.06
ZNF276	ZNF276	5.07416034288813e-08	0.00166610054858732	0.747444	0.519	0.129
FAM111A	FAM111A	1.407216832139e-06	0.0462059646832841	0.746891	0.444	0.122
HSPA2	HSPA2	6.84511957984095e-10	2.24759501404078e-05	0.741083	0.259	0.034
PDLIM7	PDLIM7	9.92560141331062e-11	3.25907122406054e-06	0.740224	0.296	0.04
GINS1	GINS1	7.80048799497073e-43	2.56129023314864e-38	0.736952	0.333	0.012
RRM1	RRM1	4.44409234818811e-17	1.45921772252757e-12	0.736941	0.481	0.062
PSMC3IP	PSMC3IP	1.69970982081931e-31	5.58099719666022e-27	0.735937	0.407	0.025
MAZ	MAZ	3.52700884955014e-10	1.15809335574979e-05	0.732934	0.593	0.136
CDK4	CDK4	4.61808442095151e-08	0.00151634801961943	0.732732	0.444	0.104
REEP4	REEP4	1.67311617446644e-13	5.49367695886057e-09	0.73225	0.296	0.033
CEP57	CEP57	4.45863779590494e-07	0.0146399372028539	0.717044	0.481	0.132
ZNF367	ZNF367	3.05804590887644e-35	1.00410937417958e-30	0.716783	0.296	0.012
CDCA4	CDCA4	1.4131432515e-28	4.64005586630025e-24	0.715806	0.444	0.033
SPC25	SPC25	2.32071814911138e-42	7.62007804260721e-38	0.714201	0.296	0.01
GINS2	GINS2	9.51173823681577e-45	3.12317925005846e-40	0.713362	0.296	0.009
SUZ12	SUZ12	9.75423801839364e-08	0.00320280405333955	0.709541	0.63	0.185
SEC61A2	SEC61A2	4.48634432686929e-09	0.000147309115972753	0.708609	0.259	0.037
VRK1	VRK1	2.03323100607533e-07	0.00667611400844833	0.700153	0.37	0.083
TIPIN	TIPIN	2.20468654122083e-19	7.23908825809861e-15	0.699471	0.444	0.048
CENPH	CENPH	1.35083043457111e-56	4.43545173191423e-52	0.699046	0.444	0.016
LOC100053378	LOC100053378	1.77124190628591e-97	5.81587279928979e-93	0.69101	0.259	0.002
ZWINT	ZWINT	1.69848586782027e-48	5.57697834698787e-44	0.690761	0.296	0.008
SEC11C.1	SEC11C	1.06947696440931e-07	0.00351162761263796	0.689289	0.778	0.255
RIF1	RIF1	1.38167312350609e-08	0.000453672370103224	0.688387	0.519	0.122
EIF2A	EIF2A	7.04523575507034e-07	0.0231330316017734	0.686483	0.481	0.131
MTFR2	MTFR2	2.22367008236469e-132	7.30142071544445e-128	0.685764	0.333	0.002
RPA3.1	RPA3	6.44740966834184e-07	0.0211700696460004	0.684292	0.556	0.164
SHCBP1	SHCBP1	1.24980956695587e-124	4.10374971309961e-120	0.678363	0.259	0.001
CIP2A	CIP2A	5.2176354510614e-19	1.71321060035601e-14	0.673288	0.296	0.023
HELLS	HELLS	3.22582590477372e-38	1.05919993583245e-33	0.669541	0.407	0.021
C22H20orf24.2	C22H20orf24	3.80987265965037e-07	0.012509716877962	0.667399	0.889	0.331
RFC2	RFC2	9.88885149844239e-27	3.24700438951356e-22	0.665881	0.556	0.053
LIN9	LIN9	1.72991013819582e-32	5.68015993876597e-28	0.662457	0.333	0.017
PHGDH	PHGDH	1.06802633861156e-40	3.50686448283104e-36	0.661144	0.259	0.008
ZBTB34	ZBTB34	1.42184845989724e-16	4.66863941807258e-12	0.658948	0.259	0.02
ODF2	ODF2	8.26309109988385e-07	0.0271318596264686	0.658511	0.296	0.06
NXT1	NXT1	8.55864754840111e-08	0.00281023192251751	0.658343	0.667	0.198
PHF19	PHF19	6.26987584426867e-11	2.05871373346562e-06	0.658332	0.481	0.088
CRYBG3	CRYBG3	3.76839605407913e-37	1.23735284435688e-32	0.654171	0.259	0.008
CDC45	CDC45	1.28345195083967e-171	4.21421448058207e-167	0.652528	0.259	0
TRIM59	TRIM59	2.44090543912341e-07	0.00801471300936172	0.651945	0.593	0.167
CDKN3	CDKN3	1.22434239818161e-97	4.02012826442933e-93	0.648008	0.259	0.002
DTL	DTL	6.87283703789755e-179	2.25669604139366e-174	0.647524	0.296	0.001
RECQL	RECQL	1.12445773217268e-06	0.0369215696358901	0.646277	0.593	0.178
RTN3	RTN3	1.53656764665493e-07	0.00504531986779146	0.645174	0.63	0.186
GMEB1	GMEB1	2.72643371381108e-07	0.00895224509929868	0.641318	0.296	0.056
EIF4EBP1	EIF4EBP1	1.00249455900891e-08	0.000329169088450576	0.63992	0.259	0.038
NSMCE4A	NSMCE4A	2.42054213002934e-09	7.94785008395133e-05	0.635973	0.481	0.101
RHNO1	RHNO1	6.35330204020168e-25	2.08610672490022e-20	0.634963	0.37	0.027
TSEN54	TSEN54	2.19999443434692e-14	7.2236817251781e-10	0.633532	0.481	0.071
DCTD	DCTD	5.89622194591342e-08	0.00193602447594067	0.633357	0.593	0.154
NEURL4	NEURL4	3.61644868474959e-09	0.000118746092563753	0.628303	0.407	0.079
LYAR	LYAR	4.47927070258155e-12	1.47076853519265e-07	0.626309	0.333	0.044
CCSAP	CCSAP	1.74904092669436e-12	5.74297588280093e-08	0.623827	0.296	0.035
KIF18A	KIF18A	4.80502213684125e-20	1.57772901863182e-15	0.623063	0.296	0.022
MCM2	MCM2	8.51975548651477e-12	2.79746171399712e-07	0.62122	0.37	0.054
SNRPD1	SNRPD1	1.28607984963976e-06	0.0422284318629214	0.615121	0.667	0.214
ECT2	ECT2	3.46142888436542e-34	1.13656017418138e-29	0.614024	0.259	0.009
FKBP5	FKBP5	1.54818255742715e-08	0.000508345742731205	0.610461	0.519	0.122
MED6	MED6	7.79809177891877e-13	2.56050343560798e-08	0.608946	0.667	0.129
CRCP	CRCP	3.35312318529973e-07	0.0110099799789317	0.608172	0.444	0.112
CYP20A1	CYP20A1	2.90285492337549e-09	9.53152414090343e-05	0.606166	0.444	0.09
ZFYVE1	ZFYVE1	2.59968504692678e-08	0.000853606585158408	0.603927	0.296	0.05
NEK2	NEK2	3.59785099439982e-196	1.18135437401118e-191	0.60364	0.259	0
KNTC1	KNTC1	2.71069227975805e-152	8.90055810058556e-148	0.602105	0.259	0.001
NOTCH1	NOTCH1	6.55404649194506e-10	2.15202116563016e-05	0.596601	0.519	0.11
LOC102148281	LOC102148281	4.15064754529182e-20	1.36286512149657e-15	0.595545	0.333	0.027
ERCC1	ERCC1	7.26186521483604e-13	2.38443344329141e-08	0.590644	0.593	0.107
LSM2	LSM2	7.0232158089958e-08	0.00230607291088377	0.588052	0.556	0.141
NABP2	NABP2	4.80151465592381e-15	1.57657733727258e-10	0.586986	0.407	0.051
CHTOP	CHTOP	2.24210743011781e-08	0.000736195974679183	0.582808	0.667	0.183
HMGB3	HMGB3	2.33999460533325e-18	7.68337228661172e-14	0.582212	0.296	0.024
PAXIP1	PAXIP1	1.30222395799696e-07	0.00427585236608301	0.579592	0.259	0.043
UBE2S	UBE2S	8.5144213857392e-08	0.00279571026200747	0.576382	0.593	0.16
AURKAIP1	AURKAIP1	1.37325919499633e-06	0.0450909656677045	0.573398	0.593	0.177
CNTRL	CNTRL	1.68428244080373e-08	0.000553034139437905	0.573353	0.667	0.177
LOC100053545	LOC100053545	1.88120462390317e-07	0.00617693538258607	0.561542	0.259	0.044
SNRPA	SNRPA	7.99320697260068e-14	2.62456950945343e-09	0.55828	0.37	0.047
CENPP	CENPP	4.56923101176767e-42	1.50030700271392e-37	0.552779	0.296	0.01
KBTBD2	KBTBD2	4.72874412855031e-07	0.0155268313460949	0.550985	0.37	0.082
LOC100052586	LOC100052586	8.43885682903378e-14	2.77089863981324e-09	0.550539	0.296	0.031
DIAPH3	DIAPH3	6.56492602806416e-91	2.15559346131487e-86	0.547125	0.259	0.002
CDCA7	CDCA7	2.44398676140313e-24	8.02483053106718e-20	0.546689	0.259	0.014
ACSL3	ACSL3	4.07725041882916e-08	0.00133876517502255	0.544362	0.259	0.041
OARD1	OARD1	3.97939615602361e-07	0.0130663472783035	0.544303	0.444	0.107
ZNF511	ZNF511	2.42107457971986e-10	7.94959838251016e-06	0.542508	0.333	0.051
GMNN	GMNN	2.56519986875223e-09	8.42283376904794e-05	0.540712	0.333	0.055
TEX30	TEX30	1.15053811980287e-06	0.0377779191637271	0.536603	0.37	0.086
KATNA1	KATNA1	3.82819885815649e-08	0.00125698909507568	0.534135	0.444	0.098
DDX43	DDX43	4.00737997495548e-16	1.31582321477663e-11	0.533745	0.259	0.021
LOC100146589	LOC100146589	4.59637586770817e-07	0.0150922001616198	0.528795	0.296	0.058
ATXN3	ATXN3	2.82083478518624e-09	9.26221101715901e-05	0.528443	0.333	0.055
NFATC2IP	NFATC2IP	2.13659643027102e-09	7.01551437879488e-05	0.527953	0.444	0.088
CDK2AP1	CDK2AP1	2.08609351653113e-07	0.00684968806152996	0.526667	0.407	0.093
CEP295	CEP295	7.97945157550745e-10	2.62005292481787e-05	0.522286	0.37	0.063
DPYSL2	DPYSL2	8.53101338408695e-09	0.000280115824466495	0.521385	0.519	0.117
PSMD9	PSMD9	9.96923990499567e-13	3.27339992280533e-08	0.521144	0.37	0.05
NRM	NRM	1.44938265901476e-08	0.000475904796087498	0.518048	0.37	0.071
KLF11	KLF11	8.15096812298857e-23	2.6763703831833e-18	0.514544	0.296	0.019
ORC1	ORC1	6.56734358978772e-68	2.1563872677068e-63	0.512686	0.259	0.004
MSH6	MSH6	7.42505496737892e-07	0.0243801679853887	0.510908	0.37	0.085
HAUS8	HAUS8	1.51852657787121e-15	4.98608201844011e-11	0.51032	0.259	0.022
PTPA	PTPA	1.23839267016043e-08	0.000406626233247176	0.509718	0.333	0.058
PINX1	PINX1	6.9007525344209e-09	0.00022658620946771	0.505936	0.259	0.037
SCLY	SCLY	5.9682439901759e-14	1.95967291417426e-09	0.505366	0.296	0.031
NUP98	NUP98	3.37145932232191e-07	0.011070186684844	0.501928	0.704	0.211
TERF1	TERF1	7.48411242691178e-07	0.0245740831537648	0.496422	0.333	0.071
MGMT	MGMT	3.1838636290658e-14	1.04542162260376e-09	0.496192	0.444	0.062
DDI2	DDI2	3.84086804315016e-09	0.000126114902196835	0.490776	0.333	0.056
SMARCB1	SMARCB1	8.33927922069948e-08	0.00273820233211667	0.487839	0.407	0.088
EIF2B3	EIF2B3	5.43364293510915e-09	0.000178413665774309	0.486645	0.296	0.047
OLA1	OLA1	2.75541555569245e-07	0.00904740697711616	0.482115	0.556	0.146
SRP54	SRP54	5.72991446280379e-09	0.000188141741386163	0.478236	0.556	0.127
ZFAND2B	ZFAND2B	5.47616162189798e-08	0.0017980976685502	0.477224	0.444	0.097
HTATIP2	HTATIP2	2.15115375316427e-10	7.06331334851489e-06	0.468748	0.444	0.08
CTDSPL2	CTDSPL2	4.4955979876558e-07	0.0147612959924678	0.467351	0.37	0.082
RNASEH2C	RNASEH2C	1.11069317933472e-08	0.000364696105434555	0.462213	0.37	0.069
SIK2	SIK2	3.35563827144161e-08	0.00110182382642785	0.46021	0.37	0.072
TSTA3	TSTA3	5.81393289042719e-11	1.90900486457177e-06	0.457652	0.333	0.047
MPHOSPH9	MPHOSPH9	4.87194196774699e-08	0.00159970214510972	0.456453	0.259	0.041
ILF3	ILF3	1.7375493991085e-07	0.00570524345197275	0.456198	0.519	0.131
WRAP73	WRAP73	2.02974619987349e-13	6.6646716472846e-09	0.452116	0.407	0.056
CEP128	CEP128	6.36507950005994e-13	2.08997385384468e-08	0.451438	0.259	0.026
QPCTL	QPCTL	1.48909710650772e-06	0.0488945034921809	0.451431	0.259	0.049
FAM76B	FAM76B	1.00013330684186e-09	3.28393771301526e-05	0.449148	0.37	0.063
CNIH2	CNIH2	4.66967526602059e-08	0.00153328787359786	0.448537	0.259	0.04
CHAMP1	CHAMP1	2.647245763374e-09	8.69223146403853e-05	0.443618	0.407	0.075
TCTEX1D2	TCTEX1D2	4.6110233479847e-10	1.51402951631078e-05	0.44336	0.296	0.042
PRIM2	PRIM2	4.57588161401082e-11	1.50249072796045e-06	0.439805	0.259	0.03
FAM122B	FAM122B	4.44742286488977e-07	0.0146031129768656	0.438386	0.259	0.046
CNPPD1	CNPPD1	1.40081363141792e-06	0.0459957155876076	0.436627	0.407	0.099
DYRK1B	DYRK1B	2.47255805039193e-09	8.11864435846192e-05	0.436376	0.333	0.054
NEMP2	NEMP2	3.98434815072099e-07	0.0130826071528924	0.432982	0.259	0.045
TUBGCP2	TUBGCP2	4.03509012694178e-08	0.00132492184318133	0.42914	0.37	0.073
ANAPC7	ANAPC7	1.69505965161465e-07	0.00556572836607671	0.426696	0.259	0.043
ERCC8	ERCC8	5.62021854447304e-09	0.000184539875907772	0.42649	0.37	0.067
LRRC45	LRRC45	2.89976282493454e-11	9.52137123567255e-07	0.426232	0.259	0.03
ZNF664	ZNF664	1.74917499271968e-07	0.00574341608859508	0.425559	0.259	0.043
PBX3	PBX3	1.10425908378055e-10	3.62583470159344e-06	0.424446	0.259	0.031
KAT7	KAT7	1.4395950123491e-06	0.0472691022304826	0.421594	0.407	0.099
TUBGCP6	TUBGCP6	5.19298364017397e-09	0.000170511617825112	0.419941	0.333	0.056
PGP	PGP	5.91630635619557e-07	0.0194261919205682	0.419199	0.519	0.136
GINM1	GINM1	1.20713710598350e-09	3.96363468749681e-05	0.418224	0.593	0.13
OIP5	OIP5	7.95941120093584e-08	0.00261347266782728	0.416645	0.259	0.041
POLA2	POLA2	5.03667913840964e-18	1.6537935950968e-13	0.415583	0.259	0.019
PPP6C	PPP6C	1.40934623330976e-06	0.0462758835707259	0.415447	0.481	0.127
TFDP1	TFDP1	8.85681025080362e-15	2.90813364585137e-10	0.407941	0.259	0.023
CARM1	CARM1	2.54163950016464e-09	8.34547329879061e-05	0.40756	0.296	0.045
CCDC167	CCDC167	4.4185060042924e-07	0.0145081644650941	0.407	0.296	0.057
MXD1	MXD1	2.20293985515321e-07	0.00723335301439558	0.40625	0.296	0.054
SNAP29	SNAP29	5.9823452324714e-08	0.00196430305708198	0.405633	0.296	0.051
CMC2	CMC2	1.81586108866057e-07	0.00596237988461698	0.405192	0.407	0.089
DONSON	DONSON	7.0812264796868e-10	2.32512071460516e-05	0.400894	0.259	0.033
CDK2	CDK2	2.81771068429192e-16	9.25195303187252e-12	0.398682	0.259	0.021
KLHDC3	KLHDC3	4.34047820646346e-07	0.0142519601909228	0.397416	0.259	0.045
RMI2	RMI2	1.11856850700908e-12	3.6728196927643e-08	0.395565	0.259	0.026
TRAPPC2	TRAPPC2	3.07639148263572e-09	0.000101013314332344	0.394159	0.407	0.075
INTS7	INTS7	9.73297783288075e-14	3.19582327142639e-09	0.392414	0.296	0.031
UCHL5	UCHL5	2.05343946029161e-07	0.00674246846786749	0.391039	0.444	0.103
MAPKAPK3	MAPKAPK3	1.06775213867344e-06	0.0350596414733425	0.382595	0.296	0.059
GMPS	GMPS	9.33943379169825e-07	0.0306660308550412	0.38057	0.481	0.123
HAUS4	HAUS4	8.03289754695629e-07	0.026376019095431	0.377272	0.259	0.046
KCNK1	KCNK1	3.76173727538278e-09	0.000123516643437193	0.375685	0.296	0.045
MPLKIP	MPLKIP	1.42178926912093e-06	0.0466844506515859	0.372898	0.37	0.085
HMGCL	HMGCL	7.29582526828476e-09	0.00023955842268413	0.372059	0.333	0.056
CENPJ	CENPJ	4.19200947262758e-10	1.37644631033727e-05	0.367416	0.259	0.033
GMDS	GMDS	7.9511575431749e-09	0.000261076257930148	0.366528	0.296	0.047
RFC5	RFC5	2.17949766351676e-07	0.00715638057815729	0.365276	0.259	0.043
MRPS18C	MRPS18C	1.55835523185248e-08	0.000511685940378761	0.362009	0.407	0.079
DPP3	DPP3	4.42420665410067e-07	0.0145268825487396	0.359702	0.259	0.045
APIP	APIP	5.56509661312448e-07	0.0182729947291942	0.356595	0.333	0.068
ARFIP1	ARFIP1	7.95616332089544e-07	0.0261240622641602	0.355788	0.37	0.082
MSH2	MSH2	3.0303925956953e-07	0.00995029408796553	0.354575	0.259	0.044
CRYL1	CRYL1	1.03757505816572e-10	3.40687770348713e-06	0.354472	0.296	0.039
FAM91A1	FAM91A1	5.13387702692876e-07	0.0168570852179206	0.352745	0.333	0.068
MKLN1	MKLN1	2.6274156439015e-07	0.00862711926675058	0.351469	0.407	0.091
PIAS2	PIAS2	8.51484464788069e-07	0.0279584924013163	0.351315	0.444	0.109
IER5L	IER5L	9.82384398347049e-10	3.22565917197253e-05	0.348178	0.259	0.033
KNSTRN	KNSTRN	1.86551202292289e-13	6.12540872726733e-09	0.347875	0.259	0.025
LYRM2	LYRM2	6.37206219230668e-11	2.0922666208439e-06	0.346241	0.259	0.03
MTBP	MTBP	6.61149555568266e-10	2.1708845657084e-05	0.345014	0.259	0.033
IREB2	IREB2	8.90873497925685e-07	0.0292518313043899	0.332825	0.259	0.047
NOA1	NOA1	4.80334895576913e-08	0.00157717962962679	0.319465	0.259	0.04
AMZ2	AMZ2	3.23367671299116e-07	0.0106177774871065	0.311874	0.296	0.055
DNAJC21	DNAJC21	1.02080145969101e-07	0.00335180159289544	0.30297	0.444	0.097
GPN2	GPN2	1.37193087533119e-07	0.00450473502914998	0.293222	0.259	0.042
ATG16L1	ATG16L1	1.46633162434527e-06	0.0481469988853769	0.290169	0.37	0.084
HABP4	HABP4	2.13440352961441e-07	0.00700831398948891	0.280948	0.259	0.043
PANK2	PANK2	4.4454510294457e-08	0.0014596638455185	0.279112	0.259	0.04
NUP188	NUP188	4.72594153835753e-09	0.00015517629041197	0.278908	0.259	0.036
PDXK	PDXK	2.91324111613312e-07	0.00956562720482309	0.268471	0.259	0.044
TAF6	TAF6	4.96694714379486e-07	0.0163089709466504	0.256991	0.259	0.045
B2M.3	B2M	2.40903924701179e-09	7.91008036756321e-05	-0.865494	1	0.994
RPS27.5	RPS27	1.5452233480702e-09	5.07374086338851e-05	-1.01698	0.963	0.979
