# Supplementary material for: Single-cell gene expression analysis of cryopreserved equine bronchoalveolar cells
Source: Front Immunol. 2022 Aug 23;13:929922. doi: 10.3389/fimmu.2022.929922 (PMC9467276; doi:10.3389/fimmu.2022.929922)
Supplement: Supplementary file 1 [file DataSheet_1.zip › Supplementary Material/Supplementary Table 6.XLSX]

## Sheet: B_Plasma 0
ID	gene	p_val	p_val_adj	avg_log2FC	pct.1	pct.2
DRB	DRB	1.24547445225608e-06	0.0408951536398284	3.59508	1	0.455
CD74	CD74	7.87986872036577e-07	0.025873548943321	3.29793	1	0.818
BHLHA15	BHLHA15	7.20755912539527e-07	0.0236660203882354	-1.05444	0	0.455
NOL3	NOL3	7.20755912539527e-07	0.0236660203882354	-1.06984	0	0.455
ERN1	ERN1	1.0573452706195e-06	0.0347179319607912	-1.5329	0.118	0.818
MZB1	MZB1	7.20755912539527e-07	0.0236660203882354	-1.65022	0	0.455
RABAC1	RABAC1	4.00312547524246e-07	0.0131442624979586	-1.75325	0.529	1
SEC61B	SEC61B	7.8369923129171e-07	0.0257327642594633	-1.83608	0.49	1
LOC100147624	LOC100147624	1.15731897953468e-06	0.0380005686930211	-1.8553	0.059	0.636
SSR3	SSR3	7.12439376315883e-07	0.023392946921332	-1.94941	0.569	1
PPIB	PPIB	3.66488883512283e-07	0.0120336624901258	-2.08343	0.765	1
HSP90B1	HSP90B1	6.80690147923768e-07	0.0223504610070769	-2.37595	0.725	1
TXNDC5	TXNDC5	1.46705057975652e-08	0.000481706057863054	-2.55889	0.118	0.909

## Sheet: B_Plasma 1
ID	gene	p_val	p_val_adj	avg_log2FC	pct.1	pct.2
TXNDC5.1	TXNDC5	1.46705057975652e-08	0.000481706057863054	2.55889	0.909	0.118
HSP90B1.1	HSP90B1	6.80690147923768e-07	0.0223504610070769	2.37595	1	0.725
PPIB.1	PPIB	3.66488883512283e-07	0.0120336624901258	2.08343	1	0.765
SSR3.1	SSR3	7.12439376315883e-07	0.023392946921332	1.94941	1	0.569
LOC100147624.1	LOC100147624	1.15731897953468e-06	0.0380005686930211	1.8553	0.636	0.059
SEC61B.1	SEC61B	7.8369923129171e-07	0.0257327642594633	1.83608	1	0.49
RABAC1.1	RABAC1	4.00312547524246e-07	0.0131442624979586	1.75325	1	0.529
MZB1.1	MZB1	7.20755912539527e-07	0.0236660203882354	1.65022	0.455	0
ERN1.1	ERN1	1.0573452706195e-06	0.0347179319607912	1.5329	0.818	0.118
NOL3.1	NOL3	7.20755912539527e-07	0.0236660203882354	1.06984	0.455	0
BHLHA15.1	BHLHA15	7.20755912539527e-07	0.0236660203882354	1.05444	0.455	0
CD74.1	CD74	7.87986872036577e-07	0.025873548943321	-3.29793	0.818	1
DRB.3	DRB	1.24547445225608e-06	0.0408951536398284	-3.59508	0.455	1
